# Supplementary material for: Heterochronic parabiosis reprograms the mouse brain transcriptome by shifting aging signatures in multiple cell types
Source: Nat Aging. 2023 Mar 9;3(3):327–45. doi: 10.1038/s43587-023-00373-6 (PMC10154248; doi:10.1038/s43587-023-00373-6)
Supplement: Supplementary file 2 — List of abbreviations for all cell types and subpopulations and major markers delineating them. The cell type abbreviations and their major markers are listed in the first tab (Cell_Type_Abbreviations_Markers). In the second tab (Cell Type Seurat Markers), the top ten (by avg_log2FC) informatically derived markers from Seurat’s FindAllMarkers() for each cell type are listed, along with Wilcoxon’s rank-sum P value, Bonferonni-adjusted P value (p_val_adj), average log2(FC) (avg_log2FC), pct.1 (the percentage of cells in that cell type expressing the gene) and pct.2 (the percentage of cells in all other cell types expressing the gene). [file 43587_2023_373_MOESM2_ESM.xlsx]

## Sheet: Cell_Type_Abbrevations_Markers
Abbreviation	Description	Cell-(sub)type-specific/enriched markers used for clusters annotations
Oligodendrocyte lineage and OEG
OPC	Oligodendrocyte precursor cells	Pdgfra	C1ql1	Tnr	Cspg5
pOPC	proliferating OPC	Top2a
cOPC	committed OPC	Bmp4
OLG	Oligodendrocytes	Cldn11	Plp1	Mal	Mag
nfOLG	newly-formed OLG	Tmem2
mfOLG	myelin-forming OLG	Ctps
mtOLG	mature OLG	Opalin	Klk6
OEG	Olfactory ensheathing glia	Npy	Frzb	Kctd12
Astroependymal and NSC
NSC	Neural stem cells	S100a6	Igfbp5	Fbxo2
qNSC	quiescent NSC	Thbs4
aNSC	activated NSC	Ascl1
ARP	Astrocyte-restricted precursors	Cd44	Myoc	Fxyd6	Igfbp5
ASC	Astrocytes	Cldn10	Gja1	F3
EPC	Ependymocytes	Ccdc153	Tmem212	Foxj1
HypEPC	Hypendymal cells	Pifo
TNC	Tanycytes	Rax
CPC	Choroid plexus epithelial cells	Ttr	Kl	Slc6a11
Neuronal lineage
NRP	Neuronal-restricted precursor	Cdk1	Ccnb1	Cdca3
ImmN	Immature Neurons	Sox11	Igfbpl1	Cd24a
GABA	GABAergic neurons (all subtypes)	Gad1	Gad2	Slc32a1
GLUT	Glutamatergic neurons (all subtypes)	Slc17a7	Slc17a6
DOPA	Dopaminergic neurons	Th	Slc6a3	Slc18a2
CHOL	Cholinergic neurons	Slc5a7	Slc18a3	Chat
NendC	Neuroendocrine cells	Resp18	Nrsn2	Baiap3
Vasculature
EC	Endothelial cells	Cldn5	Ly6c1	Ly6a	Flt1
PC	Pericytes	Pdgfrb	Kcnj8
VSMC	Vascular smooth muscle cells	Acta2	Gkn3	Tagln
Hb-VC	Hemoglobin-expressing vascular cells	Hbb	Hba1	Ly76	Alas2
VLMC	Vascular and leptomeningeal cells	Slc6a13	Dcn	Pcolce	Lum
ABC	Arachnoid barrier cells	Slc47a1	Fxyd5	Igfbp6	Nov
Immune
MG	Microglia	Tmem119	Selplg	P2ry12
MNC	Monocytes	Plac8	Ifitm6	Lgals3	S100a4
MAC	Macrophages	Pf4	Ms4a7
PVM	Perivascular macrophages	Mrc1	Cd163	Cd36	Cd38
MM	Meningeal macrophages	Mrc1	Cd163	Ccr2
CPM	Choroid plexus macrophages	Ccr2	Clec12a	H2-Eb1
DC	Dendritic cells	Cd209a	H2-Eb1	H2-Aa
NEUT	Neutrophils	S100a9	S100a8	Retnlg	Lcn2
T_cells	T-cells	Cd3d	Cd3g
NK	Natural killer cells	Nkg7	Klrk1	Ncr1
B_cells	B-cells	Cd79a	Ly6d	Ebf1	Cd79b

## Sheet: Cell_Type_Seurat_Markers
cluster	gene	p_val	p_val_adj	avg_log2FC	pct.1	pct.2
OPC	C1ql1	0	0	3.03451	0.921	0.014
OPC	Pdgfra	0	0	2.9455	0.841	0.006
OPC	Tnr	0	0	2.66876	0.819	0.034
OPC	Lhfpl3	0	0	2.53405	0.711	0.017
OPC	Vcan	0	0	2.43676	0.631	0.009
OPC	Gpr17	0	0	2.4168	0.597	0.004
OPC	Matn4	0	0	2.38114	0.836	0.068
OPC	Neu4	0	0	2.369	0.59	0.002
OPC	Cacng4	0	0	2.29338	0.63	0.024
OPC	Nxph1	0	0	2.26818	0.651	0.025
OLG	Ermn	0	0	3.09041	0.968	0.023
OLG	Mog	0	0	3.0715	0.945	0.019
OLG	Cldn11	0	0	2.99526	0.989	0.057
OLG	Opalin	0	0	2.97667	0.833	0.02
OLG	Mag	0	0	2.91326	0.955	0.043
OLG	Ppp1r14a	0	0	2.84974	0.954	0.051
OLG	Mal	0	0	2.68355	0.987	0.098
OLG	Hapln2	0	0	2.67858	0.736	0.01
OLG	Tspan2	0	0	2.65816	0.835	0.04
OLG	Aspa	0	0	2.5738	0.85	0.043
OEG	Npy	0	0	3.27303	0.97	0.043
OEG	Frzb	0	0	3.16142	0.908	0.02
OEG	Vtn	0	0	2.79221	0.841	0.046
OEG	Hmgcs2	0	0	2.43807	0.637	0.031
OEG	Fabp7	0	0	2.40772	1	0.198
OEG	Fxyd6	0	0	2.40414	0.841	0.099
OEG	Wnt6	0	0	2.37676	0.558	0.004
OEG	Igfbp4	0	0	2.37584	0.682	0.044
OEG	Nr2f2	0	0	2.36982	0.694	0.053
OEG	Aqp1	0	0	2.32928	0.5	0.002
NSC	Thbs4	0	0	2.12996	0.425	0.002
NSC	Gfap	0	0	2.05276	0.633	0.081
NSC	Id4	0	0	1.96349	0.828	0.143
NSC	Mlc1	0	0	1.92574	0.861	0.16
NSC	Fxyd1	0	0	1.87832	0.91	0.196
NSC	Igfbp5	0	0	1.84535	0.539	0.082
NSC	Tmem47	0	0	1.80485	0.733	0.146
NSC	Gm14964	0	0	1.746	0.583	0.097
NSC	Cldn10	0	0	1.74358	0.858	0.187
NSC	Ntsr2	0	0	1.71581	0.923	0.222
ARP	Myoc	0	0	3.2066	0.841	0.001
ARP	Gfap	0	0	2.84349	0.991	0.083
ARP	Igfbp5	0	0	2.46537	0.88	0.083
ARP	Aqp4	0	0	2.24643	0.964	0.141
ARP	Fxyd6	0	0	2.15136	0.79	0.11
ARP	Tmem47	0	0	1.99727	0.882	0.149
ARP	Padi2	0	0	1.98189	0.615	0.061
ARP	Slc38a1	0	0	1.94593	0.697	0.109
ARP	C4b	0	0	1.93921	0.668	0.092
ARP	Aldh1a1	0	0	1.90495	0.593	0.064
ASC	Slc7a10	0	0	2.79463	0.761	0.027
ASC	Cldn10	0	0	2.76692	0.896	0.065
ASC	Gja1	0	0	2.69864	0.946	0.088
ASC	F3	0	0	2.68661	0.868	0.072
ASC	Ntsr2	0	0	2.67596	0.951	0.096
ASC	Gjb6	0	0	2.65798	0.749	0.039
ASC	Btbd17	0	0	2.61199	0.7	0.034
ASC	Slc6a11	0	0	2.59729	0.765	0.067
ASC	Aqp4	0	0	2.50301	0.696	0.043
ASC	Fgfr3	0	0	2.49997	0.669	0.038
EPC	Ccdc153	0	0	2.89489	0.857	0.003
EPC	Tmem212	0	0	2.82759	0.844	0.002
EPC	Dynlrb2	0	0	2.75599	0.888	0.008
EPC	1110017D15Rik	0	0	2.7373	0.872	0.01
EPC	Rsph1	0	0	2.69242	0.867	0.008
EPC	Fam183b	0	0	2.67766	0.86	0.006
EPC	Meig1	0	0	2.61053	0.838	0.009
EPC	Cfap126	0	0	2.58447	0.848	0.01
EPC	Riiad1	0	0	2.53263	0.875	0.025
EPC	Rarres2	0	0	2.47461	0.926	0.059
HypEPC	Ccdc153	0	0	3.94164	1	0.008
HypEPC	Cfap126	2.93026e-202	6.12571e-198	3.80074	1	0.015
HypEPC	Rsph1	8.57206e-232	1.79199e-227	3.78139	1	0.013
HypEPC	1700001C02Rik	0	0	3.73471	0.929	0.006
HypEPC	1110017D15Rik	7.50749e-168	1.56944e-163	3.68201	0.929	0.016
HypEPC	Fam183b	1.75201e-193	3.66259e-189	3.6234	0.857	0.012
HypEPC	Meig1	1.40082e-158	2.9284e-154	3.6176	0.857	0.014
HypEPC	Dynlrb2	4.04457e-170	8.45517e-166	3.59608	0.857	0.013
HypEPC	1700012B09Rik	8.20445e-180	1.71514e-175	3.43548	0.786	0.01
HypEPC	Morn5	4.86443e-167	1.01691e-162	3.36805	0.714	0.009
TNC	Sspo	0	0	2.96085	1	0.003
TNC	Spp2	0	0	2.94957	1	0
TNC	Wfdc2	0	0	2.86512	0.964	0.004
TNC	Fam183b	0	0	2.7325	1	0.011
TNC	Cfap126	0	0	2.65678	0.964	0.015
TNC	1700016K19Rik	0	0	2.62984	0.964	0.009
TNC	Gm12144	0	0	2.59801	0.893	0.002
TNC	Spdef	0	0	2.58695	0.893	0.001
TNC	1110017D15Rik	0	0	2.58073	0.964	0.016
TNC	Rbp4	0	0	2.58057	0.893	0.012
CPC	Ttr	0	0	3.04698	0.833	0.038
CPC	Calml4	0	0	2.87604	0.932	0.008
CPC	1500015O10Rik	0	0	2.71206	0.873	0.017
CPC	Clic6	0	0	2.61488	0.778	0.007
CPC	Cox8b	0	0	2.45852	0.586	0.002
CPC	Hemk1	0	0	2.37699	0.738	0.027
CPC	Msx1	0	0	2.31452	0.787	0.024
CPC	Sostdc1	0	0	2.30984	0.605	0.009
CPC	Folr1	0	0	2.30344	0.648	0.003
CPC	Krt18	0	0	2.27307	0.633	0.002
NRP	2810417H13Rik	0	0	2.60435	0.816	0.011
NRP	Sox11	0	0	2.36096	0.935	0.067
NRP	Rrm2	0	0	2.30755	0.696	0.006
NRP	Top2a	0	0	2.30567	0.638	0.003
NRP	Ccnd2	0	0	2.25133	0.958	0.111
NRP	Igfbpl1	0	0	2.22613	0.638	0.01
NRP	Lockd	0	0	2.2088	0.693	0.011
NRP	Hmgb2	0	0	2.19764	0.968	0.119
NRP	Cdca7	0	0	2.19318	0.725	0.019
NRP	Lmnb1	0	0	2.10286	0.731	0.025
ImmN	Igfbpl1	0	0	3.37394	0.909	0.008
ImmN	Cd24a	0	0	3.17344	0.892	0.028
ImmN	Sox11	0	0	2.99549	0.921	0.066
ImmN	Stmn2	0	0	2.81615	0.926	0.1
ImmN	Dlx2	0	0	2.57095	0.631	0.028
ImmN	Dlx1	0	0	2.52612	0.662	0.04
ImmN	Dpysl3	0	0	2.50053	0.605	0.032
ImmN	Nrep	0	0	2.49771	0.654	0.047
ImmN	Sox4	0	0	2.47117	0.961	0.167
ImmN	Gm17750	0	0	2.42809	0.615	0.049
GABA	Gad1	0	0	2.80375	0.85	0.049
GABA	Synpr	0	0	2.47726	0.698	0.057
GABA	Slc32a1	0	0	2.39913	0.603	0.023
GABA	Syt1	0	0	2.36163	0.812	0.097
GABA	Camk2b	0	0	2.33329	0.749	0.09
GABA	Nrxn3	0	0	2.30617	0.752	0.091
GABA	Penk	0	0	2.29727	0.47	0.017
GABA	Meis2	0	0	2.29131	0.852	0.13
GABA	Scg2	0	0	2.24698	0.552	0.044
GABA	Grin2b	0	0	2.213	0.672	0.077
DOPA	Trh	0	0	3.33075	0.8	0.008
DOPA	Th	0	0	2.98625	0.754	0.015
DOPA	Cpne7	0	0	2.79666	0.71	0.028
DOPA	Fibcd1	0	0	2.78873	0.596	0.007
DOPA	Lgr5	0	0	2.70473	0.66	0.021
DOPA	Gad2	0	0	2.60026	0.859	0.085
DOPA	Syndig1l	0	0	2.58419	0.594	0.02
DOPA	Syt7	0	0	2.47029	0.681	0.067
DOPA	Sall3	0	0	2.39232	0.615	0.045
DOPA	Slc32a1	0	0	2.38518	0.769	0.082
GLUT	Slc17a7	0	0	2.42691	0.72	0.015
GLUT	Cck	0	0	2.06346	0.636	0.044
GLUT	Nptx1	0	0	2.01421	0.567	0.013
GLUT	Miat	0	0	1.95873	0.527	0.021
GLUT	Snhg11	0	0	1.86903	0.961	0.193
GLUT	Sv2b	0	0	1.84169	0.532	0.012
GLUT	Scn2a1	0	0	1.83086	0.717	0.077
GLUT	Nptxr	0	0	1.79882	0.534	0.044
GLUT	Syt7	0	0	1.7966	0.582	0.046
GLUT	Unc80	0	0	1.78472	0.699	0.086
CHOL	Nwd2	0	0	3.04757	0.924	0.016
CHOL	Gm5741	0	0	2.77467	0.781	0.001
CHOL	Tac2	0	0	2.66932	0.71	0.004
CHOL	Necab2	0	0	2.52227	0.844	0.034
CHOL	Kcnma1	0	0	2.40731	0.884	0.079
CHOL	Zic1	0	0	2.40388	0.897	0.066
CHOL	Pou4f1	0	0	2.3566	0.71	0.001
CHOL	A830039N20Rik	0	0	2.28592	0.799	0.045
CHOL	Robo3	0	0	2.27332	0.549	0.004
CHOL	Lrrc55	0	0	2.26534	0.665	0.011
NendC	Resp18	0	0	2.34404	0.749	0.049
NendC	Tmem130	0	0	1.99236	0.62	0.04
NendC	Ly6h	0	0	1.90357	0.849	0.146
NendC	Nrsn2	0	0	1.90269	0.641	0.059
NendC	Snhg11	0	0	1.84543	0.977	0.217
NendC	Syt4	0	0	1.81503	0.674	0.085
NendC	Slc12a5	0	0	1.79339	0.681	0.088
NendC	Cbarp	0	0	1.73619	0.68	0.1
NendC	Chga	0	0	1.73536	0.544	0.051
NendC	Disp2	0	0	1.7223	0.514	0.039
EC	Ly6c1	0	0	3.18963	0.992	0.038
EC	Ly6a	0	0	3.11866	0.984	0.041
EC	Cldn5	0	0	3.10421	0.996	0.05
EC	Flt1	0	0	3.07998	0.96	0.033
EC	Slco1a4	0	0	3.06344	0.933	0.029
EC	Itm2a	0	0	2.93237	0.978	0.07
EC	Egfl7	0	0	2.90547	0.92	0.047
EC	Pglyrp1	0	0	2.85628	0.853	0.03
EC	Pltp	0	0	2.79357	0.924	0.058
EC	Igfbp7	0	0	2.78471	0.94	0.06
PC	Higd1b	0	0	3.02954	0.935	0.017
PC	Ndufa4l2	0	0	2.96685	0.906	0.014
PC	Vtn	0	0	2.96008	0.968	0.041
PC	Rgs5	0	0	2.90918	0.983	0.048
PC	Myl9	0	0	2.82557	0.916	0.034
PC	Kcnj8	0	0	2.67169	0.719	0.004
PC	Atp13a5	0	0	2.52513	0.73	0.015
PC	Ifitm1	0	0	2.50838	0.69	0.013
PC	Igfbp7	0	0	2.46506	0.973	0.093
PC	Pdgfrb	0	0	2.43914	0.856	0.053
VSMC	Acta2	0	0	2.5955	0.767	0.006
VSMC	Myl9	0	0	2.52559	0.958	0.049
VSMC	Rgs5	0	0	2.49241	0.969	0.064
VSMC	Tagln	0	0	2.36688	0.673	0.003
VSMC	Mylk	0	0	2.35889	0.846	0.029
VSMC	Higd1b	0	0	2.35586	0.864	0.033
VSMC	Gkn3	0	0	2.35444	0.723	0.01
VSMC	Mgp	0	0	2.27985	0.868	0.044
VSMC	Ndufa4l2	0	0	2.24614	0.802	0.03
VSMC	Tm4sf1	0	0	2.22459	0.943	0.079
Hb_VC	Hba-a1	0	0	3.39698	1	0.03
Hb_VC	Hba-a2	0	0	3.39175	1	0.029
Hb_VC	Hbb-bt	0	0	3.37981	0.993	0.018
Hb_VC	Alas2	0	0	2.97833	0.839	0.002
Hb_VC	Hbb-bs	0	0	2.69977	0.998	0.146
Hb_VC	Flt1	0	0	2.41822	0.975	0.084
Hb_VC	Ly6c1	0	0	2.41696	0.984	0.091
Hb_VC	Ly6a	0	0	2.38007	0.984	0.093
Hb_VC	Ube2l6	0	0	2.36931	0.695	0.029
Hb_VC	Cldn5	0	0	2.36157	0.984	0.102
VLMC	Dcn	0	0	3.15465	0.891	0.007
VLMC	Slc6a13	0	0	2.97104	0.793	0.006
VLMC	Serping1	0	0	2.69841	0.753	0.012
VLMC	Col1a2	0	0	2.67895	0.799	0.018
VLMC	Pcolce	0	0	2.65067	0.747	0.017
VLMC	Igf2	0	0	2.6045	0.671	0.007
VLMC	Vtn	0	0	2.55646	0.836	0.059
VLMC	Slc6a20a	0	0	2.53653	0.688	0.019
VLMC	Igfbp2	0	0	2.40133	0.875	0.09
VLMC	Lum	0	0	2.40009	0.576	0.001
ABC	Mgp	0	0	2.99962	0.992	0.04
ABC	Nov	0	0	2.84765	0.921	0.015
ABC	1500015O10Rik	0	0	2.79722	0.9	0.013
ABC	Igfbp6	0	0	2.70493	0.951	0.033
ABC	Rspo3	0	0	2.59675	0.887	0.022
ABC	Slc47a1	0	0	2.57734	0.817	0
ABC	Emb	0	0	2.42708	0.835	0.025
ABC	Perp	0	0	2.40924	0.839	0.023
ABC	Col1a2	0	0	2.38556	0.79	0.014
ABC	Nbl1	0	0	2.38313	0.922	0.068
MG	P2ry12	0	0	3.40727	0.973	0.017
MG	Selplg	0	0	3.38201	0.976	0.018
MG	Tmem119	0	0	3.3757	0.954	0.012
MG	Gpr34	0	0	3.3449	0.945	0.01
MG	Trem2	0	0	3.34307	0.988	0.024
MG	Cx3cr1	0	0	3.30151	0.96	0.016
MG	C1qc	0	0	3.29151	0.999	0.042
MG	Csf1r	0	0	3.26617	0.967	0.022
MG	Olfml3	0	0	3.26551	0.929	0.016
MG	C1qa	0	0	3.26487	1	0.05
MAC	Pf4	0	0	3.44402	0.864	0.008
MAC	Ms4a7	0	0	3.12223	0.764	0.001
MAC	Lyz2	0	0	3.08471	0.997	0.075
MAC	Mrc1	0	0	3.02641	0.718	0.002
MAC	Wfdc17	0	0	2.93455	0.649	0.007
MAC	F13a1	0	0	2.8797	0.66	0.002
MAC	Ms4a6c	0	0	2.74756	0.696	0.015
MAC	Dab2	0	0	2.70852	0.769	0.054
MAC	Cd74	0	0	2.70839	0.554	0.025
MAC	Cbr2	0	0	2.6525	0.55	0.001
MNC	Plac8	0	0	3.52517	0.908	0.003
MNC	Lgals3	0	0	3.32793	0.913	0.018
MNC	Ifitm6	0	0	3.17788	0.812	0.003
MNC	Cybb	0	0	3.10206	0.803	0.01
MNC	Lsp1	0	0	3.09953	0.93	0.035
MNC	Lyz2	0	0	3.05135	1	0.084
MNC	Ms4a6c	0	0	3.01843	0.825	0.021
MNC	S100a4	0	0	2.95665	0.751	0.018
MNC	Lst1	0	0	2.90674	0.926	0.06
MNC	Cd52	0	0	2.9027	0.983	0.075
DC	H2-Aa	0	0	3.34874	0.902	0.014
DC	H2-Eb1	0	0	3.31757	0.888	0.014
DC	Cd74	0	0	3.29019	0.927	0.03
DC	H2-Ab1	0	0	3.27522	0.893	0.02
DC	Lsp1	0	0	2.96028	0.946	0.035
DC	Lgals3	0	0	2.94964	0.82	0.018
DC	Cd209a	0	0	2.86154	0.663	0.003
DC	Wfdc17	0	0	2.73815	0.698	0.013
DC	Cd52	0	0	2.73341	0.98	0.075
DC	Ccr2	0	0	2.63876	0.668	0.004
NEUT	S100a8	0	0	4.57484	0.923	0.005
NEUT	S100a9	0	0	4.5554	0.915	0.004
NEUT	Retnlg	0	0	4.29184	0.725	0.001
NEUT	Slpi	0	0	4.17754	0.887	0.004
NEUT	Hp	0	0	4.16404	0.923	0.003
NEUT	Wfdc21	0	0	4.15405	0.789	0
NEUT	Lcn2	0	0	4.11924	0.796	0.004
NEUT	S100a11	0	0	3.72881	0.986	0.087
NEUT	Lgals3	0	0	3.72181	0.761	0.019
NEUT	Anxa1	0	0	3.68918	0.746	0.012
T_cell	Cd3g	0	0	3.48402	0.81	0
T_cell	Ccl5	0	0	3.46604	0.697	0.004
T_cell	Ms4a4b	0	0	3.46463	0.796	0.001
T_cell	Nkg7	0	0	3.44415	0.752	0.001
T_cell	Cd3d	0	0	3.41945	0.796	0.001
T_cell	Hcst	0	0	3.26848	0.822	0.019
T_cell	Ptprcap	0	0	3.21315	0.732	0.003
T_cell	Ltb	0	0	3.18174	0.714	0.009
T_cell	H2-Q7	0	0	3.13017	0.776	0.023
T_cell	Rac2	0	0	3.11172	0.924	0.055
NK	Ccl5	0	0	3.8481	0.951	0.006
NK	Nkg7	0	0	3.75832	0.967	0.003
NK	Klrk1	0	0	3.5953	0.918	0.002
NK	Klrd1	0	0	3.44431	0.82	0.004
NK	Ptprcap	0	0	3.41846	0.869	0.005
NK	Ncr1	0	0	3.37853	0.803	0
NK	Gzma	0	0	3.33563	0.607	0
NK	Ms4a4b	0	0	3.2774	0.754	0.003
NK	AW112010	6.44875e-187	1.34811e-182	3.25232	0.984	0.072
NK	Ctsw	0	0	3.22068	0.754	0.003
B_cell	Cd79a	0	0	3.93306	0.913	0.001
B_cell	Ly6d	0	0	3.79418	0.835	0
B_cell	Cd74	0	0	3.7759	0.896	0.03
B_cell	Cd79b	0	0	3.72789	0.874	0.009
B_cell	H2-Aa	0	0	3.7148	0.826	0.014
B_cell	H2-Ab1	0	0	3.70798	0.874	0.019
B_cell	H2-Eb1	0	0	3.65552	0.809	0.014
B_cell	Ms4a1	0	0	3.32275	0.6	0
B_cell	Ptprcap	0	0	3.26839	0.7	0.004
B_cell	Ltb	0	0	3.24595	0.639	0.009
