# Supplementary material for: Heterochronic parabiosis reprograms the mouse brain transcriptome by shifting aging signatures in multiple cell types
Source: Nat Aging. 2023 Mar 9;3(3):327–45. doi: 10.1038/s43587-023-00373-6 (PMC10154248; doi:10.1038/s43587-023-00373-6)
Supplement: Supplementary file 3 — Metrics of pairwise comparison of cell types by cell number. For each pairwise comparison, per cell type, ANOVA was applied (one tailed) with no multiple comparison correction, with significance designation (NS P > 0.05, *P ≤ 0.05, **P ≤ 0.01, ***P ≤ 0.001). [file 43587_2023_373_MOESM3_ESM.xlsx]

## Sheet: ParaOY_OO
cluster	DFn	DFd	F	p	ges	p.signif
OPC	1	16	0.358	0.558	0.022	ns
OLG	1	16	0.146	0.708	0.009	ns
OEG	1	16	0.000168	0.99	1.05e-05	ns
NSC	1	16	0.000235	0.988	1.47e-05	ns
ARP	1	16	0.581	0.457	0.035	ns
ASC	1	16	0.216	0.648	0.013	ns
EPC	1	16	0.013	0.912	0.000781	ns
HypEPC	1	16	4.115	0.059	0.205	ns
TNC	1	16	0.312	0.584	0.019	ns
CPC	1	16	0.01	0.92	0.000653	ns
NRP	1	16	1.388	0.256	0.08	ns
ImmN	1	16	0.628	0.44	0.038	ns
GABA	1	16	1.263	0.278	0.073	ns
DOPA	1	16	0.142	0.711	0.009	ns
GLUT	1	16	1.284	0.274	0.074	ns
CHOL	1	16	2.775	0.115	0.148	ns
NendC	1	16	0.558	0.466	0.034	ns
EC	1	16	0.266	0.613	0.016	ns
PC	1	16	0.004	0.95	0.000253	ns
VSMC	1	16	0.54	0.473	0.033	ns
Hb_VC	1	16	0.986	0.336	0.058	ns
VLMC	1	16	0.076	0.786	0.005	ns
ABC	1	16	2.378	0.143	0.129	ns
MG	1	16	0.074	0.789	0.005	ns
MNC	1	16	0.11	0.744	0.007	ns
MAC	1	16	0.026	0.874	0.002	ns
DC	1	16	0.479	0.499	0.029	ns
NEUT	1	16	4.234	0.056	0.209	ns
T_cell	1	16	0.967	0.34	0.057	ns
NK	1	16	0.529	0.477	0.032	ns
B_cell	1	16	0.003	0.954	0.000217	ns

## Sheet: ParaOY_OX
cluster	DFn	DFd	F	p	ges	p.signif
OPC	1	17	0.029	0.867	0.002	ns
OLG	1	17	0.23	0.638	0.013	ns
OEG	1	17	0.424	0.524	0.024	ns
NSC	1	17	0.372	0.55	0.021	ns
ARP	1	17	1.07	0.315	0.059	ns
ASC	1	17	0.135	0.718	0.008	ns
EPC	1	17	0.02	0.89	0.001	ns
HypEPC	1	17	2.684	0.12	0.136	ns
TNC	1	17	0.189	0.669	0.011	ns
CPC	1	17	0.006	0.94	0.000346	ns
NRP	1	17	1.5e-05	0.997	8.84e-07	ns
ImmN	1	17	0.761	0.395	0.043	ns
GABA	1	17	0.000206	0.989	1.21e-05	ns
DOPA	1	17	0.478	0.499	0.027	ns
GLUT	1	17	0.272	0.609	0.016	ns
CHOL	1	17	0.103	0.752	0.006	ns
NendC	1	17	0.004	0.953	0.000212	ns
EC	1	17	0.788	0.387	0.044	ns
PC	1	17	0.511	0.484	0.029	ns
VSMC	1	17	0.428	0.522	0.025	ns
Hb_VC	1	17	2.058	0.17	0.108	ns
VLMC	1	17	3.13e-05	0.996	1.84e-06	ns
ABC	1	17	2.85	0.11	0.144	ns
MG	1	17	0.015	0.904	0.000884	ns
MNC	1	17	0.848	0.37	0.048	ns
MAC	1	17	0.383	0.544	0.022	ns
DC	1	17	2.068	0.169	0.108	ns
NEUT	1	17	2.195	0.157	0.114	ns
T_cell	1	17	0.181	0.676	0.011	ns
NK	1	17	0.004	0.949	0.000247	ns
B_cell	1	17	0.334	0.571	0.019	ns

## Sheet: ParaOO_OX
cluster	DFn	DFd	F	p	ges	p.signif
OPC	1	13	0.573	0.462	0.042	ns
OLG	1	13	0.000473	0.983	3.64e-05	ns
OEG	1	13	0.265	0.615	0.02	ns
NSC	1	13	0.224	0.644	0.017	ns
ARP	1	13	0.154	0.701	0.012	ns
ASC	1	13	0.337	0.572	0.025	ns
EPC	1	13	0.000553	0.982	4.26e-05	ns
HypEPC	1	13	0.481	0.5	0.036	ns
TNC	1	13	0.015	0.906	0.001	ns
CPC	1	13	0.037	0.85	0.003	ns
NRP	1	13	1.744	0.209	0.118	ns
ImmN	1	13	0.000689	0.979	5.3e-05	ns
GABA	1	13	1.329	0.27	0.093	ns
DOPA	1	13	1.211	0.291	0.085	ns
GLUT	1	13	0.182	0.677	0.014	ns
CHOL	1	13	1.931	0.188	0.129	ns
NendC	1	13	0.645	0.436	0.047	ns
EC	1	13	0.036	0.852	0.003	ns
PC	1	13	0.233	0.637	0.018	ns
VSMC	1	13	0.93	0.352	0.067	ns
Hb_VC	1	13	0.082	0.779	0.006	ns
VLMC	1	13	0.039	0.847	0.003	ns
ABC	1	13	0.027	0.871	0.002	ns
MG	1	13	0.027	0.873	0.002	ns
MNC	1	13	0.983	0.34	0.07	ns
MAC	1	13	0.457	0.511	0.034	ns
DC	1	13	5.167	0.041	0.284	*
NEUT	1	13	0.004	0.948	0.000341	ns
T_cell	1	13	0.382	0.547	0.029	ns
NK	1	13	0.795	0.389	0.058	ns
B_cell	1	13	0.289	0.6	0.022	ns

## Sheet: ParaYO_YY
cluster	DFn	DFd	F	p	ges	p.signif
OPC	1	14	1.36e-05	0.997	9.71e-07	ns
OLG	1	14	0.026	0.875	0.002	ns
OEG	1	14	0.013	0.91	0.000953	ns
NSC	1	14	0.552	0.47	0.038	ns
ARP	1	14	0.913	0.356	0.061	ns
ASC	1	14	0.193	0.667	0.014	ns
EPC	1	14	0.101	0.755	0.007	ns
HypEPC	1	14	0.766	0.396	0.052	ns
TNC	1	14	0.227	0.641	0.016	ns
CPC	1	14	0.144	0.71	0.01	ns
NRP	1	14	0.149	0.705	0.011	ns
ImmN	1	14	3.684	0.076	0.208	ns
GABA	1	14	0.042	0.841	0.003	ns
DOPA	1	14	0.311	0.586	0.022	ns
GLUT	1	14	0.269	0.612	0.019	ns
CHOL	1	14	0.196	0.665	0.014	ns
NendC	1	14	0.144	0.71	0.01	ns
EC	1	14	3.999	0.065	0.222	ns
PC	1	14	1.144	0.303	0.076	ns
VSMC	1	14	0.011	0.918	0.000781	ns
Hb_VC	1	14	0.235	0.635	0.017	ns
VLMC	1	14	0.517	0.484	0.036	ns
ABC	1	14	0.034	0.857	0.002	ns
MG	1	14	0.041	0.843	0.003	ns
MNC	1	14	0.041	0.843	0.003	ns
MAC	1	14	0.862	0.369	0.058	ns
DC	1	14	0.024	0.88	0.002	ns
NEUT	1	14	1.619	0.224	0.104	ns
T_cell	1	14	1.17	0.298	0.077	ns
NK	1	14	0.593	0.454	0.041	ns
B_cell	1	14	0.554	0.469	0.038	ns

## Sheet: ParaYO_YX
cluster	DFn	DFd	F	p	ges	p.signif
OPC	1	15	0.003	0.958	0.000189	ns
OLG	1	15	2.008	0.177	0.118	ns
OEG	1	15	2.439	0.139	0.14	ns
NSC	1	15	8.58e-06	0.998	5.72e-07	ns
ARP	1	15	0.133	0.72	0.009	ns
ASC	1	15	0.083	0.778	0.005	ns
EPC	1	15	0.215	0.65	0.014	ns
HypEPC	1	15	0.136	0.718	0.009	ns
TNC	1	15	1.272	0.277	0.078	ns
CPC	1	15	0.008	0.93	0.000536	ns
NRP	1	15	0.874	0.365	0.055	ns
ImmN	1	15	0.039	0.846	0.003	ns
GABA	1	15	0.000266	0.987	1.78e-05	ns
DOPA	1	15	6.56	0.022	0.304	*
GLUT	1	15	0.066	0.8	0.004	ns
CHOL	1	15	0.345	0.566	0.022	ns
NendC	1	15	0.965	0.342	0.06	ns
EC	1	15	0.808	0.383	0.051	ns
PC	1	15	0.318	0.581	0.021	ns
VSMC	1	15	0.65	0.433	0.042	ns
Hb_VC	1	15	2.996	0.104	0.166	ns
VLMC	1	15	0.068	0.798	0.004	ns
ABC	1	15	0.67	0.426	0.043	ns
MG	1	15	0.435	0.519	0.028	ns
MNC	1	15	1.237	0.284	0.076	ns
MAC	1	15	3.288	0.09	0.18	ns
DC	1	15	0.244	0.628	0.016	ns
NEUT	1	15	0.062	0.808	0.004	ns
T_cell	1	15	0.609	0.447	0.039	ns
NK	1	15	0.536	0.475	0.034	ns
B_cell	1	15	0.279	0.605	0.018	ns

## Sheet: ParaYY_YX
cluster	DFn	DFd	F	p	ges	p.signif
OPC	1	13	0.003	0.957	0.000232	ns
OLG	1	13	4.519	0.053	0.258	ns
OEG	1	13	4.878	0.046	0.273	*
NSC	1	13	0.636	0.439	0.047	ns
ARP	1	13	0.598	0.453	0.044	ns
ASC	1	13	0.045	0.836	0.003	ns
EPC	1	13	0.024	0.879	0.002	ns
HypEPC	1	13	0.867	0.369	0.063	ns
TNC	1	13	1.178	0.297	0.083	ns
CPC	1	13	0.186	0.674	0.014	ns
NRP	1	13	0.238	0.634	0.018	ns
ImmN	1	13	4.937	0.045	0.275	*
GABA	1	13	0.132	0.722	0.01	ns
DOPA	1	13	2.159	0.166	0.142	ns
GLUT	1	13	0.169	0.687	0.013	ns
CHOL	1	13	0.01	0.923	0.00074	ns
NendC	1	13	1.488	0.244	0.103	ns
EC	1	13	0.532	0.479	0.039	ns
PC	1	13	7.616	0.016	0.369	*
VSMC	1	13	0.46	0.509	0.034	ns
Hb_VC	1	13	0.649	0.435	0.048	ns
VLMC	1	13	0.708	0.415	0.052	ns
ABC	1	13	1.093	0.315	0.078	ns
MG	1	13	0.115	0.74	0.009	ns
MNC	1	13	1.746	0.209	0.118	ns
MAC	1	13	1.236	0.286	0.087	ns
DC	1	13	0.435	0.521	0.032	ns
NEUT	1	13	2.097	0.171	0.139	ns
T_cell	1	13	0.066	0.802	0.005	ns
NK	1	13	0.03	0.864	0.002	ns
B_cell	1	13	0.194	0.667	0.015	ns

## Sheet: OY
cluster	DFn	DFd	F	p	ges	p.signif
OPC	1	14	1.75	0.207	0.111	ns
OLG	1	14	1.919	0.188	0.121	ns
OEG	1	14	0.169	0.687	0.012	ns
NSC	1	14	0.059	0.811	0.004	ns
ARP	1	14	0.486	0.497	0.034	ns
ASC	1	14	0.007	0.936	0.000482	ns
EPC	1	14	0.034	0.855	0.002	ns
HypEPC	1	14	1.615	0.224	0.103	ns
TNC	1	14	2.074	0.172	0.129	ns
CPC	1	14	0.352	0.562	0.025	ns
NRP	1	14	0.152	0.702	0.011	ns
ImmN	1	14	1.45	0.248	0.094	ns
GABA	1	14	0.71	0.414	0.048	ns
DOPA	1	14	0.013	0.911	0.000933	ns
GLUT	1	14	0.401	0.537	0.028	ns
CHOL	1	14	0.144	0.711	0.01	ns
NendC	1	14	0.087	0.772	0.006	ns
EC	1	14	0.036	0.853	0.003	ns
PC	1	14	0.036	0.852	0.003	ns
VSMC	1	14	0.133	0.72	0.009	ns
Hb_VC	1	14	0.079	0.782	0.006	ns
VLMC	1	14	0.003	0.96	0.000185	ns
ABC	1	14	1.546	0.234	0.099	ns
MG	1	14	1.008	0.333	0.067	ns
MNC	1	14	0.929	0.351	0.062	ns
MAC	1	14	0.959	0.344	0.064	ns
DC	1	14	3.16	0.097	0.184	ns
NEUT	1	14	0.484	0.498	0.033	ns
T_cell	1	14	0.222	0.645	0.016	ns
NK	1	14	0.061	0.809	0.004	ns
B_cell	1	14	0.11	0.746	0.008	ns
