# Supplementary material for: Heterochronic parabiosis reprograms the mouse brain transcriptome by shifting aging signatures in multiple cell types
Source: Nat Aging. 2023 Mar 9;3(3):327–45. doi: 10.1038/s43587-023-00373-6 (PMC10154248; doi:10.1038/s43587-023-00373-6)
Supplement: Supplementary file 4 — DGE metrics of RJV, per cell type. edgeR/muscat metrics from the QLF test were computed for each cluster in a comparison, with log(FC), P value, Benjamini–Hochberg P-value adjustment for multiple comparisons (p_adj.loc is per cluster, p_adj.global is with respect to all clusters in class) reported. TPM values (‘tpm’) for each animal type, per cell type, are listed. Percentage expression (‘pct’) of each gene for each animal type, per cell type, is listed. [file 43587_2023_373_MOESM4_ESM.xlsx]

## Sheet: OPC
gene

## Sheet: OLG
gene

## Sheet: OEG
gene

## Sheet: NSC
gene

## Sheet: ARP
gene

## Sheet: ASC
gene

## Sheet: EPC
gene

## Sheet: HypEPC
gene

## Sheet: TNC
gene

## Sheet: CPC
gene

[truncated: 21 more sheets: NRP, ImmN, NendC, GABA, GLUT, DOPA, CHOL, EC, PC, VSMC, Hb_VC, VLMC, ABC, MG, MNC, MAC, DC, NEUT, T_cell, NK …]
