# Supplementary material for: Heterochronic parabiosis reprograms the mouse brain transcriptome by shifting aging signatures in multiple cell types
Source: Nat Aging. 2023 Mar 9;3(3):327–45. doi: 10.1038/s43587-023-00373-6 (PMC10154248; doi:10.1038/s43587-023-00373-6)
Supplement: Supplementary file 13 — RJV and aging common DGEs and unique DGEs, per cell type. DGE FDR ≤ 0.05 genes common between RJV and aging, but also those only found in RJV and those only found in aging are listed per cell type. [file 43587_2023_373_MOESM13_ESM.xlsx]

## Sheet: OPC
RJV_and_Aging

## Sheet: OLG
RJV_and_Aging

## Sheet: OEG
RJV_and_Aging

## Sheet: NSC
RJV_and_Aging

## Sheet: ARP
RJV_and_Aging

## Sheet: ASC
RJV_and_Aging

## Sheet: EPC
RJV_and_Aging

## Sheet: HypEPC
RJV_and_Aging

## Sheet: TNC
RJV_and_Aging

## Sheet: CPC
RJV_and_Aging

[truncated: 21 more sheets: NRP, ImmN, NendC, GABA, GLUT, DOPA, CHOL, EC, PC, VSMC, Hb_VC, VLMC, ABC, MG, MNC, MAC, DC, NEUT, T_cell, NK …]
