# Supplementary material for: Heterochronic parabiosis reprograms the mouse brain transcriptome by shifting aging signatures in multiple cell types
Source: Nat Aging. 2023 Mar 9;3(3):327–45. doi: 10.1038/s43587-023-00373-6 (PMC10154248; doi:10.1038/s43587-023-00373-6)
Supplement: Supplementary file 15 — DGE bidirectional DGEs between RJV and AGA. For RJV and AGA DGE genes FDR ≤ 0.05 per cell type, report the genes that are RJV up (log(FC) > 0) and AGA down (log(FC) <0), or RJV down (log(FC) < 0) and AGA up (log(FC) > 0). Count is the number of times a gene is bidirectionally expressed across cell types. [file 43587_2023_373_MOESM15_ESM.xlsx]

## Sheet: RJV_Up_AGA_Down
gene	OPC	ASC	GABA	EC	PC	MG	count
Avp	Avp	Avp	Avp	Avp		Avp	5
Pcsk1n					Pcsk1n	Pcsk1n	2
Gpx8		Gpx8					1
Kif5a		Kif5a					1
Rpl9-ps6		Rpl9-ps6					1
Ivns1abp				Ivns1abp			1
Gh						Gh	1

## Sheet: RJV_Down_AGA_Up
gene	OPC	ASC	GABA	GLUT	EC	PC	MG	count
AY036118	AY036118	AY036118	AY036118					3
Gm26917			Gm26917		Gm26917		Gm26917	3
Gm42418	Gm42418						Gm42418	2
Rpl23a					Rpl23a		Rpl23a	2
Rpl6			Rpl6				Rpl6	2
5330434G04Rik	5330434G04Rik							1
Ankrd12	Ankrd12							1
C4b	C4b							1
Atrx		Atrx						1
Gm21092		Gm21092						1
Mef2c		Mef2c						1
PISD		PISD						1
Prpf4b		Prpf4b						1
Utp14b		Utp14b						1
8430408G22Rik					8430408G22Rik			1
Adamts1					Adamts1			1
Apold1					Apold1			1
Btg2					Btg2			1
Cdk19					Cdk19			1
Cyr61					Cyr61			1
Dusp1					Dusp1			1
Hsp90aa1					Hsp90aa1			1
Hspa1a					Hspa1a			1
Maff					Maff			1
Mat2a					Mat2a			1
mt-Nd4l					mt-Nd4l			1
Stmn2					Stmn2			1
Rpl9						Rpl9		1
Crlf2							Crlf2	1
Cst7							Cst7	1
Dnaja1							Dnaja1	1
Naalad2							Naalad2	1
Map7d2			Map7d2					1
Hlf				Hlf				1
