# Supplementary material for: Heterochronic parabiosis reprograms the mouse brain transcriptome by shifting aging signatures in multiple cell types
Source: Nat Aging. 2023 Mar 9;3(3):327–45. doi: 10.1038/s43587-023-00373-6 (PMC10154248; doi:10.1038/s43587-023-00373-6)
Supplement: Supplementary file 16 — Matrices of all DGE FDR ≤ 0.05 log(FC) values across cell types. Per comparison, per gene, clusters where the gene’s significance is FDR ≤ 0.05 have their log(FC) value reported. ‘Up’ column is the sum of clusters with log(FC) > 0, ‘Down’ column is the sum of clusters with log(FC) < 0. [file 43587_2023_373_MOESM16_ESM.xlsx]

## Sheet: RJV
gene	OPC	OLG	OEG	ASC	CPC	ImmN	GABA	GLUT	DOPA	NendC	EC	PC	VLMC	MG	MAC	up	down
Avp	5.54444	6.05458		5.99644			4.60491			3.00342	6.02968			3.95315		7	0
Aldoc		0.574509					1.11796	0.828371			0.810325			1.3854	1.8862	6	0
Ndrg2							1.11474	1.07533		1.27494	0.650429	0.627666		1.34974		6	0
Apoe							0.701468	0.763989		0.790743				0.677455		4	0
Clu			2.20442								0.659122	0.830491		1.38292		4	0
Gstm1	1.08347						1.23709	1.29653						1.34845		4	0
Pcsk1n				0.472725							1.06862	0.977728		1.46159		4	0
AI480526							0.843981	0.905529		1.22773						3	0
Fabp7		1.14521					1.53497	2.12364								3	0
Kif5a				0.780783			0.63634				1.28452					3	0
Mt1								0.985041		1.03036				0.471903		3	0
Mt2	0.648822						0.860028							1.01043		3	0
S100a1							1.58478	1.33794						0.899923		3	0
Snhg20							0.575806	0.755845		0.945095						3	0
Camk2n1			1.51937											0.67317		2	0
Chchd10											0.888204			1.2666		2	0
Cnih2		1.16689												1.86482		2	0
Cpe											0.646219			1.07886		2	0
Cst3							0.461789	0.479033								2	0
Dbi							0.633722	0.70658								2	0
Glul	0.575582						0.581751									2	0
Gpm6b											0.598696			1.17161		2	0
Mbp								0.555822		0.696819						2	0
mt-Co2								0.427089		0.543856						2	0
mt-Cytb								0.420937		0.544783						2	0
mt-Nd1								0.426546		0.550647						2	0
mt-Nd4								0.429397		0.551737						2	0
Ndn		1.30004		1.41388												2	0
Nudt18		0.747848	6.82762													2	0
Rps2	0.528618							0.541376								2	0
0610009O20Rik											1.27445					1	0
1810041L15Rik		2.77761														1	0
1810058I24Rik		0.387447														1	0
2210011C24Rik		1.18346														1	0
2210013O21Rik		0.843072														1	0
2610020H08Rik								5.32683								1	0
2610035D17Rik											2.18993					1	0
2900093K20Rik								1.24691								1	0
9130023H24Rik							5.65366									1	0
Acsbg1														2.13426		1	0
Adgrb1							0.518944									1	0
Aes		0.396558														1	0
AI854517		2.27202														1	0
Ankrd9		1.19917														1	0
Araf	0.944454															1	0
Arfrp1	1.02881															1	0
Asrgl1														1.51535		1	0
Atp1a2														1.15716		1	0
Barx2		1.51985														1	0
Bex2		0.9243														1	0
Bzrap1								0.759264								1	0
C2cd5								0.790945								1	0
Cacnb3		1.37553														1	0
Capn11							5.73326									1	0
Car4											0.561483					1	0
Ccnjl		1.02057														1	0
Cd9				0.530076												1	0
Cdc34		0.726342														1	0
Chd3		0.978238														1	0
Chmp6		0.640341														1	0
Ckb											0.607157					1	0
Cldn14		0.948232														1	0
Clec2l							1.12284									1	0
Coa3	0.658873															1	0
Cpt1c								0.754342								1	0
Csf2ra								1.25565								1	0
Dbx2		1.54966														1	0
Ddx17								0.645203								1	0
Dgkz							0.71105									1	0
Dsn1	5.50089															1	0
Dusp1											-0.715249			0.563225		1	1
Enho														1.67396		1	0
Erf		0.543628														1	0
Etfb		0.496556														1	0
Eva1b											0.694737					1	0
Fabp5	0.739557															1	0
Fads1														1.24831		1	0
Fam195b		0.335023														1	0
Fam57b		2.1717														1	0
Fam83h														6.41603		1	0
Fos										2.38096						1	0
Gal3st1	0.976054															1	0
Gamt			1.57674													1	0
Gapdh	0.581495															1	0
Gh														7.83215		1	0
Glb1l	5.30205															1	0
Gm10250	1.00529															1	0
Gm16586							0.742429									1	0
Gm5464		5.84004														1	0
Gm5617											1.41831					1	0
Gm9843	0.650725															1	0
Gpx1		0.72768														1	0
Gpx8				1.78445												1	0
Gstm5														0.871682		1	0
H1f0											0.604044					1	0
Hap1								0.819401								1	0
Hist1h2bc								1.27256								1	0
Hmgn2	0.804071															1	0
Hmgn3		0.745057														1	0
Ict1os	6.79596															1	0
Igsf1				0.739837												1	0
Ivns1abp											0.947499					1	0
Kcnj4							0.528765									1	0
Kif5c														2.16519		1	0
Lage3		0.444798														1	0
Lrrc16b								1.19382								1	0
Matk								0.55858								1	0
Mcf2l								0.658092								1	0
Mettl9	0.617268															1	0
Mgll		1.17603														1	0
Miat								0.611284								1	0
Micall1														4.46033		1	0
Mmd				1.10242												1	0
Mrps18c		0.393635														1	0
mt-Atp6										0.527924						1	0
mt-Co1										0.526969						1	0
mt-Co3										0.527811						1	0
mt-Nd2										0.585043						1	0
mt-Nd3								0.470313								1	0
Mt3														1.05196		1	0
Nacad		0.540075														1	0
Nampt											0.645172					1	0
Ndufa1			1.06412													1	0
Ndufa9				0.614135												1	0
Ngfrap1				0.619258												1	0
Nnat														1.39831		1	0
Nrgn		1.07365														1	0
Nrsn1														1.58618		1	0
Nxf1											0.758569					1	0
Oaf														0.905136		1	0
Orai1											0.981448					1	0
Pacrg		1.04521														1	0
Pantr1											1.22286					1	0
Pcyt2		0.381737														1	0
Polr3gl														0.917748		1	0
Prdx2											0.550704					1	0
Prnp														1.28937		1	0
Proca1								5.93516								1	0
Psmb10											0.693479					1	0
Ptn														1.10417		1	0
Ptprs		0.814016														1	0
Rab4a		0.614075														1	0
Rapgef4				0.843712												1	0
Rbx1			0.851044													1	0
Relb			6.00953													1	0
Rell2														2.85502		1	0
Rhoc		0.74604														1	0
Rnd2	0.970659															1	0
Rnf5	0.708058															1	0
Rpl10a								0.545395								1	0
Rpl13								0.466325								1	0
Rpl31								0.56523								1	0
Rpl9-ps6				0.764401												1	0
Rps7	0.598092															1	0
Rras2		2.32196														1	0
S100a5				1.30791												1	0
S100b														1.18482		1	0
Scd2											0.675796					1	0
Sept1								1.10956								1	0
Sepw1														0.797615		1	0
Sis		6.49786														1	0
Slc1a2														0.810216		1	0
Slc31a1											0.69915					1	0
Slc38a5											1.1598					1	0
Snrnp70								0.569561								1	0
Snrpn														1.40441		1	0
Sparc							1.0666									1	0
Sparcl1														1.08952		1	0
Spcs1	0.586337															1	0
Tceal8		0.601226														1	0
Thra														1.15985		1	0
Tma7	0.539247															1	0
Tmcc1										1.10961						1	0
Tmem98	3.36873															1	0
Tmsb10		0.812183														1	0
Tmub1		0.696182														1	0
Tomm6		0.952048														1	0
Ttyh1		0.70466														1	0
Tuba1b	0.665446															1	0
Ube2m		0.75603														1	0
Urm1		0.343405														1	0
Vamp2	0.746633															1	0
Zeb2								0.590027								1	0
Zfp36														0.4987		1	0
Zfp688		0.647536														1	0
Zfp786														6.42894		1	0
1700001J03Rik		-5.44248														0	1
1700025N23Rik		-5.19297														0	1
1700042G07Rik											-5.5823					0	1
4931422A03Rik											-5.27176					0	1
4932438A13Rik		-0.806274														0	1
5330434G04Rik	-1.15701															0	1
7630403G23Rik		-1.69231														0	1
8430408G22Rik											-1.32774	-1.4344				0	2
9330159F19Rik				-1.054												0	1
A230006K03Rik																0	0
A4galt											-1.66004					0	1
A930011G23Rik								-1.23248								0	1
Abca8a		-0.797981														0	1
Acin1		-0.471887														0	1
Adamts1											-1.28911					0	1
Akap12											-0.686409					0	1
Akap6		-0.946218														0	1
Akap9								-0.817487								0	1
Akt3											-1.46338					0	1
Alcam		-0.612087														0	1
Amd1											-1.32373					0	1
Ankhd1		-0.629598														0	1
Ankrd12	-0.695621	-0.457288														0	2
Ankrd37											-0.924311					0	1
Apold1											-1.31012	-0.906201				0	2
Arhgap5				-0.46863												0	1
Arid4b		-0.555642														0	1
Arid5b		-0.827719														0	1
Arl4d		-1.47416														0	1
Asap2		-0.841281														0	1
Asxl3		-0.878159														0	1
Atad2b				-1.25245												0	1
Ate1	-1.09907	-0.586947														0	2
Atf3							-3.8283									0	1
Atp2b1											-0.705446					0	1
Atrx	-0.950619	-0.733361		-0.71077												0	3
AY036118	-2.5617			-1.8967			-1.91648									0	3
Barhl1										-5.15908						0	1
Baz1b		-0.697246														0	1
BC065403	-5.06257															0	1
Bicd1	-0.821333															0	1
Bod1l							-0.738596									0	1
Btg2											-0.703621					0	1
C030018K13Rik				-1.6176												0	1
C4b	-1.95121															0	1
Cbln2										-1.63725						0	1
Cc2d2a	-1.44994															0	1
Ccdc186		-1.04263														0	1
Ccdc38		-5.90746														0	1
Ccnl1		-0.599681		-0.662154												0	2
Cd55	-6.12731															0	1
Cd72														-2.09025		0	1
Cdk12		-0.718643														0	1
Cdk19											-0.801272					0	1
Cdkn1a											-0.673989					0	1
Cdkn1b														-1.30477		0	1
Cdr1								-4.1219								0	1
Cep85l		-1.36828		-1.81427												0	2
Cggbp1		-0.784453														0	1
Chd9		-0.780682		-0.66597												0	2
Clip1											-0.737579					0	1
Cox16							-3.02469									0	1
Cpeb3		-0.850148														0	1
Crebrf		-0.73824														0	1
Crlf2														-0.949587		0	1
Cst7														-1.38294		0	1
Cttnbp2nl											-0.974363					0	1
Cyld		-0.720927														0	1
Cyr61											-0.903182					0	1
Cyth3											-0.794391					0	1
Dbpht2								-1.1283								0	1
Ddit4											-1.01297					0	1
Dgki		-1.52851														0	1
Dnaja1											-0.597887			-0.816021		0	2
Dock5														-5.93179		0	1
Dpyd	-1.24487	-1.69108														0	2
Dync1li2		-0.408932														0	1
Edil3		-0.408025														0	1
Eif5b								-0.651004								0	1
Epn2		-0.484275														0	1
Esco1		-1.20655														0	1
Etnk1		-0.572734														0	1
F2														-5.83146		0	1
Fam188b					-6.81528											0	1
Fam3c									-3.42282							0	1
Fer		-1.05405														0	1
Filip1l				-5.93908			-1.47904									0	2
Fmn2	-1.00318															0	1
Frmd7	-6.24228															0	1
Galnt7		-0.789594														0	1
Gcc2							-1.29344									0	1
Gen1	-5.26917															0	1
Gm14308								-5.73515								0	1
Gm17296		-6.30495														0	1
Gm20554										-6.79263						0	1
Gm21092				-0.843621				-1.05008								0	2
Gm26523				-1.40402												0	1
Gm26804		-6.16418														0	1
Gm26836	-5.77982															0	1
Gm26892								-6.85262								0	1
Gm26917							-0.747388				-0.884124	-1.20276		-1.32903		0	4
Gm28087																0	0
Gm42418	-1.01532	-1.07269					-0.828457				-1.03116	-0.889233		-1.41361		0	6
Gm42722	-5.72885															0	1
Gm42756		-1.29173														0	1
Gm43242		-1.22373														0	1
Gm7967				-1.19678												0	1
Gm9920								-5.46413								0	1
Gm9938	-7.28793															0	1
Gm9945														-5.59225		0	1
Golga4		-0.500215														0	1
Gpatch8				-0.786512												0	1
Gpbp1		-0.658689														0	1
Grm3		-0.592703														0	1
Herc1		-0.750385														0	1
Hlf								-0.835992								0	1
Hsp90aa1											-0.776145					0	1
Hspa1a											-0.986569					0	1
Ifi27l2a														-1.12626		0	1
Il1rapl1	-1.31991															0	1
Il1rn														-6.27715		0	1
Ing5		-1.09887														0	1
Itch		-0.42														0	1
Itsn2		-0.663571														0	1
Jph1		-0.820374												-5.46222		0	2
Kcnj12														-3.08104		0	1
Kif13b		-1.12678														0	1
Klf6											-0.628701					0	1
Klhl1		-5.97711														0	1
Ktn1				-0.608217												0	1
Leng8																0	0
Lifr		-0.719332														0	1
Lncpint											-2.33002					0	1
Lrp12			-7.53629													0	1
Lrp2bp	-6.36697															0	1
Lrrfip2		-0.581556														0	1
Lyst																0	0
Maff											-1.75063					0	1
Map7d2							-0.758007	-0.687586								0	2
March1														-0.745182		0	1
Mat2a											-0.669585					0	1
Mef2c				-1.02893												0	1
Mier1		-0.698714					-0.843574									0	2
Mlh3		-0.86938														0	1
Ms4a6d								-5.55599								0	1
mt-Nd4l	-0.716555			-0.698863							-0.821148					0	3
Mysm1		-0.654494														0	1
Naalad2														-1.92187		0	1
Ncl		-0.497035														0	1
Nfe2l2				-0.586593												0	1
Nom1		-0.763427														0	1
Nsun6											-2.5672					0	1
Nudt21							-1.16577									0	1
Nwd1				-0.878279												0	1
P4ha1				-0.646404												0	1
Paip1	-1.85786															0	1
Palm2		-1.62285														0	1
Palmd											-0.703792					0	1
Parg		-1.08808														0	1
Pcdh17	-0.690601															0	1
Pcdh9				-0.505385						-1.02596						0	2
Pcdhb9	-0.917261															0	1
Pde10a				-3.04438												0	1
Pdzd8		-0.768751														0	1
Pdzd9	-5.19721															0	1
Phactr1				-0.65215												0	1
PISD				-0.704745												0	1
Pitpnb		-0.600949														0	1
Pkn2		-0.55332		-0.79717												0	2
Plk2											-0.668641					0	1
Plxdc2		-0.411507														0	1
Pnmt								-5.32985								0	1
Pnn		-0.427905														0	1
Ppfibp1	-0.84116															0	1
Ppp2r3a		-0.636413														0	1
Prlh														-5.64804		0	1
Prpf38b		-0.581476														0	1
Prpf40a														-0.728705		0	1
Prpf4b	-1.13517	-1.0224		-1.12447			-0.820766	-0.892778			-1.0218					0	6
Prrc2c		-0.590564		-0.690759												0	2
Psd																0	0
Ptges3											-0.605026					0	1
R3hdm1				-0.564046												0	1
Rad18		-1.46475														0	1
Rad50		-0.845628														0	1
Rb1cc1	-0.956333	-0.664313												-1.14971		0	3
Rbm26		-0.622732														0	1
Rere		-0.535356														0	1
Rgs7bp								-0.678649								0	1
Rif1		-0.828011														0	1
Rims2								-1.73475								0	1
Rnd3							-1.72732									0	1
Rnf125		-2.33485														0	1
Rnf216		-0.621369														0	1
Rnpc3		-0.797475		-0.972071												0	2
Rock1		-0.471503														0	1
Rock2											-0.843393					0	1
RP23-44H21.1		-0.954324														0	1
Rpl23a											-0.681675			-0.862665		0	2
Rpl6							-0.565101							-0.72677		0	2
Rpl9												-1.00712				0	1
Rrp8				-1.03045												0	1
Rsf1		-0.507129														0	1
Rsf1os2				-6.69349												0	1
Samd9l											-1.27995					0	1
Sass6		-0.733704														0	1
Scaf11		-0.574027														0	1
Sclt1				-1.06219												0	1
Sik1											-1.57092					0	1
Sik2							-1.71812	-2.008								0	2
Slc4a10		-1.59579														0	1
Smad7											-0.905342					0	1
Smc3								-0.93381								0	1
Smg6		-0.735234														0	1
Snrnp27								-0.739017								0	1
Sntg1						-7.73273										0	1
Soga3								-0.691321								0	1
Sppl2a		-0.865663														0	1
Stmn2											-0.946062					0	1
Stxbp5l								-0.716542								0	1
Swt1		-0.703819														0	1
Synm		-0.681942														0	1
Syt10							-0.881434									0	1
Tef		-0.638332														0	1
Thoc2		-0.67033														0	1
Tm9sf4				-0.824817												0	1
Tmem252											-0.923201					0	1
Tmem47	-1.13604															0	1
Tnks		-1.11285														0	1
Tob2		-0.88332														0	1
Tor1aip1		-0.813452														0	1
Tpbgl										-6.38429						0	1
Trim44		-0.65579														0	1
Trip11		-0.642607														0	1
Tst																0	0
Txnrd1		-0.712408														0	1
U2surp		-0.408012														0	1
Usf3		-1.21059														0	1
Ushbp1								-5.58873								0	1
Usp34				-0.833532												0	1
Usp53				-0.561604												0	1
Usp8		-0.585112														0	1
Utp14b				-1.18106												0	1
Xlr4b								-5.48105								0	1
Yae1d1		-0.498149														0	1
Zbtb6													-7.06473			0	1
Zc3h13		-0.875099														0	1
Zc3hav1		-1.83427														0	1
Zcchc7		-0.920445														0	1
Zfp280d		-0.849745														0	1
Zfp292		-0.654067														0	1
Zfp397												-2.91119				0	1
Zfp445		-1.60244														0	1
Zfp738										-4.60873						0	1
Zmym1							-1.12937									0	1
Zmynd11		-0.522931														0	1

## Sheet: Aging
gene	OPC	OLG	OEG	ASC	EPC	CPC	GABA	GLUT	NendC	EC	PC	ABC	MG	up	down
Rpl23a	0.919311		1.26243	0.811884			1.33279			1.01968	0.928045	0.778992	1.25355	8	0
Rpl6	0.396848	0.72867	0.889318	0.615761			0.628218			0.634777	0.502754		0.749912	8	0
PISD	0.503042		0.815687	1.11211			0.476544	0.419963		0.821623			0.357136	7	0
Gm26917			1.26716				0.722458	0.652311		0.960047			1.23143	5	0
Rps27		0.835302					0.794581			0.668982	1.11861		0.73229	5	0
AY036118	1.9746			1.56757			1.46931						1.31312	4	0
C4b	1.85651	2.14159		0.893626	3.60484									4	0
mt-Atp8	1.01063		1.44018	0.704038						0.77983				4	0
Rpl9							0.635986			0.46504	0.999769		0.659709	4	0
Ankrd12	0.538657	0.303586								0.534165				3	0
Dnaja1										0.513307	0.5246		0.56101	3	0
Gm10263							0.938304			0.861614			0.920912	3	0
Gm28727							3.04344			2.5329			2.0402	3	0
Hspa1a		1.76412								1.16518	0.973622			3	0
Junb		0.87787								0.549153	0.668474			3	0
Prpf4b	0.714546	0.68262		0.759252										3	0
3110021N24Rik				0.774416				1.32064						2	0
3222401L13Rik		0.532671		0.824784										2	0
8430408G22Rik										0.983191	1.27266			2	0
Arhgap15		0.71906											1.86423	2	0
Bhlhe41		0.826008											0.531214	2	0
Bst2				1.37897	1.65606									2	0
Cd74												0.958977	0.798258	2	0
Crlf2				1.39136									1.34878	2	0
Cxx1c				4.60125				3.45723						2	0
Dpyd	0.926915	1.62896												2	0
Fam20c		0.599821											1.60355	2	0
Fmo2										0.866783	2.08794			2	0
Fos										0.949977	0.85596			2	0
Gm11175		2.9573		3.47193										2	0
Gm42418	0.515922												0.542589	2	0
Gstp1				0.851187						0.778637				2	0
H2-D1		0.933979			1.24808									2	0
Hsp90aa1										0.599034	0.498034			2	0
Hspa1b		2.55432								2.40375				2	0
Hsph1										1.57608	2.10782			2	0
Ifitm3						2.1298							0.897661	2	0
Maff										1.4695	2.1888			2	0
Mef2c				1.03295						0.470397				2	0
Mettl7a1		0.371911								1.31945				2	0
Nebl	0.527693									0.373488				2	0
Ogt	0.414586	0.345891												2	0
Prrx1	0.648706											1.397		2	0
Ptges3		0.372931								0.470646				2	0
Rpl36-ps3										0.634926			0.714388	2	0
Rps28										0.506821			0.414306	2	0
Soga3							0.427198	0.529885						2	0
Timp3										0.450525	0.652217			2	0
Tspo		0.864068		0.639796										2	0
Txnip		0.909095		1.27794										2	0
Zc3hav1		1.7614		1.19739										2	0
1110046J04Rik		0.518412												1	0
1700063D05Rik		0.628451												1	0
1700080N15Rik				5.17005										1	0
1810009A15Rik		4.93799												1	0
2610305D13Rik		1.38937												1	0
2900055J20Rik		0.8298												1	0
5033426O07Rik	0.757605													1	0
5330434G04Rik	1.10187													1	0
6330403K07Rik						4.06837				-1.20282				1	1
7630403G23Rik		1.65856												1	0
9330111N05Rik		0.785738												1	0
9330159F19Rik				0.70337										1	0
A4galt										1.3787				1	0
Abca8a		0.831297												1	0
Abcc4		3.43749												1	0
Abcg1		0.486121												1	0
AC168977.1												4.32563		1	0
Acer2										0.623575				1	0
Adam10		0.421212												1	0
Adamts1										0.799331				1	0
Adamtsl1		0.336454												1	0
Ahsa2										0.928284				1	0
Akap12										0.480439				1	0
Akap9								0.621224						1	0
Alas1										0.456862				1	0
Aldh2		0.529668												1	0
Alpl										0.935903				1	0
Amd1										1.36093				1	0
Angptl1	0.638835													1	0
Ank		0.289804												1	0
Ankrd37										0.790448				1	0
Anxa5													0.972792	1	0
Apobr		1.12661												1	0
Apold1										0.87567				1	0
Arf4							0.492441							1	0
Arid5a										1.19272				1	0
Arid5b		0.662001												1	0
Arl10							4.7071							1	0
Arl4d		1.1436												1	0
Asap2		0.683012												1	0
Asph		0.997751												1	0
Atp5k													0.504749	1	0
Atrx				0.486238										1	0
Axl													1.3853	1	0
B2m					1.26822									1	0
Bcl2				0.353795										1	0
Bhlhe40										0.679059				1	0
Bloc1s6os													4.34601	1	0
Bod1l							0.490267							1	0
Btg2										0.62112				1	0
C3					1.67162									1	0
Cacng5		1.71929												1	0
Cacybp										0.548408				1	0
Caly					2.23722									1	0
Capg													0.828507	1	0
Ccdc136		0.850816												1	0
Ccdc153						2.86453								1	0
Ccl3													0.682102	1	0
Ccl4													0.643209	1	0
Ccl5													2.05442	1	0
Cd151		0.595787												1	0
Cd52													0.416238	1	0
Cd72													1.49052	1	0
Cd9				-0.406741						0.777453				1	1
Cdc42ep3													0.838519	1	0
Cdh13										1.29139				1	0
Cdh8		2.01239												1	0
Cdk12				0.48993										1	0
Cdk19										0.853571				1	0
Cdkn1a										0.479733				1	0
Cep78				1.31347										1	0
Cfdp1		0.234458												1	0
Cldn5			0.574308											1	0
Clic5		2.59156												1	0
Cmbl	1.30026													1	0
Cotl1		0.650083												1	0
Cox16							2.38459							1	0
Cox6a2													1.32185	1	0
Cp										0.583947				1	0
Crebrf		0.527312												1	0
Creg1		0.474002												1	0
Crmp1		1.15009												1	0
Csf3r		3.80751												1	0
Csrp2		0.80979												1	0
Cst7													1.40554	1	0
Cx3cr1		1.5197												1	0
Cxcl12										0.376149				1	0
Cyb5r3		0.451786												1	0
Cyp27a1				0.838521										1	0
Cyp2e1										1.15957				1	0
Cyp4f17	4.52467													1	0
Cyr61										0.813709				1	0
Cystm1										0.612404				1	0
Cyth3										0.555855				1	0
Dcdc2a		0.593624												1	0
Dct		1.43692												1	0
Ddit4										0.575144				1	0
Defb1								3.70683						1	0
Dnajc1				0.552075										1	0
Dock9		0.419195												1	0
Dusp1										0.417765				1	0
Dusp23		0.619284												1	0
Dync2li1										1.77492				1	0
E130102H24Rik				0.930123										1	0
E230001N04Rik				4.59818										1	0
Eda2r		2.49421												1	0
Edil3		0.283703												1	0
Edn1										0.544284				1	0
Efemp1		0.664196												1	0
Egr1	-2.02096									1.44717				1	1
Ehd4										0.591028				1	0
Eln										1.38357				1	0
Epb41l4aos							0.90981							1	0
Epdr1		0.627817												1	0
Etnppl				0.376232										1	0
Evi2a	1.0015													1	0
Fam13b		0.842233												1	0
Fam183b						2.89403								1	0
Fbln5				0.927352										1	0
Fcgr4													1.02525	1	0
Fes										1.10665				1	0
Fign		0.44477												1	0
Filip1l							0.873211							1	0
Fmn1		1.47822												1	0
Fus		0.246674												1	0
Fut9		1.18437												1	0
Fxyd5													1.28777	1	0
Gadd45b													0.848507	1	0
Gadd45g										0.699668				1	0
Gcc2							0.658723							1	0
Gfap					1.29195									1	0
Gkn3										1.33011				1	0
Gm10076													0.623366	1	0
Gm10126													1.551	1	0
Gm11681				1.11782										1	0
Gm12324		4.64335												1	0
Gm16233		1.93004												1	0
Gm17275		2.55854												1	0
Gm17296		4.64181												1	0
Gm21092				0.468387										1	0
Gm26532										0.639209				1	0
Gm26740													0.609131	1	0
Gm26762		4.16365												1	0
Gm26802										3.03386				1	0
Gm26825		1.47704												1	0
Gm28875										1.54832				1	0
Gm42756		0.917847												1	0
Gm43242		0.870903												1	0
Gm44257				0.951612										1	0
Gm5431		4.3813												1	0
Gm8797													0.716511	1	0
Gm9925				0.786063										1	0
Gm9946										0.608613				1	0
Gngt2										0.607018				1	0
Gpatch8				0.481928										1	0
Gpc3											0.981826			1	0
Grasp		0.716249												1	0
H2-Aa												0.89497		1	0
H2-Ab1												1.02685		1	0
H2-Eb1												1.15549		1	0
H2-K1													0.340909	1	0
H2-Q6										1.04533				1	0
H2-Q7										0.94649				1	0
Hcar2													1.34227	1	0
Hdac11		0.243085												1	0
Hebp1													0.601459	1	0
Hes1				0.349474										1	0
Hey1										0.766539				1	0
Hlf								0.693378						1	0
Hopx		1.00736												1	0
Hspa12b		4.02558												1	0
Ier3										0.460433				1	0
Ifi27				0.5383										1	0
Ifi27l2a													1.53629	1	0
Ifit1				1.39064										1	0
Il1rn													4.83051	1	0
Il33		0.366579												1	0
Ildr2													1.93101	1	0
Irf6										1.9211				1	0
Islr2										2.04492				1	0
Itgax													1.78696	1	0
Itgb5		1.09288												1	0
Itpr1	1.54948													1	0
Itpr2		0.839431												1	0
Jade1		0.397073												1	0
Jund										0.357832				1	0
Kazald1										1.33286				1	0
Kcnj12													3.28756	1	0
Kdr		0.603851												1	0
Kif21a		0.311088												1	0
Klf4										0.446228				1	0
Klf6										0.373017				1	0
Klhdc8a		0.89327												1	0
Klk8													0.571261	1	0
Ktn1				0.447423										1	0
Laptm5		1.78971												1	0
Lefty1		0.709848												1	0
Lgals3													1.64419	1	0
Lifr										0.68905				1	0
Lncpint										1.72				1	0
Lrp1b							0.46082							1	0
Lsm12							1.04155							1	0
Lsp1													0.890308	1	0
Ly6i													4.25774	1	0
Ly9													1.29413	1	0
Lypd1										1.15413				1	0
Lypd6b		1.20338												1	0
Lyz2													0.466329	1	0
Maf	1.08106													1	0
Mageh1													1.30188	1	0
Maob		0.97201												1	0
Map3k6										1.91844				1	0
Map7d2							0.587355							1	0
March1		0.675232												1	0
Mast4										0.444409				1	0
Mat2a										0.606588				1	0
Mdga2		0.497684												1	0
Mgp										1.07453				1	0
Mpzl1		0.507912												1	0
Mrpl53										4.05818				1	0
Msn		0.673393												1	0
Naalad2													1.90746	1	0
Nap1l5				0.381814										1	0
Ncl		0.347808												1	0
Nfe2l2		0.385212												1	0
Nipal2										2.20882				1	0
Nr4a1		0.800442												1	0
Nsa2													0.531609	1	0
Ntm				0.316819										1	0
P4ha1										1.31646				1	0
Palmd										0.394551				1	0
Pam										0.566829				1	0
Pcdh17	0.589684													1	0
Pcdhb9	0.928													1	0
Pcgf5				1.1156										1	0
Pcolce2		0.421714												1	0
Pdcd1													1.65027	1	0
Pde10a				1.43582										1	0
Pde2a													0.944123	1	0
Pde7b				1.09013										1	0
Pdgfa										1.05786				1	0
Pex5l	1.05439													1	0
Pir		0.859543												1	0
Plcb1				0.5278										1	0
Plp1	0.380722													1	0
Plscr1										0.985195				1	0
Plscr2										0.535035				1	0
Plvap		1.90802												1	0
Plxdc2		0.263883												1	0
Pmp22		0.364155												1	0
Pnn				0.330795										1	0
Ppfia4													1.03427	1	0
Ppfibp1	0.469838													1	0
Ppp2r3a		0.340842												1	0
Prickle3		1.43746												1	0
Prkca		0.2851												1	0
Prlr		2.00066												1	0
Prrc2c				0.4334										1	0
Prss23										0.485343				1	0
Prss50				0.840646										1	0
Prune2										1.9902				1	0
Psmb8				1.27273										1	0
Ptgfrn	0.763288													1	0
R3hdm1				0.382754										1	0
Rab26os				0.739597										1	0
Rasgrf2										1.5244				1	0
Rasgrp3		0.329577												1	0
Rassf4										1.45392				1	0
Rbms1		1.77822												1	0
Rif1		0.483113												1	0
Rnase4		1.68834												1	0
Rnasek													4.23478	1	0
Rnf125		2.23247												1	0
Rpe65				0.885666										1	0
Rpl35							0.493887							1	0
Rps26-ps1													0.550183	1	0
Rps27rt							0.524037							1	0
Rrp8				0.669978										1	0
Rsbn1l				0.433901										1	0
Rufy3		0.325626												1	0
Rxrg							-0.900656						1.96913	1	1
S100a10										0.612975				1	0
S100a11										0.409855				1	0
S100a6										0.712679				1	0
S1pr1										0.370874				1	0
Sbspon										2.43326				1	0
Scd3		0.460272												1	0
Sema3b		1.20409												1	0
Serpina3n		1.83769												1	0
Serpind1	1.46862													1	0
Shroom3				1.3704										1	0
Sik1										1.00329				1	0
Sik2							1.23199							1	0
Skap2		0.466985												1	0
Skil										0.643228				1	0
Slc25a34				0.612208										1	0
Slc4a10		1.53604												1	0
Smad7										0.846744				1	0
Smc3								0.752386						1	0
Smyd5		0.781237												1	0
Snca		0.971281												1	0
Sncg										1.35146				1	0
Snhg11												0.945785		1	0
Socs3		2.63548												1	0
Sorbs1				0.704112										1	0
Sostdc1		2.20072												1	0
Sox17										0.342383				1	0
Sqstm1		0.210702												1	0
St13							0.446539							1	0
St8sia2										4.31881				1	0
Stip1										0.827134				1	0
Stmn2										1.25079				1	0
Stra6										0.742189				1	0
Swt1		0.358149												1	0
Sycp2				1.015										1	0
Syne1										0.496688				1	0
Syne2		1.11366												1	0
Synm		0.509153												1	0
Taf1d				0.65786										1	0
Tanc1		0.347948												1	0
Tbl1x		0.434349												1	0
Tgfbr3		1.65206												1	0
Tmem100										1.0856				1	0
Tmem126a							0.587323							1	0
Tmem150c		1.96426												1	0
Tmem212						2.83181								1	0
Tmem220		1.11626												1	0
Tmem252										0.721208				1	0
Tmem47	0.848635													1	0
Tmem59l		1.05733												1	0
Tnfsf12		1.03453												1	0
Tnfsf13b													0.824229	1	0
Tnfsf8													2.69658	1	0
Tor1aip1		0.430941												1	0
Trim12a				0.622337										1	0
Ttll3				0.57233										1	0
Tubb4a													1.1838	1	0
Uap1l1		0.557964												1	0
Upk1b													0.74294	1	0
Usp53				0.359321										1	0
Utp14b				0.583528										1	0
Vegfc										1.30385				1	0
Vim		1.05643												1	0
Vwf										0.459705				1	0
Xaf1		0.282533												1	0
Yae1d1		0.340078												1	0
Zc3h13		0.457461												1	0
Zfp385b							0.640399							1	0
Zmym1							0.888725							1	0
1500011B03Rik		-0.265627												0	1
1810041L15Rik		-1.98069												0	1
2210011C24Rik		-0.901411												0	1
2210013O21Rik		-0.825046												0	1
2310022B05Rik										-0.649749				0	1
9530053A07Rik		-4.00122												0	1
Abcb8		-0.465792												0	1
Abcg2		-1.36673												0	1
Acss2		-0.557585												0	1
Adap1		-0.347715												0	1
Adgrb1							-0.379531							0	1
Adgrb2							-0.438232							0	1
Aes		-0.233046												0	1
Agrn														0	0
Ahnak2		-3.74596												0	1
Ahr		-3.97097												0	1
AI854517		-1.35713												0	1
Aldoc							-0.508591			-0.467444	-0.523404		-0.628606	0	4
Arfrp1	-0.700927													0	1
Arl1														0	0
Arl8a				-0.434809										0	1
Arpc1b		-0.323083												0	1
Asphd2		-0.567055												0	1
Atat1		-0.365971												0	1
Atp2a2							-0.337202							0	1
Avp	-3.69779	-3.33332	-4.53812	-3.55632			-3.36164			-2.66333	-4.67075		-2.90835	0	8
Barx2		-1.41014												0	1
Bex2		-0.715883												0	1
Bhlhe22		-1.35303												0	1
Bloc1s1														0	0
Bmp4	-1.27771													0	1
Btbd16		-1.01386												0	1
Bzrap1								-0.57757						0	1
C2cd5								-0.580832						0	1
Cacnb3		-0.882548												0	1
Camk2n1													-0.354614	0	1
Capn11							-4.5317							0	1
Car4										-0.335961				0	1
Cartpt				-2.40972										0	1
Ccdc28b		-0.429344												0	1
Ccnb1	-3.27626													0	1
Ccnjl		-0.688175												0	1
Cdc34		-0.556722												0	1
Cdca3	-3.38292													0	1
Cdk1	-2.75855													0	1
Cdk2ap1	-0.607759			-0.663246						-0.920631			-0.911863	0	4
Cdk5		-0.302191												0	1
Cdkn2c	-1.34562	-0.804897												0	2
Celsr3														0	0
Cep55	-4.40198													0	1
Ckap2		-3.6619												0	1
Cldn14		-0.725038												0	1
Clgn		-1.15474												0	1
Clic1				-0.887378										0	1
Clu										-0.454486	-0.811508		-0.777308	0	3
Cmtm6													-0.379428	0	1
Cnih2		-0.921341											-0.994101	0	2
Cnksr3		-0.979369												0	1
Cntn1		-0.702524												0	1
Cntnap2				-0.896634										0	1
Coa3	-0.436005													0	1
Cpe										-0.530449	-0.390483		-0.634014	0	3
Ctps		-0.917318												0	1
Ctsc				-1.92757										0	1
Ctxn1		-0.89788												0	1
Dbx2		-1.04576												0	1
Ddn		-0.888922												0	1
Deaf1							-0.737606							0	1
Dgat2		-1.02479												0	1
Dgkz							-0.521064							0	1
Dhcr24		-0.67679		-0.447454										0	2
Diaph3		-1.65718												0	1
Dnajb3		-1.47686												0	1
Dner				-0.413082										0	1
Dock10				-1.69677										0	1
Dpysl3				-3.47394										0	1
Elfn2		-1.50485												0	1
Eml1		-0.43361												0	1
Enho										-0.849009				0	1
Epb41l1				-1.02798										0	1
Ephb6		-1.39308												0	1
Evi5		-0.752786												0	1
Fam101b										-0.441686				0	1
Fam110a													-0.493794	0	1
Fam193b								-0.780681						0	1
Fam195b		-0.248339												0	1
Fcho1														0	0
Fcnaos		-1.59605												0	1
Fezf2										-4.03466				0	1
Fgf1				-0.4925										0	1
Fndc5				-0.515949										0	1
Gal3st1		-0.397125												0	1
Gamt		-0.361705												0	1
Gh	-5.37428	-7.75727		-4.90331			-5.49549	-4.99138	-5.22034	-5.02485	-4.41409	-3.95795	-6.37966	0	10
Gm13889		-1.53314												0	1
Gm16058		-3.73026												0	1
Gm16586							-0.524611							0	1
Gm1673										-0.853686				0	1
Gm16998		-4.14516												0	1
Gm2245		-4.23438												0	1
Gm4221		-1.397												0	1
Gm8225				-4.19955										0	1
Gna12		-0.366394												0	1
Gng11				-0.437386										0	1
Gp9													-0.677858	0	1
Gpm6b										-0.467773	-0.52148		-0.658159	0	3
Gpr17		-1.71935												0	1
Gpr85		-0.90015												0	1
Gpx1		-0.622318												0	1
Gpx8	-3.11256			-2.73824										0	2
Gsn		-0.305715												0	1
Gsto1		-0.540467												0	1
Gyg		-0.316984												0	1
H1f0										-0.53788	-0.522277			0	2
H1fx	-0.998443													0	1
Hacd1		-0.50268												0	1
Hist1h1c		-0.957662												0	1
Hist1h4i		-2.48006												0	1
Hist3h2a				-0.551161										0	1
Hmgcs1		-0.551247												0	1
Hmgcs2										-0.586953				0	1
Hmgn3		-0.810493												0	1
Hn1	-0.533552													0	1
Hnmt		-1.12226												0	1
Hpcal1		-0.962506												0	1
Idi1		-0.432416												0	1
Igsf8		-0.519533												0	1
Il23a		-3.69194												0	1
Inppl1		-1.37157												0	1
Itgad		-0.988132												0	1
Itih3		-1.19018												0	1
Ivns1abp										-1.19785				0	1
Kank1		-1.80647												0	1
Kcnc3				-1.22642										0	1
Kcnj4							-0.370124							0	1
Kcnk2							-0.784142							0	1
Kcns3				-2.68353										0	1
Kctd2		-0.475627												0	1
Kif5a				-0.709838			-0.454423			-0.678228			-0.737034	0	4
Kif5c													-1.21963	0	1
Klhdc8b													-0.7721	0	1
Klhl5		-0.797996												0	1
Klrg2		-3.90708												0	1
Ldb3		-0.609845												0	1
Lemd2		-0.568635												0	1
Leprot		-0.357997												0	1
Lockd	-2.17782													0	1
Lrrc73		-1.23018												0	1
Lsamp		-0.697491												0	1
Mad2l2		-0.30602												0	1
Man1a		-2.4244												0	1
Marcksl1		-0.485558												0	1
Med19														0	0
Mgat5		-0.710607												0	1
Mgll		-1.04538												0	1
Mmd				-0.690424										0	1
Mmd2		-0.384444								-0.921532				0	2
Mospd3		-0.492735												0	1
Mt1								-0.492726						0	1
Mt3													-0.45876	0	1
Ncs1										-2.16283				0	1
Ncstn				-0.683165										0	1
Ndn	-0.801514	-1.22939		-0.953952										0	3
Ndnf										-0.674349				0	1
Ndrg2							-0.614043			-0.504143			-0.650477	0	3
Nell2			-0.948975											0	1
Ngfrap1		-0.697366												0	1
Ninj1		-0.529142												0	1
Nrbp2		-0.352258												0	1
Nrgn		-0.747675		-0.696767									-0.907921	0	3
Nrsn1				-0.768644						-1.10105			-1.03512	0	3
Nt5m		-0.396642												0	1
Ntsr2										-0.677871				0	1
Nudt18		-0.448731												0	1
Nudt4		-0.36471												0	1
Nxf1										-0.447115				0	1
Olfm1										-1.44714				0	1
Oser1				-0.718425									-0.809104	0	2
Pank1		-1.3765												0	1
Pantr1										-0.810602				0	1
Parvb		-0.906229												0	1
Pbk	-3.73115													0	1
Pcdh7		-1.30143												0	1
Pcp4	-0.565849													0	1
Pcsk1n				-0.303892						-0.467727	-0.659307		-0.758536	0	4
Pcyt2		-0.346813												0	1
Pdgfc		-0.934356												0	1
Pdxk		-0.793955												0	1
Pdzrn3		-2.11985												0	1
Phf24										-4.533				0	1
Phpt1										-0.666884				0	1
Pigq		-0.407523												0	1
Pitpnm1								-0.679841						0	1
Plat		-0.93323												0	1
Pld1													-0.607421	0	1
Plpp4				-1.13584										0	1
Pm20d1				-1.08212										0	1
Prl		-6.04936		-4.63342						-4.1095		-3.85234		0	4
Prom1		-2.48579												0	1
Psd														0	0
Ptpn13		-1.48663												0	1
Rab34		-0.810298												0	1
Rab4a		-0.503528												0	1
Rab7b		-1.94066												0	1
Ramp1										-0.613039				0	1
Rap1gap		-1.67103												0	1
Rapgef4				-0.590629										0	1
Rasgef1b		-0.81883												0	1
Rassf10		-3.00101												0	1
Rcor2		-1.7945												0	1
Resp18	-1.02054													0	1
Rhoc		-0.458989												0	1
Rnd2	-0.645606	-0.469703												0	2
Rnd3														0	0
Rnf122		-0.534818												0	1
Rpl13-ps3	-0.469953													0	1
Rpl29	-0.380949													0	1
Rpl9-ps6				-0.486976										0	1
Rps2	-0.37615													0	1
Rras		-0.939218												0	1
Rras2		-2.01643												0	1
Rsrp1													-0.315452	0	1
Rundc3a				-0.510128									-1.4127	0	2
S100a1							-0.913942						-0.684251	0	2
Sap30bp		-0.368455												0	1
Saysd1										-0.612771				0	1
Scd2										-0.496559				0	1
Scg5				-0.706781										0	1
Scrg1		-0.898076												0	1
Sema3d		-2.00746												0	1
Sema4f		-2.03372												0	1
Sema5a		-1.58951												0	1
Sema6a										-0.610424				0	1
Sepw1													-0.471446	0	1
Serpine2										-0.588952				0	1
Shisa8		-0.485234												0	1
Sirpa													-0.304512	0	1
Sis		-4.10746												0	1
Slc16a4										-0.636566				0	1
Slc1a1		-1.75745												0	1
Slc1a2										-0.444866	-0.482949			0	2
Slc25a38		-0.759039												0	1
Slc38a5										-0.723947				0	1
Slc6a11										-0.906502				0	1
Slc9a3r2		-0.924387												0	1
Slco2b1										-0.567584				0	1
Slitrk5		-1.20965												0	1
Smim3		-1.12191												0	1
Smox										-0.503411				0	1
Smurf1		-1.28427												0	1
Sox4		-1.26939								-0.811644				0	2
Sparcl1													-0.584889	0	1
Spc25	-2.96045													0	1
Sqle		-0.553812												0	1
Srd5a1		-0.456333												0	1
Ssna1	-0.546835													0	1
Stmn3				-0.573009										0	1
Stx3								-0.717292						0	1
Synpr		-0.852651												0	1
Tac1		-1.7253												0	1
Tceal8		-0.579904												0	1
Tfrc										-0.496373				0	1
Thbs3		-1.02589												0	1
Timm8b	-0.407704													0	1
Tk1	-3.67915													0	1
Tlcd2		-4.06958												0	1
Tmem110		-0.489587												0	1
Tmem123		-0.431214												0	1
Tmem141		-0.416014												0	1
Tmem163		-0.875204												0	1
Tmem178		-2.38951												0	1
Tmem2		-2.69802												0	1
Tmem229b													-1.10311	0	1
Tmem37				-1.90747										0	1
Tmem38a		-0.668016												0	1
Tmsb10		-0.614901												0	1
Tmub1		-0.435726												0	1
Tnfrsf21		-2.07738												0	1
Tnik		-0.511432												0	1
Tram1l1		-1.93637												0	1
Trank1							-0.512896							0	1
Trhde														0	0
Tsc22d4										-0.548348				0	1
Tspan6		-1.32689												0	1
Tspan7										-0.463537	-0.623616			0	2
Ttpa				-0.580812										0	1
Ttyh1		-0.766068								-0.578871				0	2
Tuba1b	-0.414863													0	1
Tusc1		-1.11372												0	1
Tusc3		-0.854844												0	1
Ube2c	-3.92927													0	1
Ube2m		-0.607156												0	1
Ucn		-4.09618												0	1
Vamp2													-0.610759	0	1
Vcl		-1.32679												0	1
Wbp5		-0.389164												0	1
Zbp1										-1.56567				0	1
Zdhhc9		-0.366441												0	1
Zfp382										-4.11344				0	1
Zfp467		-0.430649												0	1

## Sheet: AGA
gene	OPC	OLG	OEG	NSC	ASC	EPC	GABA	GLUT	EC	PC	ABC	MG	MAC	DC	up	down
Rpl23a	1.96336		2.34165		1.63791		2.35847		1.71613	1.73271	1.52275	1.87136	1.65917		9	0
mt-Atp8	1.64448		2.01992		1.08183		0.897764	1.10213	1.11611		2.46955				7	0
Rpl9	1.05828				0.927576	1.69303	1.13929		0.889196	1.57134		1.33765			7	0
AY036118	2.98431				2.24946		2.49587		3.12309			2.06823			5	0
Gm26917			1.69529				1.17745	1.11381	1.40319			1.98672			5	0
Gstp1					1.91128		1.74465		1.81936	1.71942		1.5179			5	0
Rpl6			1.01701		0.815147		0.801575		0.862052			0.89725			5	0
Gm11175		5.55987			5.96889		4.63806								3	0
Gm28727							4.86496		3.75674			3.56014			3	0
1700080N15Rik					7.63732		5.92755								2	0
Ankrd12	0.662503								0.799768						2	0
C4b	2.15212				0.970948										2	0
Crlf2					1.56474							1.28407			2	0
Cxx1c							4.75008	5.35757							2	0
Dancr.1					7.9282		7.17212								2	0
Gm28285					6.74458		7.69997								2	0
Gm42418	0.809604											0.876476			2	0
Gm8797							0.93317					1.35654			2	0
Hspa1a									1.07699	1.1013					2	0
Jun									0.61707	0.901793					2	0
Pgk1					1.82206		1.69634								2	0
Uba52									1.49947			1.35079			2	0
5330434G04Rik	1.1817														1	0
8430408G22Rik									0.840024						1	0
Adamts1									1.00124						1	0
Alpl									1.2613						1	0
Anxa5												0.94416			1	0
Apold1									0.968969						1	0
Arhgef5	6.16601														1	0
Arntl2					3.08388										1	0
Atrx					0.557694										1	0
Btg2									0.832973						1	0
Ccl3												0.922415			1	0
Ccl4												0.818516			1	0
Cd9									0.962466						1	0
Cdk19									0.830914						1	0
Cep78					2.1602										1	0
Crip1									0.484694						1	0
Cst7												1.20984			1	0
Cyp4f17	6.57781														1	0
Cyr61									0.994957						1	0
Cystm1									0.81414						1	0
Dnaja1												0.72325			1	0
Dusp1									0.652656						1	0
Eln									1.69546						1	0
Fam46a												0.789508			1	0
Fos									1.24974						1	0
Gadd45b												1.31761			1	0
Gadd45g									0.817103						1	0
Gkn3									1.93696						1	0
Gm10126												1.40384			1	0
Gm16118												1.25062			1	0
Gm21092					0.745373										1	0
Gm26767									6.60409						1	0
Gm26825			6.34743												1	0
Gm42918	4.8013														1	0
Gm44257					0.963811										1	0
Gngt2									0.904982						1	0
Gnl3					1.02091										1	0
Gpc2					7.5669										1	0
Hcar2												1.49644			1	0
Hlf								0.918928							1	0
Hotairm1	3.04452														1	0
Hsp90aa1									0.67069						1	0
Ifi27					0.523314										1	0
Ifit1	2.25136														1	0
Iigp1						6.78894									1	0
Junb									0.654439						1	0
Jund									0.606732						1	0
Lsp1												1.09321			1	0
Maff									1.44543						1	0
Map3k6									2.26536						1	0
Map7d2							0.75943								1	0
Mat2a									0.719554						1	0
Mef2c					1.29955										1	0
Mgp									1.66009						1	0
mt-Nd4l									0.616551						1	0
Naalad2												2.1718			1	0
Nebl	0.832426														1	0
Ogt	0.606552														1	0
Olfm2	1.23886														1	0
Pcgf5					1.30434										1	0
PISD					0.995399										1	0
Plcb1					0.708129										1	0
Plscr1									1.08236						1	0
Pnn					0.546038										1	0
Prpf4b					0.737472										1	0
Rab11fip2					0.734325										1	0
Sbspon									2.28971						1	0
Scgn					7.16397										1	0
Serpinb1a					1.3574										1	0
Sorbs1					1.08395										1	0
Stmn2									1.13987						1	0
Tmem126a							0.918347								1	0
Tpx2												6.40125			1	0
Tspo					0.968287										1	0
Tubb4a												1.7198			1	0
Txnip					1.62337										1	0
Upk1b												0.83638			1	0
Utp14b					0.79782										1	0
Vegfc									1.75722						1	0
2310022B05Rik									-0.867877						0	1
Adgb	-7.78154														0	1
Asf1b	-4.89119														0	1
Avp	-5.47694				-4.50738		-4.40887		-4.13915			-3.65837			0	5
B230398E01Rik	-5.59541														0	1
Cav2									-0.857865						0	1
Cdca3	-4.06716														0	1
Cdk1	-3.77969														0	1
Cep55	-6.04874														0	1
Dennd6a				-6.65335											0	1
Epb41l1					-1.3794										0	1
Fam83d	-5.51969														0	1
Gh	-6.667				-5.13861		-8.09304	-6.75264		-7.36895		-8.4027			0	6
Gm11672												-5.82754			0	1
Gm29811												-5.4431			0	1
Gpr150									-5.80703						0	1
Gpx8	-2.90546				-2.43784										0	2
H19	-5.4347														0	1
Hbb-bs	-1.34835				-1.30368		-1.47542	-1.11988				-1.12753			0	5
Hpse									-5.91543						0	1
Ivns1abp									-1.05551						0	1
Jrk			-6.30456												0	1
Kif27					-5.61738										0	1
Kif5a					-0.794568										0	1
Klhdc8b												-0.97151			0	1
Knstrn	-4.51795														0	1
Lockd	-2.88592														0	1
Man1a		-2.65321													0	1
Mis18bp1	-3.65038														0	1
Mpv17	-0.774265														0	1
Mxd3	-5.15767														0	1
Ncs1									-2.963						0	1
Neil3	-5.09239														0	1
Nptn					-0.793149										0	1
Oser1					-0.87382							-0.915593			0	2
Pbk	-4.66031														0	1
Pcsk1n										-0.860396		-0.662567			0	2
Phpt1														-7.37639	0	1
Plekho1															0	0
Rhcg												-5.66087			0	1
Rhobtb1					-6.01266										0	1
Rpl13a-ps1					-0.848897				-0.630737						0	2
Rpl23a-ps3	-0.859788														0	1
Rpl9-ps6					-0.848489										0	1
Rundc3a					-0.862277										0	1
Serinc3												-0.57776			0	1
Siglec1					-5.91618										0	1
Slc6a15									-5.58351						0	1
Slco2b1									-0.763539						0	1
Tfrc									-0.810416						0	1
Tk1	-4.71563														0	1
Tmem229b												-1.77558			0	1
Ube2c	-5.21558														0	1
Zmat5															0	0

## Sheet: OO_OX
gene	OPC	OLG	OEG	ARP	ASC	GABA	GLUT	EC	PC	VSMC	MG	up	down
Alyref	1.25278	0.872671	1.58799		0.932598	1.03012	1.16214	0.825694				7	0
Cdk2ap1	0.915409	1.60659			1.01942			1.7916	1.54844		1.7458	6	0
Ankrd11	0.504243	0.75778				0.557207		0.606909			0.882009	5	0
Gm42418		0.763966				0.587232		0.661707	0.534993		0.875977	5	0
mt-Nd4l	0.56625				0.545722				0.725159		0.542306	4	0
Bod1		0.453092			0.83032	0.681523						3	0
Chst2	0.599117	0.913933			0.402036							3	0
Crls1	1.27814	1.23722									1.36381	3	0
Paxbp1	1.08352	0.901013			0.548158							3	0
Spry1	0.784213	1.17036							1.10873			3	0
Acbd3		0.582234						1.04464				2	0
Akt1								0.760508			0.773107	2	0
Arhgap5	0.746156	0.49012										2	0
Btbd3		0.767701			0.799449							2	0
Clint1		0.685046									0.968347	2	0
Gna12		0.455138									0.788161	2	0
Gpbp1		0.532007			0.616908							2	0
Grb2		0.4191									0.489444	2	0
Kif2a	0.740471	0.729743										2	0
Kpna4	0.818661	0.538456										2	0
Pwwp2a		0.680385									0.64829	2	0
Rab12		0.702298									0.951523	2	0
Spred1		0.682227									0.895287	2	0
Tmem65		0.409941			0.869886							2	0
Wapl		0.596119				0.778951						2	0
4932438A13Rik		0.508466										1	0
5730508B09Rik								1.53009				1	0
Adnp								4.47866				1	0
Agl		0.686927										1	0
Ago3		0.490696										1	0
Agpat5		0.518621										1	0
Ano8		0.960674										1	0
Arid4b		0.288978										1	0
Arl8a		0.388406										1	0
Arrdc3		0.417193										1	0
Asphd2		0.558968										1	0
Axin1		1.20866										1	0
Bmpr2		0.521931										1	0
C030018K13Rik					1.11389							1	0
Cabp1							0.580468					1	0
Camk4						0.559268						1	0
Caprin1		0.382535										1	0
Casc4		0.752049										1	0
Ccdc71l		0.811182										1	0
Cd2ap		0.72751										1	0
Cdh19		0.548014										1	0
Cdkn1b					0.752833							1	0
Cebpb											0.456758	1	0
Cep350		0.836059										1	0
Cep85l					1.04616							1	0
Chpt1		0.546242										1	0
Cplx2		0.88614										1	0
Cul4b		1.35781										1	0
Dact3		0.542067										1	0
Dbpht2						0.995181						1	0
Dhx9		0.577986										1	0
Dmxl1		0.645849										1	0
Eif4g2	0.442529											1	0
Elmo1		0.362486										1	0
Elovl4			4.91909									1	0
Erbb2ip		0.408172										1	0
Ezh1		0.510196										1	0
Fam102b											0.436305	1	0
Fam208a		0.729755										1	0
Fam228a	4.78348											1	0
Fat4		3.94832										1	0
Fgf1					0.579257							1	0
Fmnl2		0.434413										1	0
Foxd1									1.04632			1	0
Gabrb2						2.89057						1	0
Galnt6		0.354754										1	0
Gm13889						0.469085						1	0
Gm19325								4.44574				1	0
Golga4		0.355562										1	0
Gpx8					1.40118							1	0
Grk6											1.23122	1	0
Gzf1		0.809829										1	0
H1fx						0.682329						1	0
Hist1h1e		1.82302										1	0
Hlf					0.473127							1	0
Hmgcs1		0.591633										1	0
Il15ra						4.90808						1	0
Il1rapl1						0.506696						1	0
Itgb1											0.532683	1	0
Jmy		0.472887										1	0
Kansl1l					0.608099							1	0
Kcnk2						0.733786						1	0
Kdm1a		0.496052										1	0
Kif13a		0.371543										1	0
Large											0.983343	1	0
Lcn2								2.39299				1	0
Lcor		0.871358										1	0
Lifr		0.50114										1	0
Lrg1								3.04694				1	0
Lsm14b		0.706976										1	0
Luzp2		0.642677										1	0
Lysmd3		0.78458										1	0
March1											0.679302	1	0
Mark3		0.603635										1	0
Mbd2		0.929212										1	0
Nab1		0.749939										1	0
Ncam2		0.736478										1	0
Nefl		1.04457										1	0
Nek7		0.540135										1	0
Nfe2l1		0.616133										1	0
Nipa1		0.343413										1	0
Nr4a1						0.700682						1	0
Nrip1		0.481051										1	0
Nufip2		0.659725										1	0
Nwd1					0.701256							1	0
Opa1		0.471846										1	0
Otud7a		1.70599										1	0
Pank3		0.709904										1	0
Pcdh10		0.605485										1	0
Pcmtd2		0.616639										1	0
Pdzd8		0.711818										1	0
Pggt1b		1.03221										1	0
Pi4k2a											0.895904	1	0
Pld1											0.600015	1	0
Pou3f1	0.717299											1	0
Ppm1a		0.58131										1	0
Ppp1r1b						0.586003						1	0
Ppp1r9a		0.560235										1	0
Ppp2ca											0.477356	1	0
Ppp2r5a		0.462668										1	0
Ppp3cb		0.54625										1	0
Prr14l		0.977505										1	0
Ptp4a2		0.619794										1	0
Rab21		1.45196										1	0
Rap2a		0.67879										1	0
Rb1cc1		0.541432										1	0
Rfwd2		0.940322										1	0
Rif1		0.502301										1	0
Rlf		0.835883										1	0
Rock1		0.339315										1	0
Rock2		0.658446										1	0
Rsf1		0.349895										1	0
Scaf11		0.375867										1	0
Sec63		0.559923										1	0
Secisbp2l		0.341178										1	0
Setd2		0.487094										1	0
Setd8		0.750897										1	0
Sh3gl3						0.717766						1	0
Shb		1.06898										1	0
Slc6a8		0.718634										1	0
Slk		0.811987										1	0
Smap2		0.501735										1	0
Smarca5		0.40691										1	0
Sox3	1.40392											1	0
Sppl3		0.846961										1	0
Sqle		0.484207										1	0
Stim1		0.737648										1	0
Suv420h1		0.572075										1	0
Taf10					0.894605							1	0
Taf5		1.05791										1	0
Tanc2											0.433655	1	0
Tapt1		0.992369										1	0
Tfrc					0.745447							1	0
Thoc2		0.468303										1	0
Thrap3		0.378432										1	0
Tle4		0.68831										1	0
Tlk1		0.979155										1	0
Tln2								1.16907				1	0
Tm9sf3		0.543177										1	0
Tnks		0.905606										1	0
Tnpo3		0.516455										1	0
Trip11		0.501439										1	0
Trpm7		0.496407										1	0
Ube2c	3.29405											1	0
Uri1					0.78119							1	0
Uso1		0.525341										1	0
Usp8		0.406729										1	0
Vegfb					0.543021							1	0
Vldlr		0.284847										1	0
Wdr26		0.556915										1	0
Wsb2		0.467095										1	0
Xkr6		1.65746										1	0
Yy1		0.581788										1	0
Zfp382								4.50201				1	0
Zfp40		0.914961										1	0
Zfp955b		1.83036										1	0
Zkscan8		0.90901										1	0
Zmynd11		0.371999										1	0
1700012B09Rik		-3.6584										0	1
2010320M18Rik	-1.25167											0	1
3222401L13Rik					-0.704796							0	1
A230009B12Rik		-0.442605										0	1
Ahr			-2.11534									0	1
Ahsa1		-0.406809	-1.36687									0	2
Ahsa2								-1.01051				0	1
Akr7a5		-0.343603										0	1
Aldoc											-0.618697	0	1
Alpl								-0.764621				0	1
Ang											-0.433142	0	1
Anxa5									-0.487587			0	1
Apoe						-0.545464	-0.649293				-0.358894	0	3
Bag3		-0.857443										0	1
Bfsp2		-0.584106										0	1
C1qb					-1.24781							0	1
Calb2		-1.27992										0	1
Car2							-0.793977					0	1
Casq2									-0.889366			0	1
Cav2			-0.878732					-0.650362				0	2
Ccl3											-0.670304	0	1
Ccl4											-0.512794	0	1
Ccnd2								-0.761472				0	1
Cct3								-0.678755				0	1
Cd63												0	0
Ckb								-0.543328				0	1
Cltb			-1.17032									0	1
Clu	-0.446323		-2.16701								-0.65982	0	3
Cnppd1								-0.999718				0	1
Cops7b			-5.34678									0	1
Cox4i2									-0.516633			0	1
Cox5a			-0.815972									0	1
Cox7b			-0.715805									0	1
Crhr1						-0.634208						0	1
Crlf2											-0.565296	0	1
Cryab						-0.735855					-1.16906	0	2
Ctss							-1.94365					0	1
Cxcl14			-5.19733									0	1
Cystm1								-0.582732				0	1
Ddit3		-0.489029										0	1
Dnajc30					-0.727977							0	1
Dpm3											-0.590478	0	1
E130012A19Rik								-5.20172				0	1
Eef1d		-0.314397										0	1
Egfl8								-1.04123				0	1
Emg1		-0.342339										0	1
Eno2						-0.465928						0	1
Epb41l4aos		-0.766189										0	1
Fabp7		-0.875237										0	1
Fam192a								-0.806722				0	1
Fam58b		-0.443841										0	1
Fgf12						-0.467471						0	1
Fn3k		-0.55049										0	1
Fxyd5								-0.361431				0	1
Gadd45g								-0.58722				0	1
Gkn3								-1.2245				0	1
Gm10126											-1.65763	0	1
Gm26532								-0.814866				0	1
Gm5464		-4.20808										0	1
Gng13									-2.2414			0	1
Grcc10											-0.563252	0	1
Grina	-0.551858											0	1
Gstm1			-0.716679								-0.721413	0	2
Hapln3	-2.08834											0	1
Haus6								-3.99336				0	1
Hes1					-0.432124			-0.525577				0	2
Hist1h2bc						-0.495685						0	1
Hsp90ab1			-0.554488									0	1
Hspa1a	-4.35838	-2.75444						-0.598459	-0.883944	-1.97688		0	5
Hspa1b		-4.28667										0	1
Hspb1								-0.418459	-0.538506			0	2
Hspe1		-0.450338						-0.574013				0	2
Iah1		-0.416463										0	1
Id1								-0.367234				0	1
Idh3g											-0.456547	0	1
Idnk			-3.1859									0	1
Ifi27l2a			-0.580801									0	1
Ift20		-0.278446										0	1
Igsf8											-0.697386	0	1
Kcnj8									-0.515968			0	1
Klf7										-1.44207		0	1
Klk8											-0.455402	0	1
Lin37			-5.3953									0	1
Lman2l					-1.12437							0	1
Lsm5		-0.275251										0	1
Lypd1								-0.758752				0	1
Lyz2		-2.01188										0	1
Manf	-0.509216	-0.51198				-0.509778						0	3
Mbp			-0.703967			-0.442681	-0.500346	-0.505379	-0.749715	-1.427	-0.413247	0	7
Mgp		-2.35656			-3.73463			-0.789313				0	3
Minos1			-0.835151									0	1
Mobp						-0.552872	-0.676921	-0.710393				0	3
Mrps17											-0.551552	0	1
Mrps24			-0.886401									0	1
Mrps34								-0.797701				0	1
Mrps6		-0.475271										0	1
Mt2						-0.637174						0	1
Nagk		-0.418465										0	1
Nat9											-0.785702	0	1
Ndrg2											-0.551102	0	1
Nodal									-1.18849			0	1
Npdc1								-0.590523				0	1
Nptn	-0.6858											0	1
Omp		-1.80169						-4.81563				0	2
Pcsk1n											-0.524491	0	1
PISD					-0.581272							0	1
Plaur								-1.70595				0	1
Plekhb1	-0.506161					-0.819396						0	2
Plscr1								-0.620599				0	1
Polr3gl											-0.705527	0	1
Ppil1			-1.99663									0	1
Pqbp1		-0.291722										0	1
Prdx6						-0.682198						0	1
Prelp					-0.62397							0	1
Prnp											-1.0777	0	1
Prune2								-1.77914				0	1
Psmg2			-2.63786									0	1
Ptgds	-0.680292						-0.935226				-0.882509	0	3
Pttg1									-0.607484			0	1
Ramp2								-0.366988				0	1
Rnh1		-0.421875										0	1
Rpl10a				-0.926516								0	1
Rpl22		-0.326638										0	1
Rpl23a						-0.721116		-0.574348			-0.596267	0	3
Rpl24			-0.469635									0	1
Rpl30		-0.287744										0	1
Rpl31			-0.529264									0	1
Rpl36al		-0.24387										0	1
Rpl39						-0.406355						0	1
Rpl5		-0.319455										0	1
Rps10			-0.487931					-0.355185				0	2
Rps11									-0.366748			0	1
Rps15a									-0.378422			0	1
Rps16			-0.454632									0	1
Rps21						-0.419122		-0.347391				0	2
Rps26-ps1											-0.602713	0	1
Rps27											-0.6768	0	1
Rps7			-0.719258									0	1
S100a11								-0.439598				0	1
S100a5		-1.91555			-1.77204	-1.70977	-1.51826	-2.09505	-3.90402		-2.01089	0	7
S100a6			-0.538063					-0.88877				0	2
Sbspon								-1.63674				0	1
Scgn						-0.687115						0	1
Serinc3			-1.0872									0	1
Serpinh1									-0.576963			0	1
Sncg										-1.50285		0	1
Snf8		-0.310491										0	1
Snrnp27											-0.517974	0	1
Snrpa					-0.537151							0	1
Snrpd1		-0.317197										0	1
Sox17								-0.422111				0	1
Sox18								-0.969024				0	1
Stip1		-0.608418										0	1
Stk19		-0.387636										0	1
Stmn2								-0.661555				0	1
Stoml3		-2.71756										0	1
Tbxa2r									-0.850458			0	1
Tmem128											-0.591638	0	1
Tmem8c											-1.46892	0	1
Tpt1			-0.583553									0	1
Trub2		-0.46519										0	1
Tuba1a									-0.432428			0	1
Tubb3	-0.657746											0	1
Tubb4b								-0.529297				0	1
Uchl1									-0.627369			0	1
Upk1b											-0.746435	0	1
Uqcrh			-0.636554									0	1
Usf2		-0.30553										0	1
Vegfc								-1.25597				0	1
Xbp1		-0.518423			-0.499269							0	2

## Sheet: OY_OO
gene	OPC	OLG	OEG	ASC	EPC	GABA	GLUT	EC	PC	ABC	MG	MAC	up	down
Mbp						0.398017	0.473074		0.525886		0.356086	0.676152	5	0
S100a5		1.42164		1.45737		1.37755					1.42525		4	0
Aldoc						0.609366	0.545436				0.756793		3	0
Apoe						0.526282	0.510457				0.462736		3	0
Dbi						0.523512	0.58824						2	0
Gstm1						0.823308					0.876774		2	0
Mt1						0.315534	0.492314						2	0
Ndrg2						0.500698					0.699267		2	0
Pcsk1n								0.600889			0.703056		2	0
Rps21						0.445698	0.42389						2	0
Acsbg1											1.50572		1	0
Ang											0.514539		1	0
Araf	0.696997												1	0
Bcas1						0.940722							1	0
Camk2n1			1.10732										1	0
Ccl3											0.721593		1	0
Ccl4											0.611408		1	0
Chchd10											0.827607		1	0
Ckb								0.495899					1	0
Clu			2.06483										1	0
Cox7b			0.687285										1	0
Dnajc30				0.64646									1	0
Dpm3											0.55925		1	0
Gal3st1	0.596027												1	0
Gata3				0.87564									1	0
Glul						0.394248							1	0
Gm26532											0.840185		1	0
Gm5464		5.26855											1	0
Gm9843						0.381326							1	0
Grcc10											0.595679		1	0
Idnk			2.84559										1	0
Ier3											0.563015		1	0
Ly6e										1.11721			1	0
Mid1ip1							1.02495						1	0
Mt2						0.691218							1	0
Mt3											0.593196		1	0
Ndufa1			0.80453										1	0
Pin4						0.478999							1	0
Plekhb1						0.75879							1	0
Polr3gl											0.700087		1	0
Prdx6						0.552163							1	0
Relb			5.55022										1	0
Rpl21						0.330504							1	0
Rpl31			0.532682										1	0
Rpl35						0.441659							1	0
Rpl36						0.368456							1	0
Rpl36a						0.410339							1	0
Rpl37						0.314797							1	0
Rpl39						0.369903							1	0
Rpl41						0.338389							1	0
Rplp1						0.366374							1	0
Rplp2						0.343932							1	0
Rps15						0.316795							1	0
Rps20						0.332397							1	0
Rps23						0.306341							1	0
Rps24						0.317008							1	0
Rps26			0.755785										1	0
Rps27											0.731402		1	0
Rps29						0.351411							1	0
Rps3						0.309023							1	0
Rps7			0.622425										1	0
S100b											0.856996		1	0
Selm						0.313802							1	0
Snhg20							0.470819						1	0
Tnf											0.767694		1	0
Uqcrh			0.611255										1	0
Arid4b		-0.335761											0	1
Armcx3						-0.597652							0	1
C030018K13Rik				-1.13083									0	1
Ccdc186		-0.706732											0	1
Cep85l				-1.30023									0	1
Gabrb2						-2.2347							0	1
Gcc2						-0.634714							0	1
Gm42418						-0.623706		-0.674263	-0.570395		-0.87102		0	4
Hist1h1e		-1.70661											0	1
Hspa1a											-0.75927		0	1
Itgb1											-0.507181		0	1
March1											-0.644147		0	1
mt-Nd4l									-0.645823				0	1
Ncam2		-0.630984											0	1
Nr4a1						-0.548321							0	1
Nudt21						-0.688557							0	1
Nwd1				-0.795966									0	1
Pde10a				-1.60857									0	1
Pdzd8		-0.726472											0	1
Pitpnb		-0.423749											0	1
Prpf40a											-0.555265		0	1
Scaf11						-0.560186							0	1
Setd2		-0.554188											0	1
Setx		-0.706713											0	1
Sppl2a		-0.603247											0	1
Stmn2					-4.60258								0	1
Thoc2		-0.449747											0	1
Tor1aip1		-0.382511											0	1
Utp14b				-0.597531									0	1
Zfp445		-1.26608											0	1

## Sheet: OY_OX
gene	OPC	OLG	OEG	ASC	GABA	GLUT	EC	PC	ABC	MG	up	down
Alyref	1.11697			0.866376	1.07829	1.03871	0.716452			0.668788	6	0
Cdk2ap1	0.995955		1.77859	0.944362			1.34279	1.5418		1.94045	6	0
Taf10				0.911058	0.846079					0.687281	3	0
Clec2l	1.20158				1.07407						2	0
Crls1	0.888514									1.22712	2	0
H1fx	1.04175				0.731456						2	0
Sppl3				0.698878						0.679413	2	0
Ackr1							3.31377				1	0
Akt1										0.792909	1	0
Angptl2							4.24124				1	0
Ankrd11										0.596216	1	0
Arf3				0.520506							1	0
Avp				2.55004							1	0
Basp1	0.451227										1	0
Bod1				0.741074							1	0
Capn11					4.83709						1	0
Cdc34		0.561366									1	0
Chst2	0.485196										1	0
Eef1a2					0.399043						1	0
Eid2	1.77048										1	0
Foxd1									0.742271		1	0
Gal3st1	0.617556										1	0
Gm11273				0.671938							1	0
Gm13889	0.522753										1	0
Gm20594				0.560027							1	0
Grb2										0.446837	1	0
Kif5a				0.452274							1	0
Lcn2							2.73004				1	0
Lrg1							3.07639				1	0
Pld1										0.466365	1	0
Pou3f1	0.614905										1	0
Rab12				0.638528							1	0
Rnf19b										0.879472	1	0
Rpl13-ps3	0.496098										1	0
Slc6a8		0.591657									1	0
Sox11	0.571071										1	0
Sox3	1.383										1	0
Spry1	0.770344										1	0
Ube2m										0.756004	1	0
Vcam1							0.730687				1	0
Akap12							-0.582394				0	1
Alpl							-0.49038				0	1
Apold1							-0.465183				0	1
Cav2	-0.536134		-1.00428				-0.515184				0	3
Cdkn1a							-0.494568				0	1
Cnp						-1.00007					0	1
Dnajb2							-0.802151				0	1
Errfi1									-2.44277		0	1
Gkn3							-0.775488				0	1
Hist1h2bc										-0.553843	0	1
Hsp90aa1							-0.533528				0	1
Hspa1a		-2.32146								-0.710218	0	2
Hspa1b		-3.30036								-1.08343	0	2
Hsph1							-1.64655				0	1
Lman2l	-0.919543										0	1
Maff							-0.816901				0	1
Nptn										-0.692382	0	1
Pde10a				-1.67825							0	1
Plaur							-1.56837				0	1
Prelp				-0.443813							0	1
Prss23										-4.46975	0	1
Ptgds						-0.805328					0	1
Slco2b1				-4.84535							0	1
Tcf15							-0.848159				0	1
Timp3							-0.364338				0	1
Tnfrsf12a									-2.57072		0	1

## Sheet: YO_YX
gene	OPC	ASC	GABA	EC	PC	ABC	MG	up	down
Rpl23a	0.95984	0.772987	1.22226	0.725838	0.898651	1.0124	1.03496	7	0
Ankrd11		0.536656		0.567616	0.748907		0.613691	4	0
AY036118	1.97925		1.85534				1.53803	3	0
mt-Atp8	1.14577	0.642641	0.687397					3	0
Rpl9			0.65626		0.720132		0.664319	3	0
Gm26917			0.537219				0.92044	2	0
Gm28727				2.62297			2.33947	2	0
Btg2				0.49042				1	0
CAAA01147332.1				2.56437				1	0
Ch25h				2.06655				1	0
Chst2	0.473933							1	0
Crls1	0.961097							1	0
Fam46a							0.705825	1	0
Fos				0.863962				1	0
Gadd45b							0.970438	1	0
Gm42418							0.696259	1	0
Gm42918	3.40866							1	0
Ier3				0.445528				1	0
Il1b							1.69288	1	0
Klf13	0.582041							1	0
Klf6							0.42155	1	0
Lama4				0.865149				1	0
Lcn2				2.1015				1	0
Lrg1				3.16908				1	0
Marcksl1							0.619163	1	0
Mgp				0.829239				1	0
Pim1							0.996526	1	0
Ppp1r15a							0.486757	1	0
Rpl6							0.42549	1	0
Scgb3a1				1.48202				1	0
Socs3				1.20269				1	0
Sox10				4.4425				1	0
Tmem176a				1.18622				1	0
Tmem252				0.659045				1	0
Ackr3				-1.21527				0	1
Avp	-3.03244	-2.28675		-2.77984				0	3
Cartpt		-2.49349					-3.5865	0	2
Cav2	-0.707361			-0.736344				0	2
Gh							-4.0881	0	1
H2-Q6				-1.17567				0	1
H2-Q7				-1.04932				0	1
H2-T23							-0.800646	0	1
Hes1	-0.574268							0	1
Nptn	-0.621856	-0.648278					-0.720676	0	3
S100a1							-0.582058	0	1
Serinc3							-0.364847	0	1
Sox18				-0.670363				0	1
Tcf15				-1.07699				0	1

## Sheet: YO_YY
gene	OPC	ASC	GABA	GLUT	EC	MG	up	down
Rpl23a	1.04405	0.826023	1.02568		0.696457	0.617817	5	0
Gstp1		1.06009	1.05133		1.04073		3	0
Gm26917						0.755286	1	0
Gm28727						1.51993	1	0
Hectd1	0.944464						1	0
Rpl9						0.677943	1	0
Cav2	-0.681248				-0.65623		0	2
Hbb-bs	-1.00696	-0.856707	-1.0121	-0.806438		-0.899079	0	5

## Sheet: YY_YX
gene	OPC	ASC	GABA	GLUT	NendC	EC	MG	up	down
Hbb-bs	0.897664		0.933793	1.00952		0.935564	1.01028	5	0
Gata3		1.13204				1.64964		2	0
Ch25h						2.48082		1	0
Fryl						0.563396		1	0
Ier3						0.48614		1	0
Ifi27l2a							1.04144	1	0
Lcn2						2.00477		1	0
Lrg1						2.98517		1	0
Scgb3a1						1.51426		1	0
Tmem252						0.80761		1	0
Avp					-2.3069			0	1
Ndrg2							-0.587365	0	1
Nuf2							-5.37923	0	1
Tcf15						-0.879122		0	1
