# Supplementary material for: Heterochronic parabiosis reprograms the mouse brain transcriptome by shifting aging signatures in multiple cell types
Source: Nat Aging. 2023 Mar 9;3(3):327–45. doi: 10.1038/s43587-023-00373-6 (PMC10154248; doi:10.1038/s43587-023-00373-6)
Supplement: Supplementary file 17 — DGE logFC values across all cell types. Per comparison, per gene, collated log(FC) values across all clusters reporting DGE, with no thresholding. ‘Up’ column is the sum of clusters with log(FC) > 0. ‘Down’ column is the sum of clusters with log(FC) < 0. [file 43587_2023_373_MOESM17_ESM.xlsx]

## Sheet: RJV
gene	OPC	OLG	OEG	NSC	ARP	ASC	EPC	CPC	NRP	ImmN	GABA	GLUT	DOPA	CHOL	NendC	EC	PC	VSMC	Hb_VC	VLMC	ABC	MG	MNC	MAC	DC	NEUT	NK	up	down
Gapdh	0.581495	0.442332	0.165545	0.56583	0.303406	0.308871	0.227233	0.0942677	0.0858463	0.95273	0.320001	0.218966	0.204724	0.204887	0.197176	0.402954	0.525285	0.373748	0.298182	1.15673	0.281743	0.0480517	0.671877	0.753658	0.302868	0.172905	2.48891	27	0
Aldoc	0.181633	0.574509	0.19042	0.203993	0.110194	0.0615997	0.16089	0.189696	0.527555	2.70093	1.11796	0.828371	1.69104	-0.561133	0.567886	0.810325	0.480528	0.493009	1.34654	0.748372	1.96029	1.3854	0.766629	1.8862	1.93183	2.28024	3.83691	26	1
Mbp	0.21501	-0.0837562	0.415652	0.613487	0.0831346	0.15049	0.486892	0.0111479	0.290181	1.04292	0.351616	0.555822	0.565174	0.502381	0.696819	0.266177	0.398182	0.598037	0.551867	0.299206	0.401422	0.432938	1.27015	0.668489	0.679926	0.432868	4.72101	26	1
Metrn	0.299265	0.120599	0.367862	0.31937	0.428081	0.245971	0.351683	0.293963	0.151579	1.21593	1.29723	1.49364	1.14285	-0.683975	2.04256	0.605001	0.180802	0.196644	0.994332	0.211608	1.34576	1.35118	5.43515	1.2386	2.04941	1.1948	4.01369	26	1
Aldoa	0.0739742	0.0258584	0.223906	0.204655	0.319646	0.128886	0.323031	0.0585288	0.0623208	0.232406	0.074632	0.134346	0.067836	-0.0627216	0.0978595	0.0417193	0.164061	0.145812	0.37001	-0.210783	0.314316	0.0229119	0.234867	0.292041	0.404108	0.0749787	0.948534	25	2
Camk2n1	0.312168	0.187455	1.51937	0.522379	-0.107092	0.268755	1.42033	0.191142	0.783394	2.10712	0.202405	0.25229	0.659869	-0.647663	0.167594	0.278164	0.31244	0.257642	0.183519	0.267912	0.978151	0.67317	2.29804	1.16737	0.222352	0.46025	0.452515	25	2
Clu	0.119818	0.643384	2.20442	0.208737	0.254669	0.115354	0.244747	-0.218731	2.05786	3.67122	0.498251	0.491211	1.08263	-0.00521206	0.650102	0.659122	0.830491	0.408231	0.595509	1.15333	0.704728	1.38292	3.43897	0.669743	1.66929	3.89678	2.5039	25	2
Mt3	0.243047	0.33491	0.949786	0.16329	0.0328296	0.061148	0.344654	-0.169273	0.674885	2.56921	0.29236	0.415076	0.769737	-0.333703	0.6642	0.304105	0.541778	0.707562	0.711915	0.433551	1.63435	1.05196	3.26237	0.65413	0.489585	0.851387	3.5824	25	2
Ndufa4	0.223579	0.161323	0.175701	0.297417	0.379566	0.171237	0.263718	0.123083	-0.0472357	0.0842527	0.209223	0.100544	0.0212072	-0.5883	0.180759	0.154769	0.196797	0.290204	0.656923	0.0265213	0.125045	0.2139	0.0403802	0.277324	0.538824	0.863495	0.877976	25	2
Pcsk1n	0.191493	0.0253325	0.181435	0.453282	0.101452	0.472725	0.71415	-0.492936	0.47111	1.65988	0.274224	0.362698	0.199744	-0.0388125	0.377225	1.06862	0.977728	1.0526	1.31737	0.336669	1.30592	1.46159	0.490818	1.07741	3.08144	0.160815	3.61378	25	2
Pfdn5	0.183233	0.0118037	0.387105	0.505223	0.121023	0.265548	0.209388	0.150439	-0.000470835	0.287199	0.246046	0.423298	0.0652656	-0.217846	0.393091	0.192261	0.0243744	0.213199	0.262539	0.0316416	0.270493	0.109592	0.747514	0.180944	0.35595	0.851116	0.488211	25	2
Prdx1	0.113612	-0.0342397	0.204791	0.276115	0.131636	0.0869788	0.220827	0.144284	0.140842	-0.274054	0.182379	0.147575	0.478571	0.239893	0.0197836	0.109271	0.0313712	0.349422	0.165472	0.0263903	0.263044	0.102121	0.224466	0.187429	0.258877	0.385349	0.852657	25	2
Rpl13a-ps1	1.01659	0.450611	0.822401	0.517436	0.211261	0.495829	0.0667823	0.343098	0.396989	2.12857	0.424697	-0.04834	-0.319832	0.0875643	0.149325	0.384518	0.255742	0.850908	1.29643	0.301435	0.00815049	0.338515	0.688353	0.368174	0.452089	3.11181	0.438422	25	2
Sparc	0.357	0.205989	0.133083	0.101304	0.271611	0.256987	0.130768	-0.257918	1.87958	2.31564	1.0666	0.688418	1.77034	0.523474	1.55681	0.347844	0.127391	0.0425141	0.368707	-0.17425	0.42127	0.227124	1.96292	1.71616	2.11789	2.35607	0.129915	25	2
Tspan7	0.177814	0.3004	0.203004	0.26762	0.252802	0.0895295	0.341341	0.725482	0.215386	0.427146	0.105315	0.105181	0.170293	-0.127719	0.10595	0.351267	0.519719	0.404587	1.08355	0.355794	-0.255586	0.37663	0.683946	1.266	0.552923	2.94562	3.2231	25	2
Apoe	0.0153173	-0.133556	0.0688929	0.185401	0.156841	0.0760835	0.160982	-0.326032	0.139743	1.45586	0.701468	0.763989	1.2438	0.0843489	0.790743	0.248154	0.17096	0.0223054	0.406078	-0.0123477	0.391632	0.677455	0.579757	0.1954	0.51962	0.389943	4.86503	24	3
Avp	5.54444	6.05458	4.57254	5.63047	1.53658	5.99644	4.29948	2.87587	1.59014	4.52429	4.60491	3.12401	4.15731		3.00342	6.02968	4.12146	3.84719	-0.888566	2.66263	4.50593	3.95315	2.40007	4.9461	1.99686	2.40387		24	1
Cox6a1	0.267738	0.0418621	0.357325	0.257855	0.0612841	0.274871	0.553083	-0.0492644	-0.0761822	0.691995	0.28318	0.444878	0.438588	-0.00539539	0.455515	0.263754	0.155129	0.255892	0.120416	0.110664	0.318354	0.223357	0.388901	0.179886	0.482138	0.719986	0.464358	24	3
Cox6c	0.185796	0.00427402	0.221719	0.0506934	0.0616162	0.167724	0.285083	-0.042212	-0.202648	0.648657	0.200943	0.288712	0.392707	0.484575	0.30138	0.141282	0.0391448	0.241317	0.27879	-0.120287	0.25877	0.344916	0.705005	0.418738	0.139351	0.197819	1.11259	24	3
Cox7a2	0.381961	0.0996077	0.593481	0.113502	0.243225	0.169989	0.327804	0.039033	-0.181856	0.810018	0.118908	0.0914045	-0.0410707	-0.0807944	0.235145	0.136622	0.221526	0.367954	0.09873	0.0754376	0.21819	0.0816308	0.499602	0.331072	0.608938	0.587151	0.620476	24	3
Cpe	0.15586	0.475459	0.36064	0.179785	0.0302249	0.118839	0.37489	-0.380409	0.0518156	0.911149	0.325763	0.306415	0.236829	-0.259414	0.306294	0.646219	0.489673	0.437558	0.50782	0.211211	0.364403	1.07886	0.281039	1.33958	4.85846	1.01214	-0.472344	24	3
Lamtor4	0.159045	0.139577	0.0580321	0.354195	0.401901	0.194608	0.237945	0.275018	-0.71904	0.963596	0.034055	0.0935865	0.258612	-0.597847	-0.156069	0.558519	0.0983744	0.890781	0.269608	0.5555	0.495931	0.317115	0.412459	0.265751	0.688145	0.593758	0.734032	24	3
Mlc1	0.355148	0.850129	4.66871	0.047868	0.129525	0.0398275	0.0136459	-2.20958	-0.806807	6.30788	1.038	1.71405	2.57572	3.22016	0.771717	0.539886	0.957429	1.72678	1.83994	0.0569648	4.64734	1.66613	0.361857	2.79891	2.78423	-4.33685	2.19901	24	3
mt-Nd1	0.0808229	-0.0465143	0.0817411	0.222324	0.0637782	0.104921	0.432998	0.0721841	-0.0988277	0.567736	0.254161	0.426546	0.390699	-0.0256072	0.550647	0.137493	0.0710553	0.22683	0.153558	0.0263612	0.327089	0.270109	0.579836	0.243559	0.369906	0.654992	0.569662	24	3
Mt1	0.214486	0.0275848	0.012646	0.187674	0.0928654	0.0678345	0.336526	-0.0943033	0.33673	1.76258	0.403107	0.985041	0.378421	-0.635394	1.03036	0.171407	0.179099	0.313709	0.192978	-0.0755447	0.281781	0.471903	3.07275	0.296778	0.0113418	1.01769	1.43692	24	3
Ndufa6	0.247519	0.0996826	0.42338	0.183855	0.209801	0.143834	0.0810051	0.0591034	0.126153	0.34643	0.0914006	0.122039	0.172291	-0.173089	-0.304246	0.282605	0.183459	-0.0260397	0.183822	0.24165	0.398131	0.11306	0.368068	0.253256	0.145269	0.895918	0.242311	24	3
Ntsr2	0.42175	0.708599	0.570458	0.288122	0.00939793	0.111531	1.06954	0.712807	-1.05949	1.48257	0.364244	0.970459	3.96507	0.937778	1.61218	0.968527	0.267479	2.11595	1.86575	2.03966	1.30065	1.33347	2.49392	1.57893	0	-1.79859	3.72033	24	2
Pcp4	0.613628	0.397621	0.903161	-0.202178	-0.917655	0.535141	1.04606	0.448841	0.274187	1.5862	0.24152	0.350533	1.48284	-0.410498	0.0896748	0.893032	0.787171	0.72231	0.734547	2.01999	1.40481	0.641703	0.0341823	0.468343	3.15572	1.78452	1.67297	24	3
Ppia	0.147034	-0.0408633	0.198162	0.179866	0.190621	0.106451	0.255852	0.01023	-0.213165	0.53738	0.126381	0.106919	0.392014	-0.253195	0.318314	0.133344	0.0720222	0.212607	0.0549539	0.0233183	0.266256	0.143412	0.373281	0.257483	0.32669	0.487173	0.535001	24	3
Psap	0.12971	0.00196624	0.234352	0.154634	0.161956	0.159687	0.192363	-0.163512	0.210486	1.00614	0.274993	0.299593	0.49507	-0.129818	0.415456	0.0611077	0.171564	0.0821555	0.29601	0.0368563	0.274702	0.202567	0.171455	0.0838088	0.400825	-0.366885	4.04876	24	3
Rpl13-ps3	0.572739	0.339977	0.348046	0.563411	0.329057	0.49456	0.173245	0.512896	1.15854	0.565361	0.489487	0.231598	0.420385	0.532072	0.117209	0.137373	0.0963751	0.176069	0.487678	1.83878	0.482284	0.250193	-0.299035	0.452851	-0.241603	2.36669	-1.86334	24	3
Rpl18	0.264651	0.040882	0.329606	0.458548	0.135744	0.155497	0.306143	0.0490918	-0.179679	0.324164	0.18767	0.340935	0.0670214	-0.0411494	0.0567655	0.131373	-0.00341077	0.0587704	0.341975	0.0619548	0.28414	0.206483	0.425626	0.120793	0.260239	0.888741	0.490453	24	3
Rpl21	0.352309	0.0244414	0.248506	0.366981	0.0973972	0.224061	0.249762	-0.276509	-0.0504819	0.54926	0.264526	0.421613	0.212908	-0.0308406	0.393234	0.152392	0.136069	0.150768	0.109022	0.0852328	0.321935	0.188736	0.439783	0.242812	0.292856	0.731711	0.563814	24	3
Rps11	0.248303	0.0275074	0.129364	0.249756	0.00850963	0.165537	0.461644	0.000975152	-0.295169	0.360627	0.0935316	0.25287	0.0198024	-0.787127	0.162905	0.0569552	0.143456	0.158409	0.0773236	-0.288759	0.241384	0.144963	0.567766	0.152085	0.337523	0.456632	0.490607	24	3
Rps13	0.42334	0.0149012	0.285683	0.254186	0.0545171	0.204794	0.217159	-0.133951	-0.16588	0.586717	0.129559	0.205274	0.0823035	-0.731007	0.304601	0.0889893	0.00765677	0.327915	0.0535171	0.0728736	0.174143	0.133923	0.457379	0.187455	0.291476	0.47178	0.508239	24	3
Rps2	0.528618	0.119597	0.39834	0.443348	0.126825	0.416999	0.467443	0.0102954	-0.140508	0.500155	0.433063	0.541376	-0.0471567	0.0928878	0.295017	0.189251	0.095336	0.176093	0.263722	-0.0187978	0.26375	0.225751	0.680326	0.307488	0.115662	0.143952	1.48796	24	3
Rras	1.53197	1.25624	1.55891	0.596082	0.455646	0.613496	0.886326	0.81795	2.41426	2.08991	0.736253	1.13877	3.13156	-0.861802	0.124661	0.241368	0.128669	-0.0590691	0.523839	1.20966	0.330654	0.0903234	2.99221	0.882594	0.902267	1.08584	-3.62799	24	3
S100a1	0.169413	-0.0161344	0.183379	0.379742	0.0812564	0.146973	0.0976235	0.0520957	0.530401	1.31582	1.58478	1.33794	0.978652	1.34752	1.24602	0.348916	0.135712	0.774445	0.49917	0.402638	0.250484	0.899923	-0.825258	0.701526	-0.521344	0.982337	2.59147	24	3
S100a13	0.312167	0.211081	0.2487	0.294543	-0.112702	0.0627006	-0.153772	0.543293	3.75392	3.13083	1.24893	0.717942	0.301288	0.113135	2.6121	0.199276	0.193112	0.0346496	0.0102958	-0.657409	0.40637	0.252901	0.0626298	0.51052	0.861823	0.7544	1.37764	24	3
S100a5	0.796246	0.787477	0.351033	3.55767	-0.0312141	1.30791	1.76127	1.3101	0.226761	5.88498	1.09606	0.861451	2.32671	1.57673	2.49299	1.06044	3.25494	0.422293	4.75052	0.981305	3.22313	1.05894	2.60223	3.62804	-1.51264	0.153303	-0.563673	24	3
Scand1	0.204125	0.122163	0.0677618	0.196508	0.114978	0.274932	0.28411	-0.0552051	0.164832	0.134609	0.126732	0.0182947	0.312827	0.147371	-0.41827	0.620978	0.000999625	0.209017	0.617025	-0.143023	0.550752	0.0680604	0.0323287	0.485107	0.476994	0.363056	0.336232	24	3
Sepw1	0.334608	0.0570675	0.255513	0.234291	0.0279864	0.283936	0.571945	-0.038453	-0.252227	0.374053	0.323385	0.42348	0.671939	-0.176111	0.410072	0.25536	0.1649	0.315413	0.303043	0.0209358	0.226821	0.797615	0.929273	0.882781	0.525813	1.3219	0.521447	24	3
Serf2	0.169717	0.058597	0.174234	0.143411	0.00580452	0.250673	0.285348	0.0669943	-0.212375	0.531725	0.107237	0.181562	0.0705003	-0.0462278	0.149554	0.0744005	0.0616548	0.457411	0.144805	-0.244263	0.266198	0.151439	0.498073	0.150999	0.419299	0.629852	0.83078	24	3
Slc1a2	-0.0351622	0.332159	0.281451	0.130248	-0.0130768	0.0632146	0.235875	-0.383752	0.166509	1.21625	0.566496	0.390775	1.35533	0.679818	1.04713	0.489353	0.391878	0.101324	0.861486	0.743673	1.25888	0.810216	1.11056	1.92651	0.271091	0.409567	2.21004	24	3
Spr	0.930199	0.139932	0.364201	0.615945	0.398617	0.161462	0.782023	0.671004	0.327662	0.333876	0.17359	-0.501357	0.582477	-0.661154	-0.796043	0.0151343	0.0710606	0.0243865	0.192961	0.356387	0.29761	0.438128	0.218545	0.529762	0.103869	0.897511	0.388781	24	3
Vamp8	0.0989072	-0.236238	0.567042	-0.36757	0.00649567	0.145823	0.675255	0.22858	2.19704	3.8657	0.431866	0.3143	0.765648	-1.11593	3.8544	0.111681	0.00619361	0.255075	0.387743	0.0410702	0.609612	0.115917	0.670671	0.166309	1.04672	0.828081	1.63831	24	3
Atp5j2	0.197286	0.0366845	0.343738	0.22362	0.126701	0.125911	-0.00832293	0.0234357	0.0250644	0.951184	0.164513	0.112911	-0.223972	-0.451628	0.141011	0.19885	0.104218	0.083835	0.337918	0.0437937	0.145359	0.0972001	0.159192	0.166285	0.423686	0.117397	-0.502185	23	4
Atp5l	0.192782	0.14907	0.304117	0.335175	0.202286	0.135376	0.159345	0.00543587	-0.0877229	0.67856	0.100273	-0.0731375	0.172162	-0.656684	-0.121509	0.112077	0.201013	0.369194	0.403402	0.0544581	0.251699	0.167437	0.37378	0.162864	0.450172	0.759904	2.09585	23	4
Atp6v0e	0.218186	0.0871937	0.0466465	0.511258	0.68984	0.05577	0.01227	0.0985801	-0.0970721	0.452024	0.567034	0.0956391	1.03697	-2.60803	-0.0653263	0.0221873	0.182793	-0.361999	0.0573244	0.28256	0.225011	0.0103886	0.776637	0.100902	0.652827	0.0216423	2.07038	23	4
Btf3l4	0.0917755	0.0327753	0.29165	0.600998	0.0594514	0.157982	0.188616	0.283529	-0.732411	0.232197	0.149484	0.0270089	0.261047	0.0709886	-0.543852	0.344622	0.383659	-0.18209	1.41817	-0.628324	0.366207	0.0286331	0.995712	0.404694	0.433394	0.786756	0.711876	23	4
Ccdc107	0.127824	-0.163889	0.772206	0.682071	0.729305	0.181128	0.0181165	-0.618586	-4.29952	3.40025	0.227027	0.351719	0.924794	0.41081	0.294245	0.442154	0.401168	0.989106	1.05154	0.180925	0.464	0.420353	0.252375	1.96082	2.79524	-1.89638	3.29746	23	4
Chchd2	0.238601	0.0110247	0.248468	0.15984	0.158781	0.15157	0.391529	0.0438236	-0.333051	0.805154	0.15939	0.0108717	-0.00671341	-0.203186	0.228886	0.152271	0.0559176	0.188213	0.209409	-0.141565	0.496759	0.128811	0.615702	0.400053	0.313536	0.261182	0.808963	23	4
Cirbp	0.369124	0.142764	0.689903	-0.121307	0.24426	0.230223	0.482366	0.0424286	-0.860435	0.600582	0.056934	0.137164	0.163667	-0.500439	0.167888	0.288485	0.533104	0.618303	0.888402	0.152434	0.505032	0.452897	-0.190314	0.50216	1.27615	2.67135	3.91561	23	4
Cox4i1	0.163048	0.00594836	0.202581	0.251216	0.054545	0.16492	0.450379	-0.0975058	-0.109544	0.467183	0.239459	0.367719	0.389297	-0.247341	0.385517	0.205971	0.166933	0.287677	0.340314	-0.217017	0.328137	0.172828	0.497309	0.34945	0.367677	0.883602	0.231845	23	4
Cox6b1	0.254024	0.0327183	0.214814	0.210255	0.156111	0.121225	0.0452963	0.0788818	0.139389	0.408829	0.237575	0.222178	0.31077	-0.486069	0.221617	0.175998	0.0962576	-0.0336334	0.132791	-0.531939	0.324825	0.157338	0.339017	0.135035	0.439524	-0.234501	0.995267	23	4
Cox7a2l	0.37188	0.107124	0.288118	0.198392	0.307885	0.276949	0.578203	0.104375	-0.361441	0.473932	0.0799425	0.308943	-0.618992	0.49007	0.0629066	0.137899	0.137922	0.358348	0.30524	0.175115	0.336349	0.0743828	0.386054	0.1462	0.347653	-0.509464	-0.0577135	23	4
Cox8a	0.189022	0.0463264	0.435969	0.205865	0.0566142	0.115019	0.369943	-0.0469396	-0.0432772	0.544755	0.249602	0.392914	0.439141	-0.0692814	0.390218	0.286218	0.112551	0.364986	0.228044	-0.11836	0.316963	0.24015	0.614739	0.300483	0.18591	0.860372	0.434675	23	4
Cst3	0.17521	0.0831231	0.0538178	0.190578	0.100437	0.0717978	0.282109	-0.112669	-0.300141	0.700644	0.461789	0.479033	0.694398	-0.0232749	0.442895	0.166842	0.0797458	0.250662	0.271587	-0.0673782	0.262126	0.180974	0.584285	0.166768	0.276094	0.25033	1.90495	23	4
Fkbp8	0.612268	0.158363	0.437059	0.154646	0.246459	0.407574	0.544172	0.13586	0.400178	0.502839	0.174206	0.230302	-0.226925	-0.311487	0.12148	0.208048	0.35674	-0.242782	0.0636645	0.235797	0.0439802	0.166464	0.55111	0.675236	-0.344202	0.421649	4.09638	23	4
Gabarap	0.328803	0.0853344	0.302746	0.330317	0.372818	0.345645	0.342966	0.10066	-0.208602	0.722611	0.126395	-0.14341	0.0535763	-0.387884	0.192807	0.136459	0.15993	0.112519	0.288862	0.13823	0.237191	0.21409	0.305197	0.262649	0.44514	0.970141	-1.18311	23	4
Gnas	0.15403	0.0425587	0.345544	0.235899	0.047264	0.127178	0.246169	-0.0220436	-0.0201466	0.493848	0.104385	0.130384	0.216543	0.028509	0.287158	0.140412	0.0823576	0.154168	0.203605	-0.09832	0.135721	0.193206	0.1961	0.562145	0.335072	-0.33809	4.05741	23	4
Gng5	0.306865	0.059273	0.193584	0.256013	-0.0438031	0.203576	0.488815	-0.0732409	0.114788	-0.579172	0.828262	0.893028	1.52462	2.4159	1.14483	0.0801583	0.0753199	0.414615	0.183234	-0.335518	0.198786	0.0247143	0.568479	0.0164112	0.110711	0.364251	0.112331	23	4
Gpr37l1	0.116182	0.664178	0.114841	0.357597	0.0241889	0.0744573	0.381679	-2.42518	-0.270973	0.843345	0.488342	0.665972	-0.688986	0.700079	1.59873	0.638895	0.334258	1.22795	2.09695	-1.59254	1.43775	1.19755	4.43029	1.31528	1.35815	1.10575	2.20827	23	4
Gpx4	0.395642	-0.0401726	0.322359	0.234084	0.0640621	0.17194	0.2166	-0.0843246	-0.230648	0.258827	0.246362	0.350073	0.153532	-0.282595	0.418686	0.232742	0.0870095	0.323731	0.0794214	0.0413719	0.389142	0.199877	0.127369	0.41771	0.330996	0.488148	1.05394	23	4
Gstm1	1.08347	-0.141728	0.268317	0.196772	0.444262	0.0900506	0.0060344	0.0209192	-0.556017	-0.0581549	1.23709	1.29653	0.417174	0.520472	1.13211	0.37415	0.213862	0.442499	0.852387	0.453993	0.0974832	1.34845	1.17173	0.783857	-1.61498	1.84341	3.3038	23	4
Hint1	0.275556	0.0170461	0.186257	0.0921552	0.679804	0.180755	-0.0163616	0.122612	-0.288941	0.661061	0.197196	0.000686266	-0.214989	-0.370234	0.12833	0.183231	0.0506443	0.036511	0.424385	1.13665	0.337061	0.20661	0.383145	0.0939909	0.299772	0.652286	0.480546	23	4
Hypk	0.605885	0.27608	0.155524	1.05222	0.396928	0.576838	0.977462	0.131757	0.536065	1.79359	0.0471853	0.200282	0.0902471	-0.999906	0.198913	0.298776	-0.270745	0.57206	0.328108	-0.318543	1.04406	0.477974	-0.5181	0.252891	2.28021	2.53587	2.99297	23	4
Id3	0.608649	0.284247	0.116784	0.0972943	0.216271	0.215715	-0.0493973	0.0687441	1.25735	3.83738	0.0523444	-0.489366	2.57706	1.45326	2.21029	0.155386	-0.0312875	0.0212357	0.166392	0.169428	0.361403	1.26835	0.975712	0.386956	1.12009	1.43267	-0.0828048	23	4
Igfbp2	0.0844282	0.299659	1.0267	0.154795	1.50904	0.0783912	0.428828	0.277995	1.84526	1.26681	0.33491	-0.456147	0.0988753	5.12548e-15	0.305232	2.08367	-0.550217	-0.259309	-0.422887	0.208689	0.525324	1.0879	3.83221	0.720606	3.09428	1.40276	1.89027	23	4
Ldhb	0.282052	0.27103	0.406514	0.365584	0.243395	0.060933	0.350374	0.122177	-0.232017	1.30752	0.185735	0.171297	-0.355298	-0.180247	0.0403154	0.32577	0.403764	0.0679726	0.706838	-0.727891	0.468576	0.179372	1.96606	1.09896	2.60028	1.09248	3.6973	23	4
Limd2	0.349442	0.705314	0.0589361	0.407826	-2.4537	0.497515	-0.685181	1.53622	0.465355	1.18165	0.0987517	0.113023	-0.285458	1.47267	0.436631	0.308128	0.01458	0.462448	-0.22172	1.27114	0.00185675	0.301264	0.980136	0.279872	0.575489	0.909014	0.169444	23	4
Mfge8	0.01213	0.34341	0.864363	0.219999	0.361485	0.019047	-0.189638	0.137452	-0.751605	0.537377	0.139356	0.809071	1.71326	0.614864	0.248338	0.338513	0.153791	0.383672	-0.230766	0.696411	1.15195	0.038405	3.74314	0.435	-0.699197	0.930388	5.62777	23	4
Mif	0.227923	0.093154	0.093295	0.041848	0.116207	0.0842239	0.0584859	0.00936541	0.121853	0.478916	0.219765	0.00358481	0.236557	-0.0653562	0.161037	0.0967841	-0.0602172	0.985811	0.26211	0.247744	0.0177783	-0.0158822	-0.151062	0.685291	0.191793	0.154954	4.63309	23	4
Mlf2	0.434035	0.190125	0.262072	0.422593	0.546521	0.227889	0.138325	-0.0413628	0.241839	0.538097	0.245751	0.183223	0.252636	0.102773	0.203557	0.417732	-0.0645503	0.119591	0.320853	0.573501	0.394892	0.219405	0.634533	-0.388044	0.574895	-0.00260589	4.90334	23	4
mt-Co3	0.0454894	-0.070401	0.0542526	0.190554	0.0472691	0.0780966	0.359707	-0.0830665	-0.132785	0.516074	0.235549	0.40707	0.376814	-0.0478204	0.527811	0.095206	0.0394365	0.188878	0.111065	0.00377974	0.294979	0.233399	0.532417	0.206	0.407815	0.344072	0.584989	23	4
mt-Nd2	0.0839223	-0.0623122	0.0461197	0.217332	0.0378543	0.0859051	0.31271	0.216541	-0.210955	0.847955	0.289291	0.406206	0.391068	-0.051058	0.585043	0.0871904	0.0981484	0.181686	0.140626	-0.100389	0.311951	0.332207	0.456395	0.329878	0.443798	1.61969	0.880068	23	4
mt-Nd4	0.0749439	-0.0590053	0.0703556	0.219955	0.0479737	0.0951317	0.353202	-0.0343249	-0.144335	0.531204	0.260813	0.429397	0.407819	-0.0373457	0.551737	0.130267	0.0672538	0.190622	0.133225	0.0206658	0.299896	0.268281	0.532443	0.217849	0.428145	0.587662	0.614408	23	4
Myeov2	0.448128	0.106319	0.371956	0.0210902	0.257569	0.203235	0.198923	0.190341	0.170971	1.09261	0.127699	0.195108	-0.174125	-0.235715	0.342992	0.0441879	0.368463	0.389478	0.534705	0.52448	0.381803	0.268842	0.223364	0.311152	0.597522	-0.392162	-0.553229	23	4
Myl6	0.393255	0.0868121	0.222829	0.103867	0.325497	0.299688	0.150531	-0.158436	-0.526252	0.853435	0.0912104	0.118675	0.0838231	-0.711311	0.203764	0.113904	0.115495	0.22805	0.136969	-0.0604167	0.295123	0.166943	0.248363	0.250606	0.667695	0.872182	0.393774	23	4
Ndrg2	0.183363	-0.00726847	0.194358	0.242805	0.0769402	0.107129	0.107545	-0.0690019	-0.159613	1.23168	1.11474	1.07533	1.23545	2.14547	1.27494	0.650429	0.627666	-0.113242	0.135377	0.295559	0.712866	1.34974	3.91548	1.35755	0.655795	4.23538	2.08431	23	4
Ndufb4	0.276949	0.116579	0.251256	0.392792	0.621407	0.245769	0.579465	0.362211	0.501695	0.015268	0.109971	0.119059	0.0328436	-0.274816	-0.340999	0.333653	0.27519	0.053142	0.656862	0.10682	0.224042	0.171385	0.409182	0.0562464	-0.0978854	-0.308036	4.37913	23	4
Ndufb9	0.357363	0.0977066	0.308936	0.465323	0.0921759	0.223641	0.37028	-0.319784	0.200813	0.692699	0.218368	0.280789	0.0812512	-0.152707	0.328879	0.491597	0.170438	0.624812	0.632052	0.0336806	0.518163	0.407292	1.36386	0.290649	0.527915	-0.173429	-1.52011	23	4
Ndufc2	0.18879	0.166636	0.0417238	0.263151	0.0763953	0.0864458	0.185397	0.0587483	-0.41583	0.6826	0.105381	0.0499619	0.178552	-0.0495567	0.067907	0.360083	0.207533	0.379907	0.771552	0.260096	0.259705	0.0933453	-0.451633	0.628777	-1.37798	1.32195	0.745331	23	4
Nedd8	0.465196	0.157055	0.383053	0.475864	0.0741856	0.165513	0.0949749	0.20666	0.102595	0.653119	0.0841392	-0.210371	0.1718	-0.44554	-0.0728117	0.272147	0.215643	0.477188	0.191443	0.262572	0.427542	0.127967	0.181182	0.553447	-0.0595631	1.07524	1.74157	23	4
Nenf	0.245253	0.111338	0.338141	0.482709	0.250922	0.460393	0.124088	-0.0999858	0.415994	1.01296	0.407246	0.0175211	0.157254	-0.112963	0.00162743	0.218011	0.136645	0.447773	0.295068	-0.291988	0.410745	0.300152	2.90058	0.780335	0.915577	-1.31298	3.39446	23	4
Pdlim7	-0.640345	0.676437	2.12548	0.693107	0.126704	0.609538	-0.0756205	2.64645	2.22419	0.43323	0.283693	0.175597	0.38981	1.08538	1.07514	0.12408	0.622417	-0.536092	-0.325417	0.884888	0.198626	0.539168	3.91131	0.260548	1.08727	5.21354	2.22973	23	4
Phpt1	0.613966	0.429175	0.370348	0.474709	0.224076	0.444134	0.444099	0.57623	0.461644	1.10636	0.442346	0.130998	-1.15066	0.780928	0.248326	0.637805	0.354934	-0.741393	1.40649	0.706169	0.24916	0.194764	0.184993	-0.135979	4.30713	1.86481	0	23	3
Rbp1	0.885819	1.15242	1.09251	0.965859	1.16674	-0.0544973	0.294046	0.3454	0.589051	1.60001	1.60205	0.963282	1.79723	1.91352	1.24655	0.20979	0.14416	3.17573	-0.387308	-0.0775167	0.331316	2.27088	1.24463	1.64062	2.41082	2.43434		23	3
Rpl10	0.140056	0.193541	0.413749	1.14972	0.193688	0.280265	-0.103266	0.720131	-0.497404	1.51843	0.0888595	0.355893	1.2826	0.593967	0.459955	0.0739582	-0.011751	0.522876	0.686264	-0.428898	0.273769	0.226573	0.281744	0.278303	0.296614	0.997809	0.235279	23	4
Rpl10a	0.229968	0.207482	0.293783	0.296352	0.243316	0.173905	0.31934	-0.141513	-0.260589	0.514096	0.209436	0.545395	0.368977	-0.189938	0.311877	0.10528	0.0685322	0.0238025	0.480004	-0.585248	0.212896	0.0952759	0.444223	0.121528	0.285337	0.274951	0.291383	23	4
Rpl13	0.0852614	-0.0625923	0.17426	0.232411	0.0166475	0.179397	0.356762	-0.0712319	-0.209879	0.488543	0.216552	0.466325	0.189292	-0.274783	0.460624	0.101533	0.0666341	0.157544	0.099845	0.0665748	0.274809	0.175992	0.521837	0.140495	0.337556	0.600234	0.544694	23	4
Rpl14	0.221526	-0.0153731	0.216137	0.28164	0.0828398	0.110686	0.255084	0.00291543	-0.185759	0.542277	0.1595	0.236492	0.149611	-0.137181	0.460212	0.103611	-0.0575953	0.120914	0.139562	0.114852	0.267001	0.130383	0.338267	0.145305	0.309227	1.20244	0.494248	23	4
Rpl23	0.307482	-0.000283016	0.340987	0.261743	0.127726	0.194612	0.266255	0.0328982	-0.239788	0.594152	0.117956	0.360834	0.27561	-1.05823	0.00942484	0.0544441	0.0456188	0.142532	0.06844	-0.0653582	0.240514	0.118445	0.546647	0.198217	0.277743	1.07465	0.296394	23	4
Rpl29	0.426198	0.249858	0.616177	0.372747	0.0647704	0.393102	0.449487	-0.0977749	-0.0366845	0.317227	0.241314	0.454093	0.259817	-0.0246241	0.144313	0.203497	0.138841	0.312956	0.298664	-0.425168	0.40158	0.313512	0.73687	0.312994	0.239184	0.793867	0.0149238	23	4
Rpl37a	0.23177	-0.0742225	0.126632	0.221208	0.0156876	0.129281	0.248485	-0.128049	-0.157856	0.680321	0.167663	0.394774	0.167409	0.103581	0.111625	0.061445	-0.0470296	0.159696	0.0917682	0.0532996	0.263403	0.0908228	0.594619	0.143599	0.335781	0.269631	0.526181	23	4
Rpl9-ps6	0.469741	0.38288	0.623777	0.414027	0.540948	0.764401	0.100738	0.104481	0.526784	0.631341	0.329517	0.343151	0.181482	-0.606241	0.0499856	0.474037	0.383859	0.0936494	0.937388	-0.651503	0.478657	0.32439	0.558265	0.32417	0.184411	-0.24099	-1.21735	23	4
Rps14	0.269327	-0.027608	0.253222	0.202211	0.0938767	0.188644	0.276402	-0.125671	-0.198084	0.494887	0.20844	0.414993	0.234909	-0.408823	0.478647	0.111138	0.00634579	0.155762	0.115865	0.129956	0.255577	0.160522	0.540739	0.136381	0.352052	0.184238	0.573641	23	4
Rps24	0.337862	-0.0313467	0.248792	0.146444	0.0529957	0.225956	0.182504	0.0745443	-0.216331	0.447981	0.231861	0.452038	0.759997	-0.592466	0.328042	0.126381	0.0307131	0.114881	0.2219	-0.0833451	0.171507	0.104474	0.58425	0.153079	0.265905	0.313942	0.523547	23	4
Rps26	0.474601	0.0524813	0.571339	0.234129	-0.113423	0.273472	0.200784	0.368694	0.0518821	0.343297	0.0673119	0.532808	0.927347	-0.524145	0.199009	0.0897687	0.0548636	0.818115	0.427454	-0.311661	0.343698	0.191478	0.50135	0.259292	0.0278744	0.714357	-0.294102	23	4
Rps27a	0.269825	-0.0337136	0.210905	0.312233	0.0793037	0.261664	0.208066	0.000921662	-0.194322	0.432565	0.144612	0.458501	0.343208	-0.401325	0.317958	0.124728	0.0811842	0.132426	0.110593	-0.0629849	0.336425	0.140957	0.580935	0.186813	0.251048	0.389846	0.39244	23	4
Rps4x	0.353112	-0.0361826	0.122147	0.264352	0.0814747	0.220039	0.442069	0.0218786	-0.106916	0.284793	0.146402	0.21208	0.0603465	-0.306349	0.16786	0.0870832	0.0159109	0.138323	0.167964	-0.0983246	0.265295	0.103751	0.540872	0.185842	0.330742	0.246609	0.483423	23	4
Rpsa	0.246308	0.0189447	0.346724	0.325764	0.300898	0.273066	-0.0251111	-0.25164	-0.222548	0.501145	0.0685623	0.392407	0.0516391	-0.277958	0.367872	0.0833604	0.106658	0.274955	0.00186273	0.153138	0.306192	0.0893949	0.645501	0.196857	0.234575	1.35749	0.499183	23	4
Scrg1	0.178259	1.22431	0.200324	0.524215	0.890071	0.26815	2.14945	2.4317	0.198161	4.33668	1.15181	1.07603	-0.0496881	2.29429	0.780678	0.4646	0.509907	3.64181	1.26685	-0.351247	2.69664	2.21004	-2.73572	4.6041	0.354292	-0.53082	0.0911288	23	4
Slc9a3r2	0.346291	0.738161	0.153998	0.774402	0.0258821	0.26614	0.139333	-2.17266	2.04081	1.13472	-0.0823293	0.622603	0.453653	1.28558	-0.933578	0.0817601	0.0550955	0.40445	0.175707	-0.441163	1.55077	0.221732	1.70959	0.443147	2.473	2.3835	1.65355	23	4
Sparcl1	-0.0356654	0.315459	0.0204352	0.0734558	0.0817168	0.0708836	0.19706	-0.52836	-0.340301	2.30962	0.187443	0.253382	0.278696	0.0420798	0.357292	0.0939905	0.0590996	0.18308	0.353005	0.256494	0.860149	1.08952	4.2234	1.38763	0.058298	-0.531338	5.91061	23	4
Tecr	0.19888	0.167039	0.488873	0.415443	0.902974	0.184377	-0.133601	0.0464461	-0.24702	0.737175	0.16796	0.115529	-0.199311	0.0338649	0.380927	0.494154	0.348967	0.525412	0.72591	0.254272	0.41606	0.194471	0.848367	0.0307367	1.145	-1.03915	4.22538	23	4
Tmsb4x	0.154095	-0.0572463	0.14879	0.249404	0.0677509	0.167432	0.328403	-0.494992	-0.307261	0.399547	0.230518	0.272348	0.912976	-0.153825	0.119456	0.103677	0.0424953	0.194346	0.133201	0.143309	0.28102	0.163086	0.543679	0.162497	0.361234	0.280412	0.554534	23	4
Ubb	0.050261	-0.0523149	0.184865	0.218632	0.202985	0.101342	0.31809	-0.147894	0.0129684	0.592134	0.137862	0.157272	0.169567	-0.52413	0.330294	0.128117	0.0544299	0.140973	0.117605	-0.0708975	0.286406	0.1508	0.58773	0.265531	0.504835	0.485227	0.585494	23	4
Uqcrc1	0.319604	0.180916	0.523822	0.472834	0.44088	0.147836	0.283706	0.278709	0.0488261	1.23139	0.253441	0.0712488	0.0417913	-1.22743	0.184984	0.205671	0.0913558	1.1415	0.819336	-0.0759973	-0.461799	-0.0587095	0.704522	0.303739	0.481248	0.122843	2.05653	23	4
Usmg5	0.271118	0.0955198	-0.013189	0.232816	-0.343815	0.154978	0.469743	0.00935181	-0.33985	0.104582	0.139511	0.0681465	0.125924	-0.280434	0.204932	0.190079	0.135743	0.0176954	0.0744668	0.354829	0.377892	0.36407	1.3349	0.335226	0.32047	1.14009	0.355595	23	4
1110008P14Rik	0.536709	0.431024	0.0541522	0.205901	-1.07034	0.29689	0.549892	0.185274	0.326659	3.00356	0.411426	0.00801339	0.255155	-0.24558	0.297627	0.355667	0.437279	0.343123	0.232301	-0.96036	0.00506974	0.60269	1.7299	1.72601	-0.882012	1.03378	0	22	4
2010107E04Rik	0.194724	0.114307	0.228047	0.616369	0.122784	0.153457	0.779555	-0.0261531	-0.0957498	0.785973	0.190209	0.0991826	-0.0189454	0.117067	0.0661249	0.24012	-0.011867	0.217245	0.570732	-0.255762	0.104861	0.101158	0.541121	0.468023	0.400829	0.000795734	2.60674	22	5
Actg1	0.30629	0.073139	0.453726	0.29482	0.34617	0.105713	0.214416	-0.31667	-0.266406	0.512496	0.0816159	0.107591	-0.0833368	-0.448529	0.394216	0.0557559	-0.0268856	0.176009	0.0951145	0.0485565	0.244669	0.237215	0.472454	0.158978	0.348201	0.172748	0.442006	22	5
Adcy1	-0.753941	1.1509	2.41297	1.64137	-1.19787	0.533604	2.62998	0.222353	3.7664	2.20162	0.113384	0.256602	0.563077	-1.40938	-0.0813592	1.14188	1.29504	0.608658	1.32104	3.24378	0.346258	0.625654	1.54099	2.73887	0.444847	0	1.89024	22	4
Akr1b10	0.0615558	0.0952297	0.0144876	-0.565518	0.667831	0.0564336	0.200014	-0.295133	0.865213	3.81611	0.099149	0.090902	0.605129	1.24288	0.258464	0.253162	1.48815	0.686071	1.51805	-1.04334	0.474204	0.141447	-2.01286	0.108349	1.40811	0.370216	-4.58788	22	5
Apoa1bp	0.376748	0.143762	0.620364	0.108913	0.358324	0.162957	0.189005	0.0143947	0.171755	2.55041	0.318279	-0.015476	1.24318	0.388234	-0.276798	0.332824	0.495209	0.225607	-0.0757953	1.35715	-0.00314703	0.366267	2.36742	0.861843	2.19149	-0.323097	4.88405	22	5
Aspscr1	0.48888	0.213501	1.44422	-0.477404	0.66566	0.134913	0.143433	-0.716674	0.475129	1.60705	0.0973965	0.695928	1.09825	0.232668	0.175286	0.551627	0.0713382	-0.336411	0.676933	0.101052	0.887249	0.199474	-2.48539	0.0694211	-0.245957	1.54841	1.4423	22	5
Atp1a2	-0.044789	0.269855	-0.145049	0.163146	0.0663738	0.0642435	0.163886	-0.476239	-0.134229	2.28915	0.452796	0.916272	1.45011	0.72359	1.0338	0.177024	0.0196451	0.142025	-0.334776	0.10214	0.56898	1.15716	3.93451	0.565757	0.697749	2.41721	4.41848	22	5
Capns1	0.545947	0.153882	0.489823	0.0219501	0.578446	0.187516	0.0517531	0.0640727	-0.304675	1.00711	0.0749485	0.162974	0.157681	-1.26434	-0.0341913	0.0678866	0.160694	0.161843	0.360742	-0.295944	0.534955	0.0642075	0.715356	0.104865	0.573615	0.778342	-0.636036	22	5
Carkd	0.347111	0.214176	0.896935	0.525927	0.4249	0.277379	-0.346719	0.182405	-0.094572	0.952438	0.424172	0.185454	0.068318	0.00361099	-0.652222	0.0347503	0.285595	0.346188	1.72013	0.349732	0.16749	0.450928	-0.735297	2.03123	-0.952436	1.99369	4.70076	22	5
Ccdc58	0.843825	0.438964	0.274834	1.11651	1.48813	0.265564	0.0123198	0.380026	0.268765	3.62595	0.237807	0.0908154	-1.50139	1.31766	-0.412605	0.205759	0.448206	0.955707	3.6931	1.03434	0.852464	-0.294144	1.82834	0.742881	-1.4643	3.31136		22	4
Chmp1a	0.50462	0.268762	0.556318	1.04977	0.422979	0.161928	0.216196	0.370279	0.437996	0.210205	-0.171898	0.177575	-0.33592	-1.25878	0.139201	0.0871156	0.82614	0.727309	0.514163	-1.18705	0.877906	0.292516	0.45925	0.935375	-0.92546	0.434614	1.33864	22	5
Chrac1	0.0905773	0.102405	0.790371	-0.523785	0.424176	0.378048	-0.0453723	-0.105919	0.0484652	1.1694	0.0534387	-0.0486065	0.466181	-0.362533	0.734863	0.441954	0.452129	0.187442	0.403531	0.385456	0.709977	0.513688	0.819966	0.195259	0.420888	0.397623	2.52835	22	5
Coro1b	0.13735	0.238864	0.11499	0.98551	0.173597	0.264616	2.39115	0.243879	0.0263582	0.232248	0.0460712	0.169922	-0.863811	0.020446	1.08452	0.618431	0.0882574	-0.296814	0.210011	-0.275576	0.508412	0.159889	0.0278989	-0.324909	1.27062	-0.423842	5.22548	22	5
Ctsd	0.200588	0.0929798	0.245508	0.269466	0.174303	0.123405	0.297473	0.175313	0.417682	0.897295	0.0818937	0.252589	-0.0753688	-0.474819	0.0264413	0.122756	-0.00663326	0.118825	0.0659349	-0.350903	0.295444	0.175443	-0.58716	0.0265519	0.0150075	0.700959	0.439716	22	5
Cuedc2	0.227457	0.251386	0.744454	0.682318	0.251992	0.186621	0.0890747	-0.73485	0.0381324	0.503171	0.160213	0.156257	-0.59699	-0.348856	-0.228735	0.370887	0.45493	0.905135	0.464848	0.792631	0.0263262	0.101067	-1.00935	0.244597	0.127305	0.205137	2.18411	22	5
Cyba	2.41174	1.14907	-0.0983039	0.397501	-0.178961	0.0910291	-0.424824	-0.829079	2.3391	4.37727	0.299518	0.648551	1.85322		1.1736	0.260474	0.19171	0.27908	0.07168	0.327677	0.771252	0.179776	0.589209	0.233534	0.0432158	0.402626	0.477795	22	4
Cyc1	0.251898	0.0989965	0.312989	0.841461	0.127994	0.123251	0.0589136	0.317436	-0.169379	0.919855	0.0667658	-0.0568282	0.177339	-0.0873814	0.172025	0.238615	0.32187	1.07902	0.0410428	0.362223	0.353284	0.166348	-0.733776	-0.209721	1.61532	1.26798	0.263241	22	5
Dad1	0.317968	0.11968	0.450568	0.459965	0.60074	0.204651	0.538498	-0.258479	-0.688864	0.113753	0.15969	0.191889	0.389693	-0.400182	0.218757	0.264974	0.0277903	0.645976	0.403276	0.0349235	0.252397	0.137617	-0.793532	0.140873	-0.320706	0.853993	4.12247	22	5
Dbi	0.0543974	-0.0691814	0.0688768	0.204562	0.0127565	0.0564012	0.351422	-0.181994	-0.379012	1.51078	0.633722	0.70658	0.410197	0.333158	0.537711	0.197828	0.14276	-0.265989	0.293476	0.0886902	0.373592	0.353573	-0.142408	0.233262	0.367281	0.027486	3.66379	22	5
Dpm3	-0.0765582	0.0197514	0.0196616	0.164868	-0.00859054	0.127526	0.191039	-0.133336	1.26257	1.02904	0.185994	-0.0185101	0.482614	0.00532134	0.0642346	0.104421	0.0933851	0.775057	0.383935	0.25174	0.432672	0.261679	0.180929	0.0269446	1.16042	-1.09454	4.71964	22	5
Eef1g	0.389594	0.000415617	0.371494	0.461755	0.132756	0.169147	0.00235351	-0.190671	-0.177929	0.477302	0.139953	0.094831	-0.276323	0.238879	0.129041	0.137363	0.00730623	-0.29309	0.215104	0.0997463	0.114967	-0.0299788	0.728968	0.428137	0.363053	1.20428	0.80874	22	5
Epn1	0.546483	0.282421	0.431992	1.10481	0.189412	0.187016	0.112962	0.0757376	0.878847	-0.110075	0.391959	0.179305	0.0452208	-0.276429	0.157356	0.376778	0.270757	-0.531511	-0.0905263	2.05246	0.419159	0.283327	0.819897	0.18712	-0.00923164	1.13184	1.39616	22	5
Evl	0.0946265	0.515575	0.615569	1.41075	0.601898	0.249656	0.871069	-0.244031	1.6805	0.678713	0.274799	0.00179624	-0.669985	-0.417863	-0.162765	0.747664	0.644454	0.810289	1.2566	-0.307455	1.50772	0.292917	0.183329	0.033049	1.62211	0.0259604	1.09124	22	5
Fabp7	0.310901	1.14521	0.0675795	0.6207	0.160349	0.24968	0.506005	0.622321	-0.912171	5.22011	1.53497	2.12364	1.10112	-1.2015	0.681169	1.04274	0.0110167	3.11149	0.513207	1.21999	3.02913	1.39169	1.35494	0.747498	-0.149436	-0.788161	-0.215023	22	5
Fth1	0.210299	-0.0751758	0.100227	0.206874	0.0516496	0.0843345	0.354639	-0.11071	-0.1345	0.623136	0.281528	0.381186	0.460503	-0.0014722	0.467999	0.143877	0.0708791	0.211246	0.1113	-0.016646	0.331028	0.16386	0.562134	0.152454	0.288942	0.49837	0.985709	22	5
Ftl1	0.110573	-0.040007	0.157559	0.123327	0.12193	0.117282	0.298522	-0.0561129	-0.117707	0.504927	0.180978	0.325411	0.110505	-0.80611	0.566166	0.110826	0.0738881	0.142811	0.145647	-0.00814078	0.253912	0.159142	0.535311	0.174001	0.399359	0.365433	0.812078	22	5
Glul	0.575582	-0.128613	0.0561229	0.191431	-0.0435006	0.0305495	0.621992	0.274677	0.0809276	0.568672	0.581751	0.471152	1.34029	0.214592	0.827261	0.0537713	0.189002	0.140695	0.0739042	-0.111504	0.349054	0.193087	0.362209	0.506466	0.599462	-0.779752	-0.934559	22	5
Gm10036	0.946941	0.358207	0.870314	0.666507	-0.453867	0.557298	0.295871	0.222461	0.608162	0.474786	0.243318	0.408613	0.719957	-0.384762	0.30825	0.159404	0.378201	1.3114	-0.23238	-0.559443	0.384569	0.245848	-0.384153	0.319104	0.312076	2.43909	0.788129	22	5
Gm11808	0.827117	0.407209	1.2989	0.303741	-0.373092	0.33603	0.0572238	0.089298	0.752476	0.617735	0.278326	0.787662	-0.469722	-1.43549	0.429818	0.215684	0.51789	0.235117	0.341587	-0.353159	0.549684	0.324993	0.723611	0.0912861	0.53351	-1.08047	1.10138	22	5
Gm9843	0.650725	0.195385	0.381325	0.385416	-0.133197	0.416726	0.165261	0.100529	0.0323418	0.899472	0.391187	0.494341	0.635317	-0.224125	0.254061	0.0331101	-0.0502447	0.18362	-0.0650025	-0.0689427	0.533352	0.12872	0.574574	0.10669	0.37775	0.312271	0.556067	22	5
Gnb2	0.285902	0.201404	0.383477	0.441975	0.302137	0.0082017	0.127377	0.0540177	-0.243613	0.907682	0.135875	0.231494	-0.237133	0.30101	-0.0507596	0.221051	0.11069	-0.196528	0.473188	0.193281	0.353013	0.234422	0.251002	0.403875	0.624047	0.68614	-0.570483	22	5
Gpr162	0.334085	1.32013	-0.884186	1.995	0.0477379	0.0776283	2.19097	1.51553	3.31146	1.70116	0.245146	0.395361	-0.16389	0.369462	0.451471	0.737728	1.84058	0.0676206	2.59152	2.52565	-0.126776	0.0195073	1.03592	3.39739	2.84125	-3.45475		22	4
Higd2a	0.478726	0.148367	0.20485	0.472112	0.0858422	0.115444	0.650561	0.357572	-1.35311	0.98723	0.0374093	-0.00932041	0.101361	-0.500407	-0.000363513	0.127889	0.147231	0.857303	0.522411	0.060752	0.0345665	0.216037	0.408881	-0.0849911	1.22023	0.267566	3.8187	22	5
Izumo4	0.806592	0.0871009	0.598272	1.08382	1.75083	0.18755	0.144959	-0.513046	0.5837	2.68804	0.0556725	0.304222	-1.04374	-1.92375	0.14312	0.406344	0.340745	0.854192	0.735459	-1.0085	1.3652	0.297581	0.442931	-0.544138	3.17933	3.84806	1.45339	22	5
Josd2	0.43549	0.0818718	0.313721	0.385622	1.50366	0.214831	0.373524	-0.136847	0.174203	0.0712587	0.406082	0.123484	-0.556909	-0.299603	0.67473	0.468934	0.351435	1.66309	-0.0464186	0.47971	0.850226	0.0571579	-0.578757	0.162558	1.06347	3.77629	2.03027	22	5
Kif5a	0.557082	0.258869	1.28638	0.911604	-0.198689	0.780783	0.584318	1.47412	-0.456566	0.134518	0.63634	0.220413	0.601928	-0.589948	0.210239	1.28452	0.93044	1.39345	0.100262	-2.36228	0.777986	0.788192	3.53178	0.991288	1.27314	-3.33852	4.46723	22	5
Lmf1	-0.0413976	0.021752	0.333255	1.26725	0.139962	0.0871061	0.0365129	0.873705	0.81364	-0.927382	0.698489	-0.134448	1.79855	0.705952	0.789769	0.39327	1.87935	0.664308	3.26521	1.53489	1.7172	0.338947	5.23502	-0.00563695	-0.268941	1.28664	1.7644	22	5
Lrrc20	-0.404594	0.480367	0.93655	0.945164	1.89181	0.421257	0.534296	1.77486	2.39146	-0.241828	0.614794	0.150644	2.93368	0.669975	-0.424337	0.0695443	0.598222	2.31945	2.71777	0	0.279839	-0.02619	1.28397	0.200745	1.2001	1.01704	2.20827	22	4
Mobp	0.439266	-0.0521789	0.32945	-0.222185	0.0980104	-0.0306146	0.5997	1.10575	0.912572	1.95908	0.456406	0.544504	1.30808	0.36765	0.711327	0.373411	0.551357	0.923288	-0.228238	0.244309	-0.164904	0.597956	1.22419	0.913986	0.332711	1.10899	0.222273	22	5
Mpc2	0.330252	0.207537	0.429713	0.257761	-0.0806999	0.289493	0.16915	0.126329	-0.661129	1.20301	0.0413341	-0.163613	0.324462	0.111458	-0.297222	0.294235	0.620362	0.581065	-0.0120701	0.291386	0.439896	0.147047	0.128979	0.335535	0.259076	0.756735	3.84794	22	5
Msrb1	0.244616	-0.0708524	0.318124	1.13767	1.2087	0.1632	0.386456	0.326204	1.13627	0.438866	0.525893	-0.0290237	0.0554996	0.309185	0.57123	0.094416	0.298098	1.86797	0.763186	-0.306628	0.184206	-0.256743	0.437961	0.375216	0.285483	0.542868	-3.57034	22	5
mt-Atp6	0.0475435	-0.0694285	0.0562608	0.197207	0.0445686	0.0826468	0.367261	-0.0483833	-0.159182	0.506874	0.236124	0.407404	0.36929	-0.0430779	0.527924	0.098024	0.0428144	0.188392	0.102442	-0.00594379	0.295206	0.231457	0.536988	0.197864	0.394719	0.551058	0.572746	22	5
mt-Co1	0.0472333	-0.0802312	0.0451677	0.189368	0.0405787	0.0777536	0.345415	-0.083123	-0.14422	0.51302	0.236142	0.403357	0.369757	-0.0517337	0.526969	0.0847885	0.0357126	0.172711	0.0960546	-0.00416795	0.299914	0.229162	0.567133	0.201269	0.367028	0.391113	0.588436	22	5
mt-Co2	0.0655552	-0.0689357	0.0657888	0.196586	0.057203	0.0866588	0.356541	-0.0132114	-0.178697	0.520275	0.244215	0.427089	0.393015	-0.0359116	0.543856	0.101867	0.0406407	0.19795	0.0955757	-0.00647309	0.302256	0.26369	0.569582	0.224092	0.373549	0.551133	0.553115	22	5
mt-Cytb	0.0569666	-0.0612692	0.0642293	0.201531	0.0596797	0.0881412	0.366332	-0.0505242	-0.137615	0.539816	0.249891	0.420937	0.398406	-0.04386	0.544783	0.108955	0.0541948	0.195533	0.0912157	-0.00383013	0.290265	0.250715	0.504029	0.234602	0.547792	0.555825	0.460872	22	5
Mt2	0.648822	0.449875	-0.192968	0.209991	0.0908783	0.0444876	0.356693	-1.36714	0.406349	2.69542	0.860028	0.905601	0.563571	0.10761	1.21742	0.328417	0.212305	-0.411163	0.126914	-0.100387	0.430137	1.01043	1.61991	1.69894	0.724117	2.9625	-1.84745	22	5
Nat2	0.284441	-0.0661827	4.43448	0.26579	0.307899	0.668797	0.75491	0.639253	-1.72937	-2.50405	0.355518	-3.53439	1.63792	5.12548e-15	0.90053	1.56628	1.13632	1.69063	0.434412	1.18876	0.195589	-0.658367	3.89949	1.73238	0.235295	1.49214	2.7657	22	5
Ndufa13	0.214723	0.0492694	0.397365	0.35527	-0.00710128	0.148983	0.320915	0.113738	-0.230036	1.06875	0.290132	0.209479	0.000526435	-0.694281	0.186352	0.237733	0.242814	0.394065	0.661956	-0.163054	0.248994	0.257386	0.383548	0.0838934	0.0831401	-0.393199	2.69089	22	5
Ndufs5	0.24793	0.124324	0.551252	0.204714	0.101587	0.0788834	0.42088	0.0460721	0.859815	0.366409	0.0774193	-0.0702127	-0.244051	-0.520492	-0.0262268	0.31029	0.191405	0.511646	0.147447	0.0234223	0.314948	0.184058	0.0133404	0.558815	1.15397	1.03622	-0.0486233	22	5
Ndufs7	0.327038	0.129937	0.464172	0.21839	0.885716	0.26657	0.315781	-0.00471248	0.493687	0.546597	0.221914	0.10829	-0.00751587	-0.324147	0.0264886	0.291878	0.382065	0.771961	0.289069	0.0708529	0.4618	-0.0218201	-0.140114	0.999335	1.03279	0.641654	3.52922	22	5
Nnat	0.254708	0.593705	0.259023	0.491366	0.70347	0.157178	0.383621	-1.95825	-0.334638	0.307045	0.532484	0.359059	0.706216	-1.09748	0.474265	0.750888	0.545865	0.0982674	0.484002	-0.287966	1.39176	1.39831	3.50959	0.285109	2.60627	4.63906	-0.0731168	22	5
Nptn	0.027105	0.245016	0.284737	0.0778343	0.247237	0.512091	0.277003	0.299362	-2.68945	-1.72009	0.412346	0.0876624	0.377053	-0.39572	0.233664	0.0716509	0.443813	0.966094	0.489856	0.82926	0.676608	0.189803	-1.6549	0.202114	-2.0967	2.41718	1.35815	22	5
Nxf1	0.153438	0.194305	0.780588	0.444057	-0.281999	0.14928	0.639662	0.6258	-0.478979	0.983142	0.240192	0.49591	0.583981	0.144659	0.82501	0.758569	0.470197	0.240214	1.23316	0.208834	0.773678	0.188417	-0.437222	-0.140907	0.304602	0.282843	-3.32913	22	5
Oaz1	0.288358	-0.025491	0.223875	0.216512	0.191652	0.095391	0.208352	-0.0189922	-0.100083	0.631655	0.000416023	0.139687	0.12317	-0.552028	0.200114	0.218789	0.184478	0.073593	0.106514	-0.239787	0.302841	0.155812	0.575037	0.247079	0.4698	0.226968	0.0638718	22	5
Oaz2	0.281769	0.0110785	0.462695	-0.335812	0.202049	-0.0057597	0.396737	0.106513	-0.0782752	0.898134	0.0260617	0.0780332	0.183732	-0.226352	-0.144747	0.156749	0.0615013	0.260873	0.337925	0.180331	0.241769	0.459927	1.63629	0.704297	1.93852	1.70169	2.83597	22	5
Pcbd2	0.444117	0.143304	0.412647	0.421934	0.183783	0.416832	0.208844	0.541915	1.81726	-1.17975	0.0953791	0.200381	1.19797	-0.280523	0.102478	0.0324923	0.440955	0.168993	-0.138784	0.400366	0.854663	-0.310744	2.04727	0.42602	0.925982	-0.316539	3.35533	22	5
Pfdn2	0.45187	0.106037	0.686682	0.258836	0.158416	0.158609	0.158172	-0.230272	-0.031171	0.885242	0.133476	0.114661	-0.137669	-0.636286	0.083091	0.550628	0.169442	0.702264	0.443042	0.709452	0.210927	0.323823	0.0707281	0.142236	-0.168901	0.830507	3.40505	22	5
Phgdh	0.369188	0.0827581	0.235396	0.404484	0.169942	0.0465502	0.0195378	0.445753	-0.371337	2.20515	1.18331	1.28077	2.26762	0.430433	0.200765	0.402713	-0.0072979	-1.8424	2.67435	1.26869	0.0878673	0.0930889	-1.41879	1.39248	-1.10283	2.78798	2.64232	22	5
Pkm	0.283523	0.0612127	0.272244	0.212966	0.201812	0.106849	0.152093	-0.0963659	0.112196	0.696867	0.123162	0.142982	-0.0342955	-0.153331	0.105998	0.116123	0.138401	0.39537	0.253184	0.338457	0.190903	-0.210992	0.238745	0.185297	0.808242	-0.11563	0.536722	22	5
Rabac1	0.116277	0.0883303	0.0939506	0.170629	0.0234667	0.126635	0.276879	-0.467776	-0.160236	0.104081	0.0960336	-0.0917791	0.0298868	-0.365476	0.126931	0.203293	0.0968553	0.758902	0.659674	0.193229	0.124573	0.0672094	0.397351	0.157044	0.903509	0.449905	-1.07322	22	5
Rbm3	0.421473	0.136087	0.434836	0.586373	0.676372	0.182101	0.516137	0.167075	-0.027557	0.0214249	0.00916093	0.00635635	0.589811	-0.314752	0.272584	0.157618	0.107648	0.116143	-0.031541	0.397089	0.279181	0.0754282	0.953903	-0.100158	0.339025	0.857854	-0.264309	22	5
Rnf187	0.354342	0.13651	0.384832	0.779883	0.0610406	0.187413	0.0453558	0.675103	-0.648453	1.23991	0.0405029	0.0770654	-0.28351	-0.151155	0.00724551	0.307776	0.0193327	0.0205265	0.196684	-0.579599	0.0379161	0.177686	0.611857	-0.161647	1.25994	0.358019	0.368234	22	5
Rpl11	0.268884	0.0126918	0.557423	0.257657	-0.100582	0.235736	0.328383	0.0487241	-0.240711	0.515546	0.244065	0.315316	0.244185	-0.380848	0.535077	0.146005	0.0949329	0.25961	0.0914494	-0.142214	0.30601	0.127044	0.583097	0.151917	0.252133	-0.0480447	0.8657	22	5
Rpl12	0.247069	0.0413613	0.270562	0.562291	0.122415	0.320774	0.130791	0.0813927	-0.572959	0.672806	0.230961	0.399484	0.294658	-0.95585	-0.0398184	0.124788	0.0757787	0.0985766	-0.00718628	0.250724	0.097589	0.000193202	0.411254	0.164963	0.100662	-0.0314166	0.169268	22	5
Rpl13a	0.310304	-0.032111	0.232921	0.316295	0.0183175	0.182744	0.325909	-0.0940784	-0.209829	0.687737	0.252677	0.315435	0.275824	-0.287431	0.509831	0.0900466	0.0849863	0.166201	0.159677	-0.0761441	0.294506	0.14597	0.5585	0.207925	0.312525	0.39911	0.521248	22	5
Rpl18a	0.314192	-0.0526087	0.227127	0.193289	0.147115	0.218516	0.442116	-0.104943	-0.200984	0.483381	0.220387	0.326584	0.22771	0.176424	0.46437	0.119928	0.0302361	0.161562	0.0608875	-0.0774608	0.289891	0.17077	0.567828	0.204174	0.340164	-0.0582967	0.487322	22	5
Rpl19	0.170612	-0.0183961	0.193823	0.220041	-0.160958	0.133261	0.0103968	-0.00986316	-0.198143	0.737541	0.133267	0.351695	0.00640939	-0.0244773	0.270702	0.123123	0.0760958	0.044773	0.114339	0.0188361	0.317774	0.105625	0.571386	0.102134	0.338582	1.55482	0.417921	22	5
Rpl23a-ps3	0.543336	0.28779	0.0596949	0.443187	0.214541	0.552499	0.00808364	-0.203747	0.428654	0.826518	0.361561	0.32119	-0.0657245	0.100984	0.304913	0.261779	0.277734	0.272086	-0.181088	-0.270918	0.20091	0.122514	0.341304	0.248814	0.38877	1.48084	-0.531649	22	5
Rpl30	0.316851	0.0511997	0.0741303	0.349108	-0.0655323	0.242856	0.386358	-0.122389	-0.237967	0.362753	0.0604619	0.214272	-0.146178	-0.216601	0.320688	0.0365355	0.0729965	0.325036	5.18875e-06	0.165495	0.406525	0.0576655	0.59228	0.098432	0.253967	0.810456	0.481648	22	5
Rpl34	0.324874	0.0180771	0.333183	0.472669	0.0448026	0.204198	0.227183	-0.0277628	-0.290078	0.385858	0.0895333	0.363674	0.0348958	-0.201372	0.198295	0.105692	-0.0294008	0.051817	0.184255	-0.152269	0.201024	0.101525	0.526169	0.189173	0.32796	0.92318	0.591281	22	5
Rpl35a	0.27085	0.00409287	0.194677	0.108082	-0.0437301	0.230766	0.225925	-0.0815976	0.0115617	0.483077	0.142102	0.447253	0.609891	-0.486709	0.43641	0.0950799	-0.00873872	0.104497	0.168646	-0.102029	0.264033	0.144144	0.563816	0.193037	0.326939	0.787264	0.61333	22	5
Rpl37	0.147978	-0.0949678	0.10082	0.178142	0.0363476	0.172988	0.257285	0.0101221	0.0202228	0.457488	0.225159	0.420217	0.264751	-0.241564	0.368144	0.0540022	-0.051917	0.130689	0.0572341	-0.119961	0.258922	0.114606	0.508261	0.140664	0.295125	-0.00504262	0.362939	22	5
Rpl5	0.321162	-0.0638119	0.428223	0.219807	-0.354066	0.146783	0.264977	-0.122964	-0.15508	0.34999	0.0577572	0.0634806	0.407223	-0.890925	0.267614	0.0216477	0.0148665	0.291694	0.237046	0.284257	0.130957	0.0652374	0.60436	0.0595335	0.337872	0.782161	0.823802	22	5
Rps10	0.298808	-0.0174292	0.206091	0.198192	-0.112175	0.133385	0.241759	0.0675753	-0.260488	0.52985	0.125356	0.154848	0.320791	-0.229919	0.284958	0.121085	-0.13276	0.0206094	0.313874	0.440846	0.0982142	0.0688822	0.648706	0.125581	0.244443	1.08815	0.316083	22	5
Rps16	0.31929	-0.00673478	0.279563	0.29825	0.0554	0.177606	0.169195	-0.0373434	-0.356446	0.424346	0.0876449	0.329962	0.206276	-0.525806	0.357859	0.108473	0.0304377	0.189091	0.117054	-0.0355994	0.353201	0.111599	0.609258	0.200856	0.35604	0.771538	0.383576	22	5
Rps19	0.281981	-0.00589955	0.342764	0.248307	0.0665454	0.251753	0.22244	-0.0893007	-0.15679	0.391809	0.195111	0.430954	0.314137	-0.227474	0.164204	0.102626	0.0411099	0.188273	0.106722	-0.142162	0.206646	0.132609	0.541127	0.143812	0.308558	0.63658	0.542623	22	5
Rps3	0.266776	0.0077903	0.141064	0.4019	0.228576	0.303417	0.381628	-0.0588364	-0.295679	0.359898	0.219287	0.39285	0.431427	-0.439945	0.211697	0.142455	0.139205	0.120791	0.0450249	-0.128298	0.285845	0.139518	0.529489	0.183841	0.328332	-0.0625433	0.692623	22	5
Rps7	0.598092	0.019831	0.527814	0.43997	-0.0548433	0.277936	0.365956	-0.00364382	-0.224746	0.641869	0.124083	0.0864606	0.215894	-0.368638	0.269739	0.0930238	-0.00512246	0.102049	0.265212	0.0703922	0.32199	0.0741062	0.556259	0.252395	0.266717	0.203156	0.585971	22	5
Rps9	0.25878	0.0181107	0.229605	0.212804	-0.0461604	0.200055	0.290721	-0.104636	-0.25157	0.487858	0.0967951	0.378297	0.0255173	-0.345713	0.310218	0.151538	0.0939363	0.151421	0.310487	-0.201275	0.19861	0.141182	0.490365	0.199624	0.34293	0.427818	0.481941	22	5
Scd2	0.00391314	-0.04496	0.0334624	0.104562	0.0280396	0.23117	0.0841594	-0.176969	-0.343294	1.13769	0.277023	0.0958412	0.215958	-0.732108	-0.226115	0.675796	0.381468	0.345189	0.139826	0.864543	0.367015	0.59101	3.23491	1.30246	2.02992	1.95366	2.77396	22	5
Selm	0.175418	-0.022108	0.285015	0.182491	0.401131	0.25758	-0.593795	0.477131	0.0274819	1.1908	0.257896	0.187227	0.0777852	0.132663	0.247117	0.128313	0.222652	0.718205	0.89094	-0.0842529	0.419338	0.0899723	3.03782	1.12597	-1.26243	3.6622	0	22	4
Serpine2	0.0718698	0.354008	0.150628	0.136871	0.135708	0.113874	0.0746838	-1.9767	0.174152	2.57777	0.285696	0.596055	-0.100799	-1.20133	0.242962	0.422952	0.212509	0.212738	0.701066	-0.938264	2.04252	0.136385	1.68011	0.536647	-0.895846	2.74061	2.65729	22	5
Sin3b	0.50491	0.224407	0.907136	0.2618	1.32454	0.17279	-0.435058	-0.143496	-0.757152	0.567936	0.357015	0.417702	0.557609	0.242101	0.141412	0.487876	0.979008	0.480397	0.870079	0.233022	0.515724	0.0287318	-0.220104	0.0517736	-0.779795	1.18418	3.61217	22	5
Slc25a18	0.286013	0.720642	2.58169	0.165222	-0.116566	0.244134	0.797216	-2.0558	1.6376	3.17257	1.59295	0.101677	0.351993	-1.85438	0.21552	0.916194	1.05047	-0.966641	1.15997	0.0615054	1.21943	2.12947	1.83032	1.95257	0	1.76197	1.4427	22	4
Slc35b1	0.30166	0.247419	0.295519	0.832246	0.736282	0.0519279	1.47221	-0.119494	1.27578	0.422843	0.202826	0.00494342	0.354134	-1.25886	-0.0221391	0.247093	0.320702	0.338837	-0.213345	0.730428	0.496789	0.115778	1.09073	-0.122174	0.998851	1.49594	3.51193	22	5
Slc6a11	-0.0433054	0.385925	1.87461	0.351879	0.286638	0.22287	0.175551	1.01842	2.32618	1.81094	0.592478	0.111046	0.385674	2.34945	0.579707	1.02597	0.458761	1.77758	1.17962	1.56039	1.00738	1.19804	-0.691616	0.116004	-1.40553	-2.37339	0	22	4
Smdt1	0.241355	0.0792159	0.320756	0.425125	0.174682	0.109964	0.149713	0.0914373	0.36376	0.691476	0.272387	0.0864784	-0.220072	-0.92529	0.37209	0.226571	0.0639247	-0.0186857	0.476783	0.0935922	0.0688946	0.385419	-0.267796	0.457724	0.174311	0.735427	-0.360213	22	5
Ssr4	0.131564	0.154518	0.162728	0.461185	0.18642	0.247246	0.0640498	0.183944	-0.982724	0.644183	-0.156857	0.103142	-0.220595	0.0264166	0.538873	0.255049	0.404558	0.102754	0.306678	0.748315	0.195261	0.147267	0.843301	0.107039	-0.131739	0.829521	-0.901086	22	5
Stard10	0.133506	0.666627	-0.51781	2.04565	0.665418	0.215819	0.9176	-0.261111	3.3207	0.400813	0.229073	0.120521	0.318351	0.196993	-0.48402	0.266994	-0.0203985	0.113562	1.27567	1.2785	0.316466	0.133982	1.67414	3.18027	1.26451	1.22047	-2.72588	22	5
Svbp	0.248628	0.15876	0.340859	0.137768	1.83842	0.294307	0.187166	-1.44463	-0.241467	0.376343	0.22801	-0.192318	0.944456	0.524092	0.227415	0.379895	0.563953	0.411961	0.672376	0.872479	0.820667	-0.20738	-0.28549	0.555361	1.42721	1.76185	3.50264	22	5
Tmem101	0.793532	0.290925	0.252579	0.669275	-1.37808	0.0658996	0.176631	-3.1181	0.297928	2.11116	-0.22527	0.133666	-1.3535	0.0434381	0.320144	0.255067	0.824278	1.90195	0.891763	2.02846	0.0494566	0.00143922	2.07565	0.453124	-0.47881	2.1095	1.82748	22	5
Tmem50a	0.1788	0.0914449	0.287586	0.266068	0.335838	0.0543603	0.475964	0.551586	0.631814	0.628195	0.0974752	-0.139247	-0.131568	-0.315868	-0.20876	0.173468	0.323838	0.617756	0.0754719	-0.20304	0.42094	0.188334	1.36033	0.199081	0.728432	0.369465	0.826428	22	5
Tmsb10	0.239586	0.812183	0.164914	0.675565	-0.083403	0.293207	0.410022	-0.122273	-0.0821509	0.380906	0.282023	0.110684	0.0581015	-0.781523	-0.184633	0.270573	0.166432	0.55276	0.412762	0.25993	0.298942	0.167944	0.494595	0.214795	0.272198	0.583721	0.40737	22	5
Tpt1	0.144205	-0.047764	0.25568	0.157375	0.231654	0.140192	0.23908	0.0639715	-0.259319	0.444761	0.076453	0.0818949	0.268923	-0.148765	0.326074	0.0448265	0.000810769	0.155706	0.241195	-0.0186836	0.228275	0.0896377	0.60255	0.136052	0.311733	-0.323065	0.318916	22	5
Trim28	0.637719	0.158986	1.26741	0.228775	-1.00456	0.211883	0.623466	-0.601282	0.665793	-0.240886	0.0612786	0.173547	-0.541267	0.226462	0.558409	0.518844	0.476036	-0.138102	1.62582	3.31592	0.303486	0.0656179	1.10666	0.00751491	1.7066	4.22872	4.30462	22	5
Tuba1a	0.237968	0.0212925	0.307584	0.52267	0.315997	0.356596	0.177573	-0.156664	-0.121704	0.522606	0.208048	0.296657	-0.0161498	-0.371121	0.404091	0.144934	0.140154	0.0693785	0.460247	-0.11927	0.437136	0.307261	0.949069	0.496009	0.0659242	2.35469	2.92686	22	5
Ube2m	0.642084	0.75603	1.49278	1.82526	-0.812296	0.621845	0.0694918	0.157301	2.85133	1.08442	0.292035	0.243416	-0.966209	0.229414	-0.294101	0.155044	0.627822	0.0783339	0.701375	-0.559701	0.719338	0.818863	0.71054	0.561971	0.563271	3.35702	-0.340342	22	5
Ubl5	0.0824816	0.144266	0.0237325	0.115344	0.114044	0.325225	0.326963	-0.0189735	-0.201889	0.544477	0.0173364	0.0108477	0.00437452	-0.496906	-0.0351771	0.145224	0.0387164	0.435989	0.0608321	0.172071	0.206223	0.0199071	0.463024	0.429318	0.199919	0.597535	-1.2606	22	5
Uqcr10	0.37967	0.0286856	0.0968999	0.149888	0.110481	0.141936	-0.0206661	0.0949127	0.297437	0.376317	0.132941	0.0859097	-0.191132	-0.40059	-0.102317	0.101735	0.133248	0.236721	0.345202	0.0556229	0.307164	0.225029	0.903554	0.0573116	-0.342805	0.741898	0.92913	22	5
Uqcrh	0.356175	0.0500714	0.611405	0.491001	0.0698117	0.162622	0.167942	-0.0613509	-0.2393	0.512947	0.0773039	0.156012	-0.0317441	-0.530299	-0.105298	0.0458024	0.124112	0.454886	0.313259	0.340906	0.408007	0.0544332	0.638549	0.370569	0.166557	0.392941	0.31735	22	5
2310040G24Rik	2.60508	1.2793	-1.98995	4.50456	0.26006	0.0226492	0.59713	0.481651	-0.619545	1.66336	2.19132	-1.15478	-0.15568	0.175585	-1.76373	0.542162	1.85465	1.10908	1.03044	0.459593	0.843266	0.00767622	0.367002	0.774397	3.18171	1.19842		21	5
2610524H06Rik	0.613894	0.491114	0.398259	1.40452	4.10241	0.0961889	0.984929	-0.892407	1.76899	-0.101065	0.427059	-0.00688464	0.143466	0.348842	0.159316	1.52667	1.40131	0.0109212	-1.2583	1.24279	0.0529356	0.318312	0.409776	-0.382482	0.579287	1.0877	-1.83671	21	6
5031425E22Rik	0.0901137	0.172771	0.540214	0.704812	0.0222072	0.228224	0.0571502	-1.40942	-2.11822	0.976849	0.00950356	-0.128604	0.520916	0.36042	0.628109	-0.0545087	0.202982	0.5629	0.69663	0.527067	0.017042	0.266396	-3.91357	-0.283866	3.23185	0.684617	0.979053	21	6
Adap1	2.8878	0.421789	-0.408385	1.88216	0.618434	1.20984	1.03303	0.198983	3.21467	1.14899	0.0782869	0.0887419	0.503276	-1.07924	-0.361261	4.15509	1.45282	-0.657683	1.61136	-0.896967	1.22832	-0.102128	1.70322	3.34409	0.644441	1.10836	3.29533	21	6
AI480526	0.351446	0.186575	0.845818	2.48249	1.66473	0.239432	0.438324	-0.101096	1.63288	0.218559	0.843981	0.905529	1.20812	0.636379	1.22773	-0.755835	0.137213	1.92573	1.29711	3.70669	0.480716	-1.21799	1.50029	1.64183	-0.00805475	-2.64623		21	5
Ap2s1	0.241434	0.147418	0.453987	0.117045	-0.0114886	0.329648	0.226934	0.408789	-0.391199	1.75911	0.154382	-0.229752	-0.0760207	-0.0026115	0.240246	0.472545	0.371912	0.529462	-0.269385	0.639754	0.425457	0.385744	0.545856	0.354243	0.548768	0.571519	5.36911	21	6
Arf5	0.261798	0.258137	0.197405	0.131716	0.0585246	-0.0286105	0.209501	-0.39845	0.229444	0.544121	0.0469214	0.20014	-0.0686632	-0.298863	0.0571084	0.242984	0.0118962	0.29829	0.0730451	-0.355861	0.152849	0.155573	0.437579	0.197736	0.587471	1.89869	-0.777609	21	6
Arfgap2	0.376756	0.118423	-0.47716	0.465045	0.447867	-0.2132	0.631319	-0.642164	0.862807	3.06546	0.150941	0.453573	-0.766506	0.02226	-0.365117	0.635595	0.336802	0.604192	0.488983	0.315486	0.401578	0.325848	1.48843	-0.851797	0.00530909	0.332226	0.0224821	21	6
Arl2	0.101168	0.10717	0.299325	0.658972	0.78238	0.138753	-0.3436	0.747195	-0.468266	0.453355	0.0493683	0.178462	0.099832	-0.321093	0.00471488	-0.167514	0.0771498	1.43978	-0.305716	-0.905862	0.290688	0.415226	2.00207	0.766317	0.82815	1.10496	2.09055	21	6
Arl8a	0.125273	0.168928	0.791198	0.408809	0.253432	0.48238	0.0155112	-0.000635609	0.722276	0.613478	-0.0806987	-0.284261	0.464567	-1.029	0.0461566	-0.202067	0.212639	0.136336	2.34336	0.18266	0.27219	0.0522898	0.759467	-0.511974	0.463107	1.28998	2.01292	21	6
Atn1.1	0.525243	0.132337	-0.425145	0.758919	0.95977	0.328757	1.06029	0.00955673	1.41693	1.13725	0.0350566	0.39748	0.354539	-0.654055	-0.108941	-0.295027	0.427661	-0.690195	0.535847	0.426198	0.472469	-0.0113469	1.67495	2.24445	0.632831	2.4321	2.20827	21	6
Atp5e	0.253493	0.0524539	0.211476	0.194729	-0.148616	0.20336	0.282433	0.0117687	-0.089281	0.942972	0.0257854	0.248604	-0.415429	-0.610048	0.19103	0.0858631	0.132749	0.09226	0.183754	-0.135719	0.220997	0.0349402	0.443111	0.0730346	-0.0267158	0.719143	0.545085	21	6
Atp5g1	0.334591	0.100461	0.527347	0.228578	0.108243	0.148104	0.552501	0.123595	-0.0446067	0.102746	0.142876	0.178703	-0.0909296	-0.165273	-0.242835	0.246883	0.137631	0.0949713	0.480732	0.963669	0.162793	0.0880897	-0.0997857	-0.00605679	0.476804	0.77622	3.98765	21	6
Atp5g2	0.235339	0.0733861	0.647933	0.375491	0.313087	0.188076	0.0997262	-0.0341809	-0.206555	0.408875	0.083646	0.0479013	-0.0808133	-0.4613	-0.0648648	0.342557	0.000484987	0.377152	0.206341	0.114153	0.261541	0.182135	0.457092	0.341909	0.520803	1.31225	-0.0583927	21	6
Atp5h	0.314752	0.129309	0.290345	0.322229	0.165026	0.170264	0.239591	-0.17396	-0.0299948	0.574584	0.250183	0.215009	-0.135695	-0.288321	-0.0949712	0.242339	0.136719	0.0604772	0.342754	-0.0690593	0.304363	0.190245	0.238946	0.269159	0.155548	0.00124856	0.0147877	21	6
Atp6v0b	0.199349	0.0719795	0.109784	0.405026	0.460529	0.151016	-0.509125	-0.160028	-0.0818362	0.175853	0.1059	0.275782	0.263417	-0.149126	0.22662	0.0635525	0.120051	0.46402	0.778565	-0.502287	0.18848	0.178636	0.178549	0.0720507	0.318369	-0.48467	1.66811	21	6
Atraid	0.284822	0.0867326	0.337387	-0.0819698	0.42032	0.0536315	0.0998114	-0.962216	-1.42571	0.285724	0.156661	0.105577	-0.0884667	-0.38256	0.137567	0.157194	0.415426	0.062918	0.609972	0.666151	0.332184	0.16193	-1.10134	0.595601	0.776535	0.235578	4.11834	21	6
Bax	0.3461	0.131579	0.558527	0.304189	0.502138	0.237667	0.637054	0.00116519	-0.413319	0.768041	0.116026	0.335951	0.238432	-0.107474	0.114836	0.212962	0.0920201	0.966008	-0.333035	0.104367	0.392668	-0.134573	0.185332	0.0126389	-1.04907	-0.504531	4.1975	21	6
Borcs5	0.483362	0.252726	1.15423	0.866945	0.24133	0.0132354	1.2228	-1.93154	1.34265	0.183096	0.00155801	-0.437476	1.0688	0.188275	-0.613491	0.306363	-0.259546	3.90978	2.29017	-0.578724	0.505737	0.404292	3.03096	-0.552632	3.96228	1.70838	2.49825	21	6
Calm1	0.0992509	-0.00799528	0.268177	0.187025	0.307501	0.0522356	0.401756	-0.260444	-0.487076	0.392667	0.0865217	0.140639	0.216191	0.0290456	0.0601599	0.0880073	-0.0127742	0.214221	0.0929294	0.178994	0.172641	0.135907	0.265858	0.0218837	0.64273	-0.0826104	-0.501936	21	6
Calm2	0.157168	-0.112828	0.148066	0.566404	0.34212	0.041883	0.377386	-0.244283	-0.16944	0.514163	0.0835572	0.136174	-0.218567	-0.561618	0.123505	0.0250584	0.0996308	0.352053	0.446613	-0.200035	0.279362	0.125124	0.543385	0.239708	0.685383	0.424088	1.01516	21	6
Capzb	0.499893	0.236715	0.109223	0.138522	0.223533	0.0178592	0.380057	0.224601	0.586016	1.30174	-0.0876194	-0.0721912	-0.233061	-0.476506	0.0939607	0.317824	0.181055	-0.268863	0.443488	0.399442	0.190571	0.116095	0.438582	0.352503	-0.227058	0.651634	0.709913	21	6
Cbx6	0.146614	0.157952	0.616551	0.963148	0.223985	0.245132	0.471538	-1.16015	-0.606386	0.111346	0.148567	0.0658974	-0.00928872	-0.652834	0.163701	-0.0110877	0.420407	1.19842	0.684018	0.472787	0.51751	0.582349	-1.18238	0.0907938	1.15401	1.87974	2.01156	21	6
Cdc37	0.321256	0.022322	0.242081	-0.421514	0.401102	0.0118614	0.756893	0.0286897	-0.887508	0.875868	0.157196	0.206209	-0.287609	-0.661166	-0.318301	0.208275	0.246491	-0.117629	0.346065	0.471425	0.0815292	0.0482115	1.55002	0.123972	0.630288	1.70133	2.72301	21	6
Cdk5r2	0.305179	0.0237916	6.33718	-2.91329	-0.954785	1.14046	1.152	1.57957	0	0.199532	0.51671	-0.0701865	0.190567	0.331943	0.0281778	-0.786628	0.627132	2.0549	0.671048	1.80028	-1.55201	1.31468	1.07114	0.707993	1.39552	0.767038	3.98028	21	5
Cdkn2d	0.653573	0.199325	1.28636	0.229367	-0.969511	0.0453506	1.69684	-0.60784	0.474506	2.67988	0.0431929	-0.33595	-0.0503803	0.0928271	-0.532256	0.599486	0.0346518	0.521716	1.09587	-1.18699	0.874822	0.334297	0.962842	0.989118	0.26487	0.00890295	4.72424	21	6
Celf4	0.128071	0.304076	-0.0397969	2.02857	-0.396169	0.330245	1.34688	0.86141	0.343217	0.38909	0.0210008	0.14817	0.0909559	-0.375346	0.203313	1.47372	0.192949	-0.812595	0.346238	-1.04707	0.00748992	0.501597	-1.42611	1.99082	0.443333	0.717338	2.96888	21	6
Chchd5	0.583497	0.278478	0.0764702	0.799654	0.890868	0.483453	1.10726	-0.525146	0.838255	-0.335272	0.119519	0.427217	-0.890117	1.98987	-0.00695743	0.0482159	0.716534	0.856394	1.8931	0.872306	0.417648	-0.140811	-1.5491	0.0651479	0.519242	2.00408	3.63511	21	6
Chid1	0.297094	0.0915833	0.357566	1.61515	0.0472554	0.361611	0.311751	0.387231	3.73402	1.49903	0.334999	0.228083	0.328844	-1.3807	-0.0164664	0.172193	-0.26834	-1.52107	2.70306	-1.02274	0.342744	0.332603	1.29129	2.20114	1.57135	-0.264991	2.01252	21	6
Ckb	0.13583	-0.0274328	0.236091	0.184547	0.191396	0.0917456	0.191073	-0.138506	-0.179934	0.818914	0.213134	0.244653	0.339153	-0.312724	0.375186	0.607157	0.320174	0.288005	0.655253	0.356926	0.203443	0.316962	1.26886	0.660812	-0.229646	1.23182	-1.72064	21	6
Cox5a	0.448323	0.255312	0.506579	0.0963299	0.136815	0.123903	0.124156	-0.288669	-0.388318	0.909592	0.153956	0.00711245	-0.162987	-0.160107	-0.19861	0.268761	0.0590792	-0.118867	0.353524	0.735498	0.156144	0.202036	0.112663	0.359863	0.141507	2.86896	4.98228	21	6
Cox5b	0.287831	0.125818	0.463096	0.169523	-0.00294288	0.225292	0.444916	0.191271	-0.214549	0.347698	0.244249	0.160227	0.0980685	-0.356684	0.0169967	0.270869	0.338221	0.473886	0.616664	-0.401801	0.326007	0.284048	0.606214	0.356731	0.0841184	-0.115879	-0.86526	21	6
Cox7c	0.190266	-0.0144087	0.225402	0.224292	0.114539	0.171896	0.423252	-0.0506192	-0.144959	0.559851	0.1373	0.223146	-0.110164	-0.404124	0.342392	0.299082	-0.0228956	0.297089	0.226077	0.037925	0.280626	0.249223	0.377895	0.534079	0.439323	0.259207	1.30988	21	6
Cryab	0.12407	-0.0745436	-0.169497	0.12436	0.0605589	0.268198	0.131538	0.38271	2.37488	0.602342	-0.0457229	0.0103918	1.15654	-0.200316	0.0873015	0.0543022	0.0503737	0.516805	-0.123898	0.520357	0.292738	0.498742	1.12658	0.658649	-0.319169	2.90395	0.145933	21	6
Cspg5	0.0073152	0.37823	0.113176	0.21312	-0.131825	0.0407244	0.317631	-0.270636	-0.0208844	-0.519538	0.33582	0.0431179	0.0427085	0.0442356	0.435761	0.422847	0.383286	2.2919	1.09443	-0.0133806	1.77542	1.02384	5.07286	0.0832348	3.17991	2.80314	0	21	5
Ctdnep1	0.162502	0.441947	0.556145	2.15047	0.415702	0.798619	0.743632	0.550463	1.92625	1.27356	0.375269	0.142965	-0.409525	-0.00640831	0.731852	0.0459064	-0.0865296	0.320901	-0.337785	2.44986	0.665978	0.674007	2.40715	1.32892	2.12254	0	-3.43733	21	5
Cuta	0.189324	0.120873	0.33062	0.433481	0.227156	0.310874	0.722304	0.00731553	0.361249	0.662249	0.119541	-0.510756	0.1879	-0.822752	0.218176	0.467177	0.404265	-0.116055	1.55827	-1.04342	0.396295	0.239197	-0.885865	0.0941427	0.712045	1.79127	-1.12908	21	6
Dalrd3	0.0623372	0.265444	0.670118	-0.088737	-0.133052	0.100857	0.361296	0.0704567	0.0328591	0.796085	0.241028	0.254815	1.71861	-1.70917	0.51138	-0.22847	0.155445	1.36274	1.55352	1.39434	0.341796	0.421471	-2.11694	-1.29726	1.72452	0.990851	2.02099	21	6
Dcxr	0.306266	0.364253	0.426478	0.0226676	0.86306	0.327376	0.723544	0.585173	2.88634	-4.80364	-0.394453	0.770259	-1.47051	-2.68791	1.77679	0.775532	0.830002	-0.66568	0.326378	0.920635	0.589387	0.372443	1.06477	1.02519	2.81942	-1.42922	0.0611272	21	6
Dmwd	0.584437	0.344598	-0.325468	0.233211	-0.567984	0.281054	0.593712	-0.82026	0.888231	0.943009	0.235816	0.0315257	0.410736	0.0991974	0.0138228	-0.132195	0.697695	0.824865	1.30123	3.13293	1.94379	1.98365		0.842223	1.1368	-0.279328	2.01252	21	5
Dpm2	0.13048	0.128066	0.230855	-0.467758	-0.99097	0.439781	1.19114	0.812579	0.702517	0.296595	0.0424856	0.461604	1.14526	-0.302647	0.481846	-0.0393621	0.112765	1.3163	0.269983	-0.135719	0.384578	0.3987	0.418206	0.598988	2.75777	-1.07959	0.199047	21	6
Dynll1	0.0627296	-0.183787	0.382341	0.336343	-0.285915	0.176397	0.341901	-0.248037	-0.33175	0.1054	0.134355	0.141579	-0.393612	0.0415144	0.108765	0.107031	0.0503742	0.171745	0.252168	0.0498489	0.236713	0.0142742	1.20012	0.113248	-0.433381	0.748023	0.414291	21	6
E4f1	0.796718	0.16805	1.82232	1.52858	0.168491	0.344769	3.94173	0.836544	2.479	0.296579	-0.0114307	1.0131	0.208291	1.38112	0.794096	-0.535292	-1.08935	1.67585	-0.810337	-0.466089	-1.28611	0.0591597	1.06621	0.071387	0.800882	0.874695	1.80908	21	6
Ebpl	0.633475	0.153523	0.335614	0.12762	1.48795	0.123474	-0.205518	0.292472	2.52757	0.363548	0.302125	0.240324	0.32544	-0.564676	0.220926	0.195036	0.252034	-0.565055	-0.532557	1.15481	-0.03813	0.350924	-0.968458	0.799069	0.520907	1.28664	3.3119	21	6
Edf1	0.284509	0.0971527	0.238303	0.189808	0.374672	0.118893	0.194742	0.171915	-0.253473	0.353262	0.0408232	-0.146371	-0.269042	-0.370475	-0.211598	0.195371	0.238949	0.23639	0.204766	0.020265	0.198229	0.0175781	0.453896	-0.191011	0.810838	0.58135	0.587339	21	6
Eef1a1	0.257296	-0.0623866	0.317169	0.238505	-0.10592	0.132632	0.258326	-0.0357283	-0.216535	0.487919	0.233926	0.296155	0.0726147	-0.336875	0.427051	0.0919972	0.0601811	0.167855	0.137244	-0.059169	0.223369	0.145009	0.512084	0.0932436	0.283422	0.602162	0.534749	21	6
Eif1	0.174534	-0.0480475	0.11494	0.203606	0.175116	0.0956335	0.322258	-0.139489	-0.107719	0.779215	0.0692192	0.195651	-0.0150016	-0.78988	0.276581	0.0469399	0.0290159	0.0989769	0.0614371	-0.00124345	0.315511	0.161637	0.51877	0.201047	0.203747	0.360894	0.783167	21	6
Eif3f	0.414975	0.073092	0.482108	0.497256	0.191929	0.171008	0.241357	-0.576153	-0.0580807	0.875432	0.0813895	0.0910724	-0.400541	0.136575	0.284735	0.173496	-0.0838471	-0.201071	0.31196	-0.187744	0.263061	0.281012	0.507507	0.432829	0.468488	0.892043	0.59053	21	6
Eif3k	0.274902	0.135128	0.555831	0.419831	0.122469	0.191851	-0.111423	-0.164714	-0.361162	0.342591	0.181431	-0.0431922	0.0518582	-0.133625	0.150812	0.186164	-0.000463231	0.552885	0.120477	0.216288	0.5069	0.0606764	0.608249	0.331664	0.367305	1.17696	0.540936	21	6
Enthd2	0.201988	0.502766	-2.33189	5.73854	0.171776	0.0697747	0.561277	-0.595062	1.97565	2.0594	1.18905	0.556729	-1.72741	-2.16414	1.06815	1.21637	1.15499	2.49277	0.307293	2.39971	4.12096	1.05259	0.774789	0.948435	-0.0331052		1.87134	21	5
Etfb	0.296451	0.496556	0.36114	0.398267	-0.0832683	0.392747	-0.0795511	0.231575	-0.0867177	1.24646	0.337165	0.312739	-0.896092	-0.0733552	-0.0427535	0.211835	0.26853	0.353043	0.871197	0.495709	0.206169	0.161382	0.970324	0.211192	2.00578	1.13792	3.95595	21	6
Fabp5	0.739557	0.156699	0.572631	0.357612	0.402238	0.190404	0.438972	-1.0728	-0.363507	0.512268	0.380003	0.337257	0.235466	-0.0208475	-0.245476	0.883907	0.720298	4.70576	3.45068	1.96774	2.72727	1.00357	-1.19934	1.52208	3.62205	-0.586242	3.46135	21	6
Fads1	0.456802	0.199639	0.309227	0.546046	-0.460599	0.376	0.0796495	0.200959	-1.16553	0.372782	0.653355	0.435275	0.954466	0.557012	0.502619	0.685076	0.296465	1.01007	-0.0605791	0.864133	0.386838	1.24831	0	0.831178	-0.646575	0	4.15241	21	4
Fam195b	0.433375	0.335023	0.67722	0.0204039	0.572738	0.227263	0.747009	-0.145527	0.341362	0.0384129	-0.0757252	0.110676	-0.90984	-0.712515	0.31917	-0.0685092	0.557247	0.288823	0.433096	0.168642	0.575427	0.191368	1.92791	0.27273	0.123001	-1.27749	0.277617	21	6
Fam212a	0.295341	0.0318012	0.575264	1.07601	2.60374	0.852905	1.73035	1.01238	0.670043	0	-1.07772	2.2949	-0.538563	-1.57641	-0.364825	0.605188	0.330111	0.615929	0.794493	1.75643	0.415085	0.298467	3.46672	0.612574	3.52663	0.99094		21	4
Fasn	0.22125	0.159917	0.149196	1.03342	0.144509	0.44985	-0.740684	-1.43649	1.34655	-1.05444	0.0588975	0.209043	0.598882	1.87998	0.0905384	0.747167	0.339534	3.0822	1.69074	1.30125	0.514517	-0.0541543	-0.243205	0.640839	-1.78614	0.717443	2.61873	21	6
Fis1	0.45449	0.143129	0.300625	0.175652	0.1482	0.30161	0.240944	0.20548	-0.169985	0.857403	0.0420348	0.2609	-0.402105	-0.402886	0.0407984	0.260663	0.119787	-0.00797715	0.315139	-0.302567	0.324765	0.0953688	0.915779	0.521001	-0.180052	0.0267485	3.09355	21	6
Fkbp2	0.238333	0.0422948	0.0966451	0.451271	-0.0411465	0.147822	0.503145	0.122904	-0.328649	1.61775	0.172326	0.197313	0.0460131	-0.663092	0.343876	0.452674	0.172965	0.460507	0.702761	-0.840037	-0.0542618	0.112595	-0.164591	0.422972	0.448698	0.953851	2.15452	21	6
Fxyd1	2.12307	0.352603	0.049567	0.183194	0.121993	0.144217	0.36398	0.13479	-1.42286	0.282	1.46272	0.772551	-0.179028	-1.55857	1.21369	0.727655	0.268386	0.497353	0.818136	-0.114404	0.72388	1.19574	-0.225473	3.70061	5.0306	0.652644	-1.79914	21	6
Gh	5.37428	10.2819	1.98096	2.58543		6.50006	2.73666	1.26376		2.22177	5.49549	4.99138	3.87382	5.12548e-15	5.22034	5.02485	4.41409	1.87652		2.52181	3.95795	7.83215	2.29807	3.25759	0			21	0
Gm10250	1.00529	0.454303	0.551494	0.302174	0.246539	0.393049	1.05427	0.33065	0.772432	-0.426285	0.391114	0.396099	-1.00534	-0.923215	-0.143675	0.398446	-0.0346615	1.09271	0.600143	0.651487	1.06559	0.275525	0.776075	0.353383	0.642186	0.823837	-1.92479	21	6
Gm10269	0.194281	0.0721063	0.401404	0.537448	-0.0901916	0.332011	1.20385	-0.450807	1.71998	0.482816	0.625944	0.329822	0.664529	-1.10517	0.11643	0.512917	-1.0711	0.666742	0.0757063	0.691752	0.0243506	0.263454	0.193887	0.192996	0.344267	-2.72253	-1.99941	21	6
Gm10320	0.921702	0.796608	1.1973	1.61165	0.554782	1.18964	0.42308	-0.781361	-1.15807	-2.13336	0.944084	0.674524	2.67639	1.17702	1.11035	0.0941239	0.143901	0.202356	0.61545	-1.77407	1.00303	0.573146	-0.0893434	2.01818	1.03077	2.02674	-1.78263	21	6
Gm11273	0.349956	0.497841	1.2509	0.122504	-0.176849	0.756474	-0.271199	0.583824	-0.39753	1.02314	0.197532	0.121371	0.668537	-1.24242	0.211587	0.620126	0.922619	0.160045	1.11402	1.51424	1.13555	0.865647	3.78944	1.13597	-1.39026	-0.502312	0.560228	21	6
Gm8730	0.947617	0.148228	-0.0774713	0.235684	-0.979167	0.429658	0.122613	-0.00123751	-0.188239	0.552206	0.374214	0.564958	0.0198213	-0.859154	0.575107	0.305707	0.218577	0.523453	0.261241	-1.08563	0.295729	0.00953215	0.241315	0.178396	0.00483347	1.67008	1.00999	21	6
Gm9774	1.34305	0.657282	0.442151	2.05378	4.22784	0.674054	0.183265	0.386519	2.75144	4.10136	-0.426143	0.649964	-0.0878919	-0.188527	1.14975	0.64529	0.992108	-3.09048	4.64122	1.38496	-1.2206	0.174448	0.113426	1.23935	-0.462465	1.07747	4.49359	21	6
Gpm6a	-0.00492026	0.352547	2.30215	0.121407	0.0531842	0.101889	-0.00106228	0.0509262	-1.31201	0.682664	0.249742	0.0753933	0.257602	-0.651152	0.150494	0.509968	0.63468	1.322	1.16369	-1.02805	1.41858	0.898107	0.497395	1.50729	2.86655	-0.0384244	3.65448	21	6
Gstm5	0.240336	0.191298	0.45802	0.255064	0.320662	0.106061	-0.0234053	0.0480262	-0.121671	0.146966	0.33433	0.271117	0.88921	-0.589432	-0.0993489	0.537309	0.42659	0.990433	1.20924	-0.299975	0.133622	0.871682	3.7877	1.15375	0.0287763	-0.302089	4.61076	21	6
Guk1	0.686991	0.263021	0.604582	0.672985	-0.453017	0.195417	0.499872	0.564968	-0.622548	0.792859	0.22483	0.0236001	-0.324819	-0.456345	-0.221681	0.0232197	-0.00312682	0.177739	0.461347	0.634433	0.285126	0.4308	1.63788	0.350419	0.925229	2.64958	4.34346	21	6
H2-Ke6	0.25172	0.153411	0.0219442	0.524114	0.589648	0.1505	0.240435	-0.455	0.54646	1.88793	0.26661	0.219372	0.990477	-0.613113	-0.0472594	0.268878	-0.291702	0.616234	-0.961159	0.70234	0.5456	0.340665	-0.455019	0.325396	1.57645	0.29965	2.61798	21	6
Hba-a2	0.370639	0.654784	0.914108	1.26299	2.86834	-0.526756	0.494642	0.696568	4.98601	-3.3789	1.25832	0.559856	0.835813	4.14798	0.787361	0.303032	1.85348	-1.60686	0.138611	2.0751	0.0956135	0.872157	-1.54559	-0.35849	0.0175218	2.70056	-3.63733	21	6
Hbb-bs	-0.105617	0.266635	0.762123	0.429556	0.25857	0.300562	0.936707	-0.00402207	0.212799	4.49585	0.606299	0.0484812	0.770479	-1.13494	0.556173	0.511916	0.134416	-0.944801	0.13187	-0.322216	0.418127	0.432395	0.0766147	0.4141	-0.951931	6.75992	0.576345	21	6
Hist1h1c	0.901105	0.853735	0.984065	-0.546795	-0.289203	0.0656781	0.302323	-0.0750788	-1.09851	1.75552	0.0578707	1.15016	0.459159	-0.872763	0.194705	0.411841	0.109565	0.139357	0.854281	0.804805	0.573417	0.106454	0.0724227	0.546767	0.833556	2.3907	0	21	5
Hspb11	0.370768	0.239079	0.642007	0.304046	0.596907	0.521493	0.229144	0.237279	-0.446059	3.10451	0.358269	-0.31706	0.543708	-0.209818	0.756474	0.587647	0.0718319	-0.053208	0.659587	0.198614	0.328654	0.172394	2.72189	0.189355	0.232299	-2.7172	0	21	5
Ifitm3	-0.351479	0.456466	0.0101766	0.120614	0.632215	0.0620675	0.184959	-1.91506	0.0537867	2.42179	0.965015	0.558398	2.70043	0.434118	2.18758	0.147019	0.230826	0.175576	0.274538	-0.0738281	0.700566	-0.683008	0.583785	0.136163	-0.0279353	0.0274268		21	5
Isoc2b	2.20009	1.2812	0.111361	0.899676	0.568436	0.327164	-0.959955	-0.259545	2.76865	0	1.03454	0.089297	0.0309698	-2.74177	0.535865	1.33684	0.627058	2.88637	3.89519	-0.810914	0.423061	0.238339	1.05204	1.03396	1.16714	0.0182686	0	21	4
Itm2c	0.232555	0.0875745	0.1503	0.457476	0.0192447	0.207238	0.118403	-0.951902	-1.23426	0.471032	0.258539	0.33724	0.276981	-0.512838	0.339358	0.389082	0.352752	1.4821	0.316147	-0.442935	0.224035	0.21774	1.67451	0.0814615	-0.0128449	-1.34512	3.41821	21	6
Krtcap2	0.323718	0.157612	0.135724	0.111849	1.1201	0.161483	0.178736	0.02659	-0.178467	1.0996	0.143081	0.0783495	0.370931	-1.27074	-0.272388	0.0641201	0.266293	-0.0689908	0.0598963	0.376274	0.0742564	-0.0412032	0.174495	0.0788158	0.0440663	0.395262	-0.987548	21	6
Laptm4a	0.130584	0.0804641	0.160882	0.0941703	0.298271	0.0621452	0.262052	-0.421756	-0.111544	-0.187761	0.185361	0.21182	0.0682998	-0.554032	0.047235	0.0297527	0.0740726	0.0206057	0.212309	-0.207547	0.218133	0.164589	0.782824	0.17234	0.544965	3.99158	-0.956422	21	6
Malat1	-0.0377176	-0.0951068	-0.0807284	0.130485	0.0312722	0.0240266	0.143964	-0.694437	-0.239773	0.328898	0.161814	0.316839	0.290131	-0.0573855	0.425877	0.0459111	0.00341052	0.123806	0.0962527	0.0400492	0.189693	0.148031	0.519754	0.0268624	0.260916	0.243487	0.505427	21	6
Map1lc3a	0.320569	0.139029	0.739881	-0.0180779	0.177056	0.137046	0.350199	0.00230914	0.084559	1.52878	-0.046236	0.278742	-0.0839703	-0.327696	-0.0751636	0.107836	0.110404	0.17026	0.169757	0.587418	0.158561	0.457635	-0.728938	0.144712	1.1054	4.86859	1.78586	21	6
Matk	-0.134142	0.414355	0.421669	1.81488	2.54311	1.43119	1.1875	1.10329	1.45323	0.353724	0.0785742	0.55858	-0.125342	0.117362	0.246625	1.16553	-2.15893	0.188724	2.90616	0.209987	0.612486	0.076406	0.0659881	0.518681	-1.60835	-1.64802	-2.2363	21	6
Mdh1	0.306793	0.0877299	0.0875204	0.534183	0.391957	0.209514	0.132298	0.116085	-0.247174	1.01884	0.0814763	-0.0631873	0.00275964	-0.402233	0.0988358	0.145706	0.260263	0.767926	-0.157991	-0.0987707	0.0439594	0.146313	0.965626	0.668931	0.653716	0.000725181	-1.94756	21	6
Mien1	0.447571	0.244867	0.214739	0.616187	0.297305	0.238392	0.297245	0.0195377	-0.368871	-0.19447	0.275064	0.0256048	-1.18275	0.02938	0.168609	0.016042	0.393432	0.248259	-0.462994	1.08009	0.329432	-0.232757	0.0319358	0.515305	-0.0252681	2.22047	0.584836	21	6
Mmd2	0.358455	0.442787	0.112256	0.359579	0.169021	0.112857	0.421233	-1.10699	-0.554716	0.667549	0.721265	0.5335	1.27203	-0.576001	0.584946	0.780659	0.396408	0.463953	-0.970708	0.222997	-0.418708	1.12217	4.93706	2.18368	1.20214	-2.06309	1.97524	21	6
mt-Nd5	0.12433	-0.087051	0.032176	0.170856	-0.0214613	0.150068	0.288446	-0.190144	-0.566754	1.10552	0.244072	0.445326	0.533834	0.0231848	0.497079	0.147318	-0.188879	0.0780193	-0.135101	0.463496	0.196582	0.439087	0.962855	0.269831	0.548303	0.94669	0.910948	21	6
Mthfd2l	0.212033	0.225813	0.616565	0.488471	0.15193	0.133744	0.544915	-1.47143	0.913938	0.257589	0.445385	0.390098	0.572394	-1.21967	0.495246	0.017102	0.438755	0.916039	1.75285	-1.37309	-0.106977	1.91335	0.669537	-0.478742	1.12509	3.70262	0	21	5
N6amt2	0.719923	0.226297	0.638455	-0.348978	2.04404	0.0365887	0.775885	-0.250085	0.784872	0.657774	0.239455	-0.209777	0.434794	0.756035	-0.0155657	0.577642	-0.439144	0.166032	2.21172	0.0991281	0.0406606	0.16262	0.115466	0.644807	2.63125	-0.272157	0.560184	21	6
Narfl	0.144015	0.328574	0.282781	1.49938	-1.42668	0.156773	0.99115	1.28934	0.519968	2.69761	0.435191	0.304084	0.634103	-1.3125	0.844232	0.562477	-0.494091	-2.48085	0.375141	2.24595	0.254465	0.344263	1.78802	-1.2812	0.200969	0.769345	0	21	5
Ndufa11	0.140255	0.193376	0.420401	0.288597	0.233851	0.233772	0.309998	0.0822022	-0.131739	1.12806	0.164711	-0.0540864	-0.324155	-0.0980312	-0.108815	0.145097	0.195908	0.449124	0.445695	-0.206896	0.563936	0.111015	0.0563311	0.265239	0.266793	1.09492	4.62406	21	6
Ndufa8	0.204723	0.205084	0.605557	0.900946	-0.212164	0.300755	0.186143	0.0708983	0.335698	0.40062	0.0837235	-0.0727029	-0.487474	-0.237479	0.0714613	0.392304	0.0595923	0.382245	0.125212	-0.245372	0.236073	0.268302	0.476099	-0.113387	0.207878	1.90531	1.76639	21	6
Ndufb10	0.309506	0.0862789	0.417225	0.380842	0.737283	0.199797	0.129247	0.0941736	0.373299	0.990219	0.126656	0.0264536	-0.974853	0.0198624	-0.176234	0.236513	0.0357022	-0.00596535	0.144061	-0.172869	0.415232	-0.0494772	0.231565	0.2621	0.93529	0.189869	-1.29278	21	6
Ndufb11	0.28415	0.128344	0.265556	0.0626995	0.379241	0.294478	0.147334	0.230342	-0.120728	0.311913	0.0698954	0.2548	-0.219783	-0.990124	-0.0774835	0.182456	0.359431	0.376385	0.496785	0.588199	0.156095	0.230259	-0.482127	0.601598	1.18889	0.416748	-0.477656	21	6
Ndufb7	-0.030232	0.11386	0.222165	0.183109	0.161182	0.177921	0.114355	-0.0197725	0.386672	0.869943	0.236155	0.0889151	-0.226475	-0.500222	-0.278929	0.274236	0.0341634	0.316052	0.491018	1.0642	0.0715322	0.127026	1.10824	0.109517	-0.257005	1.20662	0.421192	21	6
Ndufb8	0.227713	0.118147	0.188357	0.150493	0.311593	0.140974	0.488524	0.188703	-0.222588	0.452739	0.0806728	0.136165	0.151796	-0.400849	-0.0964003	0.308362	0.519362	0.541298	0.41869	-0.943319	0.429081	0.164999	-0.116405	0.533988	-0.629038	1.61486	0.22427	21	6
Ndufs2	0.425709	0.0462383	0.538991	0.317863	0.639286	0.10631	0.721429	0.325403	-0.0629097	0.660211	0.107795	0.0904658	-0.266947	0.0160422	0.171631	0.144803	0.10415	0.066515	0.596394	-0.375722	0.355063	0.218011	-1.37159	0.694307	0.131319	-0.175698	-0.167698	21	6
Ndufv2	0.245116	0.152088	0.60083	0.336068	0.564458	0.202102	0.17922	-0.0241327	0.420729	-0.197782	0.0173891	-0.066646	-0.350918	0.0220885	-0.359789	0.244909	0.61106	-0.0265971	0.221417	0.731843	0.0719901	0.277885	0.729924	0.351488	0.685561	2.06807	1.52714	21	6
Nqo2	0.137169	0.408838	0.158514	0.260981	0.644149	-0.390211	1.52602	1.03412	0.475556	0.587336	0.267883	0.354014	0.250016	-0.761216	2.12782	0.472886	-0.0802943	0.492249	-0.539723	1.43635	1.35772	-0.48857	0.384148	-0.15873	3.53643	0.392068	2.01252	21	6
Nrep	0.337745	0.0923328	2.60543	0.198488	1.1166	0.248943	1.15163	-0.251176	-0.459651	0.46826	0.221171	0.0353262	2.92137	-1.68657	0.375999	0.88276	0.0807958	1.12383	0.5858	-0.282664	1.59178	0.386529		2.12797	2.4525	1.52444	-2.22886	21	5
Oser1	0.941267	0.0837389	1.28283	-0.884552	2.9551	0.365999	1.67251	1.80503	0.719144	1.83325	-0.220031	0.0869411	0.754631	-1.51467	1.36522	0.0097641	-0.183026	-0.0125566	1.39125	-0.241733	0.447949	0.306818	0.435855	1.04065	2.50903	3.94561	2.42046	21	6
Pantr1	0.300548	0.266827	1.32632	0.320367	0.0586495	0.100906	0.61548	0.147462	-0.380739	0.376184	0.723234	0.340296	0.589193	-0.420875	0.198984	1.22286	0.434801	-0.606538	3.55059	0.486522	2.39636	1.3882	2.56645	3.23854	-2.80657	-0.171553	0	21	5
Pfkm	0.180051	0.993495	0.545514	0.268047	-0.00916616	0.168156	1.66597	1.60263	-0.0804362	-0.000162334	0.539348	0.196342	0.513569	-3.23223	0.354379	0.442304	-0.106336	3.41129	0.525569	0.878218	0.0760779	1.17666	2.10843	1.44389	1.83112	0.131144		21	5
Pigx	0.453885	0.034617	1.38664	0.163099	2.23648	0.216086	-0.0334745	1.46835	0.530578	0.0838071	0.237171	0.0260309	-0.160712	-0.982147	0.0361626	0.267476	1.44154	0.95859	-0.983502	0.0980732	0.597959	0.0509134	4.38655	0.857227	-1.64355	-1.16057	1.36766	21	6
Pigyl	0.41802	0.104742	0.242416	0.686994	0.266467	0.159961	0.119495	-0.200972	0.138372	-0.212385	0.186401	0.318731	0.0338049	0.267359	-0.193887	0.44935	0.226756	0.227961	0.029118	-0.593992	0.43327	-0.0185406	-0.18728	0.968927	2.73263	3.45916	0.349803	21	6
Pmm1	0.125303	0.172874	0.486375	0.372523	0.161175	0.00750206	-0.0636321	0.705111	-0.27775	0.092713	0.0371308	0.0891319	-0.59233	-0.481466	-0.264903	0.615631	0.249907	1.46578	2.15353	2.46161	0.470422	0.591471	3.75918	0.276689	1.36585	3.27399	0	21	5
Polg	0.0933928	0.367442	0.154861	0.955955	0.658539	0.130811	-0.336942	1.19606	-0.0401618	0.0679455	0.418965	0.111642	-0.342381	-0.418882	0.445402	0.155576	-0.518585	-0.0309971	0.366745	1.20018	0.326955	0.0943252	4.37547	0.179066	3.3257	1.74266	1.89027	21	6
Pomc	-0.86745	1.00757	-0.677562	0.17968	0.2241	0.868384	0.231177	-2.17031	3.64596	-0.0327185	0.598955	0.850281	0.708217	0.153917	0.829427	0.250537	0.784091	-0.203286	1.03332	2.34617	0.812204	0.999608	1.82138	6.56071	1.43694	0	1.89027	21	5
Pomp	0.238938	0.136369	0.575931	0.075046	0.104526	0.184436	0.180711	-0.195444	0.167173	0.536107	0.162322	-0.0679742	0.0426828	-0.284909	-0.520392	0.18257	0.116311	0.0981476	0.497601	-0.161518	0.244941	-0.0194937	0.574328	0.131111	0.0132082	0.911634	2.76294	21	6
Ppil2	0.0048113	0.175052	0.205808	0.552114	0.0719497	-0.0668515	0.763077	1.59619	0.158891	0.744497	0.0712508	0.0122055	0.485638	0.437785	-0.133692	-0.298446	-0.352216	-0.288793	1.61869	-0.997086	0.260101	0.0698741	3.51915	0.471999	0.299038	0.0284429	1.08177	21	6
Ppp2r1a	0.188603	0.276025	0.713219	1.35744	1.07379	0.193027	0.500274	-0.207719	0.186462	0.872318	0.230713	-0.138026	-0.253539	-0.152748	0.0441162	0.240671	0.108836	0.642616	-0.378721	1.50041	0.276797	0.127339	1.56381	0.157543	0.561924	2.45671	-4.65152	21	6
Prr5	0.572104	1.18009	-1.58934	0.538657	1.02545	0.149387	0.332799	0.127287	2.57934	-0.665687	-0.87521	0.818415	0.538539	-0.191778	-1.53858	0.644328	0.74759	2.9204	0.758503	0.319623	0.174977	0.311109	2.47353	0.278459	0.258648	1.19047	-0.373947	21	6
Psma4	0.188421	0.14033	0.703043	0.442861	0.805723	0.115019	0.0484274	0.144114	-0.733311	0.12764	-0.178698	-0.0433933	0.491062	-0.546276	-0.403952	0.0793056	0.3258	1.09534	0.646362	0.173328	0.0695993	0.0290504	0.388475	0.0576116	0.833331	1.49323	-2.8446	21	6
Psma6	0.43195	0.140502	0.368758	0.210001	0.511025	0.18766	0.274402	0.230273	0.502848	0.247262	0.0632291	-0.00152462	-0.727432	0.106127	0.0218348	0.187257	0.0164078	0.221572	0.737135	-1.36729	0.567702	-0.0680329	-0.385279	0.0134279	0.520423	-1.90351	5.82746	21	6
Psmd8	0.657627	0.196112	0.700143	0.398805	1.48681	-0.0808384	-0.029699	0.42872	-0.157148	0.478513	0.0848851	0.0863688	-0.492811	-0.207896	-0.413628	0.387823	0.239527	0.282903	0.424312	0.331437	0.21385	0.271854	1.25655	0.373848	0.526012	1.73158	0.901035	21	6
Ptp4a3	0.292005	0.530562	-1.18724	1.06465	1.18998	0.275093	0.595615	-0.551327	1.82004	0.0758864	0.187431	-0.0523999	-2.56562	-0.0789209	-0.101399	0.386875	0.588655	0.270055	0.26509	1.01646	0.648094	0.22681	0.407286	1.21925	0.0753989	2.58634	1.9652	21	6
Ralgds	0.272699	0.109275	0.776102	0.77739	-0.0294312	0.335959	0.809598	-0.486098	2.22524	0.125347	-0.25357	0.200482	0.0978612	0.939899	0.0874054	0.581166	1.74069	4.50842	0.0567246	0.0162242	0.652583	1.32258	-1.97035	0.787466	-0.276543	-1.50343	1.85872	21	6
Ramp1	0.0976391	0.746988	1.22344	-0.203317	0.0568627	0.163653	0.168406	-1.8562	-0.243394	0.145747	0.49833	0.166276	0.347597	-1.81744	0.623263	0.450675	0.179585	1.23787	1.04872	0.388186	0.478152	0.512508	-0.129306	0.391372	-0.193928	2.71377	2.72797	21	6
Rer1	0.331912	0.135251	0.0477202	0.265011	0.756252	0.377988	-0.253932	0.55815	0.0305992	1.07965	0.01286	0.143217	-1.04845	-1.02794	-0.582509	0.307065	0.0393981	-0.601772	0.955253	0.0295645	0.413833	-0.00178922	0.573189	0.901222	0.362832	0.509879	2.59486	21	6
Rilpl2	0.197977	0.071193	0.0557641	1.71371	-0.170026	0.307221	0.623305	0.23539	-0.652238	5.92653	-0.717462	0.692282	0.456422	0.278	-0.430037	0.304747	0.946562	-0.171912	0.282693	0.0153393	0.366387	0.0925394	-0.0873067	1.12805	0.383867	0.523321	1.46067	21	6
Rnf167	0.365876	0.24507	0.141631	1.554	-0.377776	-0.110372	-0.271895	0.746112	-0.673246	0.292178	0.0320161	0.364533	0.245065	-0.157656	0.664015	0.824128	0.294283	0.764166	0.072802	1.63018	0.178842	0.125995	1.49243	0.184293	1.55378	-0.783401	7.3798	21	6
Rnh1	0.488125	0.211523	0.622897	0.174142	1.82752	0.0521461	0.291054	-0.221472	-0.042837	0.881979	0.477133	0.39869	0.907032	0.0652549	0.880323	0.392054	0.241647	0.454333	-0.58425	-0.4046	0.446335	0.029279	-0.213641	0.845268	0.246874	-0.493955	1.74292	21	6
Rpl10-ps3	0.608229	0.255092	0.800604	0.245688	-0.333795	0.393679	0.342487	-0.204076	-0.916328	1.30398	0.679581	0.494622	-0.730006	-0.519193	0.112534	0.286971	0.279706	0.230735	0.89414	0.0437895	0.140974	0.175851	0.521629	0.130082	0.207637	0.882411	-0.14917	21	6
Rpl17	0.190448	-0.0215888	0.338038	0.295539	-0.12538	0.192663	0.151887	-0.00954522	-0.189644	0.553081	0.146836	0.455247	0.105869	-0.204157	0.227995	0.114072	0.0670706	0.124535	0.0441937	-0.104745	0.202732	0.117181	0.449807	0.129368	0.316675	0.16464	0.511122	21	6
Rpl26	0.208077	-0.0464472	0.218565	0.258149	0.108753	0.215544	0.426496	-0.0630398	-0.145315	0.700266	0.212417	0.340219	0.375843	-0.0592718	0.245562	0.104271	-0.0196657	0.155419	0.116659	-0.0811833	0.280107	0.129773	0.571672	0.180999	0.333773	0.0249583	0.447146	21	6
Rpl3	0.363402	-0.0103264	0.206422	0.274642	-0.0297931	0.151912	0.167454	0.00393404	-0.209929	0.407129	0.167842	0.421278	-0.0386836	-0.0343598	0.204144	0.139115	-0.0419195	0.182904	0.218059	0.146549	0.223552	0.176254	0.425431	0.0849441	0.287162	0.177153	0.648812	21	6
Rpl39	0.25338	-0.0572973	0.182428	0.357593	0.000582806	0.173102	0.245187	-0.0339861	-0.100798	0.415403	0.120917	0.274268	0.309104	-0.43112	0.329638	0.00641443	-0.0278919	0.199725	0.119349	-0.387898	0.306884	0.00854838	0.55532	0.0570312	0.274465	0.924161	0.468353	21	6
Rpl41	0.262455	-0.0462122	0.120551	0.23477	0.0310854	0.164784	0.219418	-0.0903879	-0.238286	0.494718	0.26506	0.417731	0.212197	0.0560292	0.527224	0.0573093	-0.010042	0.180735	0.136798	-0.18496	0.307885	0.117179	0.552352	0.16036	0.328035	-0.149107	0.52263	21	6
Rpl6l	0.575746	0.246855	0.261437	0.523045	0.923951	0.701633	0.630964	-0.473295	0.616036	1.26847	0.371221	0.384597	-1.17801	-0.0501674	-0.101711	0.181695	0.174668	0.581382	-0.309375	0.88726	0.473288	0.183587	0.550894	-0.174202	0.268754	1.32656	0.505581	21	6
Rpl8	0.269149	-0.0486547	0.301704	0.470968	0.182073	0.152422	0.221717	-0.121036	-0.214581	0.658003	0.135671	0.460532	0.0904895	-0.508096	0.464792	0.119246	0.116151	-0.0280048	0.13334	0.0659933	0.284272	0.0983431	0.490927	0.157277	0.373982	-0.376058	0.461768	21	6
Rplp0	0.516305	-0.018849	0.122769	0.524739	-0.0522724	0.199613	0.272814	-0.443259	-0.226211	0.443842	0.127382	0.210792	0.782418	-0.741725	0.245556	0.168081	-0.195431	0.0453899	0.254481	0.0695375	0.20535	0.106092	0.435411	0.185196	0.300481	1.14144	0.533912	21	6
Rps15	0.246984	-0.0263395	0.290745	0.330919	-0.0539154	0.357163	0.239759	-0.0273421	-0.193473	0.376746	0.314606	0.444585	0.762182	-0.0402915	0.576331	0.109576	0.0603651	0.11128	0.12132	0.13608	0.292103	0.182781	0.671527	0.221127	0.364262	-0.237599	0.535342	21	6
Rps15a	0.178994	-0.0095976	-0.0158863	0.11349	0.0981128	0.202418	0.267549	-0.0402414	-0.257156	0.475828	0.137308	0.309205	0.11889	-0.442321	0.491499	0.0920508	0.130619	0.257286	0.0156041	-0.171955	0.371172	0.134893	0.666366	0.170998	0.243069	0.0195415	0.355486	21	6
Rps17	0.222024	-0.0131817	0.149812	0.274902	0.0394725	0.223615	0.308434	0.0688093	-0.369797	0.380625	0.183763	0.207476	-0.088448	-0.377131	0.226404	0.0766794	0.125263	0.248012	0.250838	-0.370317	0.245806	0.0750733	0.639956	0.132168	0.28058	-0.617015	0.575721	21	6
Rps18	0.348206	0.032802	0.471313	0.403528	0.178027	0.289945	0.0617333	-0.0454053	-0.132689	0.593122	0.107905	0.374819	-0.0903027	-0.191023	0.184667	0.147137	0.0239858	-0.017795	0.227945	-0.0536272	0.308095	0.141545	0.54275	0.18091	0.303918	0.126265	0.609667	21	6
Rps20	0.295233	0.0169303	0.366937	0.390759	0.0680727	0.174462	0.285235	-0.0597351	-0.112649	0.389833	0.161543	0.341082	0.151003	-0.0932611	0.335541	0.103297	-0.0134254	-0.0202116	0.249153	0.147626	0.226869	0.101281	0.549226	0.0712516	0.190171	-0.395832	0.501351	21	6
Rps21	0.341879	-0.0643588	0.105166	0.223533	0.0471311	0.124603	0.0234529	-0.107665	-0.144858	0.540883	0.215656	0.391473	0.438936	-0.713147	0.563401	0.00705547	-0.036108	-0.0241768	0.162619	0.099744	0.354001	0.04425	0.457761	0.0129359	0.267338	0.0382935	0.261255	21	6
Rps23	0.225164	-0.0497277	0.264143	0.216754	-0.0416338	0.166406	0.392014	-0.12627	-0.25717	0.51572	0.23861	0.343591	-0.137629	0.143404	0.498152	0.112494	0.0731367	0.185039	0.108317	-0.209959	0.277732	0.123786	0.577234	0.177927	0.340766	0.540504	0.555597	21	6
Rps26-ps1	0.455149	0.123185	0.555376	0.515231	0.486789	0.642188	0.354532	1.55096	0.0733891	0.415314	0.0147982	0.853863	-0.67141	-0.605712	0.236124	0.230713	0.0597046	0.860883	-0.31166	-0.876351	0.253408	0.0100523	-0.184577	0.617885	0.878643	-0.123331	3.92735	21	6
Rps8	0.146859	-0.0930673	0.223954	0.183279	0.109524	0.116237	0.25688	-0.229465	-0.227227	0.424865	0.111724	0.346614	0.216111	-0.276625	0.340617	0.0668369	0.0028266	0.106577	0.102839	-0.05274	0.255006	0.108032	0.543894	0.144157	0.307823	-0.372889	0.463622	21	6
Rundc3a	0.265671	0.181478	0.856374	1.76818	-0.406974	0.471432	1.39002	1.10051	0.27469	0.569419	0.0761022	0.103317	0.137613	-0.585205	0.318225	1.07587	1.0048	0.141318	-2.48094	2.90961	-0.034899	1.47703	-1.68631	1.6736	1.03974	0	1.7601	21	5
S100a16	0.163016	0.0997016	0.176102	0.360827	0.309727	0.143684	-0.1547	0.0224103	0.0467256	2.35141	0.606934	1.35884	2.00536	-1.12877	0.236151	0.185416	0.296616	-0.113515	0.201427	-0.502655	-0.0565896	1.05079	2.40127	-0.229455	1.91598	0.231625	1.89027	21	6
Sat1	0.304644	0.171779	0.143634	-0.0426321	-0.109104	0.00979561	0.220378	-1.61082	-1.23592	0.230085	0.00441895	0.104235	0.517848	-0.0526509	0.105167	0.145917	0.054568	0.299359	0.180514	0.784531	-0.00452782	0.142407	0.668401	0.12733	0.155218	0.749872	3.27598	21	6
Selk	0.157872	-0.038169	0.137907	0.249795	0.184609	0.069977	0.19773	-0.188524	-0.0611265	0.274924	0.0929404	-0.0410883	0.188456	-0.0165121	0.0783388	0.185016	0.00498593	0.134351	0.0238626	-0.24494	0.1832	0.257251	0.329854	0.101131	0.316903	0.945959	1.29046	21	6
Sepp1	0.539865	-0.143987	0.126821	0.253955	0.217625	0.119093	-0.0127674	0.175432	0.674228	0.599761	0.514392	0.869659	0.547828	-3.38628	0.171738	0.0885969	-0.0756177	0.00366149	0.122645	-0.0414093	0.272185	0.23291	-0.21214	0.214477	1.62863	1.41975	3.01615	21	6
Sh3bgrl3	0.238646	-0.00852389	0.325407	0.401894	-0.107357	0.325241	0.328047	-0.422947	0.056355	-0.256149	0.0838727	0.0489891	0.424511	-0.497363	-0.255037	0.150204	0.00591905	0.0748349	0.414239	1.02084	0.419594	0.0736953	0.529617	0.129388	0.277623	0.414558	0.454071	21	6
Slc25a3	0.453527	0.134836	0.202747	0.545856	0.0244023	0.0333868	0.268606	-0.166317	-0.0263812	0.960675	0.168976	0.178494	-0.375136	-0.354535	-0.0646785	0.240775	0.316166	0.617964	0.460751	0.18888	0.171713	-0.00952089	0.214394	0.0576073	0.27716	0.343999	0.449527	21	6
Slc25a39	-0.0754765	0.111835	0.173818	2.53478	0.367539	-0.175527	0.327809	0.684641	0.894265	1.70894	-0.27222	0.100654	0.720513	-0.426784	0.0150488	0.212913	-0.056862	-1.3709	0.293542	0.299087	0.317927	0.122969	1.95738	0.046864	0.28969	2.83568	2.01197	21	6
Smad5	0.286153	-0.170739	0.872952	0.561342	0.174486	0.0466617	0.1606	-1.40631	3.06973	3.89041	-0.0369637	1.31748	0.681024	0.985244	-0.29207	-0.236222	0.373622	1.61829	0.860861	0.582348	0.827771	0.774207	1.44203	0.994365	3.05122	1.52444		21	5
Snrpe	0.465827	0.198082	0.347971	0.285865	0.0270134	0.26467	0.263322	0.358329	-0.455696	0.449325	0.0650476	-0.014683	-0.96601	-0.448825	0.317385	0.17461	0.0406468	0.617638	0.323329	0.582335	-0.536257	0.0921462	0.481617	-0.126915	0.184855	0.435821	0.0820703	21	6
Spag7	0.636947	0.412213	1.12509	0.0256417	2.2305	0.574083	0.109519	-0.910371	-0.99194	0.0224607	0.261525	0.449867	0.673963	-0.785693	-0.206874	0.0890586	1.52533	2.63542	0.448562	2.14688	-0.0149592	0.743682	-0.263417	0.479398	1.61157	0.299016	1.9472	21	6
Spcs1	0.586337	0.135348	0.271164	0.186209	-0.249889	0.264687	0.407488	0.174997	-0.0678344	0.902163	0.0220159	-0.00905399	-0.840615	-0.61693	0.0401183	0.206584	0.193904	0.398078	0.582365	0.285548	0.24996	0.162822	0.267577	0.128672	0.544804	1.77754	-0.168254	21	6
Sppl3	0.220613	0.393848	-0.108563	-0.242928	1.24283	0.685306	0.432985	1.37491	0.638002	1.93413	0.491	0.10132	0.230038	-1.08954	0.194099	0.270207	0.110746	-0.789779	0.179158	1.23957	-0.496043	0.349163	1.2293	0.815188	1.49287	-1.26535	2.90989	21	6
Stmn1	0.298003	-0.0685252	0.245805	0.0417199	0.297042	0.0362755	0.661	0.409302	-0.218379	0.503699	0.0896191	0.0484891	-0.615927	0.0532237	-0.00869598	0.281239	0.0778535	0.608631	0.8356	1.74988	1.01419	0.476095	2.67428	0.172832	-1.55759	-0.059349	2.10261	21	6
Tceb2	0.235081	0.0174444	0.217907	0.234439	0.0210302	0.158195	0.196711	-0.00984663	-0.256224	0.484645	0.153613	0.0998895	-0.109359	-0.492177	0.16816	0.235491	0.119289	0.044355	0.340419	-0.401346	0.202796	-0.0533144	0.250203	0.220337	0.495409	1.11524	0.670376	21	6
Tma7	0.539247	0.222331	0.393087	0.40212	-0.192969	0.18225	0.43582	-0.0744824	-0.0950287	0.525357	0.119613	0.156845	-0.0857795	-0.653914	0.159772	0.177732	0.141033	0.552133	0.304567	0.301368	0.40998	0.132498	0.89456	0.0518406	0.39887	0.255876	-1.32514	21	6
Tmem192	0.499869	0.191498	2.08235	1.13065	0.579112	0.368261	0.518944	0.393377	1.32302	1.2502	0.186476	0.220915	-0.76543	-1.18597	-0.613268	0.0568888	1.30835	1.5926	-0.381947	0.26666	0.0663176	0.251207	0.0958633	0.798339	-0.119875	3.9797	-0.473398	21	6
Tmem258	0.048543	-0.012816	-0.0138978	0.788299	0.600112	0.144805	0.227202	-0.254254	0.476777	0.0336697	0.0108559	0.0585472	-1.63249	0.454887	0.203621	0.651746	0.530395	0.596784	0.179446	0.0988881	0.175766	0.0857922	-1.00234	0.0215838	0.354737	0.395267	-0.546689	21	6
Tomm7	0.216934	0.052001	0.187414	0.63568	0.244188	0.185606	0.0830899	-0.0161006	0.962818	0.283747	0.00505389	-0.0603399	-0.159176	0.0886447	-0.2136	0.104998	-0.0933005	0.244947	0.307483	-0.214397	0.0452294	0.0211592	1.26572	0.401142	0.0726746	0.0566871	0.0620605	21	6
Tprkb	0.215955	-0.0433452	0.332382	0.0891121	0.218558	0.112639	0.332095	-0.990802	0.595733	0.49899	-0.137392	0.204293	0.26275	0.715578	0.0440769	0.0265686	0.685444	0.466355	-0.549091	1.84378	0.169875	0.170688	-1.53858	-1.49315	0.183227	2.57896	2.12179	21	6
Trappc1	0.111868	0.314759	0.25078	0.772123	0.247011	0.385038	-0.772632	0.0731823	-0.65992	0.101408	0.105883	0.147656	0.621947	-0.841109	0.282618	0.240073	0.0477802	1.53643	0.42961	0.290282	0.246283	0.27216	-1.05384	0.129551	-0.0653938	-1.47812	1.7333	21	6
Trmt112	0.525112	0.0842152	0.486949	0.189988	0.26253	0.179819	0.547443	0.0044159	-0.878321	0.989767	-0.00894412	0.113715	-0.472554	-0.701287	0.0851473	0.109565	-0.278998	0.214405	0.863117	0.428093	0.285465	0.149786	0.050449	0.445653	0.147463	0.482045	-2.93212	21	6
Tspan31	0.165514	0.278425	0.367855	0.169058	-0.889947	0.131153	0.389648	0.502883	0.562194	0.323021	-0.168744	-0.409888	0.0413045	-0.155254	0.0591776	0.263061	0.287221	0.274193	0.395408	0.536722	0.11721	0.0955888	-0.0831638	0.591996	0.341932	1.96701	0	21	5
Tst	1.50698	0.372481	-0.352598	0.29069	0.136953	0.189995	0.727138	-0.419097	-1.04366	6.14452	1.9949	2.42615	0.423893	0.307385	0.618141	0.794071	-0.203532	0.498155	1.31647	2.17658	0.74282	0.423125	2.83856	1.4596	0	-0.472928	0.0721967	21	5
Tsta3	0.266062	0.266631	0.867796	0.172201	0.990863	0.230307	0.222664	1.67937	-0.144594	-0.376747	0.549045	0.12209	0.812903	1.03878	0.984466	0.724797	-0.293184	0.503378	-1.60695	2.10136	0.157178	0.13735	-3.26514	0.814683	-0.44292	1.35922	2.7086	21	6
Ttc9b	0.526512	0.539182	1.75036	1.31611	1.34004	0.607044	-1.26505	0.613515	0.709504	1.41517	0.30661	-0.217362	-0.724461	-0.242247	-0.226177	0.515375	0.640865	1.64825	2.83166	0.727395	2.63161	1.47833	2.48678	2.64453	2.72822	-2.21745	1.78992	21	6
Tuba1b	0.665446	0.230565	0.472917	0.301359	-0.211639	0.125165	0.38396	-0.0749205	0.189901	0.645931	0.201132	0.107658	-0.0276936	-0.0872956	0.0162102	0.0879205	0.210573	0.525855	0.4952	-0.253661	0.392891	0.122878	0.190865	0.431581	-0.0392137	0.831218	2.46507	21	6
Tubb2b	0.255095	0.708848	1.75561	0.246301	0.300129	0.046563	-1.16135	1.47557	-0.187066	0.405571	0.305576	0.669413	0.308766	-0.876633	-0.142741	0.451467	-0.169718	-0.0875532	0.145472	1.76632	0.0633345	0.216854	1.11252	0.745904	0.334198	4.41859	1.44332	21	6
Uba1	0.00893526	0.259318	0.662655	0.988927	-0.29258	0.292508	0.576449	0.443768	-0.267665	1.40864	0.348163	0.0752995	0.661171	-0.465841	0.150388	0.394508	0.21172	-0.366204	0.673767	1.24349	-0.479346	0.291141	3.08878	1.49402	0.564579	3.38683	-3.95804	21	6
Ubc	0.0747204	-0.0781206	0.425113	0.308324	-0.0324189	0.211029	0.329982	-0.0985428	0.212338	0.66834	0.0780011	0.0116004	-0.00773887	-0.290938	0.238995	0.200646	0.125679	0.427845	-0.0449725	0.112702	0.0604273	0.150283	0.488732	0.0548236	0.248054	0.818776	0.339614	21	6
Ubl7	0.611273	0.338674	0.820141	0.606918	-0.228617	0.31252	0.379518	0.930071	-0.48089	0.991724	0.00935617	0.022688	0.0399263	-0.616586	-0.349896	0.685742	0.111224	0.60503	1.10462	1.28182	0.26411	-0.00442826	0.203571	1.03597	-0.0833823	3.41848	4.25454	21	6
Uqcr11	0.214666	0.0782215	0.220185	0.256078	0.109578	0.141762	0.595012	-0.0957241	-0.294197	0.599443	0.17593	0.21994	-0.175512	-0.426453	0.142374	0.175192	0.0792743	0.295141	0.330169	-0.0611868	0.426403	0.229697	0.60677	0.296	0.276614	1.26832	-0.0791983	21	6
Uqcrq	0.204788	0.108615	0.356351	0.391819	-0.115207	0.231079	0.195564	-0.0702715	0.166719	0.698941	0.158643	0.224845	0.11339	-0.395852	-0.111637	0.291966	0.189281	-0.143615	0.369795	0.178319	0.200751	0.221472	0.671353	0.600953	0.737857	2.07025	-0.219596	21	6
Vimp	0.0722918	0.0502963	0.0963792	0.41549	-0.074122	0.0247033	-0.0143898	0.1531	0.546096	0.751004	0.172918	0.0640752	0.598405	0.143925	0.480492	0.0780263	0.351689	-0.203745	-1.28875	0.403416	-0.0406231	0.063866	0.6857	0.578008	0.529837	-0.260544	2.69233	21	6
Vkorc1	0.363217	0.385326	0.347882	-0.404585	1.23876	0.251776	-0.0210272	0.220632	0.438926	-0.259951	-0.203388	0.467703	2.05582	0.13391	0.24838	0.428101	0.645948	0.170688	0.323412	-0.0456619	-0.0564775	0.137954	2.17317	0.119416	0.561402	1.32307	2.22978	21	6
Wbp1	0.305699	0.424594	0.644689	0.402114	0.190837	0.3803	-0.705151	-0.125372	0.592258	0.561535	0.236479	0.0223188	1.46362	0.840389	1.06026	0.114411	0.409226	-0.519277	0.922982	-0.554771	0.665076	0.0644799	-0.394062	0.582861	2.15582	-1.79165	1.44431	21	6
Yipf3	0.203004	0.38194	0.427237	0.446533	0.711969	0.264682	0.167227	0.637529	0.0131453	0.416207	0.190145	0.154379	0.145276	0.727474	0.452648	0.779058	0.439323	-0.852444	0.765989	-1.1508	0.501421	-0.0761623	0.42613	-0.934715	-0.163593	0.425377	-0.532468	21	6
Zbtb22	0.182696	0.051376	0.738884	1.4422	-1.06837	-0.786628	0.0614066	1.18686	0.588505	0.874995	-0.117276	0.212137	-0.995544	0.502253	0.618492	0.187587	-0.0792819	1.58922	1.04681	1.08423	0.747946	-0.573003	0.0599115	0.0240031	1.26928	3.18828	1.89027	21	6
Zfp467	0.265745	0.47859	0.432245	0.346941	0.113786	0.0368194	1.13791	0.0870125	0.16055	2.98693	-0.0755949	0.913142	-1.46743	1.30673	-0.449765	0.219162	0.805575	0.559318	-0.716052	-0.75802	0.0333412	0.316749	2.00219	1.10819	2.80253	-3.84255	2.02098	21	6
Zfp688	-0.116821	0.647536	1.0595	-0.461892	1.16265	0.183312	0.960559	1.0844	2.69544	3.67988	-0.00180445	0.013259	-1.52238	0.55432	0.536202	-0.516637	0.0780361	3.13082	0.172178	3.11544	0.517335	-0.52504	5.39462	0.831284	2.27938	3.57503	2.19722	21	6
Zyx	0.306351	0.260893	0.298633	0.89995	-0.433206	0.376846	0.369386	-1.79524	4.42384	0.172624	0.0518012	0.168323	0.909504	0.465341	1.16048	0.127995	0.299801	0.798135	-1.19587	-0.727037	-0.584147	0.0556167	0.448465	-0.469998	0.315636	0.512745	3.73107	21	6
0610012G03Rik	0.363275	0.099181	0.0372904	-0.0747904	0.0360104	0.223401	0.375784	0.617262	-0.0327483	0.478992	0.18735	0.0952528	-0.602511	-0.982658	0.264701	0.0639164	0.0431505	0.111027	-0.573883	0.42928	0.278788	0.220442	0.406923	0.569016	0.961548	-0.727351	-0.00384164	20	7
1110065P20Rik	0.501223	0.29468	0.0371233	-0.399551	0.778224	0.0366621	0.104901	0.306907	0.337358	1.90635	-0.00605381	0.186213	-0.471246	0.505561	0.124017	0.2889	0.596745	0.150551	0.883605	-0.0185863	-0.545394	0.193844	-0.11214	-0.0264226	2.17591	2.84992	1.8905	20	7
1300002E11Rik	0.803911	0.206974	0.585077	1.01949	-1.14522	0.414579	0.561438	0.589763	1.08693	1.34877	0.022402	0.378133	0.614356	2.11898	-0.926097	0.260305	0.00583515	-0.344844	-0.0186099	-0.703933	0.638235	0.330206	2.20864	0.78827	-2.67803		5.02532	20	6
2210013O21Rik	0.360984	0.843072	0.879255	0.225995	-0.292912	0.824247	0.0267291	0.315991	0.076698	1.07684	0.0469537	-0.134281	-0.154778	-0.68092	-0.326952	0.00969986	0.14641	0.354534	0.296142	-0.70687	0.270454	0.383055	1.66477	-1.18745	2.55196	2.33147	5.26772	20	7
2310022B05Rik	0.203115	-0.0643396	-0.0701296	0.364178	0.388451	0.0996161	0.306632	0.922396	-0.339839	2.15027	-0.173829	0.127052	1.43644	0.768089	1.53252	0.689975	0.160763	0.597697	0.443329	0.125181	0.491526	-0.0331751	0.189607	0.713918	-1.65197	-2.24223	3.3329	20	7
2810428I15Rik	0.261142	0.00590638	0.63728	0.0218756	0.434156	0.119981	-0.108083	0.444858	0.0381747	1.32792	0.279905	0.079979	0.382803	-0.13314	0.0664369	0.143568	-0.0436876	0.0555157	-0.400444	1.21465	-0.0942956	0.189219	-0.710555	0.706957	-1.09267	0.31761	1.3554	20	7
2900052N01Rik	0.898028	0.317458	-0.351447	-0.373933	-0.0708682	-0.29379	0.63723	3.71588	1.59532	4.17339	1.67946	0.0486513	3.38324	3.05258	1.31651	0.62265	-0.373336	1.57173	1.21424	-0.0589513	3.7085	0.937318	-4.2472	1.63364	1.21456	1.19842	2.26344	20	7
Abhd8	0.284871	0.548072	1.19012	0.500555	0.243319	0.105554	0.512088	-0.224873	0.824724	1.33994	-0.12896	0.0682742	-0.904244	-0.14717	0.104784	-0.0956861	-0.256377	-0.280325	1.25608	1.05594	0.0828888	0.637753	4.19541	2.1844	2.40487	0.937513	4.08528	20	7
Acot1	0.481798	0.273293	0.495124	0.196921	0.198294	0.533111	0.127691	-1.00497	0.269751	-1.93597	1.01307	0.892817	0.0396796	2.89498	1.70434	0.92646	0.397538	2.59656	2.5117	-0.281818	2.55719	-0.287364	-0.77639	1.43776	0	2.55274		20	5
Adhfe1	0.630101	0.902311	0.760212	0.932957	0.0187538	0.169215	0.355773	-0.149012	-2.73578	3.64466	-0.768342	1.285	1.41786	-1.24188	2.85902	0.756616	0.527172	2.87646	2.75863	3.33515	-0.504712	1.94969	1.23471	2.59839			2.19951	20	5
Adrbk1	0.23055	0.252255	0.131279	1.26313	-0.226691	-0.0342277	0.690373	2.10089	2.10876	1.02571	0.0557172	0.132089	0.317056	-1.74343	0.0170619	-0.017931	0.4113	-0.213309	-0.332959	2.61479	0.284463	0.0665709	0.285966	0.281819	0.227825	-0.0964458	1.68673	20	7
Aes	0.419875	0.396558	0.173204	0.559051	-0.229	0.255242	0.229129	0.182711	-0.137231	0.219325	0.210643	0.129547	-0.651973	-0.479494	0.101756	0.267584	0.336058	0.215729	0.00945181	1.21674	0.25246	0.541877	-0.0133711	0.469263	-0.300429	1.29325	-0.211298	20	7
AI413582	0.38796	0.1284	0.64289	0.189151	0.0528332	0.153858	1.36466	0.240624	1.93733	2.57383	0.537495	-0.167166	-0.577412	0.20647	-0.679658	0.147648	0.433028	-0.898783	0.0831191	-0.609803	0.135382	0.162652	1.30711	0.4635	-0.702875	-1.19499	3.89457	20	7
Akr7a5	0.000214061	0.213346	0.423368	0.588946	1.95224	0.272328	0.528318	0.0673695	0.215606	1.01236	-0.113023	0.197399	-1.29286	-0.660631	0.235617	0.0609537	-0.544637	-1.03591	1.43456	-1.24642	1.22931	-0.319015	3.33658	0.236263	0.217417	2.51415	0.449412	20	7
Anapc13	0.295796	0.114784	0.354042	0.320824	0.233636	0.207475	-0.00370098	-0.0615219	0.23824	0.906503	0.0339421	0.146367	-0.279724	-0.584407	-0.337278	0.0702723	0.0245295	0.522747	0.251834	0.0624286	0.55943	0.23174	0.398992	0.360096	-0.0540674	-0.86395	1.99415	20	7
Anxa11	2.2089	1.1447	-1.71923	1.63934	-0.36637	2.11528	0.329567	-0.629445	2.12662	1.47387	0.330876	0.699049	0.127066		0.965939	0.0725461	-0.303955	1.23396	1.69405	-0.420107	0.609952	0.464297	1.70148	-1.50257	0.939345	0.109377	2.76124	20	6
Ap3s1	0.510099	0.146577	-0.534624	0.0807982	0.212728	0.0292483	-0.178055	0.429573	0.576517	0.130811	0.161566	0.0971976	-0.830224	-0.221345	0.198387	-0.0440758	0.0358744	0.249341	0.314593	-1.10542	0.0396976	-0.134296	0.28584	0.162225	0.990203	0.0551467	0.202969	20	7
Apip	0.412953	0.127271	-0.167871	1.01002	-0.564382	-0.016631	-1.43884	-2.03728	0.0866243	0.0756297	-0.610463	0.565702	3.87594	0.682046	0.347638	0.502781	0.357693	1.03056	0.819239	0.814029	-0.222935	0.176128	0.0518912	0.415936	1.02919	1.4493	1.89027	20	7
Aqp4	-0.290088	0.361605	4.48395	-0.0375163	0.110189	0.0783817	0.334487	-2.59058	-1.96379	4.5982	0.149279	1.00589	0.905889	0.225583	-0.122009	0.960138	0.433223	0.610346	-0.11283	0.488728	1.67019	0.843292	2.2459	3.02298	2.47117	2.04573	0	20	6
Arf6	0.223879	-0.147697	0.889239	-0.459871	-0.0238637	0.142069	0.386325	-0.700683	0.389105	-0.0659423	-0.19661	0.211902	-0.213089	0.854167	0.387079	0.129252	0.114406	0.566971	0.0263028	1.25874	0.35962	0.0808695	0.62376	0.373644	0.39684	2.62424	2.6383	20	7
Arpc3	0.349224	0.0103476	0.146578	-0.367966	0.524493	0.0224075	0.718484	-0.0688725	0.0287248	0.807359	-0.0622574	-0.270059	-0.284607	0.0326667	-0.280783	0.00149666	0.100598	0.119238	0.153421	-0.218557	0.346235	0.0250774	0.840038	0.123009	0.685737	0.221301	0.726805	20	7
Arpp19	0.168543	0.111231	0.0862088	0.522875	0.191649	0.13309	-0.026565	-0.153059	-0.0368353	0.53727	-0.233456	-0.144608	-0.203473	0.374787	-0.130221	0.13864	0.0978469	0.226994	0.705675	1.0161	0.0991478	0.254583	0.473454	0.626204	1.11019	0.596596	4.40751	20	7
Arrdc1	1.28885	0.514597	0.731782	0.188479	-2.31566	1.05716	1.66905	0.265857	0.290217	1.81143	0.321996	0.979126	3.92924	3.0865	0.438155	0.207967	-0.950763	-0.13095	0.760522	-1.13462	1.7674	0.280108	-0.631798	-0.744155	1.03836	4.46272	-0.93685	20	7
Asna1	0.347762	0.288336	1.51377	0.192448	0.637827	0.579391	-0.598563	0.489135	0.906238	-0.860545	0.257544	-0.197907	-0.30144	0.435477	-0.203677	0.493768	0.275775	0.947641	-0.304537	-0.32763	0.140438	0.201204	0.0733193	0.0309322	1.21288	2.45424	1.25066	20	7
Atg101	0.0463726	0.0477141	0.776881	0.264305	0.270148	-0.0432754	0.0705064	1.62077	-1.094	-0.354142	0.281295	-0.37872	0.00545106	-0.237265	-0.195926	0.464793	0.322117	0.0509846	1.14979	0.871917	1.89032	0.541285	0.739834	0.268449	-0.466509	0.270964	3.23159	20	7
Atp5b	0.29215	0.10907	0.605619	0.466476	0.208347	0.171001	-0.0796241	-0.0706169	0.149573	0.833088	0.165258	0.215834	-0.0245116	-0.475069	0.277929	0.25684	0.163526	0.167093	0.121582	0.0849742	0.104532	0.255315	-0.34399	0.45113	1.30537	-1.09452	-1.89183	20	7
Atp5f1	0.0997832	0.156868	0.421376	0.494533	0.0157469	0.0769015	0.00379197	0.0285584	0.213988	0.382366	-0.079426	-0.130375	-0.678707	-0.282071	-0.319861	0.270132	0.260893	0.201478	0.227712	0.188161	0.960532	0.188743	0.336697	0.366173	0.0655693	-0.230846	-0.995155	20	7
Atpif1	0.225611	0.247259	0.372386	0.41684	0.227567	0.266594	0.242974	-0.00566704	-0.119262	0.608975	0.178819	0.138052	0.315755	-0.635579	0.223129	0.446388	-0.0341664	0.280989	-0.00991445	-0.76933	0.327887	0.218087	0.656085	-0.097083	0.904979	0.95693	2.66972	20	7
B3gat3	0.197714	0.181126	-0.216095	1.23324	0.415934	0.0780564	-0.84105	0.195874	0.210327	2.1013	0.0926829	0.00768333	0.217589	0.190125	0.112957	0.11201	0.0533691	-0.692544	-1.08067	-0.0929171	0.372607	1.15933	0.767473	-0.561342	0.134322	-0.33904	4.21138	20	7
B9d2	1.04062	0.219423	0.336752	0.481959	0.597895	0.0691644	1.69672	-0.114774	-1.01682	-1.57411	-0.176728	0.103707	0.618453	-0.255666	0.00861374	0.964343	0.36304	0.642818	0.725547	2.66724	1.10155	0.287873	0.0941853	1.31874	-0.584561	0.48338	-0.536589	20	7
Bap1	-0.186935	0.105744	1.61296	1.42375	0.0670595	0.140725	1.1497	0.799797	1.32284	0.386606	0.420465	0.172755	-2.01344	0.467876	-0.366533	0.274218	0.177948	-0.154439	0.312695	1.13987	0.220886	-0.121117	2.76231	-2.18856	0.709595	-3.45993	2.83715	20	7
Bbc3	-0.264376	0.227002	-1.56626	2.14265	-2.15535	0.212563	0.153424	0.433086	3.22339	3.13647	0.512684	0.252477	0.625805	-0.0349122	-0.0221333	0.338914	1.00368	0.356864	-1.23916	1.55554	0.729639	0.0941922	-1.8076	0.725745	2.17553	4.71445	1.96963	20	7
Bcas1	0.152685	-0.0402824	1.43947	0.519539	0.279102	0.0744871	0.941465	0.906758	-3.09518	4.91708	1.25073	1.29702	-1.07725	0.25573	0.186957	0.552448	-0.52584	2.8854	3.41497	0.336144	-0.24409	0.532788	0.981051	1.87845	2.88619	0	-0.237832	20	6
Bcl11a	1.1707	0.0965787	2.09541	2.77784	-5.43871	0.181558	1.54787	0.120687	-0.0578736	0.103896	0.140438	0.32086	0.578394	0.989095	-0.492767	1.25062	1.54345	0.680388	-1.22786	1.04542	1.96922	-1.00741	2.65946	3.82056	1.27577	-0.709542		20	6
Brk1	0.289196	0.202292	0.468788	0.767468	-0.136863	0.161918	-0.256419	0.022587	-0.336629	0.810464	0.183967	0.0582826	-0.409316	-0.438705	-0.128548	0.223423	0.0581903	0.321581	0.0636054	-0.0884803	0.0661404	0.152641	0.454814	0.429474	0.354396	2.12351	0.575728	20	7
Bscl2	0.175958	-0.0736657	-0.0497244	0.113052	1.01287	0.223706	0.553497	-1.09052	1.14545	1.62346	0.310024	0.0969415	-0.282881	0.267739	0.0287968	0.114027	0.807136	0.82351	-0.470055	-1.16808	1.33709	0.00108852	-0.62101	0.508648	0.636467	0.91238	2.66198	20	7
Calm3	0.192427	0.101764	0.390554	0.569997	-0.213714	0.213534	0.397364	0.049671	-0.425863	0.0441752	0.10018	0.189018	-0.12655	0.0275869	0.0779667	0.186852	-0.0355153	-0.313265	0.103083	-0.837787	0.331053	0.199479	0.404384	0.219693	-0.019284	1.36891	4.20892	20	7
Card19	0.535975	0.20959	-0.564605	0.55058	0.644987	0.175714	-0.309389	-0.86884	4.22761	1.85033	0.851163	0.921828	-0.816549	-0.149894	0.185906	0.0139593	0.366854	0.454395	0.406296	0.107196	0.341561	0.378676	-0.784695	0.176251	-0.28647	0.37805	1.52154	20	7
Cartpt	3.10573	2.12992	3.03136	1.44072	2.74608	1.88188	1.17683	0.384846	2.30258	2.21882	1.10568	0.925479	1.62111	-0.412679	0.311738	2.31476	-0.290686	1.48289	0	0.386596	2.65992	4.61686		1.73964				20	2
Ccar2	0.0743265	-0.0545228	1.30459	0.101647	0.127775	-0.161642	0.260212	-1.07514	-1.48019	3.36944	0.101221	0.289255	0.989638	-1.62545	0.086543	0.740202	0.692756	0.644607	2.35066	1.49853	0.326167	0.102069		1.4474	2.50009	0.676532	0	20	5
Cck	-0.162947	0.696288	-0.561121	1.6077	0.587889	0.905064	2.29714	1.57695	1.93268	3.1017	0.829408	0.0241171	0.735493	-0.448922	-0.0161838	2.44322	2.10647	0.514509	2.20851	2.46352	-0.0340595	0.777984	-0.431692	0.907383	2.26002	0.909071	0	20	6
Cd151	-0.393602	-0.516926	0.05259	-0.0483573	-0.652986	-0.0580303	0.863537	0.24954	2.30221	1.6578	-0.069096	-0.617429	0.193952	0.617894	0.610166	0.170444	0.26981	0.0752179	0.847213	0.744662	0.193653	0.156205	1.28947	0.415509	0.948817	2.97041	1.7644	20	7
Cd81	0.0672993	-0.0438103	0.170281	0.24617	0.309242	0.0897371	0.256758	-0.249178	-0.556525	0.644876	0.0721023	0.217472	0.170232	-0.262994	0.141826	0.116002	0.0581708	0.233888	0.368243	0.130275	0.303711	0.182897	3.64122	-0.048743	-0.591133	0.397116	0	20	6
Cdk4	0.196205	0.124551	0.195954	0.182622	-0.277207	0.0365022	0.773317	-1.67803	-0.231666	0.819221	-0.0527195	0.116278	0.692397	1.10994	0.27702	0.260537	0.664128	0.658288	0.988935	-0.106073	0.524649	0.0196985	-0.602617	0.574608	0.761718	-1.31156	3.24866	20	7
Cdkn2c	1.19739	0.873788	0.565273	1.69634	0.474663	-0.168194	0.890207	-2.89074	0.207348	2.15812	0.754512	0.571509	1.29448		1.07802	0.1446	0.690734	0.248758	0.689691	1.70551	0.444131	0.347148	-2.14702	1.22346	-2.49601	-0.169325	-0.476143	20	6
Cfl1	0.207274	0.0038011	0.466093	0.611284	-0.213791	0.157487	0.0908899	-0.0767118	-0.330102	0.574246	0.0366677	0.0135258	-0.00252633	-0.389334	-0.0728904	0.113633	0.153782	0.230919	0.0834458	-0.0917618	0.223329	0.195239	0.437976	0.149198	0.350405	0.757587	0.546605	20	7
Chchd1	0.519922	0.155957	-0.0135184	0.313499	0.297515	0.299024	0.323529	0.100601	0.312363	1.10088	0.0978855	0.114265	-0.547621	-0.0961958	-0.369708	0.373124	0.154193	0.339777	0.0901788	1.7872	0.0905607	0.290429	-0.501197	0.229326	-1.03784	5.32744	-3.01976	20	7
Cisd1	0.287978	0.171364	0.296129	0.189374	1.27283	0.128537	0.631231	0.0617657	-0.16973	0.0866812	0.0360463	0.0279305	-0.35093	-0.489822	0.00556141	0.152676	0.340878	0.89343	-0.284322	0.366348	0.338795	0.284913	-0.0340359	-0.0463019	0.361326	0.422851	-2.16999	20	7
Cldn10	0.0645633	0.974826	4.84147	0.296068	0.307044	0.0946273	-0.0847396	1.82962	1.48434	-0.36969	0.910887	1.60142	1.31192	3.09447	1.69958	0.779991	1.21194	0.839264	1.45439	-1.45029	1.24946	2.03714	-0.845858	-0.661006	-1.48419	0.516475	-1.42064	20	7
Cln6	0.0692007	-0.282687	-1.33686	0.829311	0.0641632	0.453329	1.96427	2.02557	0.504245	1.51276	-0.208593	1.17835	1.61909	-1.04727	0.851455	0.159169	2.82568	3.05232	-1.41246	0.0941853	3.66972	0.589804	-2.3107	0.00513605	2.70779	-0.141547	2.01252	20	7
Cmc2	0.431313	0.241535	0.121673	-0.703163	0.596354	0.422688	0.88315	1.15096	0.768457	0.920868	-0.248534	-0.27597	0.654968	-0.620816	0.0257055	0.819764	0.898717	2.62987	-0.741872	0.0280297	1.18061	-0.147175	-1.97554	0.729373	1.05554	1.47264	5.26057	20	7
Cml1	-0.0671877	0.412816	-0.400275	1.01196	0.361394	0.189315	0.919047	0.0876989	4.8103	4.15854	0.900446	0.223985	1.27083	0.932841	-0.0894131	0.851427	0.401154	-1.09042	2.16725	2.32939	1.77487	-0.77429	0.503786	3.38381	0.502786	0		20	5
Cmtm5	-0.00908659	0.081456	0.172852	0.20228	0.180419	0.238019	-0.429687	-1.66673	1.21539	2.93097	1.54758	0.959056	1.84799	-0.730227	0.53178	1.40415	-0.078138	1.01278	0.949576	0.316349	2.45896	1.07879	1.74896	0.992973	-0.983287	3.62206	0	20	6
Cnn3	0.0435628	0.0857779	0.208775	0.127567	0.764218	0.0249118	0.22015	-0.0812533	0.0784543	0.866258	0.35895	0.28495	-0.859387	-1.03096	0.609711	0.0225168	-0.167235	-0.0100841	0.465516	0.141972	0.330004	1.14133	2.75579	2.14978	-1.35594	2.13212	0	20	6
Cnppd1	0.283483	0.311367	0.508866	0.471066	-1.52726	-0.277247	1.02301	0.35468	0.379858	3.32693	0.352225	-0.127295	3.62947	-0.438915	-0.419379	0.422535	-0.223738	0.169237	1.07749	0.71877	0.822499	0.151775	-0.839268	0.365194	1.30935	4.20761	3.58076	20	7
Commd1	0.204072	0.27329	0.245027	0.089009	0.437292	0.364623	0.168792	0.184174	-0.376879	0.469415	-0.199179	-0.342307	0.06582	0.0691055	-0.26515	0.0676369	0.128002	1.13634	0.197733	0.535654	0.0138759	0.00376918	0.0720106	0.951185	-0.566522	-0.400108	-0.0293265	20	7
Cops5	0.360665	0.125205	0.0951509	0.136326	0.117274	0.0725069	-0.0468315	-0.111697	-0.475503	-0.24789	0.0535362	-0.373853	0.210304	0.574449	0.134204	0.345737	-0.255781	0.708602	0.726202	4.30572	0.539063	0.0565718	-3.74603	0.603344	0.941065	1.30814	1.00299	20	7
Cox7b	0.170632	0.111283	0.70879	0.426138	0.725438	0.116073	0.266551	0.0971584	0.295214	0.940743	0.0818932	0.0893316	-0.735373	-0.431601	-0.154879	0.254823	0.243404	-0.227364	0.292486	-0.379042	0.453817	0.273547	0.389942	0.293483	-0.127571	-0.170739	0.787679	20	7
Ctsb	0.0946267	0.114584	0.544347	0.193935	0.13755	0.126191	-0.868712	0.251551	0.0644538	-0.331772	0.0650791	0.16414	-0.0451651	-0.605098	0.136051	0.280025	0.0212209	0.614637	0.000867366	-0.356905	0.249725	0.170557	0.408397	0.153263	0.0355086	-2.5484	-1.70933	20	7
Ctxn1	0.542529	1.01851	0.300721	0.202404	0.516336	0.847111	0.881811	-0.0468989	-1.52439	0.539415	0.237365	0.127942	-0.715457	-0.550565	-0.102565	1.11167	1.87395	2.4526	0.565541	-1.95907	2.66306	1.54929	2.76387	0.995212	3.61746	-1.50343	2.86549	20	7
Deaf1	0.681386	0.358021	-0.304821	-0.184728	1.05977	0.298239	1.69988	0.427835	0.773744	1.26777	1.0161	-0.103591	-0.579858	0.19123	0.0978169	0.685638	0.689592	-0.924148	1.1534	-2.62884	0.868808	0.256077	0.537135	0.783967	2.5734	0.847092	-2.22886	20	7
Dtx3	0.186798	0.218279	0.0839282	0.646375	0.179452	0.0132706	-0.00674659	0.449938	-1.83433	0.924912	0.172305	0.255853	0.709308	0.702706	-0.0221112	0.665249	-0.00855966	0.0836226	-0.521461	0.804477	0.301969	0.251662	2.7957	-2.15089	2.05818	-3.46079	2.20752	20	7
Dynlt1f	0.767716	1.02091	0.538095	-2.46734	2.18243	0.287217	0.883726	-0.463396	-0.713852	-0.343651	1.91943	-2.71305	-0.319598	0.967055	1.07187	0.778459	0.16311	2.58873	0.528334	0.648674	1.01708	0.252463	0.279657	0.719061	0.741485	4.42137	-1.7991	20	7
Ebna1bp2	0.423538	0.106815	0.435869	0.634594	1.06298	0.00568412	0.486276	0.538891	-0.257994	0.780126	0.284719	-0.0573006	-1.53254	-0.29506	-0.192697	0.228789	0.228752	-0.353283	0.133296	0.38525	0.553816	-0.239517	2.11217	0.272605	0.143262	0.608609	0.944659	20	7
Eci1	0.236457	0.100193	0.538126	0.317871	1.06089	-0.0586447	-0.20548	-0.522334	-0.0642839	0.0193912	0.612769	0.104439	0.186281	-0.838453	0.716472	0.143692	0.390002	0.777807	1.25206	-0.269858	-0.226741	0.163922	3.56107	0.591705	3.46239	0.950762	2.24444	20	7
Eef1b2	0.511921	0.0875451	0.331238	0.49068	-0.593102	0.369699	0.287357	0.205159	-0.246451	0.165674	0.00990008	-0.00349872	-0.185591	-0.603645	0.00131242	0.234199	0.126676	0.155257	0.186579	0.322386	0.0645567	0.0182639	0.306718	0.166138	0.170208	-0.278311	-0.486534	20	7
Eif5a	0.31127	0.097717	0.607134	0.224312	-0.294744	-0.00063627	0.385115	0.147759	-0.0273506	0.817187	0.00845323	-0.0599764	-0.486833	-0.582572	-0.0765099	0.244424	0.0555808	0.226358	0.472728	0.236582	0.00666305	0.179981	0.439683	0.137568	0.272553	0.0951043	1.35297	20	7
Elp2	-0.0543682	-0.00284581	3.91049	-0.985178	-0.342512	0.429494	0.385302	0.127626	-0.179147	2.1224	0.544445	0.629577	0.90248	0.381172	1.66254	0.138083	-0.161308	0.901505	1.0853	0.551028	0.84999	0.212404	1.14063	1.38088	1.99562	-1.34562	0.863197	20	7
Emc1	-0.420169	0.0508625	1.62407	-0.0192884	0.285452	0.262394	0.679124	-0.560443	0.0921926	2.23109	0.422146	0.235999	0.865533	0.32828	0.244791	0.382595	-0.0138208	0.930398	-0.244681	-0.701026	-0.190848	0.417591	0.885645	0.466044	3.55835	1.44592	1.82736	20	7
Emc10	0.207605	0.136862	0.225542	0.366348	0.881852	0.361864	0.334312	-0.708237	0.147284	0.835155	0.086121	0.000791187	-0.297393	-0.679332	-0.0194164	0.189497	0.249201	0.00698523	0.288234	0.0606782	-0.0523745	0.138532	-0.647118	0.683892	0.912307	-0.721782	1.15502	20	7
Ephx2	0.115808	0.994632	-0.873475	0.190659	0.344686	0.310922	1.58051	0.432981	2.61501	1.83649	-0.496717	0.45865	1.45692	0.982254	-0.468739	0.573238	0.831208	1.61594	0.00789518	-1.59523	-0.183569	1.04156	0	4.3825	1.17292	1.28664		20	5
Ergic3	0.210483	0.0242773	0.235402	0.528481	-0.0180861	0.274863	0.332964	-0.121041	0.963538	1.98286	0.23381	0.26479	-0.166807	-0.61299	0.134058	0.460731	-0.46839	-0.0245393	0.702795	-1.26597	0.141086	0.193182	0.712656	0.652094	0.997185	2.43385	3.56851	20	7
Etfa	0.514502	0.0594173	0.441534	0.0285609	0.016552	0.0985987	0.18689	0.098447	-0.297736	1.72245	0.240898	-0.0610858	-0.619651	0.272289	0.219909	0.181925	-0.44206	0.636285	-0.171509	-1.63158	0.296334	0.0366185	-1.7919	0.775906	1.55138	2.83704	0.409293	20	7
Fahd2a	0.550836	0.132385	-1.01384	0.243671	0.392716	0.547086	0.410015	0.461654	3.08861	-1.60659	0.279494	0.141591	1.5506	-0.614149	0.325811	0.761379	0.98978	3.71883	0.61791	0.0644066	1.27319	0.927964	-1.36055	-0.481632	-1.60361	1.43824		20	6
Fam134a	0.345632	0.192249	0.272201	0.347848	-0.538133	0.312138	0.0734411	-0.497157	0.431529	0.0932656	0.308304	0.214939	0.0449485	-0.430923	0.210102	0.424033	0.0962492	-1.233	0.759522	-0.397679	0.919245	0.0842561	3.42104	0.187095	-0.731649	1.0156	-5.08474	20	7
Fam71e1	0.654357	0.6396	0.506062	2.33347	1.40172	0.0944048	0.627749	-1.64105	5.75483	2.02748	0.131149	0.472622	-0.027932	-0.813475	1.29382	0.73383	3.31461	0.78745	2.00056	1.34684	0.282634	0.433368		0.466843	-1.83225		0	20	4
Fbxo2	0.709558	0.420183	0.852508	0.273539	0.0335104	0.223199	0.178111	-0.519925	3.57125	-3.41712	0.765127	0.0324649	1.73824	-0.326434	-0.105888	0.331651	0.22647	-0.682912	0.422322	-0.676493	0.742085	1.33327	2.88811	1.7991	0.428001	3.22338	0	20	6
Fbxo8	0.294486	0.0185604	0.012642	0.621117	0.861258	0.172785	-0.0348923	0.326049	-0.887306	-1.00099	0.205817	0.721638	1.65079	-0.425788	1.62235	0.142028	0.270772	0.796821	0.132608	-0.284137	0.676117	0.0567973	2.61584	0.914511	-0.465262	2.64375	-1.96479	20	7
Fcgrt	0.0214922	0.689726	0.118883	0.456787	0.323661	0.388926	1.36061	1.93398	-2.61646	2.50182	0.0843062	-0.862395	-0.374946	-0.769564	0.0211796	0.294888	0.236083	0.313011	0.556013	-0.00206859	0.493554	0.0289403	0.514395	0.331453	1.57114	-0.688106		20	6
Fdps	0.851365	0.475062	0.262032	0.576362	0.552415	0.355219	0.985738	0.0119767	0.00258222	1.03848	-0.0483369	0.235264	-0.521696	-0.884926	-0.626224	0.654988	0.176388	0.305665	1.14053	1.42175	0.827515	-0.418252	0.85568	-0.714249	2.16214	3.3739	0	20	6
Flna	1.59878	0.0607341	0.274907	-0.0798897	0.491656	0.23819	0.850771	0.21058	-0.895663	1.74949	-0.302546	1.44301	0.246745	0.670503	1.30567	0.29166	0.224244	0.226068	-0.818303	-0.0739583	0.595506	-0.0512657	0.883574	0.781961	0.605177	0.503082	-1.47272	20	7
Galt	0.110041	0.0404071	0.021188	2.47401	1.24046	0.338192	0.134943	-0.300824	-0.160549	3.79317	0.326553	-0.00551395	1.19242	1.08206	0.174084	0.79838	0.111533	1.38873	0.116175	3.54716	0.308154	0.510152	2.37618	-0.786328	-0.268765	-1.74589	-2.29645	20	7
Gap43	0.347584	0.0378623	0.362934	0.931659	1.29017	0.349669	3.9515	1.94097	-0.210836	1.78715	0.143927	-0.193839	-0.0235898	0.753477	-0.31572	1.6459	0.236752	0.471286	-1.04051	1.8614	2.78398	1.45677	3.74554	0.924207	1.54269	-3.74683	0	20	6
Gbe1	0.506189	-0.392118	-1.44859	1.03606	0.186611	0.0261182	-0.360636	1.28496	2.54173	-0.60479	0.503163	0.386709	2.26152	0.125599	-0.643096	-0.182458	0.00211301	-0.190407	0.475856	1.43361	0.875784	0.304753	0.917116	1.95718	0.688329	0.111867	0.0280547	20	7
Gltscr2	0.432108	-0.0459781	0.205593	0.680244	-0.0593832	0.127549	0.444882	0.129484	0.0907732	0.89935	0.0582928	0.0793054	-0.617779	0.650962	-0.516898	-0.0486632	-0.193057	0.0260124	0.318182	-0.463509	0.115759	0.0550248	0.476064	0.166055	0.341208	0.210538	0.307714	20	7
Gm20594	0.232551	0.150402	0.810341	-0.41127	-0.727131	0.209635	0.43656	-0.341825	0.280783	4.00807	0.0705577	0.566762	1.03296	0.555047	0.812459	0.419187	0.2961	-1.57605	0.031438	-0.205204	-0.07307	0.790758	-0.928585	1.74218	1.84879	3.75389	2.01182	20	7
Gm4707	1.81251	0.623839	-0.270737	2.00761	0.0483437	-0.0396139	1.22051	0.872973	1.04747	-0.734111	0.624491	0.331617	-1.86158	-0.129181	0.243124	0.67856	2.05747	-0.0561137	1.60094	3.33113	1.5452	0.950214	2.38599	1.93451	2.02806	0.0918098	-2.2363	20	7
Gm5786	0.564183	0.866319	0.935255	2.41744	1.15791	-0.799143	-0.415399	0.646682	0.682192	0.749228	0.673321	0.525744	-0.805243	0.780523	0.395773	0.114147	-1.04299	-0.593602	-0.206129	-0.526936	3.25929	0.397015	4.14962	1.21127	0.290954	3.46643	2.09646	20	7
Gm6133	1.45797	1.02315	2.23616	1.29643	1.54853	1.04818	0.625627	-1.10366	-1.07453	0.87377	0.246122	0.937604	1.11926	1.36637	0.191831	-0.353572	2.03253	1.02682	-0.623842	-0.60651	0.885735	-0.186339	1.73166	-1.63071	1.17152	4.56479	2.20827	20	7
Gmeb2	0.660996	0.19863	-0.66087	1.07904	2.86823	0.696913	0.290069	0.828982	0.844971	1.87433	0.0518837	-0.622385	-0.241998	5.12548e-15	-0.934789	-0.225063	-0.837003	0.340705	0.890905	1.10271	1.13366	-0.801596	0.964096	2.13099	1.52172	0.944049	1.4427	20	7
Gnb4	0.234835	0.213924	2.91222	2.67783	-2.92123	0.302791	-1.07003	1.15298	-0.796987	2.25502	-0.00498849	0.703264	0.288322	2.96381	0.621472	0.47594	0.151069	0.165466	0.593192	0.199718	-0.0739772	0.822346	0.780049	-1.56874	1.25129	-2.45669	2.82655	20	7
Gng11	0.0704881	-0.0679038	0.487139	0.454183	-0.0292732	0.48962	0.583371	0.750576	2.21041	2.59371	1.35678	0.684075	3.46522	-3.24836	0.403955	0.121374	0.0513364	-0.154882	0.320914	0.177629	0.531149	0.0470951	-4.37594	0.689037	-1.87383	3.45936		20	6
Gpi1	0.462869	0.0603922	-0.394804	0.554481	0.302138	0.21069	0.491382	-0.581726	-0.0832655	0.436836	0.105973	0.178093	-0.126764	0.0604784	0.365023	0.356066	-0.032646	1.10934	-0.546475	0.0141474	0.146204	0.0191231	-0.411525	0.16771	0.029669	0.263386	6.26308	20	7
Gpx1	0.638148	0.72768	0.52925	0.970623	-0.476833	0.182621	0.693929	0.381293	-0.483028	1.91148	0.154479	0.00551751	-1.47741	-0.594219	-0.201981	0.147043	0.365139	0.209117	-0.20916	-0.159105	0.433698	0.149268	0.539324	0.480659	0.591717	0.979179	6.94742	20	7
Grina	0.232121	0.466302	-0.267465	0.0777186	-0.269248	-0.00285808	0.524757	-0.577719	0.821426	0.872086	0.325728	0.186464	0.264907	0.021774	0.340772	0.384589	-0.0349349	0.848391	-0.894573	0.390502	0.206598	0.0788896	1.10331	0.159514	0.173987	-0.603534	1.89437	20	7
Gstm2	0.163391	0.386621	1.34974	1.58323	0	0.931803	-0.416141	0.267805			3.41443	0.499886	1.68392	5.12548e-15	0.0128846	0.299464	-0.644549	1.28187	1.84267	0.255587	0.603801	0.534222		4.43439	1.06732	1.28664		20	2
Gtdc1	0.164849	0.140826	1.12624	3.71364	0.739337	0.297356	0.231877	0.101627	-2.29982	4.85645	0.010779	0.0857357	-0.713584	1.35808	0.0230581	-0.539521	-0.127215	1.74201	-0.356305	1.57015	0.136066	0.242845	1.50889	-1.64427	-0.577261	1.92032	1.7644	20	7
H13	0.223047	0.334936	-0.255961	1.48537	0.327617	-0.0454342	0.656716	0.23476	-1.61239	1.00282	0.184688	0.342065	0.517228	-1.35209	-0.130586	0.138635	0.108602	0.0370699	0.376929	1.14564	0.203631	0.113366	-0.656813	1.00622	0.0233324	-2.41484	2.82762	20	7
H2afj	0.29262	0.100909	0.40087	0.364203	0.239456	0.225826	-0.369446	-0.18567	0.44927	0.473539	0.346074	0.157367	0.492389	-0.080213	0.326898	0.361342	-0.0880564	0.00747173	-0.0475967	-0.414288	0.343159	0.134111	0.641769	0.595047	0.158425	-0.00599817	0.258593	20	7
H2afv	0.19495	0.05145	0.191195	0.507167	0.0463158	0.179464	0.254726	-1.37934	-0.102342	0.987941	-0.223677	0.0296092	0.0676949	-0.659017	-0.12211	0.123823	0.177248	0.0930394	0.312275	-0.0262702	0.457382	0.213561	-1.05859	0.438489	0.457556	0.431199	5.1617	20	7
H3f3a	0.187489	-0.0127877	0.128624	0.350056	0.280128	0.157303	0.161893	-0.21036	-0.320511	0.500848	0.047044	0.199285	-0.278338	-0.447813	-0.0979532	0.134245	0.137335	0.460968	0.237214	-0.0225465	0.294455	0.103924	0.493666	0.273294	0.441849	0.357234	0.577757	20	7
H3f3b	0.211763	-0.025062	0.164866	0.172964	-0.395691	0.00520558	0.219064	-0.304706	-0.160848	0.44518	0.0908724	0.0396596	-0.246762	-0.805527	-0.100722	0.0856259	0.0942583	0.237792	0.162734	0.186915	0.322708	0.183613	0.536095	0.200139	0.46966	0.546081	0.266567	20	7
Hba-a1	1.83289	0.26047	0.421224	3.15937	0.198702	0.622221	3.56348	-0.208933	1.61566	1.60859	-0.0235198	1.2942	1.08607	-3.17246	0.964374	0.407828	0.47968	-0.822752	0.131272	1.00932	-0.291251	0.0802547	0.602377	0.0785151	-0.415805	2.47454	-3.628	20	7
Higd1a	0.322512	0.179778	-0.0324916	0.876765	-0.0963777	0.173233	-0.0963154	0.00323329	0.66065	1.54868	-0.0414856	0.0557585	0.0574457	-0.842116	-0.200965	0.18003	0.228227	0.52329	0.715282	-0.900972	0.135223	0.267576	1.04	0.763809	1.27168	2.07973	1.50943	20	7
Hint2	0.178593	0.197496	0.567349	0.24839	0.601882	0.16669	0.609005	-0.217444	0.254452	1.16073	0.0213503	-0.239317	-0.0414229	-1.00016	0.493266	0.457221	0.39989	-0.791728	0.256858	1.09325	0.420218	0.130701	1.03974	-0.3684	0.295908	0.0256009	-2.18566	20	7
Hist1h2bc	0.183944	0.0486379	0.413875	0.104397	-0.104885	0.0375298	0.234739	0.0410996	-1.5654	1.21235	0.173349	1.27256	-0.0829839	1.17364	2.0815	0.124424	0.10412	0.607902	0.40747	0.329707	0.469745	-0.162659	3.60066	-0.0292753	-0.342039	-0.842685	1.89055	20	7
Hmgcl	0.414402	0.0827682	0.416085	0.99268	-1.39977	0.421643	2.52518	0.158193	-1.33285	2.19095	0.207031	0.0763055	0.0592603	-1.29098	0.747256	0.496895	0.429759	-0.822683	1.29834	0.588241	0.0300609	-0.199981	0.726301	0.203798	-1.57705	-1.65294	0.266315	20	7
Hnrnpa0	0.178514	0.105247	0.0705831	0.177375	-0.908789	0.160658	0.301967	-0.766464	0.796319	2.2728	0.293605	0.0748165	0.250384	-0.899833	0.110735	0.240577	0.0483814	-0.2407	-0.135846	-0.917688	0.504319	0.722472	4.35991	-0.165472	1.77596	6.05053	1.58238	20	7
Hsd11b1	0.565815	-0.0948723	-1.94193	0.840909	2.85216	0.207617	0.188599	0	0	-2.96521	0.756988	1.05394	0.0682105	1.92808	0.757841	0.735032	0.347583	-0.508819	1.27545	1.80129	4.98442	2.3518	0.0673126	-0.814159	1.27539	0.943737	0.460118	20	5
Iah1	0.269642	0.127836	-0.826721	0.169578	0.612954	0.306011	0.355798	0.744573	0.289436	5.30582	0.362574	-0.0473678	1.02229	-1.10352	-1.60462	0.657542	0.618663	0.129788	-0.516573	0.277653	0.394821	0.118278	-0.879073	0.624214	-0.229438	2.91777	0.292369	20	7
Ict1	0.484268	0.239134	0.348278	0.0599923	0.61852	0.114945	0.884964	0.262662	-0.51348	2.38847	0.323811	-0.451465	-1.47262	-0.100753	0.0289736	0.00915136	0.402111	0.465781	-0.122753	0.591107	0.888644	0.0323099	-0.974056	0.787645	0.339988	3.08343	-0.987309	20	7
Id2	0.455953	0.591193	0.261374	0.311373	0.200648	0.182248	0.277836	0.61187	-0.135467	2.04829	-0.277042	0.172976	-0.323874	1.52626	0.670462	0.45888	0.298265	0.43878	0.783973	-0.482086	0.437788	-0.351143	0.156805	-0.513932	0.22439	-0.936003	0.278391	20	7
Ilvbl	0.204462	0.227025	-0.318817	0.0649925	1.47173	-0.20809	0.179465	0.195276	-1.3725	2.29822	0.311499	-0.214298	1.36744	0.548111	0.70846	0.228889	0.206996	1.99575	-0.32768	1.07445	0.269071	0.115238	2.6892	0.533456	1.40256		-1.05648	20	6
Ino80c	1.2982	0.139808	0.482724	0.949455	-1.04067	0.117768	0.15774	0.0323539	-3.77062	2.11987	0.111387	0.74388	-1.19747	0.230407	-1.91229	-0.64619	0.151288	-0.72151	1.61103	1.77194	2.0206	0.232922	-1.17812	0.186961	1.89577	0.0445862	2.20858	20	7
Itm2a	0.0569726	0.38403	0.829391	-0.760697	4.47976	-0.419321	0.677031	0.769702	0.748637	0.36024	-0.035954	-0.702598	0.128752	1.13271	0.429033	0.166606	-0.0593151	-0.20404	0.395484	0.00794367	0.0942408	0.391055	1.21479	2.42948	1.44979	3.27786	0	20	6
Itm2b	0.083743	-0.0319722	0.0664783	0.265765	0.167356	0.0809645	0.262049	-0.178869	-0.891175	0.826128	0.201868	0.115767	0.0613542	-0.0416635	0.232005	0.0896046	0.0853966	0.183369	0.0934684	-0.0456443	0.283753	0.185522	0.561577	0.147625	0.577931	-0.0411493	-0.148458	20	7
Klhl36	1.44443	0.598448	-1.85219	0.952998	0.669016	0.979059	2.10423	0.297077	1.83619	2.32821	-0.278875	0.278634	2.82416	0.63778	1.06978	0.169961	-0.20629	0.687609	0.0106671	-1.28029	1.48136	0.296411	-1.85822	-1.62668	1.6373	3.2417		20	6
Kxd1	0.986743	0.384376	-0.0380672	-0.0645139	0.355313	0.118896	0.263045	0.0871677	0.131612	-1.69442	0.187246	0.158323	-0.635715	1.15174	-0.00109649	0.0127273	0.0748936	0.561508	0.0293841	2.11328	0.0201707	0.119107	-0.579971	0.456366	0.637814	0.113045	-1.37511	20	7
Lage3	0.646453	0.444798	0.157862	-0.0529793	-0.354308	0.116304	0.31057	-0.402957	-1.54732	0.218043	0.0412118	-0.300082	-0.921406	-0.396825	0.207324	0.550352	0.782719	0.165549	0.405526	0.0692493	0.368719	0.204391	1.63933	0.33197	0.359338	0.127825	2.4591	20	7
Lamtor1	0.0832353	0.180882	0.50245	0.639149	1.0001	0.231646	0.582124	0.18874	-0.726357	2.82975	-0.108414	-0.00719487	0.652531	-1.03541	-0.574847	0.209105	0.322275	0.494902	0.0499521	0.283512	-0.081957	0.167905	0.234883	0.696293	0.265867	-0.304058	2.52416	20	7
Lin37	0.234983	0.135433	5.0278	0.106279	0.717091	0.516845	0.158046	0.446027	1.85699	1.95609	0.196161	0.247637	-0.415451	-0.617738	-1.03919	0.603576	0.0233033	-0.539504	-0.161972	-0.349553	0.337253	0.377505	1.29842	0.547493	-0.160237	0.353751	5.27117	20	7
Lmo1	0.157214	0.892058	0.330937	2.966	1.02691	0.391365	1.81539	-0.504252	-0.00594644	1.68313	0.803353	0.224679	1.77522	0.0330418	0.242814	-0.453474	1.23127	1.56626	-0.0851014	-0.165111	0.534488	2.38835	1.77682	2.90871	-0.500663	0.740747	-1.79914	20	7
Lyrm5	0.0485785	0.0632994	0.0798244	0.670064	-0.00290144	-0.0708985	1.28218	0.475281	-0.50849	1.81521	0.173817	-0.493959	1.98889	-0.360771	-0.0865454	0.0252485	0.589078	0.297744	0.131129	0.25712	2.25957	0.223988	1.07947	0.331808	1.83482	0.826546	-1.91076	20	7
Map2k2	0.0658377	0.0900257	-0.253052	0.718167	0.52906	0.128203	0.12192	0.0237421	0.391451	1.48889	0.0198122	0.0368519	-0.14945	-0.183599	0.132416	0.0938426	0.187703	-0.0843888	-0.557542	0.669441	0.433498	0.0774408	1.34463	0.858854	-0.589497	-0.564493	5.21305	20	7
Map4k2	0.235223	0.152404	0.449576	0.455598	-0.89538	0.356906	0.246123	-1.16056	0.674276	-2.08698	0.281467	0.252562	0.0751248	0.882095	0.36288	-0.108247	0.509955	0.0564933	0.112952	0.532258	0.684705	0.325393	1.52422	-1.09856	-0.380063	3.33186	0	20	6
Marcksl1	0.173156	0.466396	0.282729	0.893845	0.00906027	0.412333	0.0021281	-1.91508	-0.408414	0.460435	0.141387	0.163127	-0.331802	0.271963	0.433523	0.594619	-0.0916048	-0.227023	-0.690334	0.133011	0.338906	0.114574	0.0726808	0.507993	0.0249894	2.05539		20	6
Med25	0.604797	0.225043	0.506055	1.09686	0.260432	-0.254505	-0.688566	0.270355	0.935579	0.749777	-0.10832	0.227209	1.25966	-0.0435328	0.405565	0.454417	0.872301	0.0834482	1.17154	-0.0477493	0.580703	0.483551	3.35186	-0.505466	4.09422	0.950937	0	20	6
Mfsd2a	0.164949	0.308141	-0.0610434	1.0398	0.136657	0.143392	0.37747	-1.91172	-0.351557	1.46889	1.11857	0.320569	0.899905	5.12548e-15	1.10639	0.388147	0.425716	0.7263	0.566468	2.73793	1.36253	4.96228	0	0	1.20502	0	0	20	3
Mif4gd	0.28849	0.393395	0.0819426	1.27502	0.146473	-0.0386162	0.0835441	0.146882	-4.04926	0.312441	-0.657288	-0.656659	0.795326	0.205491	0.174163	0.332359	0.208138	0.690985	-0.479851	0.401998	0.310622	0.352565	0.0623611	0.803855	-0.08426	0.0801201	0	20	6
Mllt6	0.0277396	-0.0409615	-0.0549971	0.133848	-0.272644	0.0524177	0.558848	0.795423	2.78711	4.2562	0.413764	0.381155	-0.0117771	0.816823	0.287753	0.15458	0.427785	0.308155	0.116189	0.0145224	0.638914	0.61287	-3.07985	-0.204342	0.679123	2.70863	-0.376278	20	7
Mospd3	0.824685	0.511734	0.0525975	0.998967	-1.2448	0.474913	0.170871	-0.276185	0.330849	0.895093	0.0846863	0.160641	-1.72797	0.00543474	0.0788656	0.250034	0.0717838	-0.183301	0.00141865	-2.40118	0.286716	-0.371361	1.17676	0.47703	-0.432469	0.337122	4.56748	20	7
Mpc1	0.306865	0.0569025	0.212381	0.374051	0.136709	0.112815	0.431875	-0.0816134	-0.315445	-0.109288	-0.0031132	0.0810711	-0.21737	-0.532872	-0.263386	0.513496	0.334805	0.126944	0.368353	0.515587	0.618708	0.254677	0.280329	0.0114595	0.181219	0.0539803	1.86775	20	7
Mpv17l2	0.393896	0.48703	0.579232	0.52206	0.265968	0.301646	0.168618	0.473502	0.725145	0.985104	0.513071	-0.342406	0.304772	-0.339301	1.11127	0.520534	1.41081	-0.901996	2.22853	-0.473445	-0.0828653	0.167555	2.44961	-0.040279	0.963454	-2.91049	1.68557	20	7
Mrpl20	0.583458	0.130729	0.0659975	0.375361	-0.678244	0.218711	-0.184193	0.441281	0.616631	1.32935	0.0379106	-0.178697	-0.880166	-0.338341	-0.418681	0.297417	0.470824	-0.351341	1.3048	0.652935	0.426585	0.287995	0.108963	0.191949	1.63389	1.00308	0.904432	20	7
Mrpl23	0.256884	0.148665	0.987279	0.287361	0.571251	0.307509	-0.192437	-0.185665	0.772638	0.909222	0.027715	-0.0641347	-0.212954	-0.492889	-0.380653	0.418823	0.117406	0.040219	0.283329	0.905989	0.305021	0.216399	0.147412	0.185781	0.109836	-0.118062	7.38039	20	7
Mrpl4	0.393752	0.191184	0.348795	0.771735	1.06612	0.295249	0.746708	-0.603765	0.433451	0.0714498	0.275709	0.484647	-0.863879	0.422192	0.265432	0.00358482	0.247498	0.102575	-0.355383	0.0266926	0.238896	0.49275	-0.523393	-0.451162	-1.33089	-0.171756	4.29899	20	7
Mrpl41	0.0714751	0.0418073	0.525817	-0.108486	1.11074	-0.0377208	-0.854461	0.661228	-0.26104	0.52891	0.0238887	0.0296655	0.0694827	-0.77381	0.0891565	0.614861	0.530796	0.535998	0.264799	1.11967	0.223809	0.00799086	-1.75559	-0.235979	3.35993	2.16943	1.19682	20	7
Mrpl42	0.210569	0.123743	0.876029	-0.0237725	0.499759	0.385243	0.218035	-0.0459891	-0.524691	0.66245	0.103653	0.295427	-1.06758	-0.167159	-0.483375	0.192641	0.271056	0.287351	0.181863	0.160211	0.099709	0.11349	0.844604	0.0416506	1.67644	3.13341	-1.12046	20	7
Mrpl48	0.0768002	0.221405	0.383609	-0.0629683	-0.025815	0.0996251	0.823556	0.47079	1.0028	1.74178	0.0460361	0.230929	-1.55224	-0.495537	0.0405529	0.230831	0.182234	1.13918	0.809494	0.318668	0.250746	0.148265	-0.913073	1.09828	0.63573	-2.19705	-4.34096	20	7
Mrpl54	0.47434	0.323387	0.0317624	0.415156	-0.189758	0.128891	0.2314	-0.206732	0.4458	2.19157	0.00125564	0.0767527	-0.00048869	-0.0966536	-0.112073	0.15098	0.208945	0.62029	0.143978	0.805543	0.52925	0.433775	-0.329781	1.37639	-0.0710506	4.25808	2.51599	20	7
Mrps12	0.293307	0.209065	0.227679	0.399756	0.394595	0.130935	-0.103368	0.118299	0.196615	0.898019	0.0429672	0.0875116	-0.199861	-0.632053	-0.355974	0.250054	0.12752	0.366728	0.19464	-0.117747	0.586976	-0.174349	0.995072	0.651719	0.842061	0.307034	-3.81567	20	7
Mrps21	0.283189	0.145535	0.407475	0.383281	0.390934	0.345446	0.644556	-0.0316946	0.121939	1.06335	-0.105526	-0.197698	-1.33164	-0.442535	-0.621632	0.406667	0.630678	0.458172	0.700612	0.686319	0.107977	0.148039	0.739999	0.000514746	0.140662	-0.413485	4.72774	20	7
Mrps28	0.624343	0.201891	0.453021	-0.835724	0.573726	0.356105	0.628079	0.759746	1.49081	0.177947	0.395351	0.028251	0.00472163	-1.66773	-0.908939	0.186056	0.318439	0.465048	-0.272475	0.151854	-0.433652	0.260996	-0.161686	1.23247	-0.0898234	1.69163	2.06546	20	7
mt-Nd3	0.0399864	-0.181413	-0.0143547	0.0370559	0.0839729	0.0753564	0.172654	0.107364	-0.293538	0.889816	0.24129	0.470313	0.398534	-0.226061	0.573313	0.0301143	-0.10857	-0.0234326	0.133914	0.0510868	0.512564	0.443994	0.864163	0.4496	0.0473284	0.573116	-0.0244482	20	7
Mvb12a	0.391393	0.210804	0.394198	0.0529463	0.020031	-0.235647	0.793693	0.347506	-3.42019	2.2257	-0.0659885	0.930791	0.888221	-0.076463	0.68975	0.460297	0.362558	0.197503	-0.118428	0.170602	0.917786	-0.0755586	-0.193423	0.0389688	0.0287534	1.39565	5.06551	20	7
Myl12a	0.255593	0.268419	0.239888	0.955968	1.1108	0.265141	0.125118	-0.0580867	0.199903	1.41135	-0.249327	-0.0246974	0.0611389	-0.308483	-0.787418	0.0838445	0.0965706	0.223704	0.318737	0.403701	0.312657	0.092149	-0.130162	0.575329	-0.0352268	0.516342	1.35593	20	7
Naca	0.33021	0.0393362	0.539396	0.286104	0.215361	0.125493	0.278007	0.17698	-0.454636	0.698897	0.0563836	-0.0112426	-0.482268	-0.513523	-0.0360323	0.0829098	-0.00637745	0.327901	0.543756	0.194591	0.249447	0.104152	0.438934	0.145501	0.276858	0.58416	-0.2298	20	7
Ncs1	1.66192	0.0472717	0.699268	1.75933	-0.321892	0.190658	0.456825	-1.32848	0.926847	1.23653	0.166132	0.0892105	-0.0301748	-0.889084	0.145459	1.84208	1.26233	0.824051	2.11655	-0.732709	1.28408	0.375238	2.49725	2.79357	3.10913	-2.79173	0	20	6
Ndufa5	0.119848	0.00500081	0.29158	-0.238081	-0.250978	0.213583	0.209698	0.286086	0.0049859	0.285633	0.100714	0.130069	-0.205827	-0.669762	-0.213499	0.358486	0.159534	-0.0863889	0.185698	0.296284	0.372608	0.237177	0.555093	0.0548364	-1.1179	2.21424	1.63143	20	7
Ndufa7	0.228057	0.0361466	0.19195	0.105749	0.284303	0.149236	0.445607	-0.0372816	-0.156449	0.198074	0.133413	0.109226	-0.250062	-0.45061	-0.14528	0.182883	0.0233339	-0.00675734	0.523032	0.400937	0.242965	0.190723	0.451339	0.0308858	-0.529152	1.0122	0.063696	20	7
Ndufc1	0.261974	0.171964	0.48277	0.208915	0.314469	0.138183	0.284438	0.014617	0.487035	0.928213	0.11228	-0.0773853	-0.357501	-0.682383	-0.537785	0.0849217	0.243089	0.00291932	0.318225	-0.166697	0.0272508	0.143387	0.751617	0.709699	0.476484	-0.378409	-0.239162	20	7
Ndufv3	0.450532	0.263512	0.303888	-0.227052	-0.188935	0.204966	0.0382835	0.0820984	-0.652048	0.320675	0.151611	0.0495297	0.0575196	-0.176372	0.038409	0.384338	0.369301	0.448732	0.24957	-0.707835	0.446644	0.107425	1.05837	0.392376	-0.408327	1.64709	-0.58345	20	7
Nkain4	0.160741	0.541114	0.0254226	0.333954	0.408868	0.1467	0.232913	-1.27833	0.0756744	4.35005	0.484617	0.611759	0.812181	-0.532814	0.571014	0.295706	-0.170693	2.49583	2.161	0.143832	0.994503	0.823178	-1.03137	-1.44932	1.51904	-0.99582	0	20	6
Nosip	0.312416	0.244935	1.14259	0.33367	0.760788	0.0692479	0.192272	-0.757838	0.0948526	2.90211	0.171849	0.117228	-2.17391	0.32701	0.215161	0.208576	0.116351	0.0899353	-0.2507	-0.729473	0.0859793	0.120243	1.23114	0.185157	-1.25397	-1.67368	-3.22053	20	7
Npc2	0.262018	0.106185	0.204949	0.656015	0.365665	0.188166	0.281528	-0.211944	-0.330652	-0.316318	-0.0156818	0.415761	0.486443	0.658879	0.851269	0.204125	0.267919	0.289012	0.12631	-0.777754	0.325313	0.143561	-0.178825	0.118905	0.645521	1.08716	-1.31303	20	7
Nrgn	0.371261	1.07365	3.90113	-0.00236423	0.331612	0.767519	0.326221	0.602873	0.832052	3.03794	0.346272	0.00301617	2.64939	-0.747158	-0.78196	0.563095	0.445988	1.23872	1.57029	-0.243903	2.06153	0.996106	-2.20818	-0.0259023	1.58385	-3.24275	0.583793	20	7
Nsmce4a	-0.127841	0.102429	0.377489	0.705126	0.708253	0.0406423	-0.0929243	0.398083	-0.297471	2.41612	0.186937	0.0866709	-0.466017	1.05863	0.230194	0.128616	0.370048	-0.332134	0.955035	-0.0387023	0.20039	0.0132206	-0.41847	0.656734	0.496649	0.145814	6.69689	20	7
Nubp2	0.379245	0.342094	0.828697	0.877517	-0.713939	0.123358	-0.683458	0.334276	0.282878	3.10804	0.0608234	-0.232815	0.728683	-1.27122	0.681539	0.530215	0.391864	2.42842	0.756468	0.937355	-0.459841	0.0339087	-0.0479506	0.473812	-0.588053	1.39097	1.97524	20	7
Orai1	0.518128	0.651593	0.560639	0.606829	-0.397562	0.461998	-0.20435	0.794341	-3.73218	1.30487	0.0308002	0.492412	-3.51322	0.856053	-0.206152	0.981448	0.118577	0.457578	0.646131	1.2496	1.38999	0.263505	-0.713733	-0.125475	0.463287	0.0821316	2.62121	20	7
Palm	-0.309268	0.786977	0.0457561	1.31447	0.794097	0.281914	-1.75391	2.91474	0.140429	-0.548667	0.0954902	0.114961	-1.22591	0.724423	0.312468	0.100011	0.173898	-0.600082	0.399686	0.644486	0.243031	0.115683	0.669243	-0.284329	2.22627	1.1367	0	20	6
Park7	0.28728	0.0606407	0.103821	0.187289	0.26859	0.193234	0.100081	-0.0444265	-0.00181104	0.421191	-0.0599374	0.201728	0.176628	0.413028	-0.0634274	0.254421	0.236393	0.655256	0.293297	0.416567	0.248958	0.226862	-0.640742	0.242894	-0.450024	-0.469716	4.77827	20	7
Pdcd6	0.114677	0.170061	0.0469925	0.588634	0.836686	0.00978884	0.342553	0.00493658	-0.748035	0.0276609	-0.0317502	-0.133363	0.356113	-0.161838	-0.230335	-0.150396	0.0835462	0.820201	0.0767916	0.0769545	0.166091	0.0452553	0.630864	0.666826	-0.508462	1.26505	0.337116	20	7
Pdlim2	0.76834	0.123948	4.09836	0.11017	-1.10354	0.762359	-0.655226	0.933048	-0.0865189	2.76111	1.41251	0.610801	0.91549	-0.706266	0.383971	0.502317	-0.211427	0.223832	-0.7439	-0.576566	0.000207847	0.0792175	1.94703	1.13879	0.434681	0.968542	4.7486	20	7
Pfdn1	0.258016	0.142508	0.376773	0.0298261	0.1075	0.0934462	-0.209206	0.0862478	1.42449	0.224283	-0.205088	0.0766145	-0.862892	-0.280083	-0.477193	0.401506	0.0937191	0.256374	0.26693	0.946562	0.103343	-0.217076	-0.135048	0.665824	1.6308	0.630713	2.29834	20	7
Pigp	0.648732	0.119079	0.364192	0.817934	0.616708	0.412101	0.318569	-0.782446	-0.976112	0.873121	0.100006	0.0886542	-0.481795	0.1853	0.278047	0.316505	-0.0164659	0.0957923	0.0862047	1.22536	0.319335	0.054463	-2.66512	0.0908555	-0.364841	1.88371	-1.21535	20	7
Pla2g7	-0.328866	0.673392	0.286283	0.0703963	0.83174	0.0579584	-0.448102	-2.99521	1.47918	-0.480138	0.322402	1.58031	0.339112	1.93223	0.822538	0.667313	0.778785	2.85786	2.11343	0.609866	2.39903	0.631323	0.301403	0.198386	-2.47842	-0.642772		20	6
Plekhb1	-0.0198916	0.0104345	0.47691	0.59707	-0.000751175	0.361907	0.261109	-0.590359	-0.961882	0.13034	0.866172	0.662007	0.282809	-0.468018	1.07047	0.572001	0.217794	1.14001	0.353609	0.299953	0.350124	0.672707	2.27146	2.13634	1.09019	-0.68403	-0.236755	20	7
Plpp3	0.0569715	0.16025	-0.0861194	0.294845	0.0940314	0.0657744	0.0478181	-1.4769	-0.126361	0.947231	0.665161	0.422532	-0.371824	-1.26175	1.38018	0.584034	0.402504	0.475513	0.020219	-0.515213	0.286106	1.32483	0.086516	0.559981	1.79032	1.3005	0	20	6
Pold4	0.0173065	0.176823	0.449695	0.110275	0.36936	0.344752	2.97308	0.943455	-2.24635	1.75167	-0.00918966	0.416379	0.0520112	-0.871856	0.715507	0.315065	0.159069	-0.610047	0.168774	0.107188	0.0883045	0.130504	1.53311	-0.00973132	1.12888	-0.792449	-4.87224	20	7
Polr1d	0.334131	0.183808	0.844234	0.620534	0.320539	0.0966448	0.420496	0.302129	-0.0913068	1.16513	-0.0696478	-0.0112105	-0.361317	-0.0990606	-0.197035	0.131642	0.319771	0.28126	0.284904	0.182763	0.0764668	0.154046	0.0568746	0.16559	-0.143237	0.606954	3.45862	20	7
Polr2f	0.407718	0.121661	0.219066	0.0732462	0.0458079	0.229292	0.156651	0.0574449	-0.259782	0.446837	0.0437371	-0.13168	-0.773549	-0.740225	-0.519997	0.0762042	0.11149	0.101643	-0.099347	-0.351989	0.121032	0.0241082	0.0200824	0.430239	0.871385	1.38493	0.299839	20	7
Ppp1ca	0.485296	0.19259	0.453177	1.37006	0.308336	0.209468	0.268874	-0.816847	0.091947	0.442209	-0.1978	-0.170458	-0.78983	-1.08177	-0.606611	0.207382	0.316068	0.116294	0.313717	-0.234607	0.145134	0.207244	0.0508515	0.369153	0.461637	1.2144	0.284674	20	7
Ppp2r4	0.0872803	0.190378	0.326661	0.59563	-0.293443	-0.11461	0.603207	-0.408824	0.229393	1.59608	0.30067	0.125956	0.383592	0.0121737	-0.266219	0.382981	0.298268	0.613491	0.250238	0.126939	0.281978	0.151315	2.75548	-0.192102	-1.11414	1.94397	-0.0863523	20	7
Prdx6	0.155439	0.225685	0.285966	0.175661	-0.00439278	0.0292032	0.0928626	0.217764	-0.103693	1.26661	0.644195	0.367564	-0.0599684	-0.731672	0.364609	0.322561	0.27435	-0.269432	0.510572	0.413292	0.126933	0.559272	-0.284474	0.273644	0.527887	0.294376	-1.39491	20	7
Prkab1	0.567623	0.0835373	-0.77686	0.818215	2.12745	0.472485	-0.00526666	-0.089183	1.6611	2.51758	-0.125189	0.259682	2.59673	0.68296	0.158865	-0.0298457	0.939314	0.385675	0.49368	1.86827	-0.0794006	0.17877	1.60008	2.03585	3.69865	4.32994	-1.91074	20	7
Proser1	0.705758	0.0539439	0.131992	-0.731046	0.450646	0.0635039	0.519912	-1.12212	0.736473	2.13009	0.0817096	0.424889	0.0574897	1.15362	0.256319	0.170649	-0.206109	1.06202	0.0520915	1.20632	-0.679744	0.184076	-0.162293	0.564558	0.10275	-1.1655		20	6
Psmb6	0.286121	0.151062	0.537435	0.370775	-0.108431	0.178775	0.361478	-0.17613	-0.290244	0.712005	0.183788	-0.220415	-0.925211	0.108847	-0.0583832	0.263571	0.0847951	0.0585699	0.24794	0.283362	0.179527	0.193609	-0.189807	0.125714	0.606256	0.0706346	1.55405	20	7
Psmd14	0.652155	0.0929395	0.218232	0.214785	0.641988	0.320861	0.888415	-0.0781684	0.0660598	0.694951	0.0489256	0.0451875	-1.10452	0.443818	-0.481386	-0.349195	-0.0489055	0.184948	0.158191	-0.345167	0.451526	0.635927	-0.523701	0.20301	0.292676	0.946531	5.5685	20	7
Ptn	0.0136516	-0.0456673	0.0745534	0.280334	-0.121781	0.056058	-0.103983	0.245151	-0.40449	1.48858	0.161783	0.214079	1.89873	-0.773274	-0.224173	0.0928058	0.0429522	0.0386221	0.102551	0.186767	0.226354	1.10417	3.0451	0.88238	1.47531	1.93709	-0.521838	20	7
Ptpn18	3.90362	1.31387	2.63193	2.19294	-1.73643	0.361748	0.681377	-1.32737	0.670043	0.67369	2.03621	-0.271435	0.557354	-0.885956	-0.768082	0.518609	1.07096	3.05324	0.661421	-1.18476	0.576818	0.164074	0.227707	0.156652	-0.0131052	0.514017	0.0298548	20	7
Pycard	0.985744	0.211836	1.07632	0.106502	-3.36603	0.525967	0.16002	0.0927535	3.70014	-4.57051	0.448591	0.186321	0.341094	-1.83736	1.26926	0.0276836	-0.124732	4.0895	-0.484338	0.665821	0.630312	0.012039	0.253515	0.272688	0.16586	-0.329459	-0.0831993	20	7
Qtrt1	1.0918	0.398013	-0.163803	0.931063	3.36377	0.0595499	0.657114	-1.55904	-1.67312	1.81283	0.251232	0.240036	1.28236	0.225617	0.509574	0.227202	-0.0621654	0.776085	0.162579	-1.60905	0.812895	0.406587	-2.05818	0.278968	-0.636433	0.304324	2.06546	20	7
Rab34	0.467781	0.645755	0.0437111	0.429287	1.02739	0.309389	-0.181848	0.613621	0.167628	-0.0940387	0.212961	0.785247	-0.12407	1.35171	0.44278	0.0038975	-0.0595134	0.57144	-2.14806	0.218761	0.736293	0.020492	1.10141	0.212943	-0.288407	1.36877		20	6
Rasl10b	0.69086	0.704693	4.07892	0.761362	1.5402	1.11679	3.16173	-5.65702	-4.13641	1.33471	0.267933	0.393925	-0.173756	-0.560351	0.553029	0.959529	1.69235	3.04626	3.99033	-0.56219	1.95222	-0.128411	1.02229	1.50385	2.33338	2.13856	0	20	6
Rbx1	0.295154	0.108377	0.851044	0.302624	0.0230615	0.309599	0.32898	-0.0750033	-0.332079	0.0366259	-0.0257176	0.0588903	-0.19231	-0.272041	-0.284931	0.181148	0.0386228	0.250812	0.338203	0.530547	0.283169	0.0729572	0.128078	0.0544866	-0.0605588	0.264206	4.22504	20	7
Rfng	-0.760202	0.339243	-1.18012	0.831531	1.59684	0.0361806	0.411855	1.3237	-0.32058	-1.18302	0.0827278	0.177433	-0.499725	0.0412919	0.196419	0.0519287	0.976127	-1.81224	0.48955	1.94183	0.836198	0.389243	2.11977	1.2153	3.18945	2.02989	-3.62799	20	7
Rnaset2a	-0.0442764	0.683389	0.524886	-1.75918	1.01576	0.301187	-1.37929	0.651216	0.191982	2.25745	1.0023	1.40406	-0.471387	-0.499096	-0.424159	0.791943	0.70192	-0.330618	1.25231	1.17417	1.1114	0.464013	3.61794	0.611097	1.49098	0.4929	2.74869	20	7
Rnf8	0.665466	-0.168026	0.50722	1.5079	0.549103	-0.0560731	1.87713	-0.356213	0.605281	0.812661	0.356167	0.31242	-0.342999	0.610492	0.250137	0.397667	0.152928	-0.475637	0.504196	-3.10546	0.411003	0.333004	1.20269	0.2302	-0.660422	3.32909	1.85872	20	7
Rpl22	0.3377	0.0414225	0.362876	0.301857	-0.0288882	0.172682	0.0724476	-0.0142364	-0.516206	0.149783	-0.0440851	0.287359	0.0204343	0.226894	0.153638	0.0837286	-0.112801	0.0758487	-0.0417647	-0.0942392	0.401208	0.00113241	0.525118	0.168094	0.243867	0.674311	1.25413	20	7
Rpl24	0.23723	-0.0146714	0.317966	0.212483	-0.161162	0.141013	0.24409	-0.0440207	-0.166042	0.606911	0.176355	0.227295	-0.255154	-0.0610305	0.13936	0.116482	0.0785302	0.0941252	0.288984	-0.026647	0.25069	0.119481	0.612716	0.086833	0.339695	0.764154	0.102959	20	7
Rpl27a	0.22841	-0.0290451	0.174124	0.282007	-0.071616	0.188302	0.19339	-0.0132523	-0.269901	0.497146	0.136613	0.358189	0.108704	-0.403756	0.342263	0.14939	0.0279982	0.137226	0.148689	-0.166599	0.275514	0.131971	0.518709	0.164426	0.275885	-0.443816	0.370283	20	7
Rpl28	0.243209	0.0134307	0.250267	0.288065	0.184667	0.0899765	0.171006	0.0886643	-0.0188277	0.475255	0.0657764	0.116184	-0.124278	-0.516388	0.180812	0.125427	-0.0746441	-0.0962477	0.0990838	-0.0499658	0.246934	0.138481	0.512406	0.0823439	0.31121	-0.560267	0.304567	20	7
Rpl31	0.298929	-0.00423229	0.516402	0.386788	-0.0547613	0.197174	0.283787	-0.0146882	-0.208738	0.81218	0.184016	0.56523	0.518593	-0.121879	0.221776	0.0953026	0.0722861	-0.0116019	0.0286012	0.060722	0.381985	0.114364	0.478709	0.158237	0.344874	-0.283455	0.015617	20	7
Rpl32	0.251505	-0.00911209	0.423931	0.343811	0.143902	0.208946	0.237953	-0.146822	-0.263515	0.436307	0.195287	0.333081	0.433314	-0.492903	0.0283368	0.18087	-0.0322019	0.035317	0.129595	-0.124958	0.260006	0.122104	0.554065	0.209937	0.279434	-0.340173	0.564235	20	7
Rpl36a	0.218772	-0.000979597	0.324056	0.00404202	0.00532096	0.133073	0.171246	-0.11326	-0.134666	0.45303	0.23781	0.0756482	-0.508481	-0.71853	0.465411	0.0685138	-0.093537	0.0382722	0.14305	0.368288	0.278778	-0.00897959	0.456163	0.11768	0.22799	0.837622	0.699236	20	7
Rpl36al	0.19569	0.0762128	0.176335	0.243791	0.135935	0.0657581	0.288129	0.330898	-0.0557841	0.953579	-0.090122	0.00179596	-1.15667	-0.34989	0.225192	0.144611	0.209717	0.567084	0.173366	-0.254006	0.389707	-0.0436601	0.3584	0.127197	0.261797	-0.410046	1.0282	20	7
Rpl7	0.28769	-0.024831	0.253993	0.196557	0.0800289	0.180363	0.0234232	-0.0286484	-0.161503	0.6467	0.13819	-0.0812477	0.390495	-0.801425	0.236892	0.117051	-0.0692042	0.0625236	0.195139	-0.280442	0.140774	0.121229	0.51993	0.20729	0.380092	0.397677	0.391041	20	7
Rps25	0.246066	-0.0506375	0.140551	0.355974	-0.00464689	0.173635	0.347928	-0.0316627	-0.256683	0.228818	0.144843	0.372222	-0.234321	-0.328084	0.0180184	0.0798669	0.0150027	0.172678	0.0670885	-0.184789	0.225133	0.135674	0.509687	0.148099	0.282842	0.644818	0.337403	20	7
Rps3a1	0.318477	-0.0507292	0.260076	0.279136	-0.123775	0.200068	0.200984	0.157214	-0.31428	0.434772	0.144586	0.253566	-0.00735069	-0.667387	0.366085	0.103075	0.0906388	0.0870017	0.024904	-0.0334185	0.473164	0.108032	0.602492	0.181854	0.346462	-0.493563	0.557563	20	7
Rps5	0.228143	-0.0169318	0.280253	0.257601	0.11439	0.242893	-0.015809	-0.128901	-0.169069	0.533533	0.127513	0.325797	0.225154	-0.665599	0.169974	0.123434	-0.00711816	0.0971222	0.150419	-0.104678	0.290115	0.149205	0.522188	0.201887	0.354859	0.497048	0.481133	20	7
Rps6	0.319134	-0.0626222	0.195584	0.374817	-0.137832	0.190093	0.311409	-0.126873	-0.145495	0.691341	0.122182	0.214765	0.329524	-0.296798	0.327106	0.0919929	-0.0301645	0.0367323	0.0979057	-0.378433	0.2334	0.134371	0.572212	0.123255	0.331598	0.146559	0.352762	20	7
Rpusd3	0.130869	0.499132	0.10378	0.91313	-0.768181	0.0865482	-0.868192	-0.379159	1.55383	2.36998	0.836589	0.353027	0.130987	0.254863	1.007	1.11451	0.595116	1.44796	2.50553	3.27365	0.311421	1.41402	0	0.119505	0	0	0	20	3
Rxrb	0.0141184	0.00934898	1.50536	1.01406	0.249327	0.125735	1.29971	0.163829	-0.611403	1.31973	0.216677	0.0601228	-0.638232	-0.53926	0.108602	0.0231513	0.514788	1.10317	1.04055	-1.21973	-0.244709	0.0677702	3.34184	0.617835	0.416024	-1.7912	0	20	6
S100b	0.0937989	-0.00961291	0.0322904	-0.169579	-0.144015	0.0293747	0.359981	-1.34728	0.245065	0.609988	0.393356	0.435184	0.336501	1.4778	0.249758	0.274575	-0.130753	2.30653	-0.0228338	0.400125	0.242636	1.18482	2.41014	0.429972	1.13454	-1.46547	1.66293	20	7
Scrib	0.458737	0.182476	0.145053	1.18675	-2.42903	0.158058	1.11723	0.115978	-0.34432	-4.13916	0.582186	1.10309	0.0999705	2.46412	0.0767417	-0.169435	0.516242	1.06367	-0.115895	-1.00507	0.250196	0.593702	1.03638	-1.04049	2.71411	0.634202	1.4427	20	7
Sec11a	0.225891	0.0290287	0.411734	0.241835	0.851225	0.244583	0.694439	-1.28274	-0.801659	2.16042	-0.0726734	0.0983007	0.72114	0.760384	-0.266842	0.228025	0.177513	-0.521675	0.379001	0.461233	0.045689	0.0715555	-0.159583	0.771661	-1.53398	0.072335	1.96845	20	7
Sec61g	0.260261	0.0273342	0.480385	0.281769	-0.467752	0.0625147	0.245341	0.0120972	-0.541329	0.799118	0.0715219	0.160955	-0.765126	0.044419	0.0206338	0.119122	-0.0817564	-0.401806	0.227252	-0.541081	0.170887	-0.167172	0.816933	0.0305723	0.406321	1.17011	4.34688	20	7
Senp3	0.199137	0.098453	0.237849	-0.880263	1.57901	0.171812	0.72726	-1.90576	-0.304914	-0.227126	0.233238	0.278936	-1.28334	0.0480915	0.0075271	-0.837579	0.108697	1.44888	0.493314	0.617525	0.095777	-0.236461	2.01841	1.67673	3.34053	0.99094	0.398021	20	7
Sez6	0.125803	0.367795	2.06438	2.11678	0.61044	0.463198	0.959586	1.0085	-1.73448	0.340839	0.342614	0.0444097	1.29592	-0.436005	0.292379	-0.671868	0.134353	0.964816	2.57443	2.14071	-1.52771	0.073619		5.16278	0	1.36877		20	4
Sf3b5	0.305855	0.258152	0.310597	0.236068	0.472048	0.424959	-0.0445855	-0.174381	-0.489474	1.06781	0.148673	-0.222563	0.114258	0.0139513	0.139195	-0.0199659	0.111501	-0.134959	1.72088	0.226928	0.112365	0.00414301	0.890369	0.273627	-0.0475201	0.293415	1.67908	20	7
Sfxn3	0.535261	-0.148829	0.544653	0.299555	2.23561	0.327482	0.117116	-1.3041	0.639783	0.418251	0.0965211	-0.16726	0.0471033	-0.434721	0.655917	-0.482847	0.0273574	0.594692	0.756489	0.641092	-0.0689186	-0.376149	3.04823	1.85448	0.936444	1.28664	3.36916	20	7
Shfm1	0.264682	0.112451	0.0810467	0.175904	0.0223326	0.167915	0.216218	-0.213434	-0.0706086	1.04636	0.145949	-0.12465	-0.389622	-0.00907881	-0.171528	0.120881	0.0785336	0.336618	0.356195	0.121546	0.1794	0.153568	0.412474	0.134159	0.331465	0.319884	-1.32508	20	7
Shisa4	0.127711	0.0791888	0.340659	0.274239	-0.448767	0.0846168	0.715814	-0.196107	0.296497	0.890852	0.112447	-0.173435	0.574751	-0.460338	0.36836	0.470746	0.283816	-0.417429	2.28048	0.448057	0.223365	1.22556	1.23042	1.24525	-0.230233	2.06395	0	20	6
Shisa9	0.444392	0.240482	2.99781	1.28019	2.10645	0.307502	1.83118	0.907148	2.38401		0.134982	0.119238	-0.280447	5.12548e-15	0.653339	2.0897	-0.164169	1.68251	-0.870357	0.0112082	0.445144	0.882603		-0.767635	1.12831	1.98085		20	4
Shkbp1	0.204306	0.113988	-1.71498	2.78956	-1.86405	-0.565532	1.75863	1.85146	2.0656	3.8309	0.335764	0.884868	0.37972	1.92989	1.07852	0.659548	-0.329044	-0.359411	0.0756355	-2.45907	1.2693	0.425757	0.781176	-1.21928	2.69362	6.33546	1.85857	20	7
Sipa1l3	0.863533	0.18183	0.00874965	4.62108	-0.966867	0.841163	1.52137	-0.0998717	0.54396	2.18664	0.0387105	0.755035	-1.3988	-1.43208	0.66349	0.13359	1.21902	0.389772	-1.41837	5.16012	1.5727	0.345392	2.17246	2.16631	3.26172	-0.0373626		20	6
Slc25a4	0.190001	0.0177202	0.233762	0.245341	0.325936	0.0737881	0.180013	0.0750196	-0.462507	1.07177	0.115784	0.0469887	-0.17574	-0.109415	0.0151516	0.242429	0.131075	-0.0427008	0.393158	0.405047	0.14686	0.369328	1.5744	-0.00611046	0.780858	-0.500631	-3.78169	20	7
Slc39a7	0.1266	0.11548	0.778066	0.680592	-0.254566	0.0904419	0.683555	0.502811	-1.08339	0.638813	-0.162642	0.182429	0.139163	-0.786924	0.387509	0.414077	0.19178	-0.238675	0.0740549	-0.274622	0.139324	0.137326	1.37239	0.216315	1.17692	0.986199	-0.864656	20	7
Slc50a1	-0.0364272	0.0882691	0.555494	0.187134	0.859609	0.275025	-1.17244	-0.111752	0.783911	0.328276	0.0606973	0.355949	-0.686336	-0.418039	0.180752	0.293836	0.193102	0.467882	0.742328	0.173684	-0.0396038	0.31896	0.673766	1.2338	3.02719	1.25606	-1.27294	20	7
Smap1	0.14965	0.0777941	0.264563	0.360546	0.0570057	0.0991899	-0.167255	0.817274	1.06962	0.981426	0.140596	-0.480718	-0.462685	-0.135951	-0.463628	0.123668	0.342704	-0.00351743	0.538091	0.532909	0.470939	0.283841	-0.796858	0.893384	0.677032	2.04863	3.55497	20	7
Smg8	0.42375	-0.00559097	-1.13563	1.57154	2.76666	0.238926	1.93096	1.05934	-4.11156	1.20026	-0.20426	0.548598	2.14649	0.610203	0.308612	0.767145	0.224887	3.98487	2.44415	0.0985808	-0.237842	1.20721		0.989777	-0.923364	0.944049	1.85872	20	6
Smox	0.256819	0.327901	-0.548999	0.213834	-0.307667	0.202485	-0.274431	-0.821585	0.796743	3.07296	0.187396	0.110031	1.67904	1.23302	0.978447	0.548884	0.361686	1.023	1.16235	-0.159953	-1.32109	0.279001	4.33121	0.578223	-0.102862	1.29291	3.98503	20	7
Snrpb	0.411726	0.0804883	0.147325	0.627125	-0.127931	0.0339263	0.120452	-0.587943	0.00516907	0.262261	-0.119675	0.0140867	-0.348511	-0.993208	-0.253644	0.142838	0.210199	0.252714	0.203637	0.380077	0.136505	0.00838736	0.558714	0.360034	0.247349	-0.13394	0.219033	20	7
Snrpn	0.583314	0.312023	0.58938	0.220706	-0.120442	0.446528	0.349078	0.0148891	-0.448909	1.3979	0.187877	0.013116	-0.341472	0.359908	-0.131026	0.521305	0.00816414	1.46456	1.12908	-0.36625	0.536153	1.40441	-1.14454	0.58564	-1.80875	4.90814	3.34175	20	7
Srcin1	0.421125	0.0458691	1.25173	1.39674	-0.187967	0.26849	0.846588	-0.585228	0.571935	0.179925	0.384503	0.187452	-0.50051	-0.458521	0.0430824	0.456432	0.173312	0.184556	2.16758	1.97547	1.78721	-0.165355	-3.28683	1.62834	-0.565143	0.633305	1.89027	20	7
Ssbp4	0.101321	0.326743	0.140662	0.480646	-0.483989	0.405218	0.598493	-0.217819	0.120249	0.475082	0.31126	0.107505	-0.00612961	-0.0480455	0.214914	0.289867	0.471595	0.111441	0.450278	0.564557	-0.0139841	0.176198	-0.454629	0.278334	2.40859	-0.427748	1.90089	20	7
Stmn3	0.330277	0.667941	0.815527	1.73027	0.523414	0.710848	1.36551	0.46451	-0.230248	0.579342	0.148617	0.220812	0.111586	-0.085107	0.247382	0.305046	0.489786	0.307736	-0.656715	1.71242	-0.72528	0.67981	-0.977362	3.15531	-1.59067	-3.03082	2.09019	20	7
Stoml1	0.483074	0.153652	0.121083	0.0382694	-0.0568481	0.219346	1.56451	1.05921	2.336	0.79815	-0.157396	-0.305556	-1.59299	0.603019	0.0998972	0.517399	0.803587	1.19351	-0.526755	1.62671	1.20792	0.0765292	1.26755	-0.809016	1.0884	1.89568	0	20	6
Stxbp2	0.313357	0.276794	2.40686	2.57219	-1.12425	0.413206	1.95907	-0.809794	1.90316	1.78038	0.526434	-0.101915	-0.475251	-0.159702	1.65072	0.281947	0.6418	-1.45706	0.963883	0.545376	2.61057	0.316291	0.456284	-0.804067	1.37969	0.0971324	0.147452	20	7
Sumo2	0.209301	0.00290477	0.214416	0.0979951	0.028049	0.157126	0.326748	0.00706562	-0.201093	0.461327	-0.0405875	-0.0340304	-0.231979	-0.285746	-0.112654	0.061463	0.166621	0.165838	0.306643	0.547626	0.345904	0.0654471	1.26072	0.3033	0.622806	0.452284	-0.500355	20	7
Suv420h2	0.559499	0.265178	0.380373	1.43232	0.946253	-0.228564	2.10784	1.70447	0.380577	3.07489	0.58908	1.35261	1.49181	-0.256389	0.677175	0.12054	1.1052	1.84418	-1.67103	-1.57722	-1.99003	0.132665	0.0516338	1.79839	1.62803	-2.42626	0	20	6
Taf10	0.456104	0.392618	0.181989	-0.104129	-1.09072	0.520664	0.894525	-0.540227	0.227683	2.57894	0.446762	-0.622402	0.439504	-0.338898	0.0084549	0.157771	0.420777	-0.826746	-0.19052	0.0962601	1.09655	0.466583	1.0667	0.490962	0.36849	5.32409	2.88355	20	7
Taldo1	0.115916	0.0429152	0.335982	0.351926	0.644255	0.0569484	-0.235739	-0.363052	0.0444566	-0.516033	-0.0785267	0.149064	0.505919	-0.562506	-0.100262	0.278103	0.288279	1.18914	0.405443	0.284067	0.783813	0.1333	0.64852	0.657972	0.857996	0.0461381	-0.401436	20	7
Tcn2	0.444685	-0.0124031	0.393368	-0.139803	0.610935	0.150377	-1.62701	0.195437	-0.705503	1.20346	-0.335191	2.00735	1.09084	0.529163	5.54853	0.353759	0.0450811	0.359947	1.17759	0.347033	-0.0116265	0.135731	-1.26219	0.076229	4.08066	3.44309	0.0761403	20	7
Tex264	0.0532741	0.326388	0.337512	0.282368	0.532957	0.261066	0.572045	-0.790752	0.543405	3.12821	0.32003	0.320661	0.34163	-0.352819	-0.179714	-0.0959187	-0.115312	-0.603183	1.41997	0.0385761	0.847858	0.131597	-1.59464	0.117555	1.03381	1.73452	1.87134	20	7
Tlcd1	0.0324998	-0.049309	0.68035	-0.103855	0.288188	0.192668	0.201671	1.42125	0.226116	3.80136	0.646959	1.12675	1.57943	1.86751	1.5552	0.683283	0.580802	-0.146496	1.62615	0.515235	0.441578	-0.0076184	1.262	0.913919	-1.9958			20	5
Tmbim4	0.162068	0.158102	0.735624	0.467805	0.806838	-0.0888576	-0.318467	0.0442307	-1.05024	0.0614906	0.0852821	0.0548347	-0.607162	-0.0697572	0.188508	0.437333	0.0616286	-0.0255796	-0.492073	0.549904	0.407088	0.203216	0.00611161	0.1447	0.158272	0.104409	2.14282	20	7
Tmem160	0.0105779	0.185951	0.185691	0.18185	-0.078274	0.148641	-0.153746	0.261902	2.53119	1.01265	0.202453	0.114303	0.209505	0.0109758	-0.198419	0.470789	0.145124	-0.180546	0.68604	0.855026	-0.18531	-0.0479919	0.0370702	0.783896	0.954714	2.39217	-0.902012	20	7
Tmem86a	0.0769226	0.632174	0.539425	0.230884	1.14581	0.0349417	1.10318	0.942086	2.13041	4.0069	0.0451183	0.156486	-2.11338	-2.41883	-2.29597	1.22535	0.618602	0.584933	-1.40867	-0.0540239	0.557877	0.125357	1.93228	-0.48247	1.56969	1.01704		20	6
Tnfaip1	0.144636	0.167471	0.32856	1.21492	2.87849	-0.229945	0.937732	0.240909	0.469066	-1.50044	-0.187478	0.139425	0.933522	0.656624	0.316292	-0.0203861	0.21807	0.0446883	-0.458622	-0.894572	0.321647	0.0337963	0.148508	-1.0116	0.542857	1.08584	0.00741689	20	7
Tnk2	0.486925	0.0951583	0.0511548	2.54507	-0.207238	0.427445	0.273016	-0.191063	5.0108	1.9594	0.409119	0.379678	2.08833	0.602958	0.307638	-0.189459	0.375077	0.177053	1.34695	-1.56339	0.234979	1.24759	1.41642	-0.492346	1.46313	0	-1.10168	20	6
Tomm40l	0.87211	0.466293	1.63625	1.15528	-0.529537	0.569128	0.828073	0.879816	1.27313	3.53431	0.13735	0.135979	-0.0769235	1.02805	0.611869	-0.0213638	0.651273	-0.378059	0.887495	-1.75192	0.397774	-0.0255407	0.276298	-1.71637	2.45619	1.53114	0.644397	20	7
Tomm6	0.845728	0.952048	0.0477715	1.19067	1.14541	0.0141467	1.6498	1.06828	-3.76307	4.47452	-0.280178	0.267018	-2.37949	0.573445	-0.241899	0.792155	0.335954	2.18734	1.55663	1.02948	0.169529	0.190451	-1.51454	0.704311	2.80632	-0.984313	-0.781512	20	7
Tonsl	0.202196	0.181734	0.901554	0.550398	1.05328	0.0494243	0.11201	0.0101664	0.16474	-0.0148643	0.224271	0.014958	-0.161214	-0.39158	-0.123765	0.31212	0.439953	-0.0943699	0.278632	-0.993301	0.825214	0.127567	0.800818	0.674764	0.801018	0.81926	-0.038204	20	7
Traf7	0.00420529	0.139511	1.43801	1.35832	2.65551	0.297142	-0.77465	0.711203	0.255338	1.1233	-0.148333	0.579063	2.4244	0.660936	0.737042	-0.0223658	0.364571	1.89435	0.137673	-0.0596657	0.867554	0.220894	0.215995	0.562562	-1.37765	-0.899798	0	20	6
Trappc2l	0.621217	0.240089	0.472184	0.174884	-0.286242	0.261098	0.66502	0.240534	0.217309	0.223948	0.106508	0.515865	-1.12119	-0.0163437	0.159522	0.444903	-0.0277581	0.142287	0.150101	0.48131	0.471599	-0.0503312	0.526856	0.0332688	-0.9943	1.33851	-7.05062	20	7
Tsc2	0.202963	0.465305	-0.61119	1.38314	-0.611334	0.405197	-0.832365	1.37744	-2.30847	3.86824	0.577704	0.379937	1.44852	-0.290365	0.0969343	0.31176	0.178498	1.58129	0.368759	-0.472533	0.758928	0.233895	4.33964	1.574	1.2712	0.944049		20	6
Ttc13	0.20955	0.266928	-0.446306	-0.919895	2.09948	0.521218	0.985994	1.38999	-0.891658	0.519057	0.0956511	-0.0155674	0.471332	0.970256	0.487364	0.230595	0.963343	1.19646	1.79956	0.713217	0.178621	0.0428064	-0.295389	-1.76622	1.96973	2.02954		20	6
Ttyh3	-0.697756	-0.276038	1.07413	-0.0104631	0.154412	0.122012	0.695835	0.853056	-0.0418809	1.29981	0.334021	0.295168	0.282448	1.81958	0.135611	0.398416	1.40639	2.04689	0.0759678	-1.27111	-0.590837	0.355219	1.39464	0.29414	-0.839335	0.217456	1.78995	20	7
Ube3b	0.502854	0.271005	-1.41167	2.06	0.111033	0.159521	2.33241	-1.58773	-0.923157	-2.10058	0.209854	0.514307	0.223781	-1.0171	0.305929	-0.763192	1.49096	0.035509	0.273389	3.05841	2.15234	0.452237	0.997532	-0.00273965	2.42952	0.0455708	2.20827	20	7
Uqcc3	0.219768	0.341313	0.494012	0.609692	0.32902	0.181158	0.452915	-0.385751	-0.308175	0.24519	0.116704	-0.236847	-0.595914	-0.93365	0.079731	0.158475	0.252797	0.108891	0.786345	0.537469	0.654954	-0.0403423	0.611185	-0.193446	1.82811	0.711408	1.41309	20	7
Usp19	0.328302	0.141795	-0.639713	0.990569	0.365016	0.0467422	0.616266	-0.508723	-1.8391	-0.0208328	0.127991	0.715643	0.441513	0.590786	-0.359201	0.0128153	0.217145	0.696139	-0.272107	1.0037	0.16404	-0.483188	0.688378	0.658684	2.38883	1.29351	0.0996149	20	7
Usp5	0.140668	0.0313482	0.956529	0.539194	0.608612	-0.284521	0.139959	0.294043	-0.123124	0.842117	0.0954787	0.0517092	1.21492	-0.858781	0.204931	0.374354	0.450661	4.54119	1.08205	2.02918	-1.31112	0.520484	-0.434143	0.239313	-1.52779	0.391574	0	20	6
Wdr89	0.371212	0.199222	-0.0123728	-0.00106613	0.623426	0.214676	0.50068	-0.0797138	0.00560085	0.840598	0.136689	0.174464	-0.111783	-0.156185	0.027959	0.173659	0.0375048	0.145841	0.0372541	0.564778	0.382018	0.261566	0.615546	0.282079	0.157531	-0.726462	-1.38086	20	7
Wdr91	-0.609797	0.359644	-1.27652	0.211401	1.87819	0.133661	0.105527	0.726153	-0.799003	3.92934	0.0907076	0.048809	1.21954	0.644442	-0.00671694	-0.288574	0.017702	0.598043	1.41013	1.77382	0.0495755	0.00188355	2.31094	0.0683349	-1.45551	2.40706	0	20	6
Yif1a	0.178829	0.263837	-0.287232	-0.0131567	0.165928	0.245781	0.77987	0.458462	-0.197181	1.41663	-0.00860626	0.246016	0.314575	0.0331835	0.178246	0.22966	0.448776	0.971054	0.251424	-0.353181	0.723894	0.00451124	0.153023	-0.0199262	0.160271	2.07336	-0.581213	20	7
0610037L13Rik	0.408107	0.208524	0.34902	0.330437	-0.138468	0.415408	0.548134	0.100922	-0.365878	0.58514	0.204635	0.0454973	-0.283178	0.946624	-0.0678045	0.377683	0.0166674	-0.255866	0.0552103	-0.74463	0.209221	0.426178	-0.0773439	-0.0326034	0.52877	2.50762	4.69877	19	8
0610040B10Rik	0.201532	-0.00294949	4.6651	-1.67677	-1.01523	-0.132769	0.718139	0.786857	0.399803	0.870095	0.109008	-0.339993	-3.92487	0.778616	0.122368	0.696494	1.54008	1.45071	2.36316	3.68621	3.64162	1.15326	0.829754	1.88776	1.56413		-2.39127	19	7
1110032A03Rik	-0.365811	0.182024	0.330284	0.107359	0.477856	0.0788644	0.317215	-0.21814	1.86143	0.0432033	-0.0664244	0.188862	-0.459552	0.63473	0.199004	-0.00461039	-0.134336	1.28221	0.558457	-0.24819	0.374853	0.407047	-0.544887	0.157742	1.71079	4.66601	4.02916	19	8
1700037C18Rik	-0.0362103	0.401024	0.920976	0.327962	-0.773562	1.68284	0.592336	-1.52243	-1.43681	3.8201	0.566243	1.11113	0.776856	-2.42747	1.20765	0.0713348	1.43367	-3.53226	1.99235	2.54984	-1.00657	0.206919	1.09238	0.643368	0.629655	0	4.6517	19	7
1700113A16Rik	0.659213	0.197017	1.9052	0.770571	-1.3586	0.332294	1.2988	-2.03298	1.42143	0.850204	1.02883	-0.975574	2.49253	0.698429	0.535279	0.804784	1.60473	-1.39843	1.21834	2.81916	3.5622	0.835844	1.08589	-0.212356	0	-3.58572		19	6
1810037I17Rik	0.14919	0.0506613	0.257804	0.463218	-0.0187781	0.0340937	0.289898	-0.0848074	-0.863127	0.5104	0.152162	0.138941	0.176426	-0.498299	-0.175931	0.232955	-0.0356483	0.347686	0.182256	0.882445	0.157922	0.403765	0.377347	0.451289	-0.683746	0.758692	-2.52809	19	8
2310011J03Rik	0.202438	0.21442	0.473863	-0.66086	1.73209	0.0588121	1.20251	0.220329	0.482222	0.886099	0.1734	-0.163451	1.87127	-0.903633	-0.205596	0.514078	0.250375	0.595053	0.444015	2.05071	0.325363	0.11732	-0.844145	-0.696905	-1.08204	-1.54248	1.58161	19	8
2310015A10Rik	0.218366	0.165884	1.491	1.24364	1.56096	0.304853	0.305086	-0.914338	-4.62764	0	2.05884	-0.649559	-0.410157	-4.13297	0.832346	-0.444432	0.112427	1.9489	1.0232	-1.24506	0.934299	0.0798908	2.46578	0.823177	2.17573	0.993253	1.8713	19	7
2310061I04Rik	0.146055	0.266805	0.561685	0.708525	-1.25979	0.0715558	0.474554	-0.308394	2.13445	-0.147795	0.297882	0.434998	-0.583232	-0.75799	0.083696	0.560473	-0.718404	0.948011	0.234853	-1.09914	0.502445	0.0139878	2.52225	3.86247	-1.02108	2.75957	2.01174	19	8
2410015M20Rik	0.333523	0.0797765	0.413409	-0.353658	0.630107	0.189855	0.143349	-0.273371	-0.0662745	0.00938575	0.116113	0.0155033	-0.516125	-0.85518	-0.210886	0.228279	0.428895	0.213859	0.189171	-0.216827	-0.0227018	0.197982	0.752817	0.0852	0.263939	1.04022	3.69016	19	8
2410131K14Rik	-0.221396	0.0628747	-1.68717	0.00351771	3.49373	0.751669	0.87706	1.06723	0.848186	-2.36868	-0.295776	0.0356499	-0.213924	0.584752	0.567195	0.46784	0.0224238	0.697802	0	1.67538	0.893844	0.111457	0	0.933671	0	4.04672	2.19951	19	5
2610001J05Rik	0.191257	0.174027	0.790296	0.244277	-0.571292	-0.0834	0.199922	0.331491	0.201998	0.338452	0.210334	-0.115782	-2.37434	-0.0431187	-0.547412	0.230952	-0.163079	0.285705	0.650296	-1.34732	0.466344	0.259089	0.382296	0.314945	0.963827	0.931418	3.24476	19	8
3110009E18Rik	0.254295	0.227603	0.384838	-1.32204	1.39712	1.05241	-0.785093	-0.201952	-1.23912	0.145928	-0.0404634	0.329038	-0.437501	-1.56815	1.18559	0.540377	0.365098	0.927399	3.3808	-0.507458	0.804319	2.28313	0.720385	2.146	0.892133	2.97338	1.4427	19	8
4833439L19Rik	0.47078	9.98976e-05	0.72259	0.85185	-0.212323	0.268555	0.866687	-0.373738	-0.0141843	2.53408	-0.164378	0.00408117	-0.924941	-0.148738	0.0992194	0.0997283	0.134957	0.229781	0.398285	0.647343	0.58126	0.267591	-1.72558	1.43345	1.17948	-0.0322629	2.90524	19	8
5031439G07Rik	-0.0564111	0.295125	0.450201	1.62097	0.29883	0.537364	-0.250774	-0.0131405	1.58082	0.251553	0.451218	0.413126	1.25143	-1.00514	0.14551	0.147764	0.0642622	0.0874212	0.425845	-0.625033	0.632222	0.229022	3.45949	-0.395632	-0.911194	3.66632		19	7
6330403K07Rik	0.229389	0.0521654	0.508001	0.0963838	-0.230769	0.189322	0.0449483	-2.84841	0.206624	0.124234	0.054714	-0.097596	0.292687	0.597513	0.0791546	1.63073	-0.328191	-1.10601	1.30688	-3.10896	0.26725	0.853201	-1.73188	1.05693	1.05339	2.73092	-0.630255	19	8
A430046D13Rik	0.905755	0.268505	2.30391	1.12007	2.3511	0.57674	0.153022	-1.9302	-2.08854	-1.2925	0.556002	0.661169	0.554576	0.326749	-0.36686	-0.298672	0.715582	-0.61942	1.68652	2.48915	0.502615	0.203904	2.18017	0.105188	-3.52211	-1.66679	1.8205	19	8
Abcg2	0.283481	0.934795	1.72297	2.67652	0.0643365	0.307865	2.74423	-0.36456	2.41198	2.44849	0.275889	-0.0788745	-2.24463		1.64078	0.0707415	-0.172124	-0.208615	0.230065	-0.528999	0.123665	0.111633	1.38241	-1.65717	2.4296	0.717443	1.7604	19	7
Abhd14a	0.234454	0.193292	0.71205	0.662531	1.25213	0.0834052	0.0947582	-0.190971	0.0144139	2.87946	0.0197698	0.40828	0.711901	0.237961	-0.529719	0.225252	0.0792726	-1.73092	0.457597	-0.160753	0.727346	0.187619	-1.79187	1.43652	-1.66186	-0.891812		19	7
Abhd4	-0.547683	0.334986	0.674793	-0.0725976	0.658248	0.06795	0.413318	-0.407815	-1.98396	3.27068	0.577717	-0.114072	0.676969	3.66238	0.497121	0.270317	0.228136	0.258815	0.438491	-0.486307	0.162192	0.175186	0.566373	-0.195459	-1.11591	1.28664	4.33715	19	8
Acaa2	1.21013	0.424746	-0.357127	0.0954588	0.409215	-0.0956256	0.320034	0.0791571	-0.0380894	3.09107	0.43972	1.2624	1.24433	-2.3509	0.996135	0.239748	0.0755054	0.38963	-1.15549	-0.143627	0.265112	0.260496	1.78496	2.38911	-1.07808	-0.819983	3.51673	19	8
Acadvl	0.360293	0.0881036	0.103508	0.418745	0.165395	0.0541534	0.741257	0.317534	0.632262	4.6042	-0.0242295	0.785919	-0.758613	0.559203	-0.0091667	0.000826276	0.165086	0.1501	-1.13789	-0.0574268	0.187737	-0.18309	-1.20568	0.944671	-1.16517	2.42875	4.87388	19	8
Acd	0.851562	0.611707	0.356525	0.636975	0.170861	0.215735	-0.102897	0.336267	0.0977215	0.263516	0.285803	-0.0593429	0.160008	0.103044	-0.217963	0.336455	0.211071	-0.407496	0.409594	-1.40303	0.0911769	0.365174	-5.36184	0.372888	-0.720948	-1.42107	2.86334	19	8
Acot13	0.470771	0.171304	0.655441	0.329541	0.284757	0.0912825	0.262035	-0.282476	0.565656	0.881108	0.282037	-0.282914	0.356451	-0.771006	-0.278575	0.681188	0.107966	-1.52264	1.21086	0.209054	0.875659	-0.176201	-0.448891	0.628493	1.09993	1.66867	0	19	7
Adck2	0.137436	0.297096	1.25926	1.2558	-0.0761123	0.129488	2.1402	0.985713	-1.11969	2.07977	0.596602	0.509604	1.85642	-1.22217	0.954682	0.390218	0.0239389	-1.81467	-0.119881	-1.34632	1.65509	1.49744	1.04589	1.71045	1.05576	-1.57667	0	19	7
Adcy5	-0.366388	0.100042	1.64247	0.562879	-1.16987	0.517055	0.154177	1.29614	-0.98206	3.66967	0.235525	0.282524	0.169765	0.68296	0.391893	-1.00777	-0.00853931	0.652053	-2.09062	-0.264076	0.623459	1.66731	2.95827	3.00993	1.32797	1.2656		19	7
Adh5	0.216764	0.0899294	0.932046	0.934198	0.202225	0.319602	-0.335752	-1.08629	-0.679446	1.26643	0.388733	0.127222	0.364883	0.756749	-0.213078	0.462055	0.655341	0.217214	-0.123199	0.363804	0.378921	0.180483	-2.30331	-0.669276	-1.21054	0.581791	2.9762	19	8
Adrm1	0.66728	0.2859	0.636185	0.189966	2.99847	-0.0395718	0.707961	0.634737	2.05609	2.56173	-0.181446	0.00243573	-1.33437	-0.665222	0.145329	0.480567	0.746581	-0.169583	0.936957	-0.489227	-0.605414	0.257601	1.6585	0.184815	-2.18068	0.779519	0.665836	19	8
Aifm3	0.129936	1.54338	-1.65403	0.774294	0.44251	0.0856066	-0.367914	0.173512	1.23295	2.59506	0.307755	0.60192	-1.82331	0.246799	0.731067	0.248412	2.302	0.903232	-1.12957	0.136143	0.967334	3.22855		5.4044	-1.66208			19	5
Ak3	0.0819992	-0.0751879	0.587881	0.746803	-0.586338	0.0207895	0.829848	0.550856	0.823502	0.52695	0.0445467	0.375269	-0.834542	-1.60313	-0.47679	-0.0677837	0.0274396	0.167751	-0.763953	0.404906	0.0645058	0.64955	1.68505	1.46037	0.288174	-1.12136	1.58715	19	8
Aldh1l1	1.77029	0.61542	-0.0951605	0.187308	0.142758	0.283074	0.539464	-0.491137	-0.649683	1.60943	2.01312	0.827402	0.711815	1.01638	1.08777	0.544298	1.58529	-2.19473	-1.01755	4.05966	-0.184126	1.58086	1.21188	2.89402	0	0	2.09019	19	6
Aldh2	0.117099	-0.559874	0.000755265	0.284562	-0.0622464	0.0472185	0.366131	-0.088545	1.63634	-0.80186	0.017261	-0.176501	2.36952	-1.82155	0.382364	0.147381	0.162139	0.355298	0.7186	-0.128092	0.0377973	-0.112452	0.0525342	0.124077	1.69523	0.216444	2.44102	19	8
Alkbh1	0.381678	0.373571	0.284662	0.276586	-0.38027	0.237412	1.16851	-1.20912	-0.387404	1.28537	0.504608	0.406157	1.07633	-0.105994	0.224348	0.37692	0.480839	-0.468427	0.111625	-1.27782	-0.00313983	0.36474	5.29301	-0.765179	1.86547	0.744073	2.71687	19	8
Alkbh6	0.384646	0.269564	0.0866279	0.315361	0.881024	0.153844	0.760209	0.0313207	1.25564	0.464467	0.222471	-0.0845377	-0.26062	-0.491935	-0.209347	0.226565	-0.103252	0.979593	-0.84873	-0.845963	1.10803	0.0379007	-2.19732	1.81317	1.67557	2.54382	4.03311	19	8
Anxa5	1.78636	0.079471	0.841876	0.29091	0.0227042	0.204267	0.107706	-1.16822	-1.55997	3.96555	1.37229	-0.062322	1.70953	-0.998889	0.150399	0.0442207	0.292668	0.111703	0.299461	-0.0392522	0.248169	-0.767268	0.114843	0.441501	-0.139604	-0.951615	2.77077	19	8
Ap1s1	0.408363	0.3154	0.335369	0.460021	0.621678	0.528242	0.244852	-0.528569	-4.33898e-05	0.77483	-0.0547737	0.102938	-0.274657	-0.582125	-0.396283	0.41861	0.219512	0.962263	1.29618	0.198189	-0.0295868	0.325403	2.02908	0.476273	-1.07565	0.936849	0.127308	19	8
Ap2m1	0.222904	0.244246	0.488418	0.645237	0.84409	0.1414	0.501825	0.285488	-0.167992	0.660041	0.0882806	-0.111936	-0.250077	0.129431	-0.0488164	0.274604	0.0935406	0.0547234	0.50667	-0.0232919	-0.00551693	0.301201	-0.00838762	0.28794	-0.445692	0.651915	0.242741	19	8
Apln	1.35753	0.122658	0.566152	0.129974	0.948878	0.266209	1.35595	-1.51954		1.77552	0.271099	0.573604	1.8665	5.12548e-15	-1.55179	0.757635	-0.164846	-0.971819	0.397031	-1.88795	0.947393	2.39023	1.79829	1.66046	1.05605			19	5
Aplp1	-0.00635009	-0.0522001	0.0677	0.14176	0.232939	0.095365	0.429535	-0.0232964	0.178145	0.539851	0.221743	0.187016	-0.00992617	-0.678682	0.319643	0.263081	0.408252	0.819374	1.63688	0.176679	-0.300208	0.628808	0.628765	0.088219	4.24277	-0.610958	-1.46219	19	8
Apoo	0.418377	0.367086	0.286549	0.657317	0.985384	0.346421	-0.252982	0.191481	0.990149	4.51271	0.509642	0.143212	-0.230176	-0.402926	-0.130044	1.15177	0.0175698	0.838725	0.59182	-2.06444	0.332656	-0.0167876	0	0.711911	2.20795	0.239605	0	19	6
Araf	0.944454	0.131881	-0.170209	0.853941	0.0784081	0.107162	-0.523545	0.0996315	1.22674	1.0404	0.0574531	0.138315	-0.0336469	-0.414767	0.0199384	0.243547	-0.154346	-0.0465306	0.734855	-0.439425	0.0122602	0.236838	0.431554	0.483734	0.544659	1.23435	-1.049	19	8
Arf1	0.117544	0.113821	0.0978118	0.642015	0.0592736	0.00994657	0.0660452	-0.411428	0.534714	0.762036	-0.0570684	-0.0456234	0.070485	-0.428025	-0.0706795	0.0986241	0.10342	-0.241871	0.442	-0.134139	0.318859	0.0602046	0.0019737	0.238862	0.622045	-0.0525675	0.0128126	19	8
Arf3	-0.116525	0.129113	0.229923	0.429528	0.602249	0.410799	0.192781	0.00202329	1.28863	0.108099	0.186522	0.0405643	0.243738	-0.286417	-0.141134	-0.302615	0.45009	0.683436	-0.0212	1.08017	0.288354	0.189634	-0.125905	-0.845599	1.44709	-1.67809	3.18551	19	8
Arhgdib	2.51969	0.440642	0.740506		1.57036	-1.00536	1.85676	1.77888	-0.427498	1.67355	0.829268	0.716135	-0.153519		-1.16868	0.112678	0.171269	0.986219	0.188397	1.29659	-0.16407	0.0383744	0.162027	-0.0376977	0.129962	0.610386	0.846919	19	6
Arpc1b	0.230828	0.345586	0.393454	-0.218508	0.343718	-0.0484928	-1.13064	0.7167	-2.17542	2.13261	0.25564	-0.502267	0.0469737	-2.09235	0.586361	0.0771115	0.0100133	-0.124058	0.273145	0.292078	0.256989	0.141792	0.52031	0.212387	0.372616	-0.24569	0.758576	19	8
Asl	-0.165872	-0.0576318	1.15736	0.353975	1.20502	0.392748	-1.32137	-2.76118	-2.09097	2.06109	0.440259	0.576004	0.148826	-1.31655	0.554313	0.626893	0.376852	0.331215	1.22842	-0.671242	0.666517	0.353223	-0.293983	0.0952496	2.44835	1.10383	3.47771	19	8
Atf6b	0.145481	0.0634985	1.37388	0.421223	1.1014	-0.193884	-0.319403	-0.806424	0.0637893	-0.122097	0.258925	0.131191	-0.0281537	-1.24474	0.986078	0.387206	0.213802	0.376153	1.12591	-0.692291	1.37515	0.252049	-2.83728	0.292774	0.184559	0.78171	3.67091	19	8
Atg4b	0.194512	0.078911	1.12792	0.95985	0.934194	0.265927	0.763015	2.06409	-1.56756	0.335178	0.243482	0.289038	-0.341768	-0.810649	0.156205	0.210673	-0.487186	0.379516	0.809646	-0.835841	0.156622	-0.0941669	4.68757	0.360277	-0.517519	1.24929	-5.69586	19	8
Atp1b2	0.126637	0.204333	-0.032712	0.348025	-0.0678183	0.115029	0.0099502	-1.41272	-1.6282	1.65943	0.246067	-0.0148137	0.161375	-0.133668	-0.248197	0.291206	0.141165	0.0833503	0.110324	0.939286	0.182197	0.231532	2.25954	0.217276	0.870571	-2.06315	2.35561	19	8
Atp5g3	0.0444167	0.143847	0.4159	0.211234	0.148231	0.303693	0.370543	0.104916	-0.516144	1.35258	0.0440464	-0.0406679	-0.828958	-0.222128	-0.260315	0.192529	0.0938494	0.917094	-0.203421	0.235763	0.210844	-0.0263852	1.5487	0.757899	-0.0329273	0.601514	2.98094	19	8
Atp6ap1	0.133109	0.152197	0.70702	-0.0736439	-0.0704763	0.00430301	0.0403514	0.553567	-1.08014	-0.117585	0.247502	0.146215	0.0794144	0.423983	0.474448	0.132273	0.28451	-0.465269	-0.348602	-0.281201	0.234469	0.166613	0.500968	0.211969	-0.189413	0.241922	5.94329	19	8
Atp6v0d1	0.216985	0.194048	0.852946	0.0946357	0.130629	-0.0561063	0.580772	-0.499771	-0.660424	0.50358	0.0605228	0.117663	-0.656079	0.083268	-0.559234	0.186729	0.270827	0.1813	0.0346328	-1.42696	0.466505	0.315759	-0.52475	-0.0654332	0.187199	1.4472	0.054464	19	8
Atp6v1g1	0.220291	0.115624	0.0407661	0.487153	0.0557073	0.134069	0.109686	0.103905	-0.445943	0.653013	-0.118344	-0.154443	-0.185171	-0.173846	-0.17922	0.131409	0.157127	0.00316148	0.192431	-0.457958	0.175123	0.0412466	0.674405	0.340197	0.120832	0.133358	-0.0313574	19	8
BC004004	0.271348	0.351708	0.664498	1.00869	0.594598	0.0895838	0.95239	-0.544939	-1.19301	-1.10027	0.148349	0.185041	-0.013964	-1.04531	-0.0453855	0.412846	0.340784	0.208098	0.453839	0.213463	0.137033	0.0876105	-2.28898	0.698144	-1.12332	2.14021	2.26213	19	8
Bcat2	0.523684	0.110115	0.839223	-0.372067	2.04622	0.75193	0.825114	2.32002	-2.62137	1.2555	0.139225	0.279367	2.81267	-0.718117	1.12815	0.579808	0.44881	3.3115	-2.51155	-0.0523607	0.0185487	0.00335257	4.48259	-0.338626	-0.208404	-1.12278	1.7601	19	8
Bex2	0.298061	0.9243	0.418238	0.40829	0.63702	0.185346	0.670971	0.977532	-0.233563	0.476345	0.107881	0.0364538	-0.0719931	-0.730895	0.287273	1.70551	1.0096	-1.04473	0.27937	-1.43277	-0.976165	0.675083	1.26852	0.46249	-1.93301	-4.09265	2.09082	19	8
Bin3	1.20291	0.392752	2.69691	3.98234	0.0175295	-0.034074	0.51919	-2.09295	0.153264	6.20559	0.0203006	-0.188073	-3.51962	-0.482381	0.862552	0.0115663	0.235161	0.407059	0.519634	-2.16896	0.122986	0.251708	-1.35105	-0.72919	1.05937	1.78354	0.39928	19	8
Blvrb	0.384071	0.321899	-0.487232	0.706436	0.125424	0.297397	-0.153897	1.34043	1.6371	4.54688	0.573722	-0.242292	-0.0428296	-1.51897	0.0331554	0.327059	-0.0462485	0.912515	0.134998	0.640922	0.0465553	-0.173342	0.254548	0.30854	1.83712	-1.77936	2.80397	19	8
Bok	0.199662	1.19231	0.482551	3.6822	-0.0449106	0.945235	0.818763	-3.01179	-0.500373	-0.381772	-0.105909	0.147761	0.181331	1.47378	0.159438	0.37144	0.805945	-1.32904	0.709918	1.93426	0.0114876	0.913154	0.765478	0.11745	1.44979	-0.931509		19	7
Bola3	0.555618	0.275605	0.425172	0.646162	0.476535	0.29054	0.275055	0.0004489	-0.552197	1.12672	-0.0536517	-0.0407361	-1.2259	-0.150276	0.404763	0.281475	-0.00541346	1.06847	0.234125	0.298376	0.24443	0.149291	2.74398	0.418949	-0.457017	6.25046	-4.4748	19	8
Borcs8	0.558471	0.487185	0.417787	0.563272	-0.350771	0.293872	0.36742	0.52152	4.42156	0.276412	-0.0220076	-0.0329924	0.972897	0.200386	0.298393	0.620788	0.903139	1.11407	-0.672591	-0.632779	0.967774	-0.622354	-1.23598	0.981413	2.78427	-0.174333	1.54673	19	8
Brsk1	0.535544	0.233272	0.688508	-0.33308	0.82698	0.596206	0.461347	2.32378	-0.386794	3.91171	0.311316	0.494936	0.258551	-0.852705	0.0877893	0.632795	1.18652	2.07615	-0.818862	-3.2144	0.844362	2.32073	-2.61091	0.293298	1.49997	0		19	6
C920021L13Rik	1.0793	0.630936	0.649272	-2.18049	0.690972	-0.0218069	0.127659	2.99425	0.0567436	0	0.504899	0.629738	1.05282	-2.03844	0.474881	0.123616	1.57656	1.57703	1.57101	0.377024	-1.56316	0.803429	-1.37491	1.56559	1.23204			19	5
Cacnb3	0.541824	1.37553	0.59282	2.14481	3.24954	-0.0129861	3.40202	2.97469	0.58912	-0.191063	0.247253	-0.0659419	0.159103	-0.249788	0.0118332	1.04738	-0.932155	-0.344408	2.9629	0.952582	0.796325	1.47665	0.53846	1.58241	2.05895	0	-1.80015	19	7
Camk2a	0.569477	0.281336	0.0226694	2.39838	-1.02464	0.0891147	0.0954265	3.88595	1.99066	0.141895	0.348305	0.0718502	-0.221694	0.742667	-0.0847525	0.414201	-0.670156	3.5438	-1.21504	-1.10973	-0.712702	0.356706	2.13565	0.880329	0.218361	-6.76837	2.26344	19	8
Car11	-0.0072896	0.242588	0.648353	0.374153	1.46807	0.597651	-0.224946	0.647066	-0.919956	5.83886	0.260223	0.196093	0.492764	1.61676	-0.327882	1.7928	0.46585	4.01245	1.29475	-1.21788	1.51289	0.429204	2.01748	4.74191	0	-2.08229		19	6
Ccdc12	0.550166	0.117871	0.837549	-0.0135408	-0.344197	0.144742	0.00474029	0.197661	0.646248	2.00555	0.115526	-0.0791653	-0.448437	-0.426646	0.0945405	0.0144061	0.128933	0.495415	0.225203	0.381533	0.408455	0.179672	-0.598677	-0.0735176	0.318233	0.28085	-1.01113	19	8
Ccdc124	0.394796	0.337974	0.783871	0.125368	-1.1864	0.358925	0.0634427	0.070268	-0.820673	1.74812	0.0389891	-0.00295207	-0.829664	-0.224805	-0.13535	0.301701	0.386895	0.499878	0.00997255	-0.104803	0.413472	0.0684987	2.74982	0.530363	0.288644	1.27396	-1.54346	19	8
Ccdc157	-0.343478	0.229739	0.0371834	4.61207	-1.31554	0.466262	0.860866	-1.34048	2.71533	1.77938	0.171257	0.0751892	1.37315	0.797771	0.67081	0.34671	0.650047	1.48561	1.56807	2.15513	1.84287	1.22491						19	3
Cd320	0.37896	0.347478	0.972054	0.228597	0.7052	0.149497	-0.62808	0.0129577	-0.550822	-2.63747	0.00161355	0.454515	-2.27003	-0.800793	0.264829	0.480199	0.82408	0.406953	0.426215	-1.207	0.539024	0.274467	0	0.0681817	2.82629	3.13073	0	19	6
Cdk2ap1	0.688305	0.98246	1.59627	-0.494234	-0.425949	0.588191	-0.0451037	0.116966	0.0942121	-0.369028	-0.0559171	0.30923	1.1677	-0.0766182	1.63615	0.471821	0.830982	0.419638	0.584923	0.732271	2.17704	1.10652	-0.18808	0.517672	4.32063	-3.55015	0.162907	19	8
Cdk5	0.596904	0.345178	1.53239	0.96078	0.0738933	-0.0529807	-0.729069	-0.0311202	-0.899951	-0.250467	0.0238873	0.220091	0.203948	-0.100718	0.671	0.39602	0.339443	0.579866	0.386113	1.76703	1.15074	0.759195	-0.161731	0.539556	3.40615	2.29221	-0.0223729	19	8
Cenpc1	0.0768487	-0.373277	1.26582	0.303914	-0.608122	-0.404376	1.05831	-2.8135	-1.29135	0.214951	0.070088	0.562177	2.01475	0.421265	0.290019	-0.698913	0.47467	0.952367	5.36848	-0.270007	0.65914	0.570705	3.10721	1.91221	0.0474957	-0.232075	0.243992	19	8
Chmp2a	0.0099448	0.00595118	0.361417	0.0290433	0.13177	0.176053	0.0824624	-0.0101612	-1.03399	2.15223	-0.0866275	0.0529461	-0.217345	-0.281541	0.139412	0.170163	0.124382	0.158885	0.0602683	-0.970924	0.17317	0.172244	0.0328958	0.240697	0.464331	-0.339542	-1.11523	19	8
Chpf	0.427173	0.059889	0.626535	0.890655	-0.643907	-0.0512626	0.498355	-0.498256	1.53734	2.85166	0.0909253	0.21938	0.571769	0.858944	0.708918	2.8656	0.319586	0.45242	-0.540379	-4.45651	0.688522	-1.26505		0.0426728		2.36361	0.864443	19	6
Churc1	-0.0229014	0.123312	0.871356	0.679909	0.665953	0.47796	0.169237	0.0538933	-0.47154	0.323454	-0.01292	-0.243615	-0.590868	-0.630234	-0.417895	0.0354565	0.0230949	0.238037	0.0775877	-0.218398	0.269717	0.127342	0.0289225	0.0496384	0.833265	0.196212	3.53914	19	8
Clic1	0.307357	0.584291	0.727217	1.27807	0.339983	0.876389	-0.260252	-0.434561	-0.319751	-0.732819	-0.205192	1.06603	0.0144487	-1.93595	1.27667	0.0551981	-0.0788921	-0.227136	1.00219	0.582479	0.342145	0.195998	0.62395	0.344392	0.454828	0.454983	0.02746	19	8
Cln3	-0.43749	-0.0158649	0.868528	0.524519	-1.5489	-0.0520239	1.13372	1.2305	2.50663	0.993223	0.160392	0.0590012	1.59519	-1.72536	0.746303	0.650859	1.14366	2.69079	-0.490827	1.66864	1.1585	0.0568914	0.491677	0.509575	0.419486	-0.164319	-1.79027	19	8
Clpp	0.301426	0.162602	0.139949	0.62328	0.951606	0.399904	-0.290019	0.523083	0.288536	-0.263858	0.0383271	-0.0281849	-0.0129493	-0.178222	0.308674	0.475263	-0.132	1.11161	0.243775	-1.95389	0.571026	0.0585573	-1.96536	0.670148	2.068	0.259186	1.97658	19	8
Clptm1	0.4118	0.197505	0.809689	-0.159329	0.732082	0.108994	-0.28269	-0.242519	0.194292	0.0317451	0.116343	0.166884	-0.685851	-0.356559	0.0448461	0.098879	0.915682	-0.846257	0.569148	-0.248867	0.207076	0.248666	0.423597	-0.288623	0.0147314	1.48628	2.1062	19	8
Cnot10	0.691321	0.256671	-1.42341	-0.208229	0.0672801	0.0243886	1.01294	-0.445681	0.631923	-0.908766	0.189536	0.494718	-1.39423	-0.763771	0.367257	0.273381	0.272746	0.210537	-0.183424	1.52201	-0.392079	0.390458	0.665383	1.99627	2.56231	0.414924	4.17461	19	8
Cnpy2	0.0287399	0.0269439	0.00444104	0.0197236	1.50537	0.265093	0.660942	-0.312852	-0.0456306	0.31924	-0.177827	0.11578	-0.180292	-1.15578	-0.166585	0.325009	0.234669	-0.377517	0.471481	0.291938	0.165324	0.119439	2.10521	0.855376	1.1554	-1.04076	3.87312	19	8
Commd10	0.546096	0.177033	0.648822	-0.149143	1.12822	0.17881	0.79087	-0.107092	-0.738662	0.0950468	-0.329729	0.192587	-1.94152	0.11099	0.0715852	0.105326	0.34105	0.052209	0.0194737	1.65372	0.346985	0.043223	-1.85158	0.846911	-1.10357	0.717443	-0.253913	19	8
Commd4	0.584822	0.148014	0.58463	0.664296	-0.673211	0.189586	1.85155	0.568856	0.20785	-0.651655	0.0852111	0.259857	-1.01012	-0.503205	0.263193	0.78255	-0.546174	-0.0725652	0.202423	1.09144	0.518816	0.104386	-0.198273	0.779916	1.27817	-0.347229	6.58982	19	8
Cpt1c	0.415158	0.353089	-0.919884	0.744768	1.19426	1.01251	0.248433	0.162245	3.42002	1.1457	0.151751	0.754342	-0.348284	0.194821	1.3536	-0.633803	1.54867	-0.0392447	2.19055	0.499138	1.84809	-1.62813	0	0.0786166		0.99094		19	5
Cyp2j6	0.18976	0.189558	0.097795	-0.575521	-0.50561	0.113656	-1.44971	3.06945	0.259694	1.81598	0.627894	1.41977	2.79214	1.60952	-1.57365	0.0671835	0.99296	0.684009	1.66185	0.178004	0.697639	0.68297		0.281505				19	4
D730003I15Rik	0.744245	-0.214532	0.297445	-0.507703	-0.723794	-0.0318233	0.242115	-0.106594	0.0779538	0.358771	0.351885	0.344307	1.27128	-1.77743	0.896229	0.253599	0.264304	-0.845492	0.406142	0.289117	0.66539	0.15361	0.513189	1.29369	0.679971	-0.1199	2.06546	19	8
Dapk2	0.0657501	0.331737	0.584517	1.53963	1.44907	-2.18874	2.98975	-0.695425	0.670043		0.212563	0.0822174		0.908512	2.33406	0.887531	0.017023	-0.512865	0.513308	1.73815	1.1629	2.69643			0	2.73206	1.74531	19	3
Dbx2	0.289518	1.54966	1.78575	-0.046862	0.061811	0.118521	1.5937	0.810781	-0.816178	3.09124	1.15181	0.686504	-1.47192	0.754426	-1.47811	0.266807	0.512158	0.316079	3.1108	-0.685693	2.10193	1.70847	1.30976	-0.0142951		2.60224		19	6
Ddah1	0.144254	0.78339	-0.00567307	0.333395	-0.0151836	0.0247215	1.03267	3.42025	-1.71167	1.26883	3.52854e-05	-0.291877	-0.820434	-2.85791	0.0832076	0.332961	0.0178892	-0.755271	0.603929	2.3014	0.656363	1.91551	3.81166	2.65826	0.161198	-3.18289	0.0739629	19	8
Ddx39b	0.0504621	0.0644838	0.350476	0.472108	0.823622	0.17717	0.858231	-0.628142	-0.394571	0.699063	0.175032	0.432874	0.171758	0.120051	0.161349	0.451947	0.309559	0.453479	-0.222321	-0.507287	1.00504	0.0913646	0.770366	-0.137926	-0.476114	-0.576038	-1.92094	19	8
Derl2	0.345014	0.0962729	0.13468	-0.086491	-0.561219	0.0993207	0.495924	0.542647	1.79144	1.19405	0.233537	0.230347	-0.821121	-0.469515	0.25569	-0.104697	0.35049	0.320728	-0.969555	0.725988	0.447434	0.03024	-2.53083	0.291871	-0.900352	2.50628	0.598749	19	8
Dgcr6	0.649201	0.367534	0.242993	-0.0527489	-0.320224	0.298834	0.561023	-0.0731162	-0.203114	1.89557	0.120491	0.101547	-1.2133	0.0768086	-0.0949271	0.223679	0.611124	0.0727485	0.193628	0.527544	0.486972	0.117531	1.80281	0.318255	-1.02209	-2.32104	0.811719	19	8
Dhrs7	0.305127	0.0511096	-0.324493	0.501974	0.695099	0.0338157	0.448399	-2.49263	-3.78531	3.1483	-0.0907561	0.163133	-0.739406	0.340272	-0.650205	0.274328	0.275597	0.887595	0.352448	0.320233	0.331789	-0.0585098	0.0983573	0.663703	-0.47617	1.93319	1.16483	19	8
Dhrs7b	-0.135732	0.0569036	0.0352324	0.336428	0.049694	0.207357	-0.0995888	0.891653	1.26454	2.03696	0.135993	-0.238493	0.227913	-0.0639397	0.703014	0.571538	-0.0537566	0.265335	-0.394143	-0.802394	0.774894	-0.0868663	0.866276	0.964264	3.2898	2.9069	0.377711	19	8
Dnajc14	0.0750638	0.271958	0.725772	0.112352	-1.53324	0.280151	0.22634	-0.217602	0.576565	1.19288	0.0769199	0.0485418	-1.44186	-2.82135	0.449325	0.170604	-0.293966	-1.01506	-0.484614	1.76101	0.695516	-0.181896	0.0219094	0.275727	2.72835	2.46119	0.79309	19	8
Dopey2	0.0937038	0.105058	1.45155	0.413049	0.431792	0.42466	0.0882351	-0.380311	-0.785303	-1.52977	0.594404	0.754921	0.615387	1.4365	-0.208631	0.0452413	0.0433361	0.154727	1.56913	-0.491782	-0.944558	0.408728	-0.946765	1.4611	0.955868	0.944009	-3.62799	19	8
Dpf2	0.460269	-0.0671789	0.603869	-0.254183	-0.308436	0.00699649	0.484426	0.125863	-0.516668	0.475428	0.0346897	0.360815	1.25549	0.813825	0.0772257	0.189071	-0.110952	2.38015	-1.11833	-1.94755	0.0638666	0.0987446	-0.241082	0.562841	2.3283	4.61711	4.9709	19	8
Dtymk	0.541694	0.152713	0.673352	1.21966	0.341104	0.34784	-0.857453	-0.632153	-0.484678	2.88827	-0.0956775	-0.323646	0.455652	-1.49161	-0.427633	0.492194	0.286875	1.15362	1.32642	-0.329027	0.0526635	0.266602	0.663833	0.392442	0.803822	3.02294	2.71238	19	8
Dusp22	0.690941	0.409743	0.436992	0.850516	-0.018781	0.100579	1.25748	-2.30732	-0.741042	0	0.551597	0.115981	0.747699	1.66135	0.900968	-0.0202614	0.311895	-0.464336	0.0801097	2.11444	0.992782	0.399648	0.303002	0.762145	3.34602	-1.2719	0	19	6
Dusp8	0.105577	0.74605	1.5622	3.76493	0.630395	0.967173	3.60532	-3.16662	0.569436	2.34088	0.16545	-0.263897	0.238271	0.176187	0.0258045	0.105051	-1.16478	0.308751	-1.31079	1.26209	0.861919	0.13751	-2.00452	-0.486138	1.52044		0	19	6
Dvl1	1.10935	0.0167915	0.630086	1.14235	0.390906	0.41722	0.247174	-0.383409	-0.0812646	1.1352	0.385181	0.363973	0.995654	1.65158	1.35697	0.0966294	0.175507	-0.512422	0.143159	-1.07079	1.96983	0.343303	-2.0036	-0.619978	-1.6031	2.74608		19	7
Dxo	0.517628	0.443718	0.362606	0.241784	1.02516	-0.0146716	0.319955	1.18064	0.242201	4.71035	-0.345338	0.173153	0.360928	0.0628945	-0.565237	0.612297	-0.971994	1.31037	-0.917269	-1.27688	0.0339747	-0.125396	3.48751	0.359286	2.00753	2.31788	-2.84281	19	8
Ech1	0.296983	0.186954	0.520006	0.184517	0.790497	0.20735	0.298001	-0.788152	0.536212	-0.780978	0.250778	0.00404682	-0.69936	-0.224237	0.802528	0.323799	0.289978	0.260304	-0.309478	-0.100385	0.0656374	0.178151	-0.786939	0.536915	1.33927	0.394803	-1.78703	19	8
Eci2	0.109218	-0.00894107	0.267467	0.189104	0.652278	0.050513	-0.498971	-0.40327	0.0646931	1.55214	-0.138624	0.568609	1.33375	-0.944529	0.736784	0.0145755	0.304554	0.27217	0.100913	-0.0294084	0.0337276	0.0981943	1.55119	-0.0242726	1.14065	1.71814	-1.01092	19	8
Eef1a2	0.0516384	0.524624	-0.587403	4.17487	-0.32735	0.0569926	-2.51052	0.662942	-2.14611	0.55485	0.169911	0.103396	-0.155738	-0.548176	0.215825	1.49543	0.593571	2.00232	1.38473	1.79837	-0.796525	0.832546	0.213391	1.95736	2.49949	-2.90683	1.80894	19	8
Egln1	0.126595	-0.178343	0.785307	1.61336	0.110471	-0.0364207	0.138316	0.172841	0.844836	3.55798	-0.0411768	-0.233492	-0.896292	1.52677	-0.519787	0.140759	0.107951	0.247657	0.456069	0.359086	0.317969	0.659432	-1.24431	1.45268	2.25902	0	1.87134	19	7
Egln2	0.0329439	0.268925	0.218771	-0.737444	-0.140322	0.240143	0.166916	-0.916667	1.87465	0.505991	-0.125328	0.29338	0.377657	-0.968392	0.718274	0.209133	0.18969	-0.323859	-0.61085	0.834587	0.94284	0.200411	0.575221	1.14867	0.910984	-1.17247	2.0087	19	8
Eif3h	0.3516	-0.0280013	0.619555	0.352613	0.591482	0.224623	0.131359	-0.282224	-0.0603903	0.554386	-0.100475	-0.132395	-0.685213	-0.182768	0.190407	0.0843568	0.0481535	0.117245	0.741889	1.52324	0.122846	-0.0146639	0.300493	0.154247	0.297369	0.0989047	0.658929	19	8
Eif3l	0.192136	0.174953	0.65026	0.418432	0.954929	-0.187221	0.620112	0.312702	-0.0383535	1.0413	-0.330223	0.142507	-0.659473	0.354027	0.896141	0.295333	0.311426	0.663	0.633207	-0.203269	0.297055	0.0510191	-0.997472	1.17211	0.407042	-1.66508	-1.86931	19	8
Emc2	0.249856	0.0707746	0.970826	0.0553695	0.746388	0.294861	-0.191604	0.0404764	-3.08474	1.83794	0.0388333	0.118109	-0.00633648	-0.956414	0.341493	0.0087327	0.19615	0.151624	0.554373	-0.42409	0.65194	-0.10381	0.570746	-0.331172	1.414	3.17878	-0.851977	19	8
Eno1	0.217747	0.324306	-0.163173	-0.237964	0.685291	0.0850573	0.275965	0.20207	-0.133061	2.23641	0.111275	0.0522852	0.209552	-0.433941	0.301663	0.610989	-0.0466542	0.906628	1.50001	-0.902258	0.427971	-0.218796	1.09886	0.573215	-0.0575552	0.208291	5.2299	19	8
Erf	0.671833	0.543628	-0.761261	1.07594	-1.7414	0.205305	0.806452	-0.90509	2.1926	3.62853	0.595885	-0.000493394	0.325645	-0.716901	0.185496	0.332264	0.114508	-1.6652	0.748801	3.14693	0.312533	0.126131	0.604985	-0.248026	0.241433	2.07864	0	19	7
Ewsr1	0.0948054	-0.0382138	0.334746	0.574991	0.6887	0.0499295	0.225795	-0.495408	0.393183	0.837536	0.0842164	0.185982	-0.0686697	-0.671933	0.00339266	0.278929	-0.136018	-0.106654	0.0131768	0.883911	0.485064	0.313133	0.321918	0.315979	-0.203829	0.23999	-3.26618	19	8
Fam107a	1.36119	0.406951	0.349619	0.210181	0.140784	-0.0641529	-0.0811802	0.183403	0.942785	-0.966118	1.30198	1.34049	3.34359	1.90097	0.0193718	-0.321188	0.2393	0.00215795	-0.237302	0.0246663	0.160575	0.599759	1.08682	1.27779	-1.02218	-1.92781	0	19	7
Fam134c	-0.511088	-0.104294	0.00433778	0.0318046	-0.0709609	-0.0337038	0.0637922	0.452125	1.90524	-1.15089	0.203148	0.32315	0.17088	1.17925	0.611428	0.178034	0.848531	1.8991	1.05377	-0.25419	0.993709	-0.0639778	0.161933	1.6501	0.488166	-1.40036	2.44107	19	8
Fam210b	0.0764548	0.368887	0.332423	-0.452265	1.27278	0.713701	0.766524	-0.414162	0.831275	0.741771	0.0213003	-1.01334	0.607809	-2.0022	0.621418	0.816283	0.992004	0.317263	1.2157	2.8044	-0.945057	-0.250142	1.52941	3.23131	-0.650717	-2.24223	0.398683	19	8
Fam219a	0.177865	0.2624	1.70949	0.365228	1.00027	0.0196456	-0.660756	-2.72846	-1.46173	1.59501	0.238748	0.075846	0.972317	-0.728597	0.376168	0.306405	0.0502568	-1.242	0.779223	3.38077	-0.0597544	-0.450966	2.33507	0.966491	1.98778	1.54285	-2.05804	19	8
Fam92a	-0.154627	0.139874	0.551896	-0.497676	1.36098	0.000163785	0.887697	0.118556	-0.948739	1.64236	-0.0923739	0.0862561	0.0702553	0.863501	-0.0412306	0.645191	-0.0953902	0.463565	-0.948054	0.17316	0.389925	0.355218	2.32183	3.63399	-1.21944	4.41036	3.96374	19	8
Fam98c	0.172162	0.0231133	0.167307	-0.0921488	1.32666	-0.205083	-0.162161	-1.29386	-1.04572	1.78441	0.155015	0.051263	-0.293679	0.476349	0.617548	0.17396	0.269767	0.157705	-0.531113	0.106826	0.345039	0.529187	1.70297	0.509862	0.193762	2.74438	-1.79914	19	8
Fastk	0.406759	0.381518	0.573163	0.984357	1.77759	0.170851	0.254873	1.34604	-1.34104	0.852748	0.254683	0.560971	0.746077	-0.997045	-0.645882	0.577626	0.089207	-0.503541	1.11618	0.686572	-0.230208	0.172112	-0.503434	1.08735	1.05181	-1.1958	0	19	7
Fbrs	-1.33435	0.144797	0.259228	0.743476	0.644336	-0.203319	1.90865	2.51432	0.181502	2.12165	0.135748	-0.239892	1.39707	-3.26219	0.228591	0.101842	-0.269636	-0.644692	-0.622948	3.51793	0.0657462	0.347724	0.370002	1.33805	-2.45105	2.66008	2.24343	19	8
Fbxl6	0.404842	0.34898	0.801258	-0.449498	3.76812	0.702941	1.81679	-0.771866	2.52256	-2.6427	0.224955	0.297575	-0.550804	0.321342	1.00471	0.0474641	0.483253	-0.250579	0.230229	1.85451	0.284232	0.175096	1.38475	-0.601826	-2.635	0.0681397	-1.79914	19	8
Fdx1l	0.397496	0.217118	1.04394	0.493585	0.394067	0.35849	0.526448	1.36979	1.0784	1.42464	-0.0525947	-0.0696485	-0.463838	-0.296195	-0.0721556	0.0790332	0.28499	-0.535909	0.0891644	0.791411	0.095191	0.155762	0.744285	0.850547	-0.439125	-1.25575	5.04856	19	8
Fen1	0.170495	-0.0969162	3.33758	1.47664	1.06732	-0.464364	0.0476909	-0.226099	-0.176034	5.22095	0.0379405	0.285303	0.657108	1.25701	0.518118	0.177746	0.752108	-0.16521	2.44117	-1.20919	3.51522	0.281449	2.93871	-2.43688	0.761697	1.49182	0	19	7
Fxr2	0.749012	0.33399	-0.507496	0.128923	0.423444	0.406656	0.371764	0.973716	1.46979	0.608281	0.175475	0.123746	-0.149577	-1.05763	0.31112	-0.24627	0.71985	0.950944	-0.120365	-0.811671	1.03902	0.666814	-1.27028	0.30183	2.85556	2.9313	-1.62481	19	8
Gabbr1	0.00855702	0.0683381	-0.180529	0.346388	0.421524	0.104373	0.147263	-0.719633	0.461669	-0.477509	0.158428	0.144059	0.231685	-0.217253	0.0849209	0.386009	0.146492	-1.01778	1.26302	-0.646749	0.753472	0.637583	1.91073	0.584282	0.199331	-3.46955	-1.78442	19	8
Get4	0.00295719	0.207393	-0.437541	0.0431409	1.73457	0.043343	-0.573171	0.524466	0.364019	1.06417	-0.0454712	0.334123	0.419967	1.19492	0.308866	0.0560537	-0.0918886	-0.368487	0.682037	-0.794914	-0.248915	0.441524	0.640208	1.05968	0.727906	2.77001	-3.17677	19	8
Gga1	-0.577065	0.0427015	0.886917	0.143292	-0.575664	0.396164	0.28382	-0.361999	-0.468667	2.53718	0.196218	0.757521	0.092431	-0.19527	0.988848	-0.0354705	0.40324	-0.352378	0.0661898	0.721463	0.331653	-0.0132688	0.773236	0.00807599	0.851331	0.810951	3.27676	19	8
Gjb6	0.336997	0.434544	-0.0485173	0.227177	0.0911248	0.116844	1.90233	-0.735134	0.668433	1.22234	1.11219	-0.716486	-4.03755	0.00203966	2.47933	0.647928	0.776111	-2.58236	0.0906745	0.231074	0.356522	0.723843	0	0.289638	3.32973	-0.5134		19	6
Glb1	-0.0944799	0.348503	1.8959	4.12376	2.58602	0.497625	-0.390606	-0.241001	-2.70445	2.77174	0.317506	0.460371	1.55978	-2.92404	-0.286138	1.2105	0.0558941	0.276028	0.220583	0.862074	-0.96043	-0.168555	0.489576	0.874256	3.01097	2.95667	1.7601	19	8
Glmp	-0.0414188	-0.00853916	0.749752	0.542489	-1.1788	0.172319	0.0122326	0.964446	0.106268	3.10823	0.0235024	-0.457901	-0.410357	-1.00839	1.49364	0.197031	0.107022	2.67774	1.24784	0.892951	0.343943	-0.0444103	-0.675477	0.141657	2.31104	1.24962	1.01301	19	8
Glo1	0.0107624	0.0141361	0.0328719	0.495298	-0.351548	-0.00367578	0.104928	0.158789	-0.163128	2.51961	-0.0544023	0.068732	0.403991	-1.01647	-0.150341	0.221287	0.371503	0.304362	0.0150046	-0.197797	0.546747	0.0683256	0.998211	-0.030849	0.799143	5.2457	1.65175	19	8
Glrx3	0.372565	0.234901	0.649291	0.736371	-0.210263	0.0877219	0.795895	0.0212132	-0.659967	1.47686	-0.0204248	0.122428	0.244374	0.0850096	0.0144852	0.221419	-0.495715	0.792161	1.50926	0.881936	-0.368416	0.275776	-0.266872	-0.00817792	1.22082	1.56093	-1.62586	19	8
Gm17750	0.903901	1.3257	1.6988	-0.0312979	0.703857	0.289346	0.109535	-0.105447	0.0643293	0.130585	0.279146	1.30657	-0.112104	-0.142603	2.2456	0.173697	0.723028	0.102132	2.08327	0.286884	2.95794	0.842471		0.387022	0	-2.28945		19	5
Gm26664	2.19396	1.0965	2.50692	3.11735	3.79611	0.377561	1.14005	-1.0903	-1.96584	3.14381	0.577498	0.303931	0	-2.35644	1.22158	-1.67864	-0.396153	0.237209	1.038	2.08849	0	0.860199	2.01748	1.99125	1.12831	1.98085		19	5
Gm5426	1.54822	1.00046	-1.26788	-0.166014	4.23157	0.34873	0.372409	0.277698	0.701558	2.33459	-0.196282	0.524448	-1.95903	0.322081	-0.799112	-0.129914	0.546685	0.160296	3.10326	0.931498	0.0135879	0.589924	-1.28712	-0.701026	1.52234	5.08955	2.06095	19	8
Gm6576	1.44115	0.773353	-0.344402	-3.46207	0.197458	0.107905	2.10081	2.60176	0.680555	0.269662	0.834505	-0.182877	0.516524	1.00285	-0.844411	-0.418179	0.741668	1.83396	3.04286	0.176583	0.966528	-0.0705483	2.90098	1.66153	-0.362832	1.99798	0	19	7
Gm9493	0.742424	0.168318	0.450307	0.347162	-0.765681	0.385671	-0.20643	0.587618	0.665107	0.385718	-0.109191	0.462384	-0.075118	-0.56512	0.0447645	-0.119847	-0.133535	0.2832	0.568449	1.1655	0.449917	-0.143201	0.333485	0.544657	0.19522	1.21671	0.533167	19	8
Gm9844	0.714461	0.522487	0.422884	4.89739	1.3554	1.32876	-0.526859	3.25411	0.687726	0.576209	0.424898	-0.0733834	-0.602338	-0.612631	-0.219454	0.816004	0.408147	0.231968	0.551772	0.258266	-0.20767	1.15055	1.8272	1.51779	-0.440713	-0.167829	4.85397	19	8
Gnb2l1	0.489806	0.0286239	0.193013	0.476869	-0.00475064	0.0974419	-0.133675	-0.555824	-0.306011	0.691279	-0.0193527	0.0133413	-1.47005	-0.95862	0.125491	0.0223113	0.124907	0.70286	0.0222194	0.0510026	0.0236571	-0.0547993	0.351601	0.292726	0.294265	0.33276	0.0764436	19	8
Grn	0.31795	0.265086	0.546185	1.24217	-0.398568	0.164263	0.85763	-1.04026	-0.576397	2.44502	0.14242	-0.28445	0.0451026	-0.336131	0.203931	0.289223	0.0337405	-0.234424	-0.718609	-0.419828	0.588195	0.268766	1.08675	0.025597	0.903038	0.624033	3.21095	19	8
Gsk3a	-0.0303192	0.370525	1.44708	1.3571	-1.06022	0.271261	0.619958	0.543767	-0.232051	2.41375	0.561326	0.277249	-0.524716	-0.141981	0.287759	0.0691018	-0.241642	0.383533	-0.570413	-1.42786	0.75226	0.44336	1.07834	0.296059	1.71937	0.300583	1.89027	19	8
Gstm7	0.278138	0.132537	-0.232733	0.71516	3.1389	0.289293	0.896961	-0.959528	0.312527	1.65754	-1.16295	1.01498	2.89649	1.25698	0.227347	0.331481	-0.0916371	-0.354154	0.656113	0.154542	0.73823	1.99929	-0.577589	1.53063	0	1.49428		19	6
Gtf2h5	0.417284	0.0487195	0.0418249	-0.110055	1.09554	0.168286	0.125013	0.145793	-0.897325	0.247986	-0.015208	-0.258696	-0.411003	0.0535293	-0.452503	0.114163	0.486807	1.08836	0.048885	0.598111	0.285372	0.202752	0.790971	0.66772	0.287732	-1.08781	-2.67981	19	8
Gtf2i	-0.0735389	0.0691045	-0.504634	-0.148933	0.363133	-0.000186478	0.588371	-0.233323	-0.582946	0.76661	0.169213	0.273165	1.08348	-0.840005	0.0922383	0.244065	0.206426	0.603641	0.560068	-0.876085	0.830602	0.0140634	1.78567	0.731401	3.39992	3.46341	0.481415	19	8
Gyg	0.413519	0.334457	0.523802	1.16643	-0.306228	0.169051	0.94589	0.0965837	2.85645	2.80516	0.113198	-0.0354185	-0.472275	-0.432673	-0.285544	0.279094	0.13079	0.622209	-0.272686	0.097091	0.175236	-0.0703304	-0.195641	0.768928	0.881764	4.06516	2.24502	19	8
Hadhb	0.348394	-0.082639	0.379321	0.410293	0.18024	0.0405596	-0.961432	0.392084	-1.39294	1.27453	0.291478	0.245694	0.529632	0.259241	1.05539	0.22331	0.011196	0.158444	0.537575	0.662695	0.40042	-0.0686936	-2.16758	-0.381258	-0.767336	0.110943	-2.55484	19	8
Haghl	0.30153	0.00702775	-0.145839	1.05511	0.654559	0.201478	-0.293472	-0.534213	-1.49867	3.31994	0.245985	0.128357	0.224589	0.311456	0.267228	0.203857	0.137816	-0.179841	-1.37135	1.03463	0.960265	0.481302	1.72762	2.28599	0.640693	-0.584646	-0.451989	19	8
Hbs1l	0.429315	0.133723	0.691247	0.0885682	-1.00151	-0.511007	0.551313	1.03258	-2.59983	1.91482	-0.296366	0.0631578	1.39984	0.186552	0.799893	0.0761088	-0.345542	2.33124	-0.175963	0.984247	-0.680153	0.0344558	0.809842	0.769727	0.895259	-3.57926	0.46429	19	8
Hcfc1r1	0.21857	0.191771	0.561389	0.385332	0.152178	0.313603	0.457981	0.27053	-0.477408	1.45777	-0.118176	-0.210461	-0.362339	-0.294142	-0.316496	0.103227	0.266196	0.354493	0.67784	0.319417	0.576141	0.00389538	-1.26265	-0.0578875	0.0890465	1.16732	1.85487	19	8
Hexa	-0.0567352	0.0393295	0.782737	0.0294534	-0.219769	0.1732	0.049556	-0.343419	0.288298	0.172859	-0.0435281	0.251393	-0.488812	0.0750896	0.379685	0.28705	0.0166945	-0.272302	0.489916	0.283601	0.297983	0.187301	-0.0293669	0.129977	0.572905	0.0328491	-1.43864	19	8
Hist1h2al	2.75829	1.18913	2.94285	-0.653718	-0.257739	0.624144	1.57565	0.494832	0.397798	0.71815	1.58045	0.264396	1.0451	0.770304	0.716826	0.411105	0.112502	1.44153	-0.147739	0.0635335	0.858768	-0.501187		1.98634	-2.19246	-0.274383		19	6
Hmbs	0.253332	0.247737	0.409662	-0.204393	1.10096	0.278947	-2.05524	0.191099	1.88504	3.79201	-0.155654	0.389828	0.73169	-1.01595	0.246247	0.207979	-0.566774	2.72666	0.102965	0.862762	0.0632395	0.99614	1.15167	0.383266	-0.159172	-0.251964	-0.575593	19	8
Hmgn2	0.804071	0.017765	0.464514	0.616499	0.0263754	-0.063329	0.466618	-1.48772	-0.154869	0.329202	-0.0833206	-0.29153	0.349873	0.98581	-0.397064	0.158824	0.0263094	0.163699	1.00369	0.394927	-0.2409	-0.207553	1.54367	0.826631	0.656709	0.822622	2.71463	19	8
Hmgn3	0.257922	0.745057	0.37983	0.332228	-0.281615	-0.0126655	0.591988	0.125369	0.264747	0.787783	0.00144275	0.2117	-0.100504	-0.920527	0.276366	0.437509	0.578117	0.178991	-0.49872	0.879049	-0.0847114	0.131958	-0.370005	4.71138	2.27757	0.191889	0	19	7
Homer3	0.91777	-0.0439618	-0.016966	2.15673	0.489341	0.208225	0.350582	0.163747	-0.105605	-0.146777	-1.1592	0.283919	-1.45097	2.42896	0.346951	0.0879243	0.984207	-0.798929	0.207052	1.89925	0.0165673	0.174204	0.103201	0.98323	0.952621	1.28664		19	7
Hsbp1	0.375365	0.110528	0.286404	0.436383	-0.0486408	0.30109	0.262802	0.134771	-0.386823	1.08399	0.0926581	0.0303861	-0.715228	-0.448309	-0.0261467	0.222415	0.257017	0.207867	0.522131	-0.327385	0.246987	0.0481302	0.0508394	-0.0018746	-0.361043	0.126976	4.72254	19	8
Htra2	0.517305	-0.281894	0.322488	0.708027	0.274588	0.0468893	0.126815	-0.658424	0.311098	0.117451	-0.120076	0.420574	0.69001	-1.67026	-0.277702	0.671918	0.141765	0.815876	0.512647	-0.963481	1.2608	-0.0956001	3.94773	0.500036	0.0447811	0.91717	-0.0226862	19	8
Ifi30	-0.890139	-1.43096	4.22632	-1.5735	0.727058	0.278412	2.12057	3.02407	-0.179482	1.70662	-0.294583	0.453306	2.25076	1.19278	1.91425	2.201	0.729371	-0.907291	1.3599	0.210112	0.271573	-0.00354936	0.201935	-0.114965	0.200617	1.06681	2.0599	19	8
Ift172	0.996557	0.473872	0.0587736	1.92701	0.235626	0.183745	-0.271518	-2.31787	0.456641	1.21922	0.0758175	0.0736466	0.261582	0.542083	-0.274348	0.2265	0.316484	0.795311	0.446982	2.56721	-0.0894947	0.210319	-1.5335	-0.135975	0.150676	0		19	6
Ift27	0.0556615	0.193763	0.443565	0.0114337	0.38571	0.166685	0.489063	-0.821289	-0.263628	2.3235	-0.0256072	-0.640756	-1.11899	-2.02322	0.421333	0.355676	0.884801	0.280826	-0.418192	-0.649274	0.540301	0.207974	1.2696	1.13266	1.35344	0.74566	4.21257	19	8
Ints1	0.143147	0.0244751	1.93653	1.25025	0.764429	0.422964	0.772457	-2.32191	1.93245	-1.6554	0.60799	0.275228	1.0523	-1.39401	0.0197106	0.259315	0.682951	0.717192	3.05452	-0.0685143	1.3134	0.657458	-0.308894	-1.27874	-1.27487	3.50788	-2.22886	19	8
Ip6k2	0.142831	0.116365	0.146678	0.131595	0.177136	0.310759	0.644733	1.54177	-0.807825	0.451562	0.189209	0.168381	-0.0245856	0.436866	-0.121316	0.275728	-0.346897	0.368373	-2.52202	-0.897003	-0.111144	0.0237504	-3.11081	0.368538	4.08912	2.72737	1.66326	19	8
Iscu	0.300795	0.251861	0.530187	0.286831	-0.229506	0.164704	0.0611115	0.364348	-0.616786	1.49716	0.120318	-0.299649	-0.0122829	-0.369318	-0.0916476	0.202275	0.132467	-0.130096	0.0746978	-0.240457	0.203182	0.0305149	1.08426	0.0455962	0.722979	1.51443	0.812653	19	8
Kat5	-0.332127	0.0710553	0.810804	-0.282095	-1.48685	0.0670056	0.971846	1.33494	-1.59972	0.462334	0.2181	0.299399	-0.00327044	-1.79397	0.438186	0.106326	0.410696	1.81335	0.268082	0.208041	1.16409	0.507765	-2.72023	1.70335	2.62323	-3.61492	1.65832	19	8
Kcnj10	0.0128412	0.122733	0.372699	0.0711853	0.24432	0.268415	0.303848	-1.14267	-0.189491	-2.19896	0.582115	0.247358	2.9899	-1.01699	0.195472	0.351127	-0.227589	0.845678	0.672906	-0.631843	0.64912	0.233027	1.67736	0.142198	0.316334	-1.89249		19	7
Klf7	-0.0976061	0.00545705	0.0291675	0.172206	-0.48612	0.094908	0.844003	-0.687767	-0.472111	0.535668	-0.0292032	-0.0875887	-2.23673	-0.0643781	0.0926384	0.0071251	0.0617668	1.07134	0.553346	1.08932	0.181859	0.44999	3.32287	0.139171	0.63414	0.267937	2.76581	19	8
Klhdc3	0.424073	0.239886	2.5047	2.16309	0.470087	-0.131384	0.237061	-0.981042	0.696059	1.48746	0.530441	0.324916	-0.352684	0.240379	0.166563	0.34811	0.846949	1.45939	-1.16382	-2.23371	0.126424	0.240816	-0.623258	0.300206	2.6641	-2.08206		19	7
Klhl5	-0.335288	0.435066	-0.347812	0.360901	-0.842872	0.245718	0.164853	0.534556	0.0371059	2.94872	0.716448	-0.0247183	0.824672	-1.67138	0.764581	0.0728258	0.0487937	0.249184	-0.0376725	0.794288	-0.137093	-0.623354	0.120394	0.453216	0.168046	0.191368	2.18389	19	8
Lamtor5	0.184503	0.130126	0.573433	0.703387	-0.20712	0.171922	0.0638404	0.00987272	-0.000637043	0.739919	-0.154444	-0.164315	-0.464185	-0.469375	-0.0151592	0.209821	0.0985568	0.304664	0.220351	0.895209	0.540867	-0.0651418	1.68453	0.122654	0.652223	0.573644	5.07434	19	8
Leng8	0.463787	0.239316	-0.355021	-0.0394169	1.23441	0.325525	0.426401	-2.16252	0.281282	2.52015	0.446087	0.660281	1.62966	0.0633997	1.12897	0.0620291	0.259194	-0.914269	-1.30087	1.48651	-1.45787	0.610824	1.32211	0.744561	-0.0392808	-3.76533	1.65316	19	8
Lman2l	0.0848452	0.372683	-0.301336	0.160733	-1.03235	0.588002	-0.434687	-0.562307	0.266506	2.42873	0.279305	0.17042	0.583643	0.372944	0.178828	-0.158586	0.171263	1.16	-3.56156	1.94851	0.0108549	0.310044	-0.192866	0.359008	1.48676	-3.46149	4.25109	19	8
Lmo4	0.299596	0.056151	0.00499027	0.0299455	-0.232283	0.0608559	0.545071	-0.714268	0.520009	-0.139188	0.0359535	0.198523	-1.10335	-2.09818	0.820648	0.188791	0.17924	-0.0880437	1.29884	-0.39745	0.143448	0.281367	0.953391	0.2269	0.531993	-0.503291	3.46137	19	8
Lsm4	0.374503	0.0962831	0.442008	0.704532	-0.349406	0.0449484	0.0149571	0.107876	-0.278411	0.950959	0.166987	-0.43037	-1.0736	-0.237026	-0.148667	0.513782	0.157181	0.503973	0.68392	0.00828347	0.150715	0.212454	-0.121484	0.222988	0.924244	1.48554	-1.99763	19	8
Ly6a	0.142434	0.300059	4.66057	-0.821126	1.88746	-0.188673	2.49481	-0.0973014	0.438072	1.25589	0.0535139	-0.183007	0.314485	-1.03992	1.90621	0.0995637	0.00801976	0.196052	0.212199	0.278456	0.28039	-0.693013	2.7802	-0.757281	0.382069	0.0220647	-3.62799	19	8
Ly6h	0.164069	0.701729	1.89061	0.300288	0.348092	0.819048	1.01386	-0.452947	-1.28929	0.216319	0.211135	0.207141	0.0565436	-0.479768	0.325367	0.284832	-0.421999	-1.07328	2.0628	1.00334	3.2589	1.38104	-1.83678	-2.89875	0.61196	-0.557847	2.26232	19	8
Lynx1	0.613251	0.945804	-1.68988	0.714296	0.511735	0.133663	0.991351	0.560952	0.186867	-3.9197	0.179553	0.284393	-2.0034	-0.433566	0.0166557	0.0398365	-0.777438	0.969054	0.759561	0.889961	0.628313	-0.0477871	0	0.581271	3.02346		1.89027	19	6
Lyrm9	0.116761	0.0347199	-0.775493	0.153034	0.434548	-0.608965	-1.06816	0.804622	0.372169	1.02461	0.244881	-0.149156	-1.25928	-0.194441	0.362271	0.459474	0.878713	0.619893	2.26934	0.15565	1.01343	0.471887	3.44794	1.14403	2.43154	-0.176989	-3.628	19	8
Man2b2	-0.522628	-0.0960718	0.142899	1.27569	-0.204186	0.246518	0.113192	-0.294223	1.99861	0	0.435334	0.767658	0.50372	1.45086	0.367886	0.382518	-0.900391	2.36124	-0.527223	0.901045	-2.08494	0.1515	1.22991	0.187532	0.11476	2.37015	2.20861	19	7
Map3k10	0.231404	0.307131	-0.953322	0.960273	-0.0639796	0.213477	1.25663	0.873359	2.79768	2.83998	0.371951	0.345189	0.825015	-0.996725	0.516202	0.704574	0.412689	0.641257	-1.10524	-0.273718	-0.603702	0.324837	-0.0500436	0.89828	-4.55216	2.37415	1.87122	19	8
Mapk3	0.14957	0.172662	0.46317	0.845805	0.293627	0.197317	0.414426	-0.243061	0.00456267	0.0649167	0.0631387	0.0878799	-1.49498	1.25901	-0.152348	0.0365389	0.0292393	0.323656	0.181272	-0.140713	0.338785	-0.0323595	-0.786227	0.0591826	-1.19018	-0.669466	0.360783	19	8
Mark4	-0.145407	0.0576479	-0.265871	0.817517	1.4113	0.17324	-0.2633	-1.81983	0.535053	0.205501	0.209912	0.183377	1.56986	0.448485	0.381914	0.569189	0.445689	-0.80876	1.1785	-0.00914479	0.26025	0.635186	4.15471	-0.0580313	3.48273	-1.4719	2.69195	19	8
Maz	0.337852	0.179716	0.610908	0.966572	-0.649311	0.241296	0.610502	1.00459	-0.227214	0.0974542	0.26701	0.158806	1.27372	-0.941586	0.422977	0.174448	0.179864	-0.338584	0.69504	-0.327892	1.02306	-0.208281	-1.55194	1.03493	0.832451	1.60829	-1.25192	19	8
Mbd6	-0.649343	-0.0783581	2.049	2.35334	-0.720252	0.467424	1.56383	-1.24533	0.0727255	-1.76485	0.143473	0.20631	0.481437	-0.318254	0.214579	0.181751	-0.0469289	0.0486621	1.13666	-0.957746	0.406156	0.664851	0.947098	2.58954	3.35835	1.80246	1.87134	19	8
Mcat	-0.0827282	0.159623	0.665777	1.85198	0.496631	0.569157	0.0744825	-1.99333	2.15369	1.72149	0.370223	0.2591	-0.745874	1.80493	-0.210787	0.159672	-0.174576	-0.541905	0.94741	1.62638	0.96139	0.172252	0.635302	0.582259	2.12978	0	-2.89031	19	7
Mdk	0.117405	0.673832	0.209211	0.37837	0.748432	0.412582	0.657092	-1.1985	0.262602	2.48091	0.234583	-0.102843	-1.42325	-0.865137	1.75372	0.824775	0.0505192	0.328308	1.30305	-0.0451491	0.342317	1.73438		2.24405	0	1.98919	0	19	5
Mdp1	0.317372	0.104086	-0.182146	1.41852	0.990926	-0.0277473	-1.44085	1.83094	-0.597667	0.457515	0.112898	0.0553736	0.664877	-0.1313	0.0659444	-0.00191813	0.398363	0.236514	0.517518	2.2579	0.201645	0.265673	-0.582614	-0.344366	0.759534	1.52669	2.21385	19	8
Med31	0.138027	0.328294	0.314652	0.518417	-0.555402	0.067819	0.751044	-0.137581	0.721958	1.27656	0.0490283	-0.0753794	0.272852	1.14984	-0.460175	0.271615	0.340321	-0.514995	-0.0154158	0.798119	0.440002	0.272552	1.79903	-0.335891	1.01521	3.70543	0	19	7
Mef2d	-0.132415	-0.191364	4.63604	1.32892	0.914109	0.544458	0.89034	-0.199293	-1.39576	3.58138	0.24129	0.143244	-0.819871	-0.977606	0.00703751	0.0734388	0.224068	0.696874	0.629793	-0.164455	0.465084	0.214741	-0.48764	0.291874	3.61548	2.01979	3.08977	19	8
Mgst1	-0.39372	1.07148	0.207461	0.00237552	0.24131	0.0900873	-0.0793676	-1.86294	-2.82459	1.37516	1.9343	1.47845	1.54016	-0.51081	2.93571	0.173932	0.675656	0.538302	0.528599	0.323071	0.626742	0.941726	-0.295045	-0.784448	1.26451	0.464285		19	7
Mllt1	1.01835	0.230549	1.10472	-4.01319	0.08498	0.108121	0.606399	0.3704	3.37697	1.54563	-0.425275	-0.212207	1.28245	-0.577213	-0.0949024	0.448271	1.8474	-2.7247	1.54991	1.26232	1.49667	0.562303	0.963955	0.842308	-0.824199	-0.785991	1.4427	19	8
Mlst8	0.000359562	0.0345304	0.856702	1.05982	0.960384	0.503079	1.09988	1.15247	-3.03949	-0.307824	0.38815	0.37243	-0.548214	0.592162	-0.997717	0.00702357	0.320318	2.6047	0.305555	-3.39677	-0.772164	0.641861	0.40229	-0.774389	0.059775	3.83987		19	7
Mmaa	0.0660544	0.399759	0.515356	0.0593804	-1.31222	0.323404	2.6195	-0.486013	-2.85641	-1.09524	0.360189	0.718283	0.523579	-0.756343	0.345393	0.244818	-1.41062	2.65744	0.253538	0.157044	1.21908	0.0666255	2.00943	1.43871	-1.82457	0.286709		19	7
Mpi	0.577689	0.0322523	1.18081	0.90258	1.81695	0.27421	3.06421	-0.102421	-0.00791529	2.41768	0.105583	0.0702057	-1.14043	1.4022	-0.388142	0.339892	0.522942	0.996317	0.0517053	-2.02586	0.0673779	0.196228	2.83074	0.847875	-0.208378	-0.559385	-1.79914	19	8
Mpnd	0.248251	0.137051	1.1691	1.52752	0.0661128	0.126184	-0.0802085	0.972141	-0.624942	0.85437	0.0787292	-0.0830777	1.39129	-1.2497	0.364149	0.586117	0.503868	-0.0342101	0.551548	1.43634	0.681182	0.494399	-0.139733	0.964878	-0.153413	-2.04083	4.89656	19	8
Mpst	1.04602	0.285405	1.25839	0.53996	-1.20187	0.0191818	0.0523686	0.0649196	0.919983	0.120779	0.597403	-0.151443	1.27732	0.953665	-0.287989	-0.215557	0.345945	0.922856	1.31167	-0.234892	-0.0787367	0.288726	0.724069	-0.93083	1.33462	0.569648		19	7
Mrpl12	0.609422	0.00860401	0.0629569	0.816725	-0.343956	-0.0751168	0.290491	0.276662	1.35187	0.0934159	0.274199	0.125452	-0.0751697	-0.573543	-0.311307	0.0236235	0.179869	0.249001	1.57709	0.136049	-0.409396	-0.011357	2.36541	-0.440961	1.1058	0.0281461	2.91054	19	8
Mrpl13	0.122889	0.0680183	0.328882	0.115816	1.91737	0.0556573	0.796038	-0.12851	0.34282	0.623636	0.00334127	0.176367	0.482255	-0.139027	-0.58384	0.133675	-0.162251	0.0538638	0.802957	0.98095	1.41615	-0.107486	-2.41442	-0.367661	0.0130461	-1.12476	2.46765	19	8
Mrpl17	0.655325	0.207019	0.410794	0.384087	0.00605413	0.224133	0.3203	0.26587	-0.347392	-0.0679101	-0.169758	-0.210781	1.11239	-0.662147	-0.400726	0.233551	0.198085	0.59986	0.696866	0.0810312	0.36817	0.179846	0.301064	0.690611	0.40689	-0.0195142	-3.62711	19	8
Mrpl34	0.178532	0.284684	0.817146	0.0828266	0.400766	0.171	0.4	0.0305533	0.138297	1.41969	-0.226902	-0.398143	-0.167579	-0.544479	-0.143197	0.487731	0.584059	1.67121	1.61583	-0.82721	0.58821	0.459936	0.708301	-0.134985	1.3611	0.26672	-1.06273	19	8
Mrpl40	0.204544	0.393606	0.237076	0.533511	-0.0530982	0.231911	1.69325	0.541484	0.688652	-0.420899	-0.0877495	0.166201	-0.620054	-0.280136	-0.417523	0.42422	-0.341003	0.120307	0.377769	0.39088	0.450439	0.447556	1.95824	-0.151947	3.57931	1.37456	4.08458	19	8
Mrps18c	0.194944	0.393635	0.290416	0.460465	0.0507796	0.237078	0.256641	0.255729	-0.155618	0.534695	-0.135164	0.0244907	-0.425089	-0.276288	-0.38066	0.116832	0.353691	0.53147	0.409945	0.438971	0.161284	-0.07983	1.45882	0.0555064	0.852698	-1.68681	-0.718854	19	8
Mrps30	0.491193	0.104336	2.17492	1.33024	0.42495	0.149006	2.06859	-1.16218	-0.815662	0.249911	-0.0282135	0.0118537	-1.32036	-0.317259	0.375368	0.0127491	0.0810318	0.634713	0.499792	0.220459	-0.192087	0.134288	-0.350685	0.0849085	0.655599	1.33604	-2.56884	19	8
Mrps33	0.316394	0.0640702	0.23625	-0.161537	0.15168	0.174771	0.352533	0.282381	-0.485745	0.0959041	0.0597639	0.170729	-0.591181	-0.266623	-0.104871	0.265311	0.0593829	-0.0805203	0.86647	-0.444028	0.535421	0.0495958	-0.429099	0.188967	0.899846	1.10081	0.122523	19	8
Mrps34	0.445392	0.182341	0.414496	0.594655	0.568418	0.0830268	1.0834	0.928074	-0.770365	0.662066	-0.0221658	0.117523	0.569969	-1.0064	0.136184	0.811892	-0.103434	-1.38096	0.084081	0.186271	0.328054	0.0323509	-2.94423	-0.657407	2.57365	-0.944524	0.229107	19	8
Mtx2	0.500355	0.0732604	0.138167	0.0979411	1.62613	0.57068	-0.078514	0.0614789	-1.40604	1.07865	-0.123112	-0.0475596	-1.03822	0.0206391	-0.55489	0.473917	0.589642	0.567939	0.72042	0.837478	0.0950459	0.0875609	-2.10612	0.531308	1.00232	-1.92243	0.108999	19	8
Mzt2	0.34229	0.645521	-0.255302	-0.130082	0.594076	0.350805	0.554432	-1.22107	-1.13041	2.0065	0.49858	0.184851	-0.788841	-1.8892	-0.000635572	1.05161	0.394718	0.546351	1.53576	2.03385	0.858253	0.054621	2.69554	1.16661	0.977352	0.5068	-3.62798	19	8
Ndrg4	0.322784	0.167971	-1.90104	1.33721	0.210785	0.395899	0.171275	-0.730153	0.457935	0.322792	0.313454	0.160544	0.13588	-1.13714	0.261426	0.158	1.04692	1.07099	-1.38253	-0.721103	-0.281063	0.518681	0.812747	0.506725	-0.919553	-3.10321	4.14265	19	8
Ndufa2	0.321663	0.0789743	0.434281	0.20338	-0.0297865	0.201959	0.452974	0.0105544	-0.236519	0.150972	0.128261	0.0645073	-0.0725125	-0.629829	-0.0900505	0.217348	0.0660197	0.0347986	0.340012	0.337798	0.318211	0.110825	-0.285838	0.189209	0.553726	-0.0451808	-0.275802	19	8
Ndufa3	0.20844	-0.00154122	-0.0545668	0.0879075	-0.000342898	0.126447	0.0549733	0.0344566	0.463205	0.335329	0.0448145	0.0227363	0.612299	-1.02062	-0.0587118	-0.0199258	0.170919	0.133472	-0.0736721	-0.332504	0.0513091	0.0863642	0.682589	0.155912	0.206639	0.82349	0.990417	19	8
Ndufs8	0.27281	0.193039	0.317811	0.642016	0.724284	0.327605	0.494818	0.110628	-0.118387	0.421387	0.0399273	-0.101313	-0.661852	-0.173478	-0.044069	0.0792843	0.0991547	0.0591516	1.05563	1.38361	0.2154	0.320335	0.0616041	0.350438	-0.521656	-0.397021	-0.159571	19	8
Ndufv1	0.244035	0.240857	0.989966	0.512448	0.50124	0.126388	-0.0528089	-0.0583891	-0.427843	-0.541206	0.0432797	0.132194	0.506216	-0.815927	0.174153	0.134763	0.135082	0.115335	0.0959949	-0.191874	0.41015	0.451278	0.0806398	-0.0765768	0.331279	-1.87356	1.09734	19	8
Nelfcd	0.283419	0.0997868	1.38297	0.362145	0.216253	-0.307168	-0.52819	0.454862	-0.806935	3.57688	0.129408	0.240902	-0.402072	0.405723	0.0860577	-0.0217171	0.648126	1.23076	0.105255	-0.337657	-0.436785	0.182398	5.55928	2.80587	1.64384	-1.50015	2.80883	19	8
Ngfrap1	0.155342	0.618359	0.662349	0.277407	0.26646	0.619258	0.221082	-0.14374	0.12674	0.0801076	-0.0192582	-0.00893499	-0.318415	-0.606211	-0.0343167	0.0244641	0.481864	-0.100204	0.367191	0.249237	0.32386	0.44835	2.21383	-0.384095	0.0567956	0.508298	5.01329	19	8
Nkd1	0.27874	0.149846	0.290252	0.927871	-0.0997158	-0.68004	0.526706	-1.462	2.0756	3.16915	0.362193	0.00810996	0.315589	-1.00589	1.83527	0.411126	0.18703	0.610787	0.754962	0.0691535	-3.66092	0.717817		1.09361	1.12831			19	5
Nme1	0.243402	0.101101	0.51647	0.285688	0.198486	0.143242	-0.320427	-0.0802929	0.351348	1.01331	0.0798084	-0.063733	-0.15005	-0.300329	-0.189025	0.381579	0.311242	0.426482	0.887037	1.26646	0.312472	0.139479	-0.840485	0.177498	-0.322796	0.826525	0.328383	19	8
Nop10	0.410169	0.255546	0.0499725	-0.154747	-0.0256718	0.34093	0.0151772	0.254194	0.161245	0.915803	0.022628	-0.0577999	-0.572634	-0.408815	-0.269197	-0.0561901	-0.0875184	0.210235	0.215041	0.126875	0.0971207	0.014173	0.30712	0.456036	0.077946	0.107962	4.1268	19	8
Npdc1	0.344268	0.237911	0.0669434	0.406629	0.531392	0.375447	0.135267	0.153046	-0.473676	0.539208	0.151506	0.136	0.18945	-0.148357	0.311929	0.36812	0.477006	-0.280917	-0.643468	0.331132	0.25224	1.65939	0	1.29329	-1.7845	-2.08229	0	19	6
Nprl2	-0.0824627	0.0991848	1.13585	0.861704	0.920004	0.0866214	-0.765976	0.812462	1.98387	-2.88944	0.110961	0.622445	-1.13788	1.10593	-0.048875	-0.108628	-0.401747	0.468254	0.971048	1.13378	0.231413	-0.0087507	1.84969	0.0193304	1.73901	1.5017	3.5245	19	8
Nqo1	0.975636	-0.0627831	0.967526	1.24182	1.22199	0.451713	2.68761	-0.112389	-0.605779		0.0504934	0.485956	3.09068	2.65062	2.39129	1.1544	0.0442437	1.4257	1.43795	3.07022	-0.189069	0.170851	-2.0576	1.7688	0	2.47887		19	5
Nrsn1	0.611435	0.697205	0.307078	0.692576	-0.348495	0.632396	0.637247	1.09239	-0.243861	1.54909	-0.132906	0.0324506	-0.0144149	-0.50614	-0.0561161	1.34812	1.23416	0.274876	1.90032	-0.283132	0.246301	1.58618	-0.32082	0.973447	2.23262	3.56911	4.024	19	8
Ntrk2	0.0991857	0.518121	-0.0123444	0.140375	0.125688	0.109063	0.162849	-0.139417	-0.276953	1.61179	0.094728	-0.0167936	0.745177	-0.901647	0.0864732	0.243806	0.228908	0.0603823	0.0885689	-0.60463	2.66456	1.26672	1.79979	0.494728	0.277209	-1.19443	-0.146406	19	8
Nudcd2	0.270108	0.276198	0.347432	-0.173965	0.586817	0.128209	-0.416428	0.189157	0.00447326	1.60295	0.247756	0.265375	-0.398131	1.84024	-0.800683	-0.298884	-0.0347952	1.25001	-0.791865	1.11172	-0.0578745	0.425866	1.27772	0.534712	1.02175	1.73355	3.09919	19	8
Nup35	0.102125	-0.0398387	0.132098	1.72367	2.88092	0.166363	0.460498	0.183391	0.0703344	0.668836	-1.00693	-0.724731	0.118646	-0.457152	0.502514	0.109113	-0.721871	0.77452	2.05904	0.62902	0.646627	0.777561	0	-0.479845	2.52672	1.97162		19	6
Ost4	0.586812	0.240311	0.316638	0.636585	0.25367	0.313366	0.375409	-0.199941	1.21557	0.478614	0.295207	-0.242244	-0.887767	-0.706314	-0.0697713	0.0508029	0.0455278	0.331401	0.378383	-0.0480105	0.202193	0.272357	0.00586016	0.24078	-0.313743	-0.766436	3.37475	19	8
Pabpn1	0.115065	0.275332	0.2669	0.196875	0.303008	0.183495	-0.165277	-0.489331	-0.0047391	-0.0224919	0.356992	0.470201	0.105949	-0.519852	0.552207	0.497999	0.0596571	-0.0391933	-0.0262987	0.0151468	0.616987	0.451342	0.947273	0.539634	2.7574	-2.77509	1.0328	19	8
Pacs2	0.278337	0.0757857	1.53541	1.36897	0.23299	0.424115	0.246407	-1.8918	0.905457	-0.0807509	0.545737	0.0357534	-0.263279	0.427649	0.185626	0.172504	0.249729	-1.99935	-0.985822	0.570596	0.721827	-0.258063	0.497656	-0.445351	1.99387	1.87122	-1.97444	19	8
Pan2	0.37378	0.0640167	1.98096	1.02935	1.63104	-0.00780081	0.913683	0.588862	-0.688729	1.9984	0.58762	0.54997	1.58648	2.68402	0.206557	-0.376712	-0.31454	-0.0743912	1.92079	1.98605	2.18212	1.56064	2.03189	3.09865	0	-2.18993		19	6
Pank2	-0.0790051	-0.107119	0.830406	0.383185	1.31455	0.226637	-0.243912	0.658816	2.99608	0.0528553	0.0804685	-0.00951679	0.885765	0.651826	-0.517871	0.190268	-0.122287	-1.32493	0.233033	0.785277	0.537004	0.104626	1.82852	0.800798	-0.0708292	4.49318	3.62292	19	8
Parva	-0.0440592	1.17463	0.861503	-0.551263	-1.64462	0.0602752	0.498785	0.0986023	1.49422	4.51463	-0.0195608	0.414513	-0.876904	1.39763	1.88261	0.249405	0.00176744	0.962142	0.561738	0.171796	0.304266	0.928104	-0.145485	0.962543	1.26451			19	6
Pcbp2	0.167625	0.0757569	0.106962	0.290149	-0.436996	0.169241	0.589598	-0.20708	-0.0824854	0.301967	0.0485711	0.132587	0.0778955	0.0316023	0.170029	0.0896906	0.153912	0.105705	0.174015	0.230003	-0.0468044	-0.0429837	0.117387	-0.120069	0.0118804	-0.0538919	-1.05494	19	8
Pcif1	-0.113875	0.191209	0.345458	0.628187	0.0502147	0.0479104	0.325759	-0.18723	-0.301433	1.50607	0.115797	0.178867	-0.980623	-0.403451	0.160914	0.349754	0.270202	0.510522	0.210219	-0.336555	0.303266	0.443737	3.92706	-0.413478	-0.387381	1.6839	2.58334	19	8
Pcyt2	0.491361	0.381737	0.0430632	0.421766	0.86965	0.0800667	0.399787	0.173234	-0.427108	2.20206	-0.0836131	0.0268579	-0.176008	-0.975094	0.198143	0.315318	0.787905	0.232806	1.30458	-1.91971	0.64648	0.127606	1.70024	-0.518733	-0.386288	3.22928	-2.80548	19	8
Pfn1	0.453334	0.0770979	0.536283	0.36047	0.58639	0.195178	0.4424	-0.141204	-0.175292	1.09133	0.325976	-0.127044	-0.385765	-0.738752	-0.158912	0.16345	-0.0353433	0.605061	0.415395	-0.22776	0.169477	0.192763	0.580894	0.21139	0.401506	0.303603	0.458262	19	8
Pigt	0.335787	0.429624	0.298775	1.52422	-0.32298	0.363459	0.575138	-0.87307	4.18396	1.00769	0.552731	0.677524	-0.660775	0.313177	0.297736	0.0860524	-0.371015	-1.37834	1.60674	1.18361	0.575986	0.48195	-0.984453	-0.80708	0.0971119	-1.69624	0.00518561	19	8
Pin1	0.0637301	0.182653	0.65137	0.580164	0.216208	0.374947	0.62217	0.34704	-0.975178	0.822606	0.0325202	-0.0653361	-0.104616	-0.385158	-0.107811	-0.050485	0.102157	-0.543493	0.0732685	0.198627	0.42681	0.314075	2.08896	0.0517832	1.58631	1.02734	-4.42107	19	8
Pink1	0.409815	0.0405117	0.337069	0.189805	-0.336044	0.284549	0.0166527	-0.399415	-0.422325	2.01407	0.0188045	0.0050413	-0.797786	0.275719	0.220082	0.0686466	0.315908	0.103747	-0.324887	0.257879	-0.280622	0.466071	0.802239	0.936432	1.01271	-0.15008	-1.00994	19	8
Pla2g15	-1.71419	-0.0443315	4.33953	0.549692	1.29587	0.431579	0.920273	0.536199	-2.0449	2.48195	0.106432	-0.0226378	-0.548595	0.99203	0.373322	0.407708	0.151563	2.5377	-0.926151	0.974019	1.29615	0.150884	0.120515	0.595565	-3.75487	0.66448		19	7
Pla2g16	-0.103484	0.0385524	-0.0189895	0.678159	0.0431615	0.179535	0.532219	-0.228757	1.7127	3.09241	0.56571	0.915096	1.41329	-0.50445	1.50515	0.227062	0.190262	0.195477	-0.256127	-0.335976	-0.161975	0.149855	-1.879	0.652136	3.20482	0.138196	3.45036	19	8
Pnkd	0.218259	0.0677743	0.145846	-0.0307741	0.572056	0.154582	-0.475658	0.519253	1.10361	2.35968	0.215032	0.0417888	-1.61727	-0.272309	-0.158803	0.376098	0.0890668	0.563289	0.62295	1.10077	0.700587	0.216755	-1.26471	0.351652	-0.500076	-0.164264	1.84973	19	8
Pole3	0.360375	-0.134241	0.581037	-0.163347	0.461001	0.392879	0.253003	-0.0924506	0.450526	0.475519	-0.232066	0.0625694	-1.60512	-0.0150988	0.0782167	-0.189442	0.648095	1.46754	0.157691	0.253955	-0.302192	0.463049	2.74494	1.58192	1.64865	0.0273365	1.7601	19	8
Polg2	1.14654	0.366288	-0.511131	1.99157	2.65181	-0.604175	3.26554	0.448362	0.656312	-2.42461	1.02133	-0.369518	2.90371	3.4869	0.390264	-0.655861	2.30528	-1.87338	1.97162	-2.11311	1.02299	0.206094	1.98151	0.125901	0.221862	2.0305		19	7
Polr2i	0.570321	0.0321829	0.415902	0.265299	0.509037	0.096052	0.678196	0.262288	0.255218	-0.130592	0.101762	-0.0271459	-0.608042	0.0562756	-0.0871381	0.475229	0.540386	0.0427393	0.215779	-0.671507	0.462035	0.0919646	0.559275	-0.013901	-1.38003	-1.2653	0.808588	19	8
Polr3h	0.314214	0.191099	0.591814	0.168402	-0.0118898	0.0568793	0.215362	-0.626464	0.299381	3.2277	0.202256	0.092082	1.85279	-0.526907	-0.0816717	0.620075	-0.928218	1.286	-0.125959	0.201532	0.224092	0.0389111	-0.224716	1.4175	1.67293	0.950352		19	7
Ppdpf	0.377149	0.293062	0.516604	0.282708	0.0441561	0.2251	0.591641	-0.66527	0.30809	0.574107	0.264796	-0.259679	0.285809	-0.251918	-0.0573959	0.0976839	0.324008	-0.20633	0.708813	0.394603	0.547943	0.135449	0.873488	-0.0193431	-0.318646	1.83904	-0.851833	19	8
Ppp1r14b	0.412735	0.625006	0.343685	0.245979	-1.04708	0.33592	-0.505058	-0.487151	0.378237	0.654585	0.455357	0.355664	0.970508	-0.0780593	-0.228127	0.295907	0.0291246	-1.35122	-1.44514	1.23262	0.170504	0.546956	3.13919	1.04388	1.85593	-0.220819	2.20931	19	8
Ppp1r1a	0.41053	0.539002	0.261454	0.822934	0.158161	0.55447	0.554311	1.05266	-1.07095	-1.89105	0.421931	0.468127	-0.175911	1.07299	-0.254903	0.573859	0.175084	-1.28972	0.302246	1.3007	1.55043	1.22971	1.0619	-1.29625	-0.287088	2.77552		19	7
Ppp2r3d	0.186273	0.291218	0.727209	0.77971	1.85916	0.225612	-0.443753	-0.516282	-0.659484	0.00476454	0.369223	0.264253	-0.793373	0.125119	0.589909	1.00871	0.597473	0.155075	1.43909	0.183702	0.757938	0.488441	-3.16522	-0.804608	1.50435	-1.96877	-2.22886	19	8
Ppp5c	0.208763	0.241346	0.155771	0.651401	0.0627423	-0.0617786	0.0915088	0.312372	-2.11474	2.25195	0.19754	0.199359	-0.463298	-0.69823	0.13944	0.24828	0.0506152	-0.392399	0.533946	0.317029	0.0294973	0.280544	-0.9869	0.205813	-1.17079	-0.947822	1.44316	19	8
Ppt1	0.0267768	0.0262545	-0.0210699	0.307473	0.242655	0.116917	-0.087874	-0.779729	1.63794	0.555489	0.140913	0.198847	-0.323646	-0.838175	0.148712	0.000569998	-0.134537	0.193094	0.42116	-0.722158	0.317041	0.016381	0.3003	0.502158	0.919857	-0.334099	3.40341	19	8
Prcp	0.551889	-0.0745023	-1.45393	0.0390735	0.0299009	-0.0641979	-0.409099	1.08912	1.05997	1.10371	0.922396	0.362368	-2.77167	-1.15684	0.388668	0.429964	0.687194	0.122862	0.337783	0.718985	0.581617	0.215296	0.242819	-0.0507164	0.467671	1.01578	-5.55758	19	8
Prkaa1	0.6495	0.141581	-2.39855	1.3035	0.76251	-0.0327738	0.681546	0.245971	0.0619921	1.75182	0.476509	-0.37172	1.88856	0.535308	-0.795707	0.93313	-0.196265	0.750269	0.0527565	1.79645	0.839327	-0.520009	2.10175	1.44527	-0.291861	4.0573	-0.0835356	19	8
Prnp	0.170131	-0.0167079	-0.0213069	0.240356	0.0650928	0.0466806	0.138165	-0.708922	-0.0782163	1.47078	0.0443341	0.0180926	0.00758029	-0.779277	0.0752508	0.103979	0.0221072	0.81749	1.09871	-0.198868	0.56124	1.28937	1.00882	0.184053	-0.0222433	-0.0056208	1.51616	19	8
Prodh	2.79439	0.80933	-0.0533903	0.290325	1.14843	0.0711752	-0.618345	0.672519	2.5491	-1.90861	2.7063	0.952586	2.93106	-0.520442	-0.962833	-0.31308	0.0342778	-0.771596	1.11577	0.318213	0.655642	0.558935	0.109852	0.0588443	0	2.62275	1.82748	19	7
Psat1	0.66798	0.0292955	0.319267	0.300058	0.270573	0.0881836	0.721237	-1.85673	0.280252	6.27215	0.234287	0.100758	-0.641737	-3.3834	-0.843631	0.489907	-0.855621	-0.22351	1.50502	2.77629	1.40371	0.300463	2.16034	1.33045	1.12741	-1.11397	0	19	7
Psenen	0.399695	0.116941	0.172789	0.390648	0.515818	0.306063	0.145166	-0.0318294	-0.315126	1.36891	0.073863	-0.110029	-0.292888	-0.661059	0.181784	0.207831	0.32311	1.23573	0.0653423	0.030925	0.442508	0.232732	0.306425	0.352701	-0.415345	-0.650453	-1.34055	19	8
Psma1	0.14117	0.235631	0.471177	0.0863093	0.897499	0.0854297	-0.141751	0.173966	-0.804881	0.742494	-0.0324855	-0.105369	0.0311809	-0.35723	0.161705	0.251348	0.570824	0.0526215	1.26317	0.313417	0.293829	-0.045632	0.750516	-0.0329529	-0.490516	0.571016	0.293694	19	8
Psma5	0.343513	0.162419	0.0621616	0.37729	0.760802	0.155806	0.23382	0.193667	0.0946354	0.235504	-0.187802	-0.285158	-0.764612	-0.0230161	-0.640059	0.128372	0.349652	-0.0404835	0.167497	0.0501748	0.0479536	0.116474	1.71756	0.222097	-0.194847	-0.82895	0.732183	19	8
Psmc1	0.315741	0.0736764	0.615968	-0.180539	0.538136	0.0240241	-0.156966	-0.804768	0.149875	1.33922	0.0698893	-0.161616	-0.319565	0.274342	-0.738596	0.233014	0.101213	-0.189305	0.160779	2.79987	0.580561	0.200104	-1.18841	0.542149	1.40589	3.06459	1.87065	19	8
Psmd13	0.23047	0.0857896	0.141032	0.0746101	-0.0831062	-0.0844774	0.489488	-0.566579	-0.433383	1.07763	0.210837	0.141661	0.503428	-0.164102	0.045572	0.314855	0.192566	0.690079	-0.863913	-1.60409	0.109445	0.193547	1.42586	1.10657	0.0669581	-1.04852	1.66912	19	8
Psme2	0.147496	0.206061	0.573599	0.968264	0.302901	0.040763	-0.250948	-0.365065	0.88634	-0.243953	0.0521984	-0.200266	-1.2411	0.206224	-0.359602	0.420069	0.358231	-0.2388	0.194381	0.563131	0.511109	-0.21228	0.667659	0.227028	0.0793839	0.039382	4.28486	19	8
Pspc1	0.413152	0.127407	0.150394	1.53252	-0.610177	-0.0998871	0.233523	-0.481506	0.720051	0.246856	-0.0554395	-0.156981	-0.0453284	0.0108746	-0.309292	0.897839	0.400497	1.08719	1.15463	0.366704	1.8269	-0.264348	0.0294817	0.51607	2.23503	4.47872	1.85872	19	8
Ptbp1	0.0771557	0.0592779	0.210957	0.138167	1.23482	-0.259227	0.601637	0.842011	-1.24546	-4.15139	0.398229	0.345756	-0.3768	-0.321962	0.793297	0.109451	-0.0116495	0.817121	0.248629	0.0621721	0.692098	0.279288	1.42321	0.0282631	0.461997	-1.3906	-2.6823	19	8
Ptcd1	0.0257792	-0.160777	2.89932	0.024776	-1.89646	0.014722	0.328761	-1.21115	2.69314	-2.70321	0.498593	0.070857	0.243088	-1.72273	0.418154	-0.0434226	1.40802	-3.4238	1.64481	-2.13736	1.17613	0.0609031	3.0652	1.43601	3.76539	1.0877	0.266315	19	8
Ptgds	0.277588	-0.11958	0.130043	0.044569	0.428714	-0.11064	0.057157	0.270302	-0.46136	0.470972	0.426461	0.0261045	1.40749	-1.32706	-0.0994441	0.00439567	-0.27354	-0.614346	1.53979	-0.176647	0.457924	0.488635	2.17141	0.714833	0.447306	2.50138	0.0921397	19	8
Ptma	0.126935	-0.071118	0.228093	-0.0231683	0.0306346	-0.0640017	0.249867	-0.252694	-0.189036	0.392117	-0.0603523	0.123244	0.0459044	0.178658	0.140378	0.0987521	0.0015738	0.147814	0.107921	-0.331007	0.221924	0.137895	0.319741	0.083111	0.211809	-0.359163	0.428415	19	8
Ptms	0.119139	0.135381	0.1535	-0.0735651	0.274272	0.226697	0.547125	-0.33392	-0.0672343	1.05763	0.10666	-0.0196171	0.207095	-0.135126	-0.058142	0.0772811	0.146814	0.101541	0.53006	-0.410211	0.141557	0.102127	2.6719	0.236484	0.450316	-0.710102	4.63469	19	8
Ptov1	0.204925	0.0495172	0.45214	0.12247	0.499311	0.183648	-0.066616	-0.460959	0.0674434	0.23765	0.0357783	0.126538	-0.848417	0.491532	0.22371	0.350289	0.289766	-0.0638416	-0.492401	1.63	-0.130218	0.255329	1.27497	0.440358	-1.38992	1.53028	-1.96353	19	8
Pts	0.655661	0.259207	1.13257	0.0402585	0.560441	0.116509	0.609319	-0.0281913	-0.287395	0.528593	0.0297326	0.0553776	-0.874451	-1.06437	-0.624116	0.426414	0.00767578	0.336597	0.325119	-1.04871	0.369649	0.0637752	0.328795	0.991333	-0.00696941	-1.26006	0.204761	19	8
Pttg1	0.342834	0.181835	0.339864	0.225886	0.649143	0.202546	0.442959	0.0466561	0.641852	3.86668	-0.184157	-0.229737	-0.800818	-0.30672	-0.939185	0.000605127	0.101354	0.155368	0.528607	0.830826	0.570393	0.0674845	-0.336804	-0.00604522	0.263618	-0.0593191	2.90059	19	8
Pxmp2	0.387694	0.0417467	-0.0102629	0.65163	0.60995	0.0234534	-0.32153	0.273373	4.2872	-0.785627	0.414725	0.440657	-1.61153	1.18342	2.02755	0.90539	0.828324	-0.283189	-1.30547	0.680861	0.218042	1.40033		0.747975	0.136841	2.14055	0	19	6
R3hdm4	0.11092	0.280761	0.203594	1.16294	0.356664	0.0876202	0.710485	-0.102395	-0.961175	0.491908	0.279713	0.40809	0.809231	-0.63135	0.570236	0.433814	0.410872	-0.147073	1.34804	-0.672784	0.206246	0.0327645	0.495399	0.824352	-0.932628	-0.528741	-0.456926	19	8
Rab10os	0.0445236	0.132457	0.293671	-0.0426198	-0.337522	0.588958	1.69346	1.2336	-1.04488	0.135145	-0.0249127	0.254596	0.921546	-1.11157	1.32313	-0.256125	0.736687	1.18976	0.658524	-0.529201	0.937578	0.466471	3.73889	1.95241	1.8769	-1.1042	0.356205	19	8
Rab15	0.394484	0.0231009	1.05898	0.697919	1.69674	0.872487	1.34128	-3.3896	0.00434362	3.15534	0.143478	-0.0412823	0.227362	0.0330598	0.191236	1.71993	-0.909569	-0.728461	-1.93436	0.889784	-0.236422	2.11309	0	2.29036	2.84281		1.89027	19	6
Rab21	0.500962	0.788368	0.409415	-0.545769	0.624119	0.211738	-0.154355	-2.09389	-0.977721	0.630013	0.146334	0.053947	1.52853	0.472925	0.746953	0.114011	0.778428	1.88236	0.391484	-0.987696	0.3954	0.541336	3.21433	0.0209371	-1.9714	-0.816486	0	19	7
Rab24	0.492026	0.132929	0.669621	-0.275542	0.499653	0.105345	0.726975	-0.884567	1.19651	-1.50683	0.139189	-0.0361614	-0.0589051	0.394545	0.437545	0.725364	0.478835	1.53664	0.354634	-0.96895	-0.259545	-0.000563723	0.124523	0.518982	0.801755	1.08514	1.42299	19	8
Rab29	0.770275	0.121087	-0.92524	0.374849	-0.559308	0.0503789	0.337723	0.726369	1.86033	0	0.708939	1.46017	0	0.123101		0.133156	-0.875085	0.333028	0.226984	1.71863	0.584004	0.115504	3.36906	-0.971378	2.49912	2.62489	-2.2363	19	5
Rab43	0.99435	-0.100066	0.285564	2.07392	3.70772	-0.481973	1.27025	-2.71245		-1.94883	0.146084	0.919571	2.0717	0.0949472	-0.310554	1.24134	0.908817	0.624859	1.94063	0.238104	0.705831	0.275273	-0.426368	1.10368	1.06522	0	1.80908	19	6
Rabggtb	0.404362	0.0547751	1.38952	0.507547	-0.0525344	0.319683	1.04129	-0.083646	1.05774	-0.364872	0.0194193	0.135509	0.0981017	0.214935	0.0370895	0.0887789	-0.0203359	-0.706661	-0.148471	1.49399	0.400222	-0.0010729	-1.47723	3.71886	1.31611	3.88959	2.26011	19	8
Rac1	0.165032	0.0677899	0.452121	0.279806	-0.327167	0.255646	0.233084	-0.15347	-0.332942	0.434512	-0.00767688	-0.0147984	0.0231028	-0.53939	-0.34746	0.0415389	0.0493683	0.199851	0.397596	0.516281	0.266656	0.0511937	0.165167	0.276167	-0.0416121	0.413733	0.520123	19	8
Rac3	0.773176	0.580411	1.55548	1.18053	-0.167248	0.927763	0.0302115	-1.2664	0.806249	2.78469	0.233672	0.565859	0.226218	-0.350007	-0.169293	-0.397743	1.20998	-1.18093	1.20622	3.73163	0.0481363	0.651228		0.711442	2.13042	-2.06309	1.81589	19	7
Rasgef1a	0.386967	0.480571	-0.0685071	2.30347	0.967519	0.605794	3.24123	1.45143	2.74983	4.19919	-0.10595	-0.0206426	-1.09718	0.786091	-0.0480125	0.407629	0.27748	0.976999	0.907345	-2.47154	0.0943686	2.22226	2.11899	1.3462	0	-2.08229	3.98028	19	7
Rasgrp1	0.411081	-0.0554802	0.884658	-0.386811	1.95888	0.276667	0.497832	-2.47291	0	1.1988	0.263144	0.068639	-1.15867	0.178241	1.02474	0.567069	2.28998	0.0806313	0.479864	1.98843	1.99656	-0.10557	3.16755	3.34526	2.2201	-3.41141	-1.05918	19	7
Rasgrp2	0.282065	0.0285339	-0.211529	-0.42069	0.0865452	0.0638256	-0.456748	1.00382	-0.972746	-1.04695	0.369227	0.45752	1.32102	1.00992	-0.761716	0.0811152	0.150503	0.558504	-0.769844	1.05092	0.871304	0.462258	0.00153601	0.879846	-1.78111	0.523379	1.01661	19	8
Rbks	0.369672	0.66355	1.96871	-1.62819	1.945	1.35784	0.858022	-1.9503	2.03145		0.336488	0.0865758	-0.989098	0.335118	1.91097	0.109414	0.0363779	-0.269978	2.54667	0.251968	0.485091	0.156575	-0.973599	-0.605998	1.43608	5.20695	0	19	6
Reep5	0.0334547	0.0403386	0.594123	-0.00214553	0.443093	0.143886	0.114302	-0.205504	0.11205	-0.524035	0.164309	-0.0318965	-0.724948	-0.506586	0.0892924	0.323033	0.336799	0.109768	-0.0297893	0.17902	0.0589782	0.181601	0.907269	-0.137352	0.96946	1.02416	1.16986	19	8
Rhoc	0.123165	0.74604	0.378075	0.0200179	0.433697	0.447106	-0.47931	-0.405357	-2.04494	0.397391	1.22916	0.995265	-0.0152395	-2.43694	2.17941	0.224745	0.0652523	0.494847	0.103981	-0.162019	0.409419	0.0312668	0	0.574922	0.828219	2.67394	-4.6643	19	7
Rhot2	-0.00513204	0.268499	0.411768	-0.467706	0.716949	-0.0581455	0.45276	0.678622	0.527712	0.888204	0.165953	0.477962	0.461756	0.652437	0.307319	0.35828	-0.895649	-0.912722	-1.26144	-0.78588	3.30294	-0.00274903	0.779946	2.49493	0.349399	4.83713	2.24343	19	8
Ring1	0.282633	0.193381	0.613987	0.527906	0.442559	0.233435	0.663359	0.114677	1.02997	3.79239	-0.105055	0.544403	-0.291567	0.0470965	0.343765	0.194964	-0.309208	-0.535447	0.851243	0.00619946	0.577139	0.130316	-2.46438	0.402956	-0.758767	0	-1.3971	19	7
Rnaseh2c	0.662266	0.0457083	0.0104489	-0.202681	-1.08393	0.164456	0.166787	0.492873	-0.0292706	0.567074	0.140068	-0.0322821	-0.426077	-0.595572	-0.141153	0.506255	0.31225	1.55748	0.692745	0.755984	1.00724	0.173323	-0.438901	0.529411	0.904111	0.946434	3.78763	19	8
Rnd2	0.970659	0.573876	-0.0584493	0.271288	-0.944023	0.412977	1.39797	0.0527344	0.787768	2.39773	0.209603	0.454714	0.422199	-1.37784	-0.869888	0.452957	0.336145	1.09744	-0.17968	-2.54498	-0.306031	0.33852	1.10251	0.597791	2.35553	-2.43137	1.65355	19	8
Romo1	0.0841365	0.0827702	-0.0260374	0.0914133	0.277764	0.1006	0.345186	0.0274893	0.50618	0.593492	0.0825755	-0.0819683	-0.630534	-0.513684	-0.00479035	0.0608596	0.0716888	0.153201	0.894011	-0.376927	0.234336	0.150496	0.783771	-0.033013	-0.314298	1.56067	3.05977	19	8
Rpa3	0.243952	0.400983	0.993906	0.210864	-0.226262	0.332647	1.64324	-1.09554	-0.28192	0.333332	0.0382068	-0.117224	-2.1229	-1.27133	0.2894	0.424707	-0.484126	1.56714	0.563486	0.0330796	1.26997	0.743963	1.2323	0.552395	0.890157	1.11869	-0.345498	19	8
Rpl21-ps4	1.60415	0.655727	-0.139784	2.14061	-1.34835	0.485542	1.61637	-0.620247	3.47287	0.170539	-0.0248335	0.385568	-0.36486	1.28227	0.409592	0.392901	0.465311	-0.721218	0.80362	-0.114735	0.942406	0.669116	4.25294	0.530503	0.860977	-0.858917	1.87306	19	8
Rpl22l1	0.488489	0.0210376	0.196375	0.294487	0.151935	0.198304	0.0511738	-0.166707	-0.470691	0.847853	-0.00343963	0.291024	-0.0493769	-0.510289	-0.0907737	0.0918991	-0.118775	0.0943939	0.0857148	-0.228	0.29286	0.0658104	0.236222	0.297395	0.503629	0.607998	0.660809	19	8
Rpl36	0.140744	-0.089168	0.20488	0.0949756	-0.0354443	0.175814	0.106963	-0.150756	-0.00587437	0.436969	0.20555	0.207312	0.23883	-0.17603	0.418638	-0.0568572	-0.053043	0.137555	0.13581	-0.151375	0.271042	0.0167068	0.477578	0.165868	0.172447	0.962493	0.258512	19	8
Rplp1	0.313613	-0.00482861	0.137593	0.0620735	-0.0879359	0.243659	0.183198	-0.129739	-0.108817	1.00711	0.306049	0.461771	0.599428	-0.202123	0.264889	0.0869836	-0.00995198	0.104976	-0.0365706	-0.231206	0.309053	0.0933784	0.624482	0.176258	0.348383	0.413086	0.592558	19	8
Rplp2	0.222579	-0.068782	-0.0488593	0.379675	0.319961	0.207419	0.291251	-0.239149	-0.255776	0.609702	0.212718	0.212123	-0.481005	-0.157247	0.352365	0.0610145	-0.0298612	0.109824	0.00769256	-0.306905	0.208447	0.0484225	0.554605	0.132989	0.277215	0.130223	0.30123	19	8
Rpp21	0.499328	0.106425	0.147065	0.392469	0.294231	0.104289	1.0118	0.757061	-0.144625	2.26288	0.276813	-0.082065	-0.102673	-0.376977	0.321796	-0.142483	-0.25016	0.0198745	0.644315	-1.61085	0.965697	0.194633	1.11809	0.456379	1.32524	0.813829	-0.154513	19	8
Rps12-ps3	0.603185	0.299934	0.704258	0.484522	0.388132	0.407814	-0.301585	-0.0147134	-0.360867	2.50849	0.108077	0.417417	0.160683	-0.487187	0.0186574	0.155668	-0.381714	-0.319558	0.831033	-0.0364105	0.460928	-0.020927	0.191061	0.128724	0.283539	1.12879	1.57286	19	8
S100a6	0.421973	0.350384	-0.0257462	0.239142	0.0853252	0.110359	0.0875163	-0.885408	1.59258	2.42686	1.29245	0.681319	-0.583667	-0.125378	2.81644	-0.197384	0.00376639	-0.76567	0.298506	-0.501764	1.32492	0.378166	0.191062	1.2761	0.189402	0.271573	-0.341821	19	8
Scamp3	0.46093	0.207742	0.36729	0.899093	0.082141	0.0670344	0.455098	0.760122	-0.935674	-1.74986	-0.11341	0.317255	1.65538	0.326255	0.0762496	-0.02208	0.205687	1.18422	0.164793	1.16628	-0.139498	-0.0922826	-1.31801	1.0926	0.573624	-0.28431	1.4185	19	8
Scd1	0.0267279	-0.0979212	0.495081	0.775897	0.17244	0.0412143	-0.117797	0.096238	-0.172149	3.64132	0.497406	0.543556	0.48643	3.06807	0.52686	0.813862	-0.217257	0.719165	-0.652493	0.453864	0.358675	1.5556	-1.99315	0.330068	-2.97237	-2.39107	1.7644	19	8
Scnm1	0.352012	0.252595	0.241719	-0.277495	-0.994605	0.255028	1.58811	-0.0689752	-1.5729	1.29672	0.173798	-0.256086	1.36052	-0.332113	0.0506501	0.5646	-0.212279	2.4146	0.364116	0.218698	0.805674	0.202286	2.41199	0.199455	2.83942	-1.75177	3.82271	19	8
Sec11c	0.207207	-0.0387086	0.0979764	-0.198911	0.625273	0.328362	0.27299	-1.67053	0.909631	4.87036	-0.206654	-0.322046	0.31015	0.764823	-0.437325	0.563595	0.537511	-0.481574	0.443121	-0.897739	0.182722	0.163909	0.137998	0.448177	1.30497	1.74531	6.0931	19	8
Sec61b	0.290957	0.149222	0.194973	0.830008	-0.641194	0.229332	0.582343	-0.144103	0.370708	1.58825	0.055014	-0.31056	-0.243658	-0.991663	-0.149348	0.0781871	-0.046028	0.119582	0.590037	-0.13554	0.169326	0.0788565	0.746437	0.919557	0.207477	0.324633	0.787094	19	8
Serp2	0.488698	0.659472	0.480975	0.554502	-0.0576405	0.647172	0.980021	3.82763	0.380804	1.54737	0.0965419	-0.00771325	-0.231147	-0.147764	-0.160751	0.384812	0.277933	1.07379	2.33368	-0.913612	1.06699	1.4302	-0.101322	0.603347	0.692931	-1.44269	1.65452	19	8
Setd6	0.359992	0.0698398	5.13238	0.594512	3.41375	0.45362	-1.82842	0.0399042	-1.03017	-0.605596	0.643085	0.352818	1.22652	-0.69129	-1.08769	0.375119	0.747546	1.09088	-0.495967	2.34061	0.465925	0.187045	0	0.146876	1.39552	0	2.20806	19	6
Shank1	0.198389	0.866781	-0.527529	2.73372	-1.33538	0.429689	-0.490651	-0.172422	1.91402	1.79763	0.299029	0.319108	0.201781	-0.335878	0.570068	1.20944	-0.105363	2.12817	-2.30488	0.138825	1.07945	0.691537	0.160304	1.35374	-1.63439	1.19765	2.20827	19	8
Sharpin	0.370983	0.15632	-0.446789	0.0671778	-0.545812	-0.381236	1.17657	-0.849778	0.371235	0.581372	0.315743	0.0668723	1.19241	-0.527466	0.000873325	0.688975	0.146792	-0.768512	-2.20451	1.74535	-0.333159	0.00104025	0.452575	0.166853	0.955938	0.185592	1.3609	19	8
Slc15a2	0.376723	0.858611	0.251024	0.485991	-0.449654	0.141849	-0.811763	-1.33557	-0.788124	2.39954	0.527765	0.879353	0.106661	0.072557	1.29195	0.605787	0.405251	1.58934	2.07997	0.555646	1.77953	0.195057	1.75075	-0.293635	-0.499185	0		19	6
Slc17a7	-1.32663	0.473237	-0.0555045	1.18676	0.476698	0.166205	2.9622	-0.28887	2.93723	0.309219	0.716757	0.148032	0.151708	-0.0698953	1.76231	1.77631	-0.327867	0.411576	0.817757	4.12194	-2.17141	0.926755		2.80376	1.05605	2.44956	0	19	6
Slc25a1	0.907991	0.461558	0.00985227	-0.0546612	-0.272909	0.405385	-0.259969	0.172706	2.20585	2.37612	0.219654	0.34259	-1.9098	0.630323	-0.36158	0.375335	0.31742	0.458501	-0.698184	2.25798	1.27354	-0.420692	3.73451	0.59156	0.355363	2.84773	0	19	7
Slc25a40	-0.0733166	0.0654302	0.359699	0.239227	4.17332	0.104467	1.17461	-0.858018	0.990973	-1.57397	-0.0737917	0.200621	0.99562	-2.3117	1.05305	0.856643	-0.489207	2.94382	1.5882	-0.580948	0.280666	0.218266	1.08159	2.12713	1.68583	1.08584		19	7
Slc25a5	0.212965	0.177266	0.30345	0.10644	-0.00990294	0.184924	0.236325	0.0422607	-0.161983	0.907318	-0.0594454	0.138935	-0.747377	0.107654	0.000884871	0.263591	-0.046844	0.367153	0.109226	0.322043	-0.0872792	0.170224	-0.130027	0.24274	0.00524863	0.345573	-1.0901	19	8
Slc26a2	0.140393	0.181201	0.549692	4.34677	-1.26828	0.825725	0.458583	-2.26785	-1.4693	-0.585366	-0.153865	0.378344	2.21607	-0.091342	1.44615	1.10215	1.34318	0.896566	1.37513	2.9289	0.317477	0.292476	1.81889	-0.862409	0.227141		2.20827	19	7
Slc35a4	0.543869	0.191864	1.16023	0.855549	0.192991	0.280669	0.699095	-0.831839	-1.19572	2.0386	-0.235813	-0.391012	1.31112	0.301348	0.508183	0.487203	-0.202128	-0.550312	0.396075	0.138884	1.25837	0.000292725	-1.33782	0.636712	-1.33207	0.645631	1.65461	19	8
Slc3a2	0.511846	0.282445	0.170055	0.858283	0.187647	0.197404	-0.629114	-0.732429	-1.53105	1.33899	-0.0123919	0.052914	0.00161602	0.902934	0.794284	0.326574	0.305235	0.014282	0.51998	-0.253769	-0.0249947	0.300751	-1.31802	0.283119	1.88425	-1.83439	6.94706	19	8
Slc4a3	0.113445	0.294187	3.53485	0.71071	-0.408845	0.0657643	0.32582	0.979067	-0.964123	-1.15589	0.0407991	0.385997	1.12455	-0.0525452	0.573055	0.942445	0.167421	1.67703	-0.0898297	1.77496	1.0945	2.76755	0.765478	3.53676	0		0	19	5
Smim8	0.770737	0.220617	0.450389	0.168326	0.25915	0.435552	0.234292	-0.654802	-0.932804	5.54069	-0.0108959	-0.307423	-0.646622	-1.02622	0.840514	0.141405	0.0514723	-1.57282	0.534576	1.18034	0.254973	0.301479	0.462791	0.874171	3.92835	-2.57552	4.55736	19	8
Smpd2	0.284758	0.405599	0.625429	0.797802	-0.966097	0.200245	1.16684	-0.889144	-1.84425	-4.7294	0.441645	1.1132	0.77909	1.75672	1.52674	-0.350732	0.0303345	0.00391364	0.408784	-0.563681	-0.149721	0.200394	0.206459	0.804076	0.610933	2.8197	-5.42713	19	8
Smpdl3a	-0.293602	0.835007	0.230837	0.133282	1.1242	0.0155835	0.00209113	-0.212186	-1.34538	0.883989	1.28293	-0.1095	2.82781	1.34959	-1.14883	0.204364	0.203376	0.582504	-0.200499	3.0774	0.120902	-0.226548	0.200962	0.495407	-0.410582	1.49414	2.73868	19	8
Snrnp70	-0.157771	-0.0241615	0.182089	0.0297146	0.506874	0.103006	0.156309	-1.10021	-0.351047	0.0847284	0.310168	0.569561	0.574786	-0.0201426	0.768338	0.218556	0.0694507	1.16391	-0.858996	-0.562717	0.0456318	0.0994771	0.0791091	0.879706	-0.703837	0.582707	1.27934	19	8
Snrpa	0.256197	0.108214	0.818002	-0.552998	0.921065	0.0398166	0.0533966	-1.14544	-0.044044	0.11744	0.114835	-0.107478	-0.293854	-0.783506	-0.250724	0.122242	0.133539	0.606354	0.97791	0.162038	-0.074857	0.0894217	0.857484	0.208062	1.22009	0.577827	3.30322	19	8
Sp3os	0.0717246	0.312177	1.3288	-0.374786	1.43291	0.596786	0.175195	0.092091	-1.87116	4.32932	-0.260525	0.0433085	0.865651	-0.945839	-1.2726	0.0804438	-0.685973	1.00737	1.20072	0.359603	0.680828	0.590181	-1.08567	1.07268	1.05982	0.452769	-0.141762	19	8
Srgn	0.183452	0.35204	0.414901	2.00905	-0.427563	0.850565	-1.25359	-1.38024	-0.229137	0	1.36887	0.897371	1.05204		0.475398	0.124771	0.0441315	0.0656018	0.154408	-0.198813	0.164712	-0.205309	0.467771	0.30131	0.0321548	0.377994	0.492363	19	6
Stub1	0.26768	0.262751	0.402705	-0.132509	-0.208983	0.0826816	0.50868	-0.0665252	0.366645	0.980412	0.15082	0.261523	-0.30716	-0.247844	0.0386226	-0.0150234	0.105992	0.134191	0.343493	0.024261	0.37112	0.165451	1.4959	0.287255	1.28768	-1.15128	-0.0620066	19	8
Sub1	0.389157	0.195648	0.25712	0.384677	-0.0917979	0.197945	-0.318318	0.0848316	-0.085411	-0.175838	-0.0784018	-0.089548	0.0539968	-0.22911	0.0278581	0.286146	0.277903	0.574218	0.546794	-0.117406	0.110761	0.0499512	0.401166	0.0138926	0.557257	0.656446	0.0560789	19	8
Sufu	-0.322532	-0.769804	-1.9316	-0.858546	1.0273	0.190467	3.44464	2.63011	0.309793	2.14338	0.961413	2.44006	1.64026	0.402624	0.592886	0.0456103	0.767233	1.43915	-1.37065	0.473797	1.66553	0.568745	2.47844	-0.135078	0	2.04422		19	6
Supt4a	0.350634	0.136226	0.747593	0.321482	1.35529	0.221686	-0.168914	0.155832	0.30684	-0.462901	-0.084904	-0.014244	-0.215771	0.339954	-0.306118	0.391416	0.105838	0.700846	0.126262	0.547014	-0.126926	0.223508	0.418808	0.0161081	0.728198	-0.209667	0.376094	19	8
Taf13	0.358347	0.112208	0.913711	-0.0882185	0.484183	0.208077	0.257162	0.0881025	0.59062	-1.1856	0.744786	0.0653342	-1.01854	-0.375199	-0.0563294	0.312861	0.176612	-0.0934353	-0.184221	-1.40113	0.0248821	0.203682	0.200774	0.580383	2.4317	4.4827	0.37181	19	8
Taf6	0.109795	0.254741	0.614154	1.34982	-0.636495	0.455163	0.098074	-0.521152	0.233705	0.115063	0.381388	-0.072226	0.0812665	-0.986308	0.121721	0.0700136	0.327064	0.259594	0.350584	-2.44345	1.6739	-0.209492	0.760017	-1.01753	1.64531	2.38359	-1.8166	19	8
Tatdn3	0.513692	-0.0395798	3.44848	1.68371	0.191277	0.0552492	0.815333	0.526749	0.366326	0.583007	0.58143	0.39051	1.57974	-1.37576	0.552439	0.227518	1.7703	-3.95082	3.88763	-1.0468	0.54954	0.21162	-4.69577	0.825274	-1.75981	-2.77507	0	19	7
Tesc	0.230357	0.00488383	0.520582	2.71767	1.91956	-0.504494	2.26187	0.393823	1.97229	-1.77284	0.148765	0.329686	-1.89837	-0.597334	0.930283	0.967808	0.38361	0.407681	-2.31249	2.30912	0.570154	0.0395347		1.92943	-0.539614	0.239984	0	19	6
Tfrc	-0.383579	0.109079	0.9994	0.386252	-0.302059	-0.00783068	-1.666	-0.805313	0.454166	-0.244959	0.72374	0.709557	1.41129	0.892351	-0.21122	0.565869	0.635966	0.62199	0.8163	1.70351	2.79684	0.931136	1.22991	0.780407	0.161049	0.925881		19	7
Thrsp	-0.974865	0.457682	-0.2294	0.24406	-0.636659	-0.104566	-1.25935	2.4839	0.457285	0.265323	0.573351	0.783988	0.171105	0.00459416	0.731636	0.114376	0.666948	1.48452	1.40566	1.52364	-0.235494	0.083625	0	3.46872	1.45594	2.09853	0	19	6
Tifa	0.924104	-0.358888	0.0215111	-0.51455	0.726372	-0.211099	0.289387	0.167655	-0.834418	2.08991	0.900224	1.86941	0.205534	0.239313	3.02982	0.164295	0.187748	0.583372	-2.00578	-1.09879	0.734634	0.0349656	0.66315	0.703585	-0.51791	0.0389407		19	7
Timm10b	0.361675	0.156055	0.0990919	0.0234218	0.1512	0.126528	-1.11746	0.354008	-0.601565	0.868421	0.151369	-0.04268	-0.279446	0.0387331	-0.47787	0.427037	-0.332598	0.212881	0.670508	1.122	0.0887028	0.0615714	-0.250874	0.279419	0.0745131	2.17839	-1.68573	19	8
Tm2d2	0.343984	0.147515	0.162204	0.293699	1.10588	0.00125686	-0.520881	0.183675	-0.101037	0.462799	-0.264091	-0.275649	0.443718	-0.577943	-0.136489	0.113611	0.0822725	0.208343	0.420544	-0.773293	0.2295	0.0437234	0.636439	0.152226	0.159141	-0.147212	1.4427	19	8
Tmem121	0.171055	0.0275518	0.185356	0.470177	1.05311	-0.00835313	1.48153	-1.00884	-0.190307	3.45822	0.396161	0.511262	0.0661714	0.257181	0.204698	3.37197	-0.676226	0	1.44901	3.14991	0	2.31405	1.30976	0.69462	1.68712	-1.50343	-2.22886	19	6
Tmem128	0.309827	0.144692	0.37066	0.199874	1.25949	0.255439	-0.045367	-1.4101	-0.258897	2.68557	0.0462959	0.0252152	-0.593155	0.016968	-0.235295	0.0280814	0.0132648	0.33872	0.800109	-1.11544	0.641857	0.132526	0.952405	-0.299544	2.0486	-2.67103	2.81242	19	8
Tmem141	0.617132	0.506621	-0.479981	0.00990412	0.650597	0.662404	-0.1277	0.748507	1.68925	4.70595	0.0374106	0.153855	-1.80806	0.579977	-0.382814	0.434112	-0.122801	3.85784	-0.834993	4.34708	0.719836	0.228255	0.889998	-0.0596379	0.245768	1.72753	-2.29645	19	8
Tmem164	0.496643	1.98286	1.18816	0.127558	0.392246	0.169401	0.91945	1.29693	-0.552235	1.92951	-0.217377	0.767226	0.207413	-2.36351	0.0387371	2.08432	1.40149	-0.480956	0.357778	-0.56198	-0.247366	-0.430094	0.617366	0.609565	3.71674	-2.12668	2.06546	19	8
Tmem175	0.468044	0.5496	0.18769	0.864779	0.519726	-0.193058	-0.208146	1.68956	2.60958	-2.26335	0.0032669	0.132007	1.27036	-0.00620137	1.39108	-0.398489	0.610521	0.891428	1.1547	-0.773911	0.134212	0.652818	1.66147	0.533179	-0.324021	0.717443	0	19	7
Tmem176b	0.0996302	0.931783	0.382336	0.157348	-0.174848	0.139135	-0.0191542	0.469386	-3.38991	2.67761	0.0495296	0.893295	1.24511	-0.102897	0.778207	0.25642	0.236451	0.0609011	-0.211406	0.176928	0.257354	0.278015	-0.343722	0.141687	0.443411	-1.20302	-0.554143	19	8
Tmem203	0.429747	0.484859	0.0641255	0.990262	-1.08357	0.552646	0.270498	-0.830937	-2.00509	-0.743167	0.29418	0.138722	-0.766831	1.30087	0.601676	0.231428	0.360553	1.12923	0.787548	-0.672842	0.397002	0.200106	1.64288	1.02932	-2.11458	0.968157		19	7
Tmem222	0.272205	0.124002	0.320678	0.0308618	0.145084	0.0520142	0.495809	0.330329	-0.11144	0.148834	-0.0199623	-0.193429	-0.758931	0.244139	-0.0800264	-0.0231086	0.246079	0.531098	1.21562	0.0772408	-0.13102	0.121537	2.30993	1.79721	1.13767	0.0839163	-0.646377	19	8
Tmem259	-0.0481883	0.478392	-0.959277	1.05655	-0.629881	0.186102	0.332593	0.244601	3.127	1.90592	0.31117	0.0874657	0.387076	1.1659	-0.112914	0.194012	0.520392	-0.0660057	0.878268	3.65131	0.354924	0.457554	1.58815	-0.0365139	-1.03398	5.01363	0	19	7
Tmem42	0.175243	0.414184	0.155087	-0.803726	-1.38554	0.0716348	0.709707	0.742718	-1.90244	2.09069	0.244753	0.359796	0.621464	-2.42977	0.383846	0.0479526	-0.49783	-1.1541	0.357921	-0.982938	1.08502	0.0970307	4.99905	4.19891	4.87528	1.01704		19	7
Tmem60	0.265722	0.288387	0.697189	0.879242	1.71312	0.142202	1.11439	0.160267	0.771808	-0.50055	-0.158351	-0.142188	0.181366	-0.898756	-0.165074	0.0648452	0.0950504	0.864291	1.58384	1.45685	-0.0579492	0.0451511	1.51805	0.731896	-0.565771	-1.08112	2.77377	19	8
Tmem9b	0.444526	0.147994	0.125994	0.176707	0.300951	0.0983602	-0.0850806	-0.188584	0.732816	0.756515	0.17459	0.162145	-0.514446	0.567659	0.162501	0.27243	-0.237416	0.229881	0.116037	-0.330378	0.244653	0.180706	-0.613391	0.863652	-0.262998	2.39422	-2.13072	19	8
Tpp1	-0.0138299	0.0355803	0.269787	0.863584	0.412788	0.266852	0.507426	-0.229668	-0.559622	2.39771	0.00490857	0.205168	0.692802	-0.36808	0.248611	0.20995	0.0937621	-0.539327	0.645354	-0.221432	0.731912	0.143165	3.0671	0.623913	-1.30747	0.729446	-0.320418	19	8
Trappc6a	-0.0639209	0.349531	0.224984	0.568812	-0.633371	0.0887655	0.584711	1.00966	-0.576836	-0.322129	-0.0467825	-0.267819	2.72483	1.19879	0.824049	0.185661	0.330877	-0.238333	0.549888	0.371034	0.00449809	0.375365	0.70154	0.66943	0.565342	-0.00496202	2.15111	19	8
Triap1	0.503459	0.108277	0.877479	0.195118	0.911314	-0.409937	0.045345	0.534589	1.01934	0.139537	0.332449	-0.305412	1.16446	0.682159	-0.65932	0.254611	0.362773	-0.938918	1.13039	0.593771	-0.575679	0.142565	-0.832553	-0.822884	2.25005	0.587843	-0.712571	19	8
Trim8	0.245447	0.0943521	0.651371	0.0478269	0.21572	-0.0422662	0.856565	-0.59072	-0.923014	0.996211	0.00412719	0.197581	0.845176	1.085	0.454528	0.238805	0.273686	0.028442	-0.000835435	0.716386	-0.0953669	0.135675	0.298852	0.169102	-0.466943	-0.919406	0	19	7
Tshz2	-0.105313	0.651884	2.46013	0.931677	-1.18018	0.246661	0.086064	-2.12506	1.21207	1.15716	-0.0897968	-0.64292	1.31879	1.93953	0.481201	0.043305	0.160339	0.14077	0.693066	0.262709	-0.496254	0.978267	1.06434	0.624996	-1.51604	1.28664	0	19	7
Tspan17	0.458075	0.255571	-0.148918	2.95879	-1.89299	1.00251	-1.21209	0.930356	1.61895	1.69861	0.380547	0.625259	0.975022	-0.224467	-0.354304	0.292213	0.140301	0.364117	0.256632	0.637135	0.757502	-1.46524	0.320441	1.37739	1.27209	-3.73245		19	7
Tspan3	0.166239	0.152809	0.201089	0.255375	0.178579	0.097754	-0.174548	-0.358603	-0.0845682	0.0865435	0.0926169	-0.155887	-0.268372	-0.421595	0.210438	0.220493	0.164992	1.36146	0.326095	0.325174	0.0655221	0.418266	1.31115	0.507004	-0.467116	-1.12383	3.91326	19	8
Tsr3	0.219274	0.0410368	1.39929	0.472752	2.54382	-0.0414354	0.664504	1.22212	0.355946	2.44684	-0.0109037	-0.176534	0.337259	0.591364	0.583276	0.498202	-0.74953	1.31157	0.0851626	0.268039	-0.225561	0.151055	4.39615	0.590282	-0.928338	-0.746463	0	19	7
Ttr	-1.29663	0.0433383	-0.0998246	0.273784	0.424808	0.554357	1.05989	0.401474	0.427417	2.19815	0.0444306	-0.0162461	-1.01487	-2.19893	0.659703	-0.114595	0.0013062	-2.37891	1.35031	2.413	1.21599	0.441724	0.557203	0.739352	-1.39713	1.51148	1.87134	19	8
Ttyh1	0.0205886	0.70466	-0.0672118	0.0295733	0.306968	0.0659552	0.239129	-1.30938	-0.238038	-0.739011	0.431997	0.314628	1.03623	-1.91931	0.580025	0.514483	0.276225	1.64101	-0.655364	0.208369	-1.20861	0.778103	2.17749	0.605939	0.125133	4.85831	-1.62931	19	8
Tubb3	0.115646	0.025121	0.846891	4.33854	1.68989	-0.0253163	0.589634	0.0444835	0.379807	0.510421	0.0395187	0.0508474	-0.317603	-0.0865297	-0.0633459	0.318549	0.720083	-1.4346	-1.72606	2.23979	3.91391	0.860136	1.59753	2.29533	-0.709718	1.61268	0	19	7
Ube2n	0.350513	0.0602435	0.360482	0.634851	0.409864	0.126182	0.85168	0.240944	-0.53721	0.377224	-0.151486	0.0989144	-0.547821	-0.683588	-0.00406375	0.151445	-0.199806	0.269732	0.359086	0.383717	0.149443	0.161566	0.339343	-0.538146	0.677169	1.15348	-0.279525	19	8
Ubxn1	-0.105448	0.0508752	-0.0942814	0.340284	-0.00142948	0.10606	0.35798	-0.350814	0.0517664	-0.417691	0.436319	-0.061769	0.226907	0.74413	-0.638728	0.315099	0.218295	0.0144405	0.164155	0.123944	0.138932	0.0922238	0.872583	0.457324	1.23827	0.0301872	-0.206396	19	8
Ubxn6	-0.178452	0.141607	0.106098	0.342165	0.428025	0.0117524	0.800894	1.25578	-0.924986	0.162998	0.0349971	0.205253	0.47275	-0.0804254	0.226416	0.129294	-0.00817566	0.428903	0.37899	-0.551276	0.163559	-0.23659	-2.97089	0.753994	-0.233789	2.29834	0.497468	19	8
Uqcrb	0.132822	0.0782081	0.305253	-0.166614	0.277445	0.151838	0.422221	0.0715504	0.14664	0.538451	0.175497	-0.108268	-0.137692	-0.593657	-0.0199252	0.197691	0.0237525	0.45412	0.17899	-0.0430793	0.231563	0.139814	0.669218	0.280913	-0.186465	0.761811	-0.217427	19	8
Uqcrc2	0.0533325	0.127932	0.489223	0.418025	1.00004	0.082608	0.178619	0.0226592	-0.0966942	0.969013	0.0970591	-0.120261	-0.559784	-0.927501	-0.444617	0.405283	0.394345	0.00517154	-0.00468293	0.058866	0.652256	-0.135783	0.84664	1.05226	0.305939	-1.3694	1.66934	19	8
Uqcrfs1	0.272257	0.191554	0.456263	0.119494	-0.0891513	0.137702	0.192851	-0.157184	0.239198	-0.00623306	0.0433148	-0.0756191	-0.33329	0.0355312	0.0647029	0.207955	0.28643	0.622284	0.351358	-0.217107	0.619443	0.153431	0.262441	-0.33394	-0.637845	0.319854	3.60202	19	8
Urod	0.0286927	0.212272	0.333061	-0.7649	1.44494	0.0609135	0.234037	-0.348691	-0.641405	5.80276	-0.51474	0.0239462	-0.810408	0.00426729	0.262778	0.164978	0.853089	-0.145183	1.03122	2.40963	1.09967	0.636059	-0.273896	0.0481921	-0.142453	0.752549	1.1505	19	8
Vrk1	0.658247	0.187876	0.0710963	2.69032	0.900037	-0.19602	0.889194	0.0598477	0.328861	-1.39025	0.44664	-0.413014	1.78696	-2.70253	0.205789	0.251717	0.0653829	-2.08428	2.84678	4.33945	-2.05978	0.153232	1.47714	-0.907706	0.892519	-0.914278	4.36808	19	8
Vwa5a	-1.11087	-0.139218	0.647286	-0.810583	0.895065	0.235953	0.64321	1.25691	3.5368		0.418479	0.00920303	0.0544145	-0.415492	0.125876	0.0364832	0.0206627	0.595999	-0.603345	1.25921	1.4809	-0.143543	0.7522	0.637794	1.05779	-2.76339	2.19958	19	7
Wbscr27	0.698465	1.3948	0.935439	3.8295	1.83289	0.4709	1.08197	1.67485	1.61375	-1.58516	-0.0829892	0.18762	-2.64936	-0.0866194	0.226437	1.73731	1.39186	1.18138	0.785467	1.40455	0.115218	0.339614	0	3.10825			-2.05804	19	5
Xrcc6	0.0887496	-0.0360745	1.50129	-0.436977	0.542043	0.0726627	0.136405	1.93206	0.707195	0.664732	-0.291763	-0.281957	0.149371	0.739903	0.302503	1.15559	-0.570699	2.7995	1.36443	0.364587	-0.78317	-0.391537	1.28864	0.565859	2.15172	1.08584	0	19	7
Yipf5	0.353169	0.166763	0.200605	0.473072	0.250053	0.214784	0.178148	-0.941349	0.311558	0.842238	-0.0861056	0.237908	-0.194	0.256483	0.197425	0.144296	-0.139678	0.923576	0.0821129	-0.973825	-0.331357	-0.14181	-1.73281	0.141472	1.2462	3.46518	3.50056	19	8
Zdhhc13	-0.158453	0.111073	0.630965	0.779622	2.04596	-0.0529276	0.764447	0.848361	1.22753	-0.0291901	0.169047	-0.202377	2.4964	0.17731	0.356089	1.89637	-1.48629	3.22948	2.05681	1.80732	2.66886	0.278397	1.07949	-1.109	-1.35057	2.23156		19	7
Zdhhc3	0.818288	-0.00372678	0.763933	0.694731	0.680739	0.24928	0.416215	1.09064	-1.0628	-0.225262	0.138273	0.0831321	0.253666	0.251646	-0.106201	0.215877	0.658681	0.600572	-0.689958	0.0739198	0.254513	-0.512456	1.26788	-0.698372	1.52117	2.9683	-0.12702	19	8
Zfp580	0.693055	0.535918	1.09758	1.34164	1.58293	0.610428	0.30064	-0.187923	1.51695	-0.375727	0.618223	0.089111	0.373555	-0.781287	-0.238023	0.381561	1.69065	-0.378874	0.241437	1.23293	1.19237	0.644146	2.56747	1.08112	-2.17304			19	6
Zfp628	0.679416	0.46519	2.65895	-0.74209	-2.77574	0.655004	-1.59063	-3.18288	0.266669	1.6903	0.976042	0.223616	0.285628	-2.08889	0.933376	-0.436348	0.680546	2.37783	1.24184	0.54482	-0.458561	0.231795	0.964133	-0.187861	2.71324	2.55027	2.19951	19	8
Zfp652os	2.01371	0.805735	2.40295	-3.69449	0.12311	-0.191015	1.81505	3.21904	0.3306	1.75165	0.829578	0.329186	-1.51523	2.16441	-3.38583	1.6894	-0.522892	0.0638228	3.47289	-1.32916	2.79726	1.33278	1.80762	1.76148	0		2.24343	19	6
Zfp787	0.600114	0.126649	1.05135	0.702993	-1.86009	0.147886	-0.143623	-0.294198	2.0828	1.10596	0.224948	0.0476806	-0.202336	-0.669827	0.344824	0.70952	0.314579	-0.667093	0.906931	0.174555	0.632758	0.209901	2.06429	0.0899022	-1.63066	1.28694	-1.01996	19	8
Zfyve21	-0.293847	0.149543	0.775372	0.0409108	0.966342	-0.0567064	0.748959	0.403846	1.2087	-1.71389	0.482662	-0.907762	-0.935157	0.888731	0.930617	1.00115	0.135587	0.668312	2.13665	0.204856	0.043007	-0.117334	-3.87469	-0.250515	2.69847	2.10271	3.5117	19	8
Znhit2	-0.101862	0.496483	0.505087	0.630378	0.540238	0.324652	-0.0108631	0.124294	-1.63338	1.20062	-0.0822843	0.405889	-0.243701	-1.01065	-0.0138417	0.43038	-0.0529223	0.412859	0.873588	0.40108	1.52151	0.492284	1.04302	0.142737	2.03152	1.0877	0.0951379	19	8
Zswim7	0.66805	0.25197	-0.56655	0.703434	0.195673	0.292734	0.760964	1.07681	0.0478907	1.71202	-0.228214	0.0318112	-0.861504	0.335258	-0.311615	0.217168	-1.19921	0.75423	-0.597437	-0.0899787	-0.696189	0.229128	1.69928	0.809488	0.875434	1.08584	1.76406	19	8
Zxdb	0.165644	0.0372146	4.18661	-1.22045	0.55553	0.614354	0.0581694	0.844427	-1.72937	-0.969877	-0.271672	-0.00425506	4.16532	0.293226	0.0193952	-0.163828	0.48191	3.71352	1.87744	-1.06912	2.43978	0.74249	1.14792	1.21534	2.96743	0	2.26344	19	7
0610010K14Rik	0.598609	0.0931808	0.817397	2.30016	0.00381574	-0.142862	1.41486	0.574881	-0.556089	0.663521	0.401785	-0.405063	-0.50692	0.658951	-1.0914	0.332277	0.615711	0.374427	1.73758	-0.66653	0.0106832	0.203108	0.341375	1.01433	-1.10373	-0.582198	-3.51663	18	9
0610030E20Rik	-0.069177	0.189254	-0.420148	0.575458	0.779453	0.164108	0.951506	-2.3403	-1.22969	1.77671	0.0937028	0.190994	0.01141	1.27253	-0.265801	-0.187841	0.203006	0.376837	1.60179	0.936385	-0.199054	0.188719	-0.0319877	-0.211909	2.92234	4.78302	5.60683	18	9
1110008F13Rik	0.679727	0.17863	0.122289	0.0746237	0.506184	0.341968	1.15121	1.02358	1.5219	-0.947667	-0.0605707	0.0902089	-2.12989	-0.203056	-0.604634	0.147855	0.451971	0.886846	-0.0754892	1.62465	-0.271184	0.00920792	-0.0541424	-0.0480677	1.30545	0.915714	3.593	18	9
1810044D09Rik	0.753084	0.353403	0.289012	2.14066	2.91582	-0.623539	0.387201	-2.14641	0.293893	2.99293	1.13346	-1.06076	1.20722	-2.44898	0.779118	0.196027	0.907698	1.0175	-2.52004	-3.49299	3.40985	0.861068	1.6512	1.73032	-0.701778	-0.805667	0	18	8
1810058I24Rik	0.654495	0.387447	0.729316	0.182612	0.759655	-0.10076	0.810467	0.177479	-1.4979	1.81225	0.203169	-0.0047106	0.208929	-1.79109	0.488328	0.359658	0.246664	0.976615	0.37769	-0.363397	0.994995	0.223988	-0.493912	0.272812	-0.403125	-0.496415	-0.738073	18	9
2310036O22Rik	0.463251	-0.0018503	0.827171	0.994041	0.194549	0.11582	0.180574	-0.102348	-0.254477	0.271119	-0.018971	0.0887132	-0.738729	-1.18801	-0.146592	0.110824	0.397504	0.244976	0.607648	-0.540853	0.185394	0.0486358	0.313288	0.14875	1.41167	0.266784	-0.445943	18	9
2510039O18Rik	0.88834	0.0932389	-0.16983	1.42188	1.14	-0.234673	-0.385397	0.528606	0.73582	1.56407	-0.211862	0.382209	-0.0421022	1.18199	0.500036	0.00693572	0.28506	0.629616	-0.516321	-0.765874	0.556628	-0.100368	2.78416	1.00866	-1.39148	3.69112	3.09137	18	9
2700049A03Rik	0.870374	-0.626916	1.1871	1.95474	1.2859	-0.344223	0.197832	2.18813	-0.916378	-2.04326	0.22626	0.645748	1.29595	0.726257	-1.46505	0.319782	1.24285	1.8626	2.25179	-3.19639	0.0371862	-0.490779	1.48876	0.661494	-4.22159	0	1.80908	18	8
2700081O15Rik	0.458686	0.210403	5.0597	0.298278	1.65947	0.000166703	-0.719828	1.90281	-2.98386	-1.40528	1.04454	-0.275901	1.02323	-2.22998	1.66343	0.0627493	0.504249	1.08479	-1.2587	1.15453	1.05907	1.90824		4.29451	1.60112	0		18	6
5830454E08Rik	1.24073	0.689476	2.07423	-0.438987	2.27149	0.0766667	0.0398046	-3.35014	-4.53051	1.95581	-0.337365	1.09582	3.69848	-1.64537	1.01871	0.73031	0.927118	2.86282	1.95234	0.863853	1.38042	2.43875	0	-2.1011	-0.244116	2.68138		18	7
9130401M01Rik	0.324615	0.151876	-0.0883371	0.858491	-0.367511	0.61934	1.06219	-0.764584	-0.053707	-0.240085	0.0121729	-0.552113	-0.562185	0.182634	-0.434596	0.365139	0.0941979	0.987542	1.57162	1.9427	0.302716	-0.754655	0.0164182	1.98774	1.95812	2.46726	4.13399	18	9
A230050P20Rik	-0.093504	-0.717538	0.157211	-2.75286	2.36556	0.522364	0.133467	-1.54915	1.57065	0	0.0339786	0.36738	-0.694205	-0.281396	0.833636	0.360008	0.17848	1.17497	0.731788	1.66428	2.45308	0.266792	0	1.08801	1.4978	1.28664		18	6
Aamdc	0.760714	0.183102	0.0132546	0.0064426	0.521443	0.0933995	-0.585171	0.354288	-1.32354	0.274221	0.38349	-0.218119	-0.888181	-0.868261	-0.390091	0.309788	0.539785	0.38442	-0.455503	0.184539	0.283735	0.627662	1.8453	0.335246	0.0204404	-1.32828	-0.216518	18	9
Aatk	0.00368529	0.109782	-0.330512	-1.73267	-1.3124	0.163266	0.6805	-0.293473	1.60088	-0.278039	0.322368	0.242301	0.00597089	-0.412245	0.121831	0.557706	-1.88589	-1.4993	1.28939	0.0592363	1.16128	0.135939	1.6048	2.61658	1.79806	-2.99574	1.89027	18	9
Abhd18	0.192783	-0.31795	0.159461	0.367456	0.345452	-0.176414	0.587685	-2.07258	-3.01144	2.84097	0.0613308	-0.0144553	1.67418	0.0456022	0.0340262	-0.911389	0.599248	1.43516	2.9661	1.98203	-0.0892799	0.431222	1.28895	1.16124	-1.627	2.55228		18	8
Acaa1a	0.404082	0.0908272	0.174543	0.452187	0.558806	0.229633	-0.549135	-0.0463313	-1.21349	1.65176	0.275916	0.662785	-0.884895	0.536097	0.239326	-0.177927	-0.0839607	1.15057	0.744681	-0.0893066	0.581434	0.124824	-0.441543	1.0655	0.217829	1.91004	-2.09574	18	9
Acly	-0.158117	0.00766486	0.6226	1.20463	0.959739	0.105093	0.139799	0.313456	-0.443023	0.540816	-0.0248521	-0.118803	-0.516025	-0.278034	0.47811	0.372603	0.125879	0.0118338	0.107131	2.34729	0.981736	-0.272017	-1.44297	-0.82032	2.97123	1.34446	0.0353183	18	9
Acot11	1.33352	0.0802178	0.14938	0.57464	-0.12699	-0.136013	0.967597	0.905592	2.57887	3.20315	0.432267	2.82733	4.04227	1.9508	-0.85991	-0.167657	0.751813	0.867673	-2.32389	-0.468432	-0.571146	0.904667	1.10141	2.63171	-2.13909	1.0877		18	8
Acsbg1	0.378494	0.67734	-0.203335	0.0936413	0.54169	0.0532239	-0.7629	0.106881	-0.613607	7.85401	0.725236	1.87081	-1.12509	2.05797	1.0235	1.15061	0.219066	2.37762	0.993282	-0.754501	4.67663	2.13426	-0.838036	6.86971	-0.324979	-2.23706	-0.139505	18	9
Actr3b	0.372341	1.09945	-1.23796	1.10254	0.163995	-0.144895	1.87023	-0.930079	2.62301	1.98872	0.194456	-0.0714371	0.205009	0.334811	-0.0193422	0.763432	0.430819	-0.991744	2.37583	0	2.45225	1.67636	2.11899	3.45246		0	1.89027	18	6
Adrbk2	0.0107361	-0.476684	-1.38272	0.282062	0.454325	0.120062	0.0165707	-0.617391	0.0655251	0.999052	-0.0200448	0.174225	-0.911254	-1.53637	0.57547	0.0809782	0.466125	0.392371	-0.966289	1.88522	-0.682247	0.186646	0.915805	0.415146	1.01459	0.79153		18	8
Afg3l1	-0.0951398	0.03265	0.434173	1.92969	0.527091	0.171966	-0.249576	2.304	0.572999	-0.00689204	0.0589961	-0.208505	0.647986	0.485934	-0.045658	0.314281	0.444852	1.4865	0.0805355	-1.06453	0.949796	0.0624384	-0.120817	-0.767998	-0.366887	0.55072	2.75851	18	9
Aga	0.928121	0.0561851	0.566821	1.10551	-0.461119	0.134521	0.805426	0.284881	-0.810133	3.88926	1.05304	0.988568	3.08603	-0.766924	1.31199	0.161533	0.957832	0.809667	-0.905733	-0.846758	-0.415753	0.0703474	-2.41994	1.67923	0.825035	-2.26896	0	18	8
Ahdc1	-0.673298	0.125063	-0.0706904	1.09966	0.287316	0.153898	0.782085	-0.146854	-2.8713	-0.949327	0.243265	0.0361488	0.0127035	0.82266	0.0335455	0.0243174	0.0178702	-0.532719	0.560071	-2.40109	0.870017	0.136219	-3.08971	3.72556	1.42904	0	4.0669	18	8
AI987944	0.65941	-0.0057469	1.16342	0.27722	0.875712	0.178193	-0.743439	0.264696	-1.34964	-0.0780818	-0.594859	0.398115	1.62352	3.63598	-2.80619	0.064975	1.11866	-0.243765	0.3777	-4.08029	0.398055	0.12668	-2.05093	1.49774	1.60633	0.902764	2.61285	18	9
Aip	0.381268	0.302318	0.336426	-0.0688981	1.14034	0.258166	-0.221748	0.303966	-2.03108	1.43178	0.059507	0.0232239	-0.358658	0.187042	-0.820068	0.320033	0.105119	1.32175	0.986266	-0.174483	-0.06597	0.375642	0.104598	-0.368638	-1.09439	1.95038	4.05573	18	9
Akap10	-0.166163	-0.456674	0.559585	3.09799	-1.13586	-0.359057	-2.62052	-1.44035	1.45403	0.0974086	0.0449479	0.926069	0.222463	1.28035	1.5328	0.787006	-0.440432	0.433632	-0.764246	0.010499	0.846038	0.489671	2.78621	1.71538	1.27163	1.36877	0	18	8
Aktip	0.223262	-0.0679828	0.265915	0.707461	0.138369	0.266871	0.245063	-0.202241	0.860818	0.532466	0.0538424	-0.380681	0.169589	-0.0254362	-0.331567	0.130798	-0.705535	-1.57401	0.152567	-1.26148	-0.0733086	0.509542	1.10718	0.6977	3.81527	4.69379	1.82018	18	9
Alyref	0.440091	0.183636	0.154489	-0.298115	0.666168	0.136805	0.0851602	-1.61787	0.435702	-0.552433	0.258367	0.516352	-0.664107	-0.333299	0.302343	0.173171	-0.271476	0.775025	-0.614198	-0.153808	0.409898	0.103755	-1.02903	0.325229	0.383519	0.530051	4.45382	18	9
Ankrd24	0.222437	0.0438972	1.24968	-0.119295	0.862283	0.357975	0.217301	-0.421387	2.01456	2.11917	0.114728	0.386762	-0.815415	0.826876	0.166294	-0.161017	-1.3644	-0.206884	0.725353	1.15635	0.373353	0.128115	0	1.08766	0	1.08584		18	6
Anxa2	1.0416	-0.0206451	-1.57175	1.04272	0.947855	0.0777717	0.281242	-1.37055	2.79668	0	0.386256	1.09802	1.50687	1.04196	1.0641	-0.0993544	0.0346747	-0.234133	0.258664	0.332933	0.428748	-0.0855042	-0.042673	-1.33885	0.219923	0.175015	0.324508	18	8
Ap1m1	0.0930654	0.541071	1.2604	2.5942	-4.3868	-0.0774213	0.510616	-0.297265	0.982141	1.02364	-0.137156	0.635969	0.167228	-0.955004	0.400521	0.0735916	0.0355022	3.93971	-0.651098	-0.887409	0.0602623	-0.078242	0.757168	0.82324	-0.185711	0.294471	2.84409	18	9
Ap4s1	0.608003	0.23194	0.289758	-0.80558	0.439233	0.291011	0.527881	-1.32608	1.07912	0.933077	-0.047612	-0.563792	-0.979704	-0.279103	-0.409276	-0.000690291	0.305186	0.165047	1.16597	0.868183	-0.0361381	0.0941679	0.0347357	0.0993663	0.719797	0.939971	4.46024	18	9
Arhgap10	1.03684	0.611614	1.53567	-2.49831	1.66965	0.227454	-0.125503	-0.979216	0.71072	3.96694	0.030909	-0.108155	0.760768	0.521244	2.04503	0.248372	0.198569	-0.565356	0.0426335	1.78625	0.471191	-0.412131	0	0.0945177	1.40174		0	18	6
Arhgef18	1.06018	-0.739434	-0.697357	1.60632	1.79135	0.333075	-0.508903	-0.133094	2.5722	2.54215	-0.179066	0.0303439	0.0999451	2.53923	0.0394602	-1.19376	0.287893	-1.16509	-1.07048	1.19578	0.635391	0.0171337	2.11899	2.29524	2.19402	1.50251	-0.810515	18	9
Arih2	0.131756	-0.339252	-0.399362	1.83676	-0.361838	-0.337394	0.463158	1.55576	0.546479	1.40806	0.0459756	0.193511	-0.384638	0.163638	0.033752	0.148899	-0.327397	1.62825	0.216647	1.41272	0.64376	0.131348	-2.85665	-0.309998	-0.827314	1.02903	1.82725	18	9
Ash2l	0.0471783	0.216738	0.921587	2.65795	1.43216	-0.00231028	0.620539	1.32744	0.394659	0.696811	-0.403863	-0.068377	-0.384328	-0.269779	0.171206	-0.0064868	-0.00385912	0.692445	0.336517	2.75502	0.0840514	-0.325014	0.679034	0.773415	1.73255	-1.17347	3.26967	18	9
Asnsd1	-0.666166	0.181393	0.714151	0.575555	-1.19452	0.356561	-0.108559	0.92291	-0.353633	0.40516	0.426964	0.37249	-0.26118	1.51749	-0.0212119	0.0381541	0.280808	-0.232443	0.328398	0.587892	-0.248495	0.0748477	1.89991	0.00992248	0.722243	-0.135592	2.1095	18	9
Asphd2	0.0113537	0.324547	0.195749	0.564435	0.60154	0.171488	2.566	1.91899	2.84621	0.3414	0.264003	0.27445	0.587903	-0.260325	-0.308101	0.374635	-2.77771	1.59813	-0.570904	-0.336411	0	2.84121	1.42408	2.36283	0	0		18	5
Asrgl1	0.276035	0.106663	0.087674	0.282364	0.493041	-0.00998214	0.0517443	-1.11816	-0.961573	2.30953	0.274608	0.362804	-0.117272	0.783434	-0.161101	0.445578	0.185787	-0.609882	-0.113086	0.821057	-0.47701	1.51535	2.86676	0.0757092	3.52027	-1.72097	1.11042	18	9
Atg4d	0.168258	0.197908	-0.541121	0.148759	3.13004	-0.0739782	0.432344	0.394274	-0.0714122	3.92768	0.139032	0.288544	-0.493083	0.033568	-0.931174	0.348385	0.940879	0.490289	-0.149559	1.33235	-0.051789	1.10121	-0.513711	-1.13269	0.630798	1.02989	3.00961	18	9
Atox1	0.3193	0.186076	0.318718	0.349193	-0.0425282	0.208401	-0.151967	0.14525	-0.85444	0.610254	0.0123791	-0.0130842	-0.373374	-0.466229	-0.341083	0.109297	0.0344536	0.147347	0.0709014	0.0497326	0.0655962	0.0903828	0.587882	-0.0621068	0.0406481	-0.551022	1.79406	18	9
Atp11b	0.224116	0.154547	0.145549	0.271699	2.09928	0.0853533	0.270953	-0.846695	0.925967	-1.50428	0.387847	0.410642	0.568331	-1.58789	0.549595	-0.193743	-0.241255	-0.261239	0.590643	-3.40547	-0.265185	0.103719	2.48456	-0.381113	1.22562	0.156431	0.115086	18	9
Atp1a1	-0.406443	-0.115582	0.0378207	0.206482	-0.197555	-0.123934	0.283567	0.0570673	0.513721	4.17758	0.382861	0.0142838	0.733362	-0.171529	0.151786	0.197622	0.559852	-0.2077	0.182872	2.70617	-0.127767	-0.153173	0.476599	0.470975	-0.84933	0.996295	4.86987	18	9
Atp1a3	0.703113	-0.235206	0.182939	1.01399	1.13712	0.587411	2.19691	-3.71898	1.77559	1.65545	0.370357	0.2496	0.308884	0.271273	0.251452	0.0906599	0.526021	-0.502372	-2.90069	-1.75668	-0.756342	-0.158548	-0.909691	2.76707	1.52016	0.6024	-2.22886	18	9
Atp1b1	0.104419	-0.291025	0.193031	-0.175706	0.255963	-0.106933	-0.38643	0.0540003	-0.71504	0.593796	0.189019	0.193108	0.244663	-0.185777	0.25743	0.153548	0.36418	0.684826	-1.22443	1.15296	0.131086	0.130657	3.51724	-0.691136	-1.18786	3.21131	2.1658	18	9
Atp5a1	0.142361	0.16709	0.537226	0.470287	-0.00523508	0.183268	0.275908	0.248387	-0.0991023	0.20304	-0.0422626	-0.0363789	0.0882402	-0.502611	-0.00442929	0.157319	-0.0350003	0.647486	0.064638	0.00162323	-0.010232	0.201894	0.11508	0.306729	0.656671	-1.23299	0.415417	18	9
Atp5d	0.465902	0.0902527	0.586501	0.320429	0.248729	0.148253	0.427576	-0.0525683	-0.205175	1.01066	0.0132703	0.0458661	-0.0905178	-0.403521	-0.219109	0.207888	0.22551	-0.282637	0.253147	-0.115503	0.308684	0.104711	0.301425	0.325311	0.609822	-0.326509	-0.591012	18	9
Atp5j	0.222966	0.156049	-0.041836	0.121055	-0.139931	0.157793	0.180765	-0.0116578	-0.0830038	0.47425	0.184373	-0.0309981	-0.077318	-0.383567	0.0371281	0.178078	0.0908745	0.160743	0.324234	-0.444383	0.404159	0.287076	0.658558	0.163705	-0.173385	0.797389	1.75274	18	9
Atp5o	0.169734	0.114149	0.422929	0.516726	0.219991	0.167516	-0.156586	-0.0526232	0.0290681	0.877478	0.110793	0.211923	0.292392	-0.727703	-0.249381	0.387064	0.272836	0.430085	0.466519	0.304644	0.413757	0.144103	-0.743814	-0.0616386	-0.298247	-0.0236089	-1.15597	18	9
Atp6v1f	0.133001	0.0896024	0.120865	0.124671	0.464944	0.251231	0.0127308	-0.151332	-0.117565	1.02535	0.107889	-0.0150558	-0.326089	-1.05202	-0.122905	0.160101	0.410403	-0.226908	-0.0914141	-0.128447	0.189662	0.0639203	0.585897	0.305523	1.09658	0.790462	0.216415	18	9
Aup1	0.132121	0.117018	0.116224	-0.318291	1.89761	0.0978666	0.244401	-0.7771	-0.870771	0.152058	0.16331	0.288983	-0.0612339	-0.0486913	0.443307	0.295553	0.0474886	1.3452	-1.05074	-2.01146	-1.20472	0.214623	0.862025	0.4962	-0.168416	0.463705	2.55236	18	9
Aurkaip1	0.482657	0.199627	0.174078	0.322574	0.351836	0.18721	-0.5324	0.310671	1.04325	0.567176	-0.029821	-0.0621734	-2.04593	-0.151555	-0.468023	0.183438	-0.203561	0.46556	0.168326	-0.911619	0.633155	0.305337	0.291127	0.362355	0.48625	-0.25771	2.53725	18	9
B2m	0.139191	-0.271636	-0.196149	0.2436	0.318114	-0.0418495	-0.619678	-0.566621	-0.0269811	-1.77503	0.206946	0.10071	-0.509761	0.687522	0.373838	0.0875526	0.0960077	0.420829	0.415417	-0.402153	0.153582	0.156234	0.603779	0.191067	0.354698	0.710835	0.480525	18	9
Babam1	0.704701	0.189461	1.23998	0.546005	0.243515	0.162664	0.0308643	-0.414308	0.0661985	-2.88826	-0.0663618	0.317345	-0.3237	0.185087	-0.450831	0.59857	0.044665	-0.124999	0.340106	0.361183	0.870802	0.261371	-0.854438	1.24442	-0.218112	1.24342	-0.12794	18	9
Bad	0.408186	0.257597	-0.0273153	-0.204433	1.14669	0.100464	0.525841	1.06979	0.297045	1.63608	-0.0215964	0.358942	0.529792	-0.845515	-0.680894	0.393484	0.159684	0.69903	1.48891	0.932203	-0.0527709	0.228738	-0.368195	1.47415	-0.532045	0.917371	-2.75795	18	9
Bag6	0.121871	0.175655	1.02704	0.421683	2.00833	0.676961	-0.0567806	0.208096	-0.776455	-1.51161	0.0281236	0.315413	-0.0950599	0.0243346	-0.19114	-0.0770567	0.28876	0.250183	0.699953	0.164479	-0.495583	0.295419	-1.61262	-0.397816	0.0348288	1.35891	2.02099	18	9
Bahcc1	0.617717	0.377856	2.11251	1.37049	-3.01201	0.44762	1.71406	-1.50301	-0.483465	2.28624	0.112627	0.367763	1.06809	1.9794	-1.05716	0.163149	0.903818	0.413026	3.28183	0.301907	0.537351	-1.95171		3.849	0	0		18	5
Bbip1	0.393334	0.138547	0.628358	-0.0278584	0.560715	0.0552113	0.123015	0.514854	-1.11069	0.288898	-0.183287	-0.296158	-2.01603	0.187889	0.112959	0.228439	0.261532	1.09754	-0.169276	-0.161863	0.34563	0.145235	-1.77388	1.14387	1.55153	0.945239	-5.25271	18	9
BC029214	0.372701	0.167971	-0.866312	0.510241	0.877973	0.204458	0.811321	-0.0131036	0.671716	0.941645	-0.0610968	0.177256	0.593006	-0.178563	0.39499	0.261289	0.340531	-0.834354	0.946446	-0.379343	0.243402	0.648916	-0.355179	0.591246	-0.205615	-0.483891	2.00498	18	9
BC051226	0.260502	0.125036	1.51071	-0.0922296	0.858522	0.191971	0.559135	-1.15752	0.767875	0.357275	0.312191	-0.320299	0.279869	-1.59512	0.12291	0.0663529	-0.555041	-1.98228	0.769674	0.289669	0.0372646	0.708572	0.926818	1.36269	-2.46502	-0.320776		18	8
Bcan	0.100479	0.759676	-1.09634	0.317124	-0.0292384	0.128261	-0.467208	2.02334	0.48145	1.88776	0.34106	0.146309	-0.237262	0.795918	1.0275	0.355533	0.944637	1.16683	0.743312	1.0708	0.379328	0.444739	-0.249612	-0.158658	-0.267524	-1.44622		18	8
Bckdha	0.365985	0.270131	0.640559	0.528196	0.772052	0.176256	0.00569545	0.634285	0.252873	0.82471	0.17121	0.431441	-0.206295	0.862703	-0.108529	0.514726	0.731212	-0.64863	0.572185	-0.0818908	1.00188	-0.0336395	-1.13348	-0.757909	-1.16304	-0.2236	4.27399	18	9
Bcs1l	0.188268	0.464036	0.253401	0.797473	2.73857	-0.192019	-1.09618	0.350304	1.86449	2.05387	0.0555655	0.212298	0.0626409	-0.0924427	0.829988	-0.588702	0.49822	2.9419	1.31729	2.31405	-0.438014	-0.131202		-0.475664	-0.103914	0.717443	1.87134	18	8
Bin1	-0.115767	0.00404713	1.08967	0.0322273	-0.360018	0.0838079	2.08	-0.127244	1.71239	2.11841	0.236689	0.381217	1.01596	0.0142876	0.592122	0.256213	-0.149337	0.189612	-0.561351	-0.365927	-0.205124	0.0947362	-1.68105	0.221224	0.501366	1.77523	-1.7487	18	9
Bmyc	0.0523075	0.0783506	0.241341	0.142845	-0.207963	-0.0102954	0.221918	-0.0538018	-0.379072	1.27937	0.100997	0.15146	-0.596842	0.528134	-0.322172	0.375377	-0.0233566	0.0695372	0.910169	0.279605	0.977637	0.0322114	-0.127709	0.246496	0.30057	-0.927228	1.82748	18	9
Borcs6	0.66997	0.190221	1.8481	0.15867	1.59001	-0.173851	2.47845	1.97226	0.37834	2.91253	-0.175524	-0.0750673	-1.06706	-0.748934	0.0736182	0.14475	0.826266	0.084146	1.71001	0.616627	0.397378	0.0975405	0.708076	-0.510824	-0.353453	-0.695833	0	18	8
Bpgm	0.0402743	0.0542901	0.395737	0.81683	-0.612048	0.049322	-0.227478	-0.108859	1.01516	1.72033	0.13926	0.140636	-3.00365	0.163809	-0.239388	0.383755	0.771583	-0.368913	0.26542	-0.606858	-0.459646	0.103835	3.78362	0.135108	-3.24902	2.48341	1.38591	18	9
Bphl	0.37171	0.19729	0.119856	-0.169864	-0.351163	0.00723719	0.176125	-0.366224	-0.731617	4.1783	0.348284	0.242843	-0.514324	-1.70147	0.710233	0.95502	0.635751	0.630158	-0.960011	1.20808	-0.12134	0.15405	3.9349	1.28052	-0.249325	3.37768	2.20827	18	9
Bri3	0.196473	0.0768478	0.242496	0.269795	0.378114	0.1466	0.00440468	0.210052	-0.41335	-0.034664	0.0929244	0.0874611	-1.15477	-0.704407	-0.116845	0.0253115	0.0351501	0.138968	-0.101967	0.023879	0.41487	-0.0170714	0.507188	-0.0045902	0.355221	-0.508372	0.631917	18	9
Bri3bp	0.134244	0.0280994	0.233839	-0.231479	-1.05697	0.156466	0.335496	-0.842893	0.467462	-0.36036	-0.0134184	0.112832	-0.624226	-0.372251	0.208934	0.607091	-1.37921	1.43045	0.0416739	2.69085	1.3095	0.102021	0.519797	5.20488	-0.54237	2.08439	2.06546	18	9
Bsg	0.183054	0.0939691	0.202139	0.360594	0.254615	0.0444253	-0.0164369	-0.0537489	-0.0404772	1.0536	0.12361	0.0761428	-0.0851843	-0.202703	0.230343	0.0855982	-0.0775796	0.0922446	0.127122	0.616018	0.341004	0.193282	-0.108005	0.0438891	0.373479	-0.362258	-0.226259	18	9
Bsn	-0.25367	-0.0963865	2.16994	0.426721	0.461594	0.737106	1.50295	2.19735	3.32262	2.71634	0.365299	0.414197	0.0997831	0.203389	-0.149776	5.02549	-0.742249	0.742643	1.18116	-1.49251	-1.59877	0.972465	0	0.875557	1.32001	-2.08229	-2.39127	18	8
C1d	0.290102	0.167679	0.334218	0.384032	-0.697271	0.0678019	0.301439	-0.178617	0.183914	0.280254	-0.0126096	-0.11409	-0.470722	-0.139937	-0.259142	-0.00449486	0.0842672	0.562703	0.198961	-0.517084	0.0245664	0.164975	0.185466	0.0313344	0.477787	0.76777	1.45573	18	9
C1galt1c1	0.383781	0.0173761	0.00441066	0.556067	0.48864	-0.215977	1.40367	0.710349	0.485961	2.65281	0.0771732	-0.214048	0.828887	-0.584392	0.568659	-0.349374	0.315771	0.401158	2.28674	-0.768934	0.0681414	0.199917	-0.62402	-0.368522	0.559431	-0.352476	0	18	8
C330006A16Rik	0.931673	0.0455733	0.933659	0.165549	-0.102445	0.18263	0.245116	0.0890003	1.26346	2.39846	-0.00914693	0.0516811	0.506573	-2.75815	-0.476531	-0.116414	-0.35262	-0.00369268	0.408579	0.743291	0.520304	0.429796	-3.35426	0.0790771	1.45936	2.58305		18	8
Calr	0.0555743	-0.0109145	-0.236746	0.222015	0.14501	-0.00967595	0.457168	0.336565	-0.988727	1.06166	0.0288446	0.0847942	0.0588997	-1.03393	0.0214651	0.148744	-0.145858	0.095286	-0.238401	-0.199329	0.299453	0.0879912	0.751573	-0.440899	0.77582	0.508797	3.45729	18	9
Camk1	0.294568	0.195713	0.473163	-0.0816988	2.61312	0.0196707	0.468066	-0.161848	-2.19033	-1.42361	0.0436165	0.121031	0.215301	-0.176798	0.236015	0.0232759	0.196945	-0.0243801	-0.0888631	0.534088	0.514858	0.182234	-4.53994	0.2106	0.769042	1.27596	0	18	8
Camkk2	0.580364	0.322193	2.12902	1.0783	-1.96699	0.725908	-1.63341	0.888014	2.34602	0.0186665	0.286019	-0.10527	-1.54628	0.274345	-0.0237133	0.0845043	0.453358	-1.4448	1.13567	-0.981626	-0.485852	0.0680173	-0.389911	0.139561	1.46136	0.0567171	2.24343	18	9
Casd1	-0.438028	-0.3398	-0.475518	-0.894865	0.743884	0.102491	0.577516	-0.790017	1.61286	3.7514	0.128022	-0.230047	1.16572	0.238525	0.239749	-0.463228	0.933552	-1.96774	1.96043	1.10476	-0.641901	0.204683	2.20326	0.44903	3.01365	0.193865	1.97524	18	9
Casp6	2.21036	1.18832	0.26287	0.836112	-0.341843	0.427453	0.112188	-0.753186	-2.64133	2.20819	0.75705	0.489543	0.644336	0.0338232	2.44336	0.694205	0.0912724	-0.424125	1.44926	-1.06563	0.283753	-0.0754202	-0.483893	1.55853	0.503425	-1.494	-2.22886	18	9
Cat	0.049691	0.0684501	0.234554	1.04251	0.126769	0.282252	0.316748	-0.442823	0.609463	0.181341	-0.0744826	-0.244654	-0.714478	-1.07727	-0.895582	0.00853611	0.182779	0.0548944	0.449254	0.994869	0.461179	-0.0751508	-0.237282	0.963647	0.486283	1.12625	0	18	8
Cbr4	-0.285239	0.682151	1.37152	0.550986	-2.11307	0.371975	0.75932	0.226097	0.60297	0	0.876091	-1.76018	0.231996	-1.81325	-0.492356	0.481511	1.11148	0.344834	-0.240022	0.890101	0.330996	0.660962	1.14529	-1.07446	-2.29758	0.717443	2.19951	18	8
Ccdc28a	-0.279196	0.147395	-0.319823	-0.0105916	0.40883	0.22667	0.336444	1.31867	-0.452533	0.696426	0.155868	0.059883	-1.81443	0.0152618	-0.21778	1.14154	-0.228524	0.384588	1.32622	1.71143	0.73199	0.401628	2.27528	-1.63463	1.93119	0	2.20827	18	8
Ccdc34	0.83711	0.172087	0.713882	-0.124623	0.088386	-0.180698	0.243533	-0.071769	-0.446806	1.13707	0.0882759	0.528522	-0.466015	-0.0903701	0.163091	0.287323	0.529064	-0.587833	1.54558	0.173365	0.528012	0.294097	-3.7066	0.986057	-0.856799	1.15318	2.01252	18	9
Ccnh	-0.0835863	-0.0348456	0.0519406	0.553987	0.391037	-0.0629731	1.43343	0.620869	1.30507	1.06232	-0.25838	-0.414279	-0.937526	-0.316143	0.248811	0.435539	-0.535316	0.917967	1.21762	1.27476	-0.0706638	0.00127575	2.71856	0.312632	1.22016	2.18501	3.12991	18	9
Cct7	0.105739	-0.0591404	0.71888	0.802188	0.128807	-0.130312	0.183816	-0.505363	0.0849286	0.818578	-0.123911	-0.0522108	-0.437995	0.0173993	0.0270968	0.0615179	0.0771699	0.515626	-0.276385	0.259375	-0.0786218	0.04948	0.0192235	0.368923	-0.412981	0.2434	6.91267	18	9
Cd9	0.165687	-0.00719958	0.163661	0.385933	0.373217	0.530076	0.385708	-0.58793	0.146525	1.23244	1.15623	0.279679	1.80001	-1.23289	2.12786	-0.592092	-0.667787	0.411739	-0.0663639	-0.164961	0.295603	0.137271	0.0648451	0.526358	0.428392	-0.692382	-1.54746	18	9
Cdc123	0.149622	0.113738	0.297769	0.352869	0.139765	0.274154	0.138434	0.553972	-0.723936	1.7971	-0.0338325	-0.0616246	-0.75468	-0.592777	-0.102659	0.216836	-0.487324	1.81657	-0.629819	0.62063	0.319827	0.437359	0.628865	-1.11808	1.79285	3.71134	3.71454	18	9
Cdc42	0.264679	0.00491294	0.317471	0.503955	0.033129	0.0452328	0.26544	-0.0896954	-0.81815	0.346005	-0.143156	-0.0228972	-0.285815	-0.244571	-0.0635805	0.0176026	0.125032	-0.023222	0.0148492	-0.154247	0.304991	0.134481	0.213573	0.306077	0.135039	0.18475	1.73023	18	9
Cdc42se1	0.0781851	0.0788816	-0.790739	0.50005	-0.458835	0.160869	1.15585	0.624996	1.32729	-1.11211	-0.422981	0.0430069	0.580621	3.46836	-0.135516	0.0930454	-0.357699	0.124992	0.300755	-0.264337	-0.273905	0.150078	-0.344251	0.160438	0.24069	2.39003	4.83574	18	9
Cdk20	0.0762821	0.139168	-0.197892	-1.46457	3.64916	0.995247	0.426517	-0.831842	-1.45145	-1.90867	0.465721	0.507209	1.43167	0.511584	1.03311	0.336756	0.640327	0.826227	1.86561	1.26814	0.0467398	0.353054		-0.834887			1.80908	18	6
Cdk2ap2	0.715863	0.194164	0.240273	-0.503923	0.601225	0.0605886	0.436674	-0.98334	0.612945	1.6854	0.031691	-0.119302	-1.11241	-1.32155	0.107614	-0.305149	0.134211	0.104908	-0.400786	0.320511	0.0935037	-0.0262762	0.377648	-0.462826	0.294838	0.783032	0.565023	18	9
Cdk5rap3	0.189615	0.00646894	-0.596454	-0.0188623	-0.838246	0.217524	0.992769	0.0627146	1.12257	2.01889	-0.173081	-0.370882	-1.10419	-0.0872375	-0.144049	0.475595	0.627409	1.25264	0.880732	0.323056	0.29337	0.508326	0.632476	0.503837	1.40844	-0.792436	1.96234	18	9
Ceacam10	2.04618	1.33399	0.994964	1.4828	-1.42056	3.44704	1.63847		0	0	-0.401896	2.7719	1.05041	5.12548e-15	2.50186	2.63635	2.81314	1.21482			0.617012	0.894337	1.05172	1.59204		0.0992561		18	2
Cep44	-0.921748	0.74396	1.43707	2.00261	-0.541803	-0.194477	1.29204	-3.20332	1.71157	1.78659	0.0321504	0.076173	0.572358	-0.181413	0.367572	1.20197	0.685411	3.17028	-1.14353	2.25716	-0.621964	0.154807	1.01922	0.317717	0.46771	-2.08394	-3.62799	18	9
Cers2	0.242954	0.050537	0.222022	0.466335	0.0631031	0.0329152	0.114923	-1.73182	-0.0661836	-1.35183	0.146756	0.177239	-1.56469	1.35428	-0.550219	0.108794	0.0620363	-0.2438	0.118019	0.170634	-0.121102	-0.176327	-1.73036	0.249976	1.02677	0.104217	1.81611	18	9
Cfap126	1.316	-0.328395	0.670104	1.09933	0.0101329	0.971116	0.497575	-0.233394	-0.267845	1.67306	1.28487	1.61007		2.00139	3.26958	0.958161	2.2184	-1.87281	1.09761	1.91066	0.745617	0.502342	0	-4.16393	-1.61337		1.97524	18	6
Chchd7	0.455206	0.274246	0.122267	-0.105541	0.311026	0.383152	-0.272744	-0.124927	0.0488403	0.252937	0.0475399	-0.0028809	-0.51671	-0.611797	-1.13568	0.418769	0.203093	-0.339719	0.238368	0.369118	0.0499483	0.507033	2.7372	0.690135	2.94891	3.32792	-0.444091	18	9
Chek2	1.13296	0.0197562	1.0897	1.72603	1.70856	0.428804	0.0248556	-2.0985	-0.707401	2.14503	0.889597	-0.120538	1.74687		0.0169604	0.871467	-0.145405	2.55785	-2.15168	-1.04052	0.229643	0.0737866	1.26652	0.565017	1.22286	-0.912122		18	7
Chpf2	0.213404	-0.171056	1.15732	0.133742	1.8311	0.119598	0.0294171	0.821529	1.8272	2.38657	0.456353	0.333676	0.420822	-0.477095	0.53477	0.780547	-0.0792349	1.29685	-0.359162	-0.704649	0.325139	0.520935	2.69337	-0.0770017	-1.78019	-0.488665	0	18	8
Chst1	0.768097	0.880296	2.32064	0.713028	0.558968	0.00117184	0.452165	-0.894965	-1.29494	1.76235	-0.00730109	0.191482	0.12135	-0.709508	0.135173	0.445505	-0.27221	-0.563961	-0.805759	2.41364	1.01062	-0.285135	-2.06625	0.819012	1.20502	2.68895	1.78992	18	9
Cit	-0.114145	0.54351	0.697671	-0.114549	1.02022	0.256977	-0.902724	1.8918	0.0705393	2.24266	-0.163972	-0.137168	0.582818	-2.3452	0.132953	0.630858	0.310314	1.62391	1.60246	1.70567	1.18078	1.93875	2.11698	0.01371	-2.56344	-1.18484	0	18	8
Cklf	0.205748	0.140393	-0.263895	0.435526	-0.175178	0.149734	-1.26926	-0.948117	-1.66445	-0.283749	0.322355	1.5681	0.939673	0.38855	5.009	2.9471	-0.936617	1.70565	-3.41053	1.75306	0.00118068	0.12633	3.74886	0.196119	-1.22699	0.939325	2.54011	18	9
Ckmt1	-1.44169	0.344631	0.300827	5.41605	1.91426	0.520921	3.10728	-0.780446	2.36729	1.19336	0.032994	0.017125	-0.358087	-1.86577	0.227618	0.973371	2.76442	-1.66434	1.69059	0	0.393114	2.1883	-1.03665	-1.39637	-0.21211	4.24757	1.7644	18	8
Clns1a	0.225578	-0.00529103	0.0781753	1.36899	0.0865407	0.15189	-0.621968	-0.776665	0.741653	0.661611	-0.147315	0.0260404	0.206414	0.311147	-0.521132	-0.0095718	0.12506	0.545542	-1.07687	-0.508335	0.00889269	0.150292	1.64127	0.313278	0.148965	2.96507	-3.78681	18	9
Cluh	-0.560045	0.19342	0.572522	1.64269	0.160071	0.452965	1.15604	-1.15527	-4.03081	-1.22313	0.503241	0.44095	0.842019	1.49326	0.737755	0.0360244	0.858113	3.99625	-0.00864744	-1.40342	-0.220209	0.0209949	2.90636	0.712907	-0.308841	1.36877	-2.05804	18	9
Cnpy3	0.366023	0.0209981	0.0937546	0.90025	1.64854	0.11266	0.166953	-0.337708	-1.14539	0.825827	-0.282359	0.0268016	-0.494274	0.848596	0.563743	-0.350374	0.141771	-0.922945	-0.598832	0.571056	-0.826975	0.36256	-1.27796	0.378535	0.314555	3.02262	2.16217	18	9
Cntfr	0.0944339	0.429642	0.296852	0.508566	0.089359	0.0788977	-0.547294	1.73723	-0.918475	2.33881	0.439982	-0.328591	0.204269	-1.21935	0.487655	0.732473	0.930055	-0.753444	-2.60952	-1.73782	0.372328	2.2393	2.10026	2.55886	0	1.28664	0	18	7
Commd3	0.501358	0.205296	0.233038	-0.435254	0.584657	0.112671	-0.86078	0.19632	0.0725812	1.19552	0.159807	0.0678673	-0.129537	-1.02747	-0.305319	0.447072	0.17583	0.665048	0.963011	-1.83867	0.206909	0.05974	-1.52392	0.652462	-0.56816	0.907107	-0.814664	18	9
Copg1	0.406479	0.0933308	-0.202178	0.392669	-0.298356	0.0778315	1.0473	-0.259204	1.53733	0.515512	0.160784	-0.0234137	0.0378862	-0.800082	-0.657134	-0.176446	0.514846	-0.477593	0.0491014	1.0757	1.05174	-0.167521	0.20847	0.00519584	0.0832059	4.06479	0.0342328	18	9
Cops6	0.241872	0.209651	0.313404	0.636438	0.234266	0.350827	0.199342	-0.617523	-0.129516	1.24461	-0.125287	-0.0321965	-0.601626	0.20655	-0.570738	0.323619	-0.118353	0.414603	0.509501	-0.797694	0.344612	0.0926374	-1.77425	0.306775	1.19892	0.520274	1.11103	18	9
Cops7a	0.393701	-0.0178449	0.71364	0.0166324	0.820306	0.129904	-0.134106	-0.714986	2.16205	2.69194	0.209065	-0.142433	-0.404553	-0.750217	-0.13392	0.139788	0.770788	-0.205906	0.426395	-0.180211	0.484265	0.346613	1.34448	0.604501	1.56591	1.80453	0.26178	18	9
Cops7b	0.0586433	-0.093272	4.39214	-0.247195	1.61726	0.265174	2.59287	-2.26981	-0.0726544	1.25287	0.19685	0.353358	-0.256142	-0.872243	0.457843	0.030719	0.30812	0.303274	0.590544	1.61126	0.87487	-0.24012	3.02762	0.867264	-0.74261	2.24004	0	18	8
Coq9	0.605486	0.403733	0.735475	0.925913	-0.100225	0.120877	1.02795	0.692841	1.93375	1.31884	0.0552725	-0.0915379	-0.124307	-1.09289	0.0766791	0.789026	-0.307445	-0.4715	1.35304	0.173705	-0.0608508	0.245789	-1.59298	0.802473	1.53002	4.16466	-2.22902	18	9
Coro1a	-0.0676448	-0.0943124	3.32424	1.74009	-1.47873	-0.17668	0.61948	1.9847	4.12051	3.45742	0.0265769	0.040662	2.38704	0.954126	-0.199868	1.16209	0.159464	-2.45597	-1.35659	-0.677319	-1.79026	0.127334	0.366241	0.0173251	0.676674	0.27183	0.248123	18	9
Cox11	0.227986	0.249789	-0.168997	0.497548	2.38584	-0.105267	0.738998	1.24057	2.51528	0.0597429	0.253403	0.233745	-0.566345	0.0598712	-1.21888	0.572085	0.282802	-0.469799	-0.0806013	0.879515	0.896592	0.60044	-0.240598	0.495347	-2.5698	0.92593		18	8
Cox14	0.336928	0.0743591	0.422666	0.227202	-0.0539176	0.216232	0.263212	0.0433494	-0.854505	-0.108814	0.216142	0.130086	-0.590033	-0.257228	-0.1942	0.00763001	0.194159	0.942462	-0.201209	0.174337	0.253695	0.338809	-0.0878221	0.285417	-0.0359085	1.66839	0.359738	18	9
Cox15	1.58635	0.698678	-1.09107	3.06736	-0.0277693	0.0946043	-0.465324	1.08601	3.20894	1.06629	0.569803	-1.35175	0.647277	-1.47967	0.871764	-0.626247	0.167737	1.39011	0.66698	2.48362	1.42674	-1.02494		0.752967	1.86193		1.80908	18	7
Cox20	0.23186	0.0695307	0.113461	-0.167692	0.315671	0.148914	-0.119436	0.158602	0.375031	0.685644	-0.0099319	-0.299762	0.408133	-0.782112	0.245046	0.573541	-0.033452	0.968182	0.972972	-0.311229	0.390428	0.0462329	0.224267	-0.667479	1.25375	0.604109	-1.9408	18	9
Crybb1	2.40545	0.696512	0.730253	-0.378584	3.08486	0.445626	-0.752565	-0.755665	1.44714	-2.49805	0.304251	1.79828	0	1.21534	0.957766	-0.692556	1.77049	0.707574	1.07245	-0.929474	0.10244	0.292929	2.49415	-0.172388	1.52172	2.36361		18	7
Csrp1	0.362203	-0.0486105	0.38669	0.00813768	0.20558	0.0479808	0.000457635	0.368187	-0.0298336	1.07795	-0.165124	-0.201869	0.594705	-1.11159	-0.092093	0.124452	0.555455	0.514349	-0.0311427	-0.240857	0.289124	0.981747	2.32113	0.109756	0.950766	2.04202	-0.701886	18	9
Ctbp1	0.296275	0.115795	0.446409	-0.792724	-0.49478	0.388255	0.239216	-0.333691	-0.134923	0.761472	0.138986	0.176764	-0.363592	-0.404724	0.215629	0.198511	0.0662201	-0.0965477	0.282387	-0.138819	0.245056	-0.0213198	0.290128	0.844567	0.233784	0.774018	5.45608	18	9
Ctdsp2	-0.428477	-0.117723	0.0874189	0.0677713	0.523908	0.396653	0.116289	0.113283	0.302687	0.0880565	-0.0632763	0.26082	0.882861	1.06228	0.88708	0.200862	0.273188	-0.337882	-0.571638	0.599566	0.574644	-0.0335957	-1.33562	2.12382	1.74968	-0.805815	0	18	8
Ctps	-0.306099	0.708038	0.114497	0.820828	0.946	0.381693	2.70461	-0.0320574	0.707571	0.415481	-0.141551	-0.435001	-0.00667945	-3.10031	0.5847	0.0837574	-0.274079	0.0518824	1.72419	2.33683	0.606033	0.428595		0.206151	-1.58041	3.14683	1.97524	18	8
Cxxc1	0.254647	0.108371	0.0660904	-0.427953	3.26347	0.0917265	0.0392815	0.0479485	-1.63762	1.71246	-0.103744	0.572197	-1.4679	1.79039	0.795377	0.102847	0.35169	0.360467	-0.530947	0.067401	-1.12045	-0.34927	1.61627	0.032662	2.09071	-4.14541	-2.05797	18	9
Cyp20a1	0.345236	-0.145452	0.292025	0.628491	-1.99208	-0.102418	0.825953	-1.59714	0.578211	0.550311	-0.23731	0.315099	0.98228	0.488686	2.08722	0.257112	-0.066842	1.41105	0.0939592	-0.698971	-0.151165	0.0635498	0.769032	0.273741	2.51988	-1.62093	2.76784	18	9
Cyp4f16	0.118766	0.262175	1.94778	-1.54938	3.30424	0.510424	-0.504479	-2.08013	3.92957	0.801438	0.637684	-0.476192	-1.01026	-1.26919	4.30532	0.20823	0.619788	0.263135	2.67565	-1.97383	1.46639	-0.0573061	1.21906	0.754665	0.921588	-1.66941	3.0375	18	9
D8Ertd738e	0.411899	0.0869397	0.335093	0.192453	-0.133005	0.0591613	-0.0392088	-0.0916933	-0.240926	0.502327	0.241406	-0.0564265	-0.731599	-0.24109	-0.118533	0.0999961	0.0944282	0.0829736	0.422303	0.497776	0.10799	0.174743	0.00226568	0.578219	1.20473	0.78611	-0.804029	18	9
Dact3	0.260572	0.381917	1.01208	1.26433	-0.42115	0.259914	1.82841	-2.67204	-0.920158	3.1079	0.450024	-0.349931	0.166924	0.722721	0.484892	0.0108585	0.163531	-0.878655	0.978235	-0.970856	-0.247142	0.809822	-4.59441	-0.191516	2.10711	1.56437	4.58352	18	9
Dbn1	0.864386	0.619583	4.99339	0.680035	-0.798457	-0.215377	1.38598	0.411489	0.272742	0.248588	0.268887	0.295498	-0.940554	0.716425	0.636641	0.857803	-0.192218	1.54619	0.906448	-2.23824	0.860678	-0.079327		3.96311	1.88663	-1.50343		18	7
Dctn3	0.271509	0.175838	0.592537	-0.0473463	0.900376	0.305551	0.926218	-0.0195456	0.484734	0.554469	-0.060287	0.104066	-0.502746	-0.75405	-0.327754	0.0929603	-0.254405	0.769508	-0.303658	0.815978	0.448929	-0.0577687	0.530438	0.596115	0.00436335	0.116152	1.47418	18	9
Ddn	0.37491	0.854009	1.49158	-0.0248738	-1.13939	0.661308	-1.15941	0.750033	0.92084	3.20626	0.380371	0.163967	-0.0813076	0.725393	0.524724	0.226235	-1.06606	4.51466	3.07321	-0.594247	0.580293	0.943441	-0.552358	1.91294		1.89698		18	7
Ddrgk1	0.128005	0.113066	0.29087	0.930871	0.64644	0.345119	0.0384031	-0.182451	-1.14358	0.00707144	0.169701	0.096975	0.557213	-0.0164792	-0.022092	0.214263	-0.0697761	0.125748	0.335294	-0.276618	0.491614	0.185156	-0.26884	0.423241	-0.170501	1.59417	-0.801942	18	9
Degs1	0.0803	0.0827253	0.496724	0.589241	0.061428	-0.0810617	-0.387429	-0.455984	1.759	0.514682	-0.0750918	-0.184859	0.322639	-0.525464	-0.0157356	0.599603	0.236462	0.41473	0.147368	0.107571	0.511124	0.150052	0.870566	-0.388172	-0.332209	0.414662	0.702258	18	9
Deptor	0.138529	0.111545	3.73452	-0.231274	0.203506	-0.701071	-0.983416	1.10901	2.17524	1.104	0.0946341	0.232756	-0.153175	3.78075	0.479093	0.509195	0.343484	-0.0889341	-0.980303	0.633889	0.675845	-0.258506	-0.106201	0.211149	3.09881	1.36877		18	8
Dexi	0.0743006	0.217874	-0.30122	-0.252716	0.433501	0.0985095	-0.176236	0.598421	-0.37897	1.39255	0.0612272	-0.0591384	-0.679666	0.336683	-0.667389	0.33088	0.206478	0.717656	-0.323458	2.43865	0.416818	0.0980874	2.63055	0.470029	0.241247	-0.996444	3.36583	18	9
Dguok	0.139843	0.242152	0.183419	0.845274	0.720934	-0.222188	-0.741766	0.142726	1.45424	0.545518	-0.200831	0.231729	-0.33554	-0.226182	0.195755	0.433685	0.0636027	0.0441043	-0.746965	1.09597	-0.155015	0.0331357	0.651297	-0.446078	1.31771	0.931503	-5.84133	18	9
Dmap1	0.574235	0.130993	-0.253845	-0.162316	0.23819	0.268095	-0.761675	0.727383	0.407419	1.27305	0.411946	0.0961654	0.292906	-0.495198	0.122814	0.784951	-0.0813911	2.57383	1.72889	-1.88842	0.796707	0.580058	-0.200932	-1.52328	0.0323856	0.669109	-0.53946	18	9
Dnajc17	0.399901	-0.091965	2.77593	0.603219	1.1777	0.487571	0.515452	-1.33134	-0.0824728	0.753892	0.524383	1.1933	0.511765	0.609332	-0.491578	0.593927	-0.356288	3.03698	1.83375	-1.32531	-0.0637476	0.154958	-0.585266	-0.478364	3.46055	3.00545	1.87134	18	9
Dnajc19	0.13465	0.134031	-0.0507258	0.227367	-0.044747	0.0623725	0.406767	-0.0640615	0.0527691	-0.0847814	0.0804898	0.0279494	-0.104952	-1.0176	-0.21178	0.337206	0.301486	0.45375	0.595478	0.612641	0.289679	0.154179	0.150005	-0.430052	0.346033	1.09629	-0.920137	18	9
Dnase2a	0.32209	-0.110527	-0.637463	0.0865274	1.94535	0.628347	-3.40663	0.217677	0.604003	0	-1.82546	2.01039	0.296285	-1.66412	0.99961	0.0301176	1.22442	2.54069	-0.194079	3.18392	0.46932	0.222027	-0.00537145	0.506314	-1.29644	0.531024	3.1272	18	8
Dpagt1	0.861338	0.219204	0.279721	1.7197	0.629188	0.108374	-0.537632	-1.06979	-2.14564	-2.27331	1.1758	0.388245	0.992923	-2.25971	0.770346	-0.0790066	0.768337	-1.3296	0.736219	0.364681	1.64118	0.827471	-0.908235	0.822878	-1.58232	0.772477	2.01252	18	9
Dtnbp1	0.336784	0.311012	0.831727	0.611486	-0.610227	0.186561	-0.00352997	-0.128881	0.721965	3.32009	-0.31763	0.0196115	-1.65156	0.423018	-0.495885	-0.196948	0.260784	0.149407	-0.0953269	0.657943	-0.623767	0.00809137	0.492438	0.784532	1.41097	1.01923	0.462755	18	9
Dynlrb1	0.0201206	0.142798	0.197485	0.293529	0.36317	0.206319	-0.0288196	-0.126627	0.219082	0.389171	0.0554423	0.0227233	-0.211433	-0.382422	-0.102175	0.18404	0.126961	-0.154484	0.587606	-0.0638194	0.265922	0.120636	0.0368981	-0.221555	1.0744	0.759407	-0.84135	18	9
Edem2	0.236028	0.0881264	0.342175	0.642837	0.628998	-0.431412	0.978315	-1.87932	-0.903964	-2.03099	0.334417	0.101094	0.92476	-0.171628	0.735146	-0.0416482	0.38847	1.39516	0.0368538	1.0537	0.39294	-0.0760091	-3.28726	1.48564	-1.10341	0.548753	3.23857	18	9
Eef2	0.415575	-0.0348096	0.351069	0.447873	-0.0437824	0.260347	0.0687316	0.000906622	-0.275868	0.55653	0.181961	0.192391	-0.173866	-0.827112	0.249571	0.0818316	0.120951	0.388696	0.229105	-0.438321	0.00862268	0.100642	-0.190612	0.136698	0.278957	-0.186342	-0.134404	18	9
Egfl7	1.58439	0.259996	1.54316	-2.72214	0.726502	-0.66207	1.96204	2.32537	1.13351	1.23803	0.850102	-0.495104	-1.05763	1.57802	-0.300074	0.11322	-0.0263249	0.0798438	0.259831	0.883987	0.486488	-0.178952	1.05172	0.437471	-1.46814	0.304345		18	8
Eif3g	0.409806	0.0941483	0.282767	0.617146	0.0813656	0.29681	-0.181214	-0.797935	-0.555437	0.394131	-0.0642108	-0.206112	0.592727	0.280597	-0.401442	0.0845681	0.295496	-0.526508	0.431562	-0.82622	0.515321	-0.119815	0.514843	0.279275	1.45442	2.09615	0.848779	18	9
Elavl3	0.383144	0.0252671	-1.05231	1.11148	1.70763	0.198048	2.02139	-0.0933784	0.240623	0.72271	0.0822524	0.174295	0.165103	-0.727379	0.0330935	0.253336	1.09168	-2.6079	0.191846	-1.74218	3.05265	0.458414	0	1.02312	-1.15668	-0.409062	0	18	7
Elovl5	0.370215	-0.0814124	-0.0909344	0.592336	0.246963	0.0356578	0.309468	-0.612857	1.07033	1.12893	0.589438	-0.0136598	-0.0405347	-4.46833	0.751574	0.100054	0.14109	-0.370359	0.881869	1.77876	0.0342342	-0.420335	3.57481	0.42035	0.406964	3.28673	-0.86872	18	9
Emp3	-2.90571	-0.611003	1.41879	-0.401082	-0.144717	0.297865	0.156895		2.1935	2.46031	-0.298774	0.919105	1.71024	1.37507	2.82535	-0.306887	0.340555	0.0131375	0.130287	-0.316718	0.436873	-0.320395	0.638546	0.398504	0.909485	0.232666	4.89389	18	8
Enho	0.468563	0.439944	-0.0302823	0.305435	-0.223333	0.167343	0.116161	0.323883	1.29994	1.36512	0.513334	0.787573	-0.0134383	-0.336983	0.653852	0.765989	0.722525	-0.228066	-0.0638392	0.0152249	-0.448933	1.67396	0.734912	0.632224	-1.77349	4.39655	-1.5336	18	9
Epb41l4aos	0.417708	0.436051	1.49076	0.231537	-1.40019	0.403381	1.8772	-1.55971	1.90669	1.59668	-0.268482	0.116005	-0.628424	-1.96324	0.0134701	0.193542	0.180486	-0.667541	0.964946	1.66042	-0.314219	-0.16414	-0.422683	0.383174	0.88851	0.827549	0.0345189	18	9
Ergic1	0.278163	0.432717	-0.791994	0.199939	0.435226	0.233603	-0.390908	-1.17389	-1.31253	1.94291	0.191204	0.0976995	0.212911	-0.475003	-0.168968	0.0384128	-0.25401	0.302147	0.472356	0.433978	0.149349	0.639865	1.52258	1.00197	-2.51955	0.99094	0	18	8
Eri3	0.336453	0.21835	0.507681	0.138441	-1.11069	0.334281	-0.124466	-0.284038	0.669052	0.77928	0.096787	-0.18788	0.556882	0.609483	-0.598923	0.531528	0.694032	0.524114	-0.635736	1.32967	0.838746	0.0902729	-0.596269	0.0607734	-0.192852	0.303947	0	18	8
Eva1b	-0.17211	-1.26858	0.140722	0.160099	-2.39462	0.0816294	0.24464	1.81564	2.38401		-0.551353	0.731196	-1.3113	0.723399	0.397019	0.694737	0.272802	0.133218	0.65203	0.489302	0.30183	-0.117064	-4.882	0.715228	1.63622	1.28664	-1.79908	18	8
Exosc5	0.0324633	0.20366	-0.174685	0.690813	0.393224	0.0316792	1.27905	0.247635	1.64387	-0.0475663	-0.0571487	0.98708	-0.775491	-2.6246	0.120579	0.0699098	-0.00361386	1.78834	0.763717	-0.0997244	0.404345	0.419446	0.696544	0.582746	0.859472	-0.64992	-2.67078	18	9
Extl3	-0.0782754	-0.167716	-0.969333	0.732796	0.882436	0.281231	1.73504	0.698003	-1.19508	2.37556	0.342125	0.0796735	1.06291	2.51739	-0.062295	0.413753	0.588401	0.341276	0.03806	-1.21524	0.261405	0.263256	-3.57233	-0.105822	2.68412	0	1.82748	18	8
Faim	0.406447	0.111845	-0.0335678	-0.0612974	0.946997	0.459142	-0.557509	-0.174235	0.830821	1.06759	0.199406	-0.248525	0.175114	1.18225	-0.835494	0.212752	-0.0431734	0.178178	0.737294	0.46986	0.698468	-0.279859	0.573956	0.36013	-0.710975	0.66822	4.08027	18	9
Fam117a	-0.829615	-0.345537	1.68391	-0.399217	2.44071	0.0525963	0.187587	0.156542	1.2648	-2.21369	1.33886	0.296683	-0.105287	-2.13537	0.384767	0.361975	0.788482	2.18117	1.01124	-0.518869	1.68059	1.99199	0.805293	-2.14855	1.65645	1.03632	-3.79426	18	9
Fam162a	0.393615	0.194136	0.497556	0.695332	-0.765007	0.276725	0.0863659	0.227282	-0.942517	1.66021	0.267023	-0.0764963	-1.12466	-0.40464	-0.0381693	0.315962	0.0213893	0.34472	-0.784788	0.352638	0.40253	0.0753843	2.79337	0.132544	-0.646383	-2.04035	4.56958	18	9
Fam213b	0.576715	0.347182	0.0615584	-0.244504	-0.200233	0.572727	0.396521	0.907048	1.80369	2.028	0.0614916	-0.255372	0.00808851	-1.16491	-0.548224	0.311738	0.239584	0.258258	-0.261404	0.607797	-0.741537	0.335572	-1.38587	0.141634	1.25853	1.06258	-0.167014	18	9
Fam3a	0.452489	0.1802	0.245788	-0.50737	1.15923	0.0703879	0.312327	-0.973518	-3.27045	1.23834	-0.0195885	0.592555	-0.876129	1.81021	-0.547599	-0.0367807	0.438278	-0.583804	2.32904	0.183009	0.57959	0.242801	3.97549	0.207891	2.38154	-2.75477	1.97524	18	9
Fam57b	0.164854	2.1717	-1.55958	1.78705	0.0661046	0.290494	2.08571	1.76697	-0.438424	0.665693	-0.0342142	0.435801	-0.320183	-0.15471	0.129982	0.959068	0.360207	0.805644	-0.489463	1.37801	1.55931	0.457837		2.91695	1.4704	-2.08229		18	7
Fam96a	0.490759	0.106621	0.152977	0.441541	0.476169	0.31099	0.315049	0.348245	-0.0367411	1.05696	-0.273486	-0.172433	-0.660308	-0.382322	-0.356994	0.223264	-0.167895	-0.468373	0.75139	0.121527	0.194644	0.0908662	-0.0463833	0.0125171	0.605221	1.12733	5.00001	18	9
Fancg	1.38555	0.437771	0.177328	2.3078	0.990975	0.4253	1.81605	-0.486898	2.06832	-3.21909	-0.069751	0.608173	-1.2815	-1.14044	0.472069	0.131794	0.778985	0.247876	1.53573	0.821651	0.703726	0.539433	3.52666	-1.19081	-1.70804	-2.61893	0	18	8
Fbxl19	-0.801814	-0.127685	-0.74089	0.0253727	1.34848	0.0322304	0.262873	2.20282	-0.63476	1.89201	0.485171	0.146752	0.417972	3.06139	1.10383	1.17107	1.06843	0.853964	-0.985647	0.336101	0.0378351	1.14041	0	1.10952	0			18	5
Fbxl20	-0.650057	0.195465	1.3547	0.962257	3.35342	-0.553448	0.594454	-2.80246	-0.0165796	3.06727	0.0176093	-0.0474396	0.152905	1.17817	0.567663	0.156719	0.125283	-0.391493	1.33108	-1.84713	1.49893	0.348267	-1.11845	0.104854	0.474137	4.02049	-0.954523	18	9
Fbxo4	0.347573	0.10278	-0.316087	1.4797	4.15132	0.219585	0.482339	0.253101	-2.16364	3.31544	0.248359	1.24473	-1.14349	0.672295	1.62949	-0.647296	0.283766	-0.251901	0.0153746	-2.32593	1.59364	-0.134507	0.38204	0.42445	0.469208	-0.102371	-0.642206	18	9
Fbxo6	0.860057	0.0963703	0.257399	0.738429	0.735251	0.132956	0.612142	0.366645	-0.248669	2.84639	0.145056	-0.0059689	-0.655762	-0.0406064	0.763362	0.206402	0.45777	-0.124753	0.633339	-0.707849	-0.190593	0.0123418	0.17091	0.935353	-1.79765	2.53586		18	8
Fbxw9	0.339295	-0.244211	-0.509566	0.980059	0.127435	0.618311	-0.701425	1.02721	-1.78252	0.0197138	0.50488	0.567779	1.11819	-1.59485	1.55737	0.280581	-0.379803	2.45106	0.872947	1.93922	-0.363583	0.44144	1.74903	1.23727	-0.552776	0.717443	-1.79914	18	9
Fcer1g	1.49257	0.318462	4.92561	1.52717	-1.58221	-0.196909	0.805744	-1.11189	1.63459	-0.461998	0.500841	1.09942	2.66225	-1.78066	1.04446	0.0341477	-0.535652	0.0062207	-0.216426	-0.119837	-1.40012	0.171642	0.620688	0.170182	0.504336	0.554798	0.64078	18	9
Fcho1	-0.397404	1.8615	3.57311	0.638633	0.532573	0.616038	-0.617459	-0.663471	0.637209	2.59027	0.455161	0.5173	0.862589	-1.08991	-0.714798	0.0931796	1.83476	-2.76372	0.396193	0	1.62689	-0.566244	0.93421	-0.359801	1.60913	1.07413	1.9158	18	8
Fdft1	0.333017	0.389125	0.127256	0.46525	-0.148979	0.0900446	0.513326	0.362592	0.228442	-0.498093	0.0812089	-0.0833722	-0.483145	0.285454	0.324429	0.362258	0.458978	0.499405	0.21657	-2.75625	1.48377	-0.377968	-1.72419	0.470272	1.59633	-1.53398		18	8
Fdx1	0.196208	-0.150639	0.984621	0.293769	-0.519912	0.327049	0.510983	0.246461	0.378716	1.35133	-0.114918	0.186734	0.710086	0.793699	-0.39527	0.517625	0.152749	0.353932	-0.417087	-1.73664	0.266586	-0.233485	-0.0843945	0.476643	3.07921	4.26988	-0.735362	18	9
Fkbp1a	0.24106	0.0092232	0.336256	0.407366	-0.20818	0.194836	-0.0419865	0.0523483	-0.222071	-0.19413	-0.0611556	0.0310701	-0.49926	-0.535371	-0.0844565	0.157103	0.100658	0.220398	0.35486	0.871938	0.203382	0.043411	0.77242	0.317285	-0.149647	0.503477	3.88975	18	9
Fkbpl	-0.648275	0.266447	-0.59999	2.81248	3.75543	0.573376	0.257544	0.862548	3.33269	1.3744	0.275532	-0.258217	2.87722	2.19712	0.827354	-0.0884443	-0.320472	0.229689	-0.0161406	1.26413	-0.487324	-0.841712	4.09533	2.71229	1.37539	1.98244		18	8
Flad1	0.374644	0.376826	2.3385	0.99814	1.84322	-0.079401	2.6549	-1.64339	-0.350035	2.33971	0.0734579	0.241654	1.33855	-1.60494	0.239791	0.853669	0.0570031	-1.29301	-1.40401	4.18458	0.494929	0.0105813	-0.946072	0.811953	-2.14513	-0.346873	1.82788	18	9
Flywch2	0.338335	-0.166305	0.259174	-0.684514	1.05729	0.667917	1.02597	1.14443	-0.00778327	0.208571	0.139355	0.193502	-0.70528	-1.15856	0.00406927	0.968017	0.609131	2.04007	1.46809	0.942688	1.8839	1.92495		3.72305	-0.92813	-2.43804		18	7
Fuom	0.355006	-0.0527206	1.76004	0.960781	0.971364	0.108114	0.183212	-0.350154	1.32338	3.2791	0.0295562	0.0203212	-0.744637	-0.256454	-0.291805	0.171487	0.564173	1.09156	-1.052	0.569257	1.48108	-0.0301644	0.84486	-1.56108	2.12596	4.40454	0	18	8
Fxn	0.138288	0.108762	0.61153	-0.21326	0.923214	-0.0266311	-0.486198	-0.513638	1.00957	4.20843	0.504707	-0.358381	-2.92914	1.28282	0.220475	0.146157	0.105531	1.23634	0.88247	0.84228	-0.258954	-0.167831	-2.42955	2.78963	1.61299	2.8394	2.68058	18	9
Fzd2	-1.64659	-0.341981	-0.505937	0.960527	-0.131944	0.0124142	0.770298	1.19415	1.2597	2.74758	1.03408	3.32763	1.48324	5.12548e-15	1.69593	1.06031	2.94181	2.76799	2.50409	0.455405	0.701146	-1.59881		1.83509	0			18	5
Fzr1	0.359821	0.0583727	1.34869	-0.0575559	0.626567	0.14068	1.29644	-1.26018	-1.77053	2.04676	-0.371923	0.0638944	-0.95892	-1.79283	0.966343	0.451748	-0.686732	3.09228	0.334014	2.56895	-0.202872	0.124475	2.29964	0.879459	1.27887	-0.431856	1.65319	18	9
G0s2	0.143062	0.051362	0.610218	1.00474	1.63181	-0.130222	-0.306703	1.14885	-1.7827	1.58179	-0.208407	0.0164852	-1.88487	1.43954	-0.99524	-0.292755	0.210216	-0.261396	-1.09051	0.403557	0.664338	0.249223	2.37258	2.2498	1.42988	0.572845	1.80908	18	9
G6pc3	0.362522	0.121437	0.595639	-0.122035	0.525361	0.0668232	0.748809	-1.0332	2.39088	3.31611	0.215168	-0.0419702	0.966359	-0.144465	-0.0360732	0.180083	0.153602	-0.222093	-0.830109	0.221649	0.50201	0.473543	1.13059	1.62069	0.507609	-1.07662	0	18	8
Gar1	0.545028	0.135298	0.79978	0.830591	1.57786	-0.0107212	0.82281	0.739023	1.1936	0.495159	0.200126	0.774772	-1.21985	-0.62173	-0.583524	0.0549862	-0.425347	-0.132533	0.945701	-0.521675	0.71821	0.853844	-1.16857	1.73875	-0.166832	3.867	2.27152	18	9
Gcsh	0.303245	0.175367	0.324193	0.335138	0.106163	0.299634	-0.0683258	0.136572	-0.0620946	0.00601663	-0.15084	0.280309	-1.17445	-0.46518	0.0964278	0.265097	0.0306264	1.42294	0.162972	-1.48536	-0.0443236	0.59379	-1.30796	0.807918	0.875324	3.70979	-0.284248	18	9
Gde1	0.381635	0.125547	0.0293968	0.266125	0.38022	0.0915728	0.437951	0.603874	0.252325	2.79896	0.0171722	-0.0316896	-0.407528	-0.0586448	-0.255623	-0.328108	0.189693	-0.453286	-0.231499	-0.313668	0.833938	0.0462174	2.68317	0.852755	-0.247146	0.285116	3.51318	18	9
Gdi1	-0.0582568	0.161721	0.38032	0.137264	0.0939529	0.0524087	0.98589	-0.383956	-0.840055	1.1016	0.130049	0.210646	0.0542996	-0.203076	0.150654	0.123638	0.111534	0.312193	-0.550589	-1.28585	0.164474	-0.36669	4.45359	1.74898	-1.07277	-2.01193	1.04889	18	9
Ggt7	-0.09966	0.233954	-0.101581	-0.656896	0.172987	0.0954205	-1.40656	-0.811561	0.302458	2.97785	0.204743	0.109564	0.323427	-0.740949	0.239727	0.621545	1.61785	-1.55433	-2.29291	0.0628833	0.367029	0.359377	1.03592	0.897564	1.36955	0	1.80908	18	8
Gins1	0.619792	0.863058	-2.10988	4.83306	1.64972	0.0768098	2.29648	-1.60129	0.344106	1.9211	0.0885737	2.54254	1.13423	5.12548e-15		-1.40319	2.55097	-0.398147	-1.61648	0	0.367703	0.481918		0.8059	2.01729	1.08584	0	18	5
Gja1	0.926196	0.416916	-0.112837	0.188267	0.203118	0.0944342	0.496911	-2.14844	-1.00752	-0.326269	1.09485	1.5907	1.15915	-3.05102	1.98218	0.692178	0.342558	-1.02065	-0.642819	-0.215055	0.280985	1.81195	1.02215	0.157112	3.29063	2.27351	0	18	8
Glipr2	-1.32738	1.27195	-2.82929	1.50864	1.26725	-0.26225	0.154191	-2.76722	0.106107	3.11414	-1.09027	0.540881	-0.985231		0.698018	0.435907	-1.92139	0.191245	0.911606	0.860786	0.807421	3.26708	0.43227	4.20815	0.833577	0.233135	-4.95414	18	8
Glrx2	0.709812	0.314541	0.387596	0.113245	-0.95713	0.25843	0.0985927	-0.137169	0.252402	0.25216	0.490264	0.020126	-0.284897	-0.683196	-0.432864	0.434361	0.197002	-0.0319861	-1.06388	0.702686	1.42002	0.144762	-0.451915	1.84094	0.48361	-0.798995	0.843287	18	9
Gm10073	0.742317	0.335324	0.447015	0.19698	0.0344883	0.47187	-0.0359388	-0.645163	-0.117265	1.40443	0.301668	-0.0415758	0.0678106	0.0261789	-0.483936	0.0415545	0.203352	-0.0640375	0.149458	-0.753921	0.433566	-0.0102412	0.5799	0.189542	0.208959	-0.603722	5.11659	18	9
Gm10260	0.586518	0.328602	0.206192	0.3891	-1.50369	0.0954236	1.17822	0.509442	1.11551	-1.71982	-0.365912	0.34311	-3.20404	0.988803	-0.273643	-0.0829527	0.11891	-0.935497	0.903394	0.190029	1.48022	0.403309	5.87707	-0.281724	0.318619	-5.0195	1.51132	18	9
Gm10282	1.0011	0.593782	-0.199358	2.62813	-3.36982	0.689446	1.4966	-0.316649	0.294955	2.06992	-1.2753	-0.138329	-1.18903	2.00527	1.46214	2.75009	0.0214233	2.41677	0.0139762	1.83446	0.516519	0.315413	-2.22998	0.41605	0	3.68954		18	7
Gm12166	-0.919771	0.172741	-1.14043	1.11715	1.53552	0.0149713	2.34328	0.903807			0.601229	1.7268	-0.850026	0.0290043	2.10335	0.0377288	0.18161	3.3127	1.99686	0.88409	1.15956	0.278905	-4.07528	-1.22004	0.895966	-1.00515		18	6
Gm15013	1.08281	-0.00720608	1.0308	1.40307	0.890207	-0.0890648	-0.0342967	-2.67535	-0.735819	0.0415901	-0.712714	0.312107	1.15929	0.206634	0.571334	0.167476	0.186909	-0.653891	0.19214	-3.03093	0.692899	-0.167922	1.40271	0.128079	0.601813	1.35955	0.68533	18	9
Gm18025	1.05995	0.5323	3.90477	2.15513	-0.138563	-0.414605	2.98638	-0.641012	0.650755	1.38148	-0.222888	0.0160141	-0.02983	1.29448	0.0353223	0.396038	-1.79946	0.922997	0.872204	-1.86963	-0.205305	0.442016	-0.396041	1.61886	3.06797	1.48332	2.09019	18	9
Gm29325	-0.179312	0.0723347	-0.686056	-0.986038	0.0931205	0.00488429	3.32723	2.28308	1.28311	0	0.138563	0.155413	1.48148	0.689502	2.65089	-2.6806	3.85185	1.57764	2.33314e-05	1.88141	0.182353	-1.5312	2.01748	2.45722				18	5
Gm4799	0.826798	0.789026	0.745744	1.09229	-2.64152	0.771023	0.8669	-0.687499	2.51023	1.28757	0.266815	-0.0477305	0.0908186	-1.49417	0.74901	0.423045	1.24195	0.0432339	1.93679	-3.14003	0.783223	0.482446	-0.635628	-0.0109991	-1.14837	3.26982	0	18	8
Gm4950	0.841282	0.208657	-0.558096	-0.449974	2.26739	0.327455	-1.5324	-1.23516	0.388868	1.61804	0.269952	0.442321	1.65645	-1.98552	0.406059	-0.411927	0.0136286	1.14986	1.39333	0.532419	1.45772	-0.277008	-2.64803	0.731903	-0.145231	0.8649	2.26344	18	9
Gm4978	4.79255	0.465439	0.452691	1.2254	1.42707	1.42482	2.90468	-0.284746	0.64042	-0.49831	0.706917	-0.319665	-1.68378	0.689487	3.53835	-0.0624646	3.14385	-0.840221	2.59132	1.47136	1.67223	1.33928	-2.23933	1.25699	1.20078		0	18	7
Gm5093	0.478331	0.419829	0.916374	1.66042	2.78457	0.0734453	0.829807	-1.30209	2.33749	-0.282156	0.0916177	0.815768	-0.756756	-0.922979	-0.554057	0.625334	0.437126	-0.528821	0.230404	2.66312	0.0659982	0.69036	0.926206	-0.327755	-0.764727	-0.563748	1.977	18	9
Gm5218	0.33052	0.291249	-3.3808	1.09226	0.293584	-1.79221	0.725096	-1.32313	2.186	1.36007	-0.641732	0.995727	-0.650808	1.20064	2.31681	0.287855	-0.495113	0.746089	1.38037	-2.77289	-0.320146	2.00228	3.65	3.71733	-1.1402	1.0877	1.87134	18	9
Gmpr	0.185377	0.843661	-0.344676	0.906082	1.48462	0.670545	0.683512	-0.44302	2.92167	-3.27584	0.133113	-0.349315	1.02739	0.981602	0.251613	0.846996	0.861059	1.49553	0.888872	-0.772338	1.4149	0.197592	-1.06737	0.384633		-0.785991		18	7
Golga7b	1.22964	0.557211	1.66343	2.5026	-3.38335	0.270184	-0.612459	-2.96923	0	0.055495	0.412616	0.0943429	-0.36179	-0.236882	-0.318125	1.22809	1.93955	1.98116	1.38962	-0.24533	2.27358	0.685996	1.04659	-0.299513	1.44512	1.19842	1.89027	18	8
Gp1bb	1.63212	2.15492	0.528693	2.36226	-0.423307	0.263713	-1.54791	0.740196	1.07196	2.25026	1.35538	0.790917	-1.01549	-1.42923	1.37604	0.29256	0.352981	1.57861	1.37015	-0.16011	0.805403	0.810064		-1.97418			4.00454	18	6
Gpm6b	0.0489453	-0.082408	0.127941	0.133913	-0.05388	0.069732	0.0788244	-1.20162	-0.256363	-0.139189	0.403931	0.214481	0.600954	-0.558306	0.817492	0.598696	0.52934	0.684214	0.325858	-0.836702	-0.505626	1.17161	0.344651	0.58828	1.40704	-1.45863	3.32494	18	9
Gpx7	0.615248	1.83061	0.0963753	0.925972	0.746767	-0.109711	0.141121	-1.40193	-0.854139	1.11944	0.823124	0.115687	2.3801	-1.61237	-0.0301276	0.391544	0.0916194	0.122106	0.68288	0.211406	0.0511029	-1.16498		1.41395	2.74688			18	6
Gria1	-0.854619	0.135229	0.128078	0.135366	0.638458	0.0477239	-0.855746	0.279744	-4.88697	0.0503438	0.227431	0.407416	0.331433	-0.249	0.208976	-0.0281014	-1.31671	-1.9167	3.86112	-1.29563	2.11283	1.37793	3.66714	3.89486	-1.82695	2.53645	2.09019	18	9
Grpel1	0.379891	0.182521	0.336599	0.513333	-0.171989	0.224004	-0.0986066	-0.158729	0.561561	0.298495	-0.24938	-0.244046	0.0681962	-1.06682	0.163066	-0.0552687	0.0103104	0.689891	0.616719	-0.0672413	0.316674	0.0447556	0.560022	0.0716701	0.3799	1.51169	-2.37863	18	9
Gt(ROSA)26Sor	0.119038	-0.120608	-0.273777	0.00141462	-0.854207	0.0537514	0.217962	0.975432	-0.0755936	1.46138	0.327612	0.136491	0.82919	0.00163532	0.441719	0.303102	0.133781	1.20072	0.179314	-0.669823	-0.252861	0.258529	-1.37408	-0.0373297	-0.0954001	1.6544	2.24407	18	9
Gtf2b	0.348422	0.233874	-0.195777	0.054834	2.20177	0.234195	1.01315	0.822706	0.268299	0.75425	-0.0318211	-0.000321955	1.64004	-0.706454	-0.574607	-0.0949867	-0.1914	2.05528	0.0518748	0.752463	0.554176	-0.0244291	-0.852548	0.433083	0.775209	0.0836877	4.21099	18	9
H1f0	0.552226	0.233667	0.723628	1.00604	-0.467756	0.365296	0.247237	-0.0942958	0.314836	0.469058	-0.0532921	-0.147823	0.526492	0.483119	0.0852976	0.604044	0.712023	-0.0780703	0.713219	-0.349029	0.301637	0.503925	1.64021	1.0025	-0.19854	-0.38297	0	18	8
Hars2	0.661776	0.0893269	0.998715	-0.565407	0.964341	0.41049	0.0201374	-1.77994	0.46258	2.72782	-0.449838	0.37534	1.40417	0.702168	0.536133	0.507662	-0.0769886	0.875415	1.86972	2.06407	-0.302733	0.113381	-0.641376	0.214371	0	-2.07191	0	18	7
Haus5	0.146572	0.100146	0.895718	3.58104	0.393079	0.527178	2.03093	-3.37321	0.795228	-1.53009	0.275259	0.777865	1.96526	-0.582671	1.94784	0.00236064	-1.74435	-2.08008	-1.09303	1.02523	-2.33453	1.59986	1.28547	2.37152	-3.70921	-1.1618	1.80908	18	9
Hax1	0.498285	0.214699	-0.1979	-0.460755	1.92477	-0.327365	0.362095	-1.1699	-0.0144057	0.178643	-0.317232	0.112262	-0.538243	0.175567	-0.0816872	0.56621	-0.128904	1.12351	2.12362	1.04471	0.190959	0.319361	2.65967	1.15243	2.36758	3.09757	1.80908	18	9
Hbp1	0.419487	-0.216063	-0.13104	-0.436521	1.17124	0.212649	0.0125013	-1.24043	1.12661	1.89236	-0.185078	0.000509315	-0.977959	0.776643	0.561528	0.0313428	0.134293	-0.0490677	1.46231	0.184327	0.0385219	0.0457302	3.75759	1.87664	4.01523	-1.17444	-6.02445	18	9
Hdac10	0.639188	0.320202	0.750619	2.18135	3.75849	0.753259	0.55749	-4.31332	1.3168	-2.39985	-0.078813	0.169086	-1.03406	3.62383	0.161675	-0.322321	-1.13706	0.222327	0.924548	0.00983691	-0.0324367	0.357091	1.22991	-0.739721	0.516219	3.78371	0	18	8
Hdgfrp2	0.235171	0.0111925	0.453569	0.483438	-0.0349519	0.0150145	0.279839	-0.368403	0.38036	1.45483	0.145031	0.00203225	-0.445743	-0.689709	0.34599	0.150512	-0.0993886	0.596467	0.623621	1.39235	-0.63958	-0.301331	0.436275	-0.200616	-1.56201	1.12862	4.88544	18	9
Hes5	0.121644	0.903555	-0.066448	0.3084	-0.0335127	0.181859	0.43118	4.38703	-1.13912	3.19539	0.844234	0.130725	0.742294	0.04737	-0.314357	0.552289	0.0793144	-1.24426	-1.04869	2.03468	-0.362101	0.418752	0.0244275	1.42342	1.79806	0	0	18	7
Hnrnpa1	0.187214	0.159766	-0.334003	0.5778	0.463081	0.270701	0.604787	0.0988542	-0.291833	0.175479	-0.126802	-0.0758857	-0.801798	-0.854313	-0.472208	0.0341446	0.250094	0.338088	-0.617327	0.578907	0.145009	0.0628286	0.151607	0.388697	-0.213392	0.744531	0.424158	18	9
Hnrnph1	0.069093	-0.0178579	0.185358	0.367485	0.356317	0.190155	0.410349	-0.388612	-0.211121	1.09519	0.176688	0.384061	0.971058	0.0403579	0.495714	0.214899	-0.0653434	0.535034	0.343969	-0.559665	-0.232217	0.0214611	-0.796091	-0.634967	1.27714	0.29575	-4.9719	18	9
Hnrnpu	0.0354268	-0.0252894	-0.019141	0.2407	-0.54703	0.189672	0.165279	-0.382836	0.223723	0.344594	0.0758157	0.140934	-0.41612	0.0488686	-0.336666	0.142801	-0.24123	0.18752	0.34635	-0.950017	0.714298	0.0765966	-0.740511	0.18656	0.11911	0.351812	6.70545	18	9
Hsd17b4	0.0737174	0.0295001	0.365201	0.439152	0.539386	0.190222	0.0980091	0.73491	0.609381	-2.29167	-0.0207164	0.436552	0.113014	-1.30444	0.310323	-0.00979135	0.945732	1.7414	0.522992	-1.20043	-0.654114	-0.453624	-2.68137	0.213158	-1.11596	1.28664	0.640203	18	9
Hyal2	0.814491	0.330231	0.247303	0.29212	0.976041	0.0930922	-0.533896	0.575715	-0.232118	0.727578	0.152394	0.00875455	0.25539	-1.01306	-0.266555	0.249212	-0.00889776	0.457015	0.285494	-2.70754	0.0384199	0.736789	1.39931	1.61377	0			18	6
Ier2	0.920614	-0.159987	2.30625	3.0953	1.80012	0.216785	-0.146381	-2.00121	-1.56018	0.633918	0.218324	0.182401	1.2137	1.40082	0.716105	-0.120108	-0.0891021	-0.13693	0.26586	-0.354152	0.566095	0.144999	-0.0083299	0.284211	0.464157	0.642493	4.70014	18	9
Ifnar1	0.374341	-0.322647	0.943199	1.7063	0.917294	0.148004	0.0748878	-1.35755	2.68164	0.945871	0.0454019	0.117561	-0.280198	-2.13414	-1.51868	-0.0745618	-0.00645353	0.0686164	0.294997	2.19754	-0.0806811	0.094711	0.572791	0.840287	0.996525	-0.385775	2.26213	18	9
Ifnar2	0.218524	0.235363	0.460753	-0.202691	-2.23035	0.0710851	-0.345704	0.66519	0.424381	-0.208471	0.881416	0.217482	-0.303159	2.12595	-0.425407	0.142845	-0.166997	-0.221806	1.2526	0.270847	0.71261	0.21662	0.662925	0.0775101	-1.40128	0.01434	3.09816	18	9
Ift43	-0.29443	0.14129	0.714171	0.167698	1.28214	0.295832	0.144803	-1.46501	-0.850367	0.0799427	0.164453	0.315069	0.631678	0.213201	0.0774622	0.970271	0.544232	0.413828	-0.364387	0.221262	-0.126724	0.129571	0	0.541691	0			18	5
Igf2bp3	0.133507	-0.0130194	-0.129558	0.0273107	1.74838	-0.113708	-0.705783	-1.51845	1.69625	0.238032	0.0706232	0.217003	0.233143	0.128709	0.0267579	0.0502153	-0.429736	-1.41808	1.45375	-3.14249	0.734121	0.0912773	-0.337305	0.876321	1.99572	0.79796	2.09016	18	9
Il18	0.343184	0.174104	-0.560364	0.156231	0.185438	0.0139806	3.03129	-0.619583	1.49482	-1.33705	0.344932	0.0725212	0.808924	-2.49138	0.281415	-0.252801	-0.310446	-1.38812	0.0140466	1.52305	0.327008	0.389514	-0.49987	1.05865	0.329114	1.74642		18	8
Il3ra	-3.29511	-0.548208	0.449851	2.26415	1.64022	-0.0506277	0.092973	-0.261855	-0.394685	1.25532	2.28271	4.43135	1.41818	-0.840881	0.0294829	0.291752	0.377922	0.185344	0.247031	0.293885	2.41346	-0.528936	-0.495103	0.365116	-0.0961579	0.895357	2.01252	18	9
Ilk	0.435477	0.105949	0.468105	0.203805	0.697394	-0.0353265	0.267913	-0.187884	1.1807	1.64726	-0.0913481	0.284299	0.986219	-0.326406	-0.118186	-0.00745363	-0.265595	0.197185	-0.11726	0.00899173	0.940167	0.176545	2.8626	1.07478	3.21224	1.72186	-0.194662	18	9
Impad1	0.100522	0.328641	0.201516	0.0488291	-0.655164	0.115676	-1.17102	0.669535	0.363126	0.0960704	0.226826	-0.0954492	-0.647669	-0.901971	-0.16683	0.332284	0.430192	-0.174916	1.11626	0.55139	0.608363	0.753225	-1.06895	0.578651	2.81805	-3.04455	2.9464	18	9
Impdh1	0.604768	0.616137	0.490554	3.56261	0	-0.572485	0.262993	-3.58593	-3.85451	-1.83384	0.28189	-0.418343	-0.111722	0.284606	-1.31173	0.609285	0.360631	0.365049	0.543095	-2.07107	0.803471	0.342698	1.01309	5.5865	2.25278	3.78624	2.20734	18	8
Inafm1	0.28266	-0.35452	0.341785	2.19594	1.91523	-0.0352802	1.23521	-0.334166	1.18738	1.00258	0.407999	0.316852	-0.188156	-1.44642	-0.132202	0.377413	0.277474	-0.392004	0.662122	0.33308	0.875044	0.449899	4.52798	1.14471	-0.185493	3.02361		18	8
Ipcef1	-2.69615	0.397976	1.28949	0.21138	1.16254	-1.05484	1.61499	-3.1716	2.05277	2.69232	0.124192	-0.183312	5.06112	0.908512	1.28625	1.24033	2.93087	0	0	0.832098	0	0.364571	0	-1.22514	0.802921	3.65681	3.45915	18	5
Ipo13	0.653616	0.271533	1.17358	-1.24855	2.19109	0.36799	-0.112272	-0.302694	-2.86054	-1.74023	0.178543	0.234129	0.822957	0.51249	0.417983	0.117221	0.0133003	2.79101	0.32102	-0.0698732	0.816198	-0.45015	0	0.627643	3.77526	0.717443	0	18	7
Irf2bp2	-0.424136	0.186548	-1.7434	0.414092	0.471378	0.347907	0.139872	-1.21233	0.906278	2.31766	0.470367	0.0240393	-0.53591	-2.82261	0.257395	-0.208714	0.0179303	-0.399348	0.319246	0.757174	0.553972	-0.0206807	1.25432	0.424013	0.360506	-2.02048	2.20827	18	9
Kdm7a	-0.179849	-0.189966	1.92967	-1.09652	0.0899203	0.0978828	0.419077	0.285801	4.1091	-0.259667	0.0375086	0.0282336	0.322301	-0.245006	0.620032	0.0641786	0.0550243	0.524181	0.0840248	0.0809932	0.102882	-0.171123	-0.17112	-0.736562	0.456645	2.66064	-3.63746	18	9
Kifc2	0.864366	0.295601	1.74196	0.448584	-0.324678	0.498264	-0.507581	0.148256	0	0.164825	0.231522	0.196949	1.04368	0.86167	0.132033	0.18389	0.550795	-1.25528	-0.256647	-1.2633	-0.0726686	0.476702	1.23471	1.90429	0	2.24003	-0.471909	18	7
Klc4	-0.393022	0.158924	1.2624	0.415142	1.35784	0.765638	1.3772	-0.1835	-0.740614	-1.13184	0.335408	-0.164197	0.143856	-0.308064	0.302359	0.0927091	-0.45324	1.80407	1.90877	0.96674	1.58564	0.14294	3.90367	0.880474	-0.36291	4.75198		18	8
Kmt2b	-0.824821	-0.325549	-0.625046	-1.2084	0.170606	0.238345	-0.889773	-1.9576	1.09901	2.36114	0.499804	0.57107	-1.13994	2.13702	0.303879	0.512937	0.333826	-0.565694	1.01929	1.09307	0.63107	0.110305	4.97776	2.67074	4.79398	3.18404	0	18	8
Kremen1	-1.04952	0.156294	0.376755	0.875163	-0.519654	0.00652668	0.536195	0.0232612	-4.12579	1.104	1.29499	0.251937	2.91402	2.17579	1.34311	-0.394881	0.280786	3.53931	-2.17622	2.06667	-0.428872	0.169461	-0.643676	0.960149	1.60112			18	7
Lcor	-1.36209	-0.454926	0.0346848	-0.231704	-1.28952	0.199849	-1.14947	-0.848692	2.5962	1.32182	0.501546	0.0264793	0.0834516	-1.39936	0.569522	0.409986	0.23644	0.317984	-1.13071	0.361924	0.606725	-0.496351	3.14677	0.880009	2.79761	1.23569	1.65365	18	9
Llgl1	0.275465	0.0427779	0.892152	0.67504	-0.0478007	0.160616	1.4452	-0.271758	-1.23398	1.07236	0.176396	0.711407	1.27407	-3.82302	1.10511	0.0164479	-0.281238	-1.04506	-1.41937	2.96815	0.58722	0.589422	1.23402	0.967976	0	-2.38572	2.20827	18	8
Lppos	-0.000921473	0.249241	-0.270244	0.202138	-0.550489	0.141823	0.988426	-0.399221	2.96615	2.33281	1.97142	2.46875	-0.194164	-1.83496	1.56237	0.617047	0.471157	0.457008	2.24168	2.81141	0.544175	1.51429	0.0251045	-0.321306	1.78414	-2.39716	-0.232574	18	9
Lrp10	0.253422	0.171857	-0.0236817	0.570637	0.711673	0.128674	-0.223157	-0.0715257	3.50997	5.91518	-0.273014	0.426242	0.351774	0.338592	1.60991	0.224193	-0.276475	-0.248702	1.84261	-0.935392	-0.566004	0.219007	1.07986	0.316098	0.887726	-0.978449	3.31621	18	9
Lrpap1	0.0119881	0.134665	0.978954	0.0762463	0.506352	0.133665	-0.771945	0.339606	-0.205366	-1.07125	0.0868838	0.120109	-0.208389	0.107747	0.0934367	0.056888	-0.290794	0.733742	0.819676	-0.189301	0.0607158	-0.0932348	0.437502	0.277368	-0.198803	-2.41898	2.84028	18	9
Lsm10	0.144854	0.412012	0.324785	1.66798	1.21019	0.210656	-0.220729	0.924327	1.4009	3.56385	0.31236	0.454611	-0.0781169	-0.202467	-1.18498	0.0153262	-0.0684503	-0.251194	0.637302	0.625025	0.570539	0.0172557	3.47875	-0.488162	-0.84656	-0.705504	1.17008	18	9
Lsr	-0.0673587	1.60667	1.38819	-3.08842	0.944964	-0.833872	0.212084	0.31918	-0.773685		-0.390921	1.51503	1.1719		3.93698	0.237468	0.126004	0.864328	0.802122	0.286413	0.573595	0.0681566	1.06146	0.454538	-0.460667	0.522169		18	6
Lyplal1	1.54828	0.642786	0.525178	1.99144	-2.15289	0.270625	1.26804	2.57942	-0.637891	2.98179	-0.766558	0.267326	0.513887	1.2509	1.11899	0.149447	1.58345	0.285662	0.247572	-0.0337143	0.923124	-0.140025	3.33792	-1.99013	0			18	6
Maf1	0.521571	0.178616	0.589427	0.369264	0.0317473	0.272116	0.893195	-0.858332	0.00767082	-0.0363552	0.087295	-0.147888	-0.404832	0.133382	-0.0750454	0.224451	0.204581	-0.195828	1.02966	0.797956	0.203013	-0.0508673	-0.195878	0.305573	0.581947	-1.91953	3.04084	18	9
Man1c1	1.08552	1.59827	-2.33559	-1.0834	0.861581	0.471172	0.865682	-1.1545	4.47266	-2.63426	0.0678292	0.754373	-1.84139	-0.755554	0.581484	0.225693	-0.506714	-0.194874	1.45807	0.773958	0.970014	0.354505	0.645315	0.812483	1.27939	2.15081		18	8
Map7d1	0.0936798	0.0629533	0.119077	0.330823	0.135556	0.23305	0.867228	2.20122	-0.476736	0.265034	-0.151794	0.336149	0.222479	0.0804549	-0.0343326	-0.377756	-0.280151	0.699464	0.346288	-1.86417	0.0178358	-0.118714	-0.554762	-1.32102	1.00791	0.493109	3.20728	18	9
March2	0.288399	0.12496	0.0399564	0.686985	-0.0390329	0.0414845	0.0627773	-0.571566	2.25897	-0.727066	0.0614478	-0.242062	-1.39979	-1.77485	0.386865	0.162775	-0.15385	-0.00800855	0.572486	1.53823	0.0336899	0.167031	2.54394	1.07447	-0.522585	3.65205	1.37227	18	9
Mcrs1	0.624621	0.21497	0.217081	-0.579857	0.632799	0.337101	0.515106	-0.438775	-0.143046	1.21149	0.0770627	0.135639	0.0636963	-0.586331	0.361704	0.535467	0.30473	0.373138	-0.301257	-1.79532	0.506113	-0.0199336	0.0304112	0.124721	-1.46681	-1.34664	3.62236	18	9
Mdga1	1.3605	0.58025	2.5175	0.482031	-1.98383	0.149725	2.61183	1.06391	2.94377	-0.240235	-0.370653	0.67438	0	-1.14375	-0.630828	-2.21668	-2.21872	2.92707	0.285594	0.763275	0.861602	0.641257	1.08446	1.29085	3.2585	1.28664		18	7
Med24	0.39159	0.527735	1.97491	1.41442	0.444438	0.61262	-0.932425	0.171097	2.40108	0.58828	0.469369	0.385291	-0.931612	-1.60373	-0.10311	0.585228	0.188102	0.614507	-0.715631	-1.95746	-3.38832	0.0326669	2.22676	-0.520293	2.80836	1.28839		18	8
Med28	0.533464	0.208701	0.575251	0.46805	-0.682347	0.371033	0.774854	0.160764	-0.454851	0.883291	-0.0841816	0.0106686	-0.279597	-0.228485	-0.284486	-0.0404831	0.14984	0.15862	0.0807511	-0.22861	0.303191	0.143589	0.431202	0.458056	0.885551	-0.0580519	1.97351	18	9
Med29	0.410114	0.179915	0.121347	0.0199306	0.33718	0.0250352	1.53862	0.9209	2.66919	-0.642096	0.154516	-0.164712	-0.100944	0.360558	0.0295279	0.354555	0.61075	-0.91886	-0.00278378	0.856389	0.668805	0.124829	-0.0687489	-1.04697	-0.753314	0.0600184	0	18	8
Meg3	-0.0779042	-0.731342	-0.77044	0.106599	0.0689124	0.00657127	0.24163	-1.62263	-1.22439	0.325078	0.192285	0.342969	0.30793	-0.0411169	0.426755	-0.464581	0.353438	0.263243	0.458443	1.38387	0.699568	-0.913716	0.306552	0.815629	-2.61111	2.36377	0.744185	18	9
Mettl3	0.244604	-0.210915	1.50864	0.69022	0.760211	-0.525508	0.695974	0.6681	0.502078	3.42227	0.302973	0.162845	2.19498	-2.85429	0.0821743	-0.0588155	-0.449107	0.202782	1.19414	4.17114	1.05593	-0.34595	0.151361	-2.40321	1.86884	0	0	18	7
Mgat5	0.287832	0.625869	-1.03307	0.579035	-0.20591	0.0192598	1.49897	-0.833956	3.62793	1.71542	0.00997256	-0.0661569	0.241251	-0.511573	-0.325973	0.0776001	0.486145	0.118146	0.924739	0.873562	0.246678	-0.112007	4.13479	0.256392	-2.16901	-0.416235	4.02382	18	9
Miip	0.879865	0.206687	-0.221505	-1.31008	0.967966	-0.297002	2.082	0.29602	-1.07316	-1.12791	0.106711	0.248313	1.53075	-1.43695	0.515722	0.383424	0.7236	1.02187	1.93241	2.69201	0.746113	-0.177825	-0.245629	0.295325	1.44618	-0.825308	1.78992	18	9
Minos1	0.195289	0.206243	0.373634	0.242275	-0.0911383	0.162407	-0.00542216	-0.16404	-0.324837	0.689729	0.107864	-0.116888	-0.538982	-0.646844	-0.0405692	0.168965	-0.0217751	0.065335	0.106491	0.185604	0.309662	0.181844	0.897213	0.369883	0.0286367	0.212539	0.0927299	18	9
Mospd1	0.147742	0.19844	3.50697	1.31465	-0.729649	0.103245	1.2917	0.535537	1.32224	2.6758	-0.22036	0.419873	1.58104	0.0026663	-0.176736	0.369216	0.060456	0.137398	0.180121	-0.397816	0.11239	-0.34829	-3.17421	-0.341325	-0.154455	-0.786944	2.26213	18	9
Mpdu1	0.480618	0.143716	0.161333	0.410726	0.819476	0.0715808	-1.34759	-0.547963	-0.157797	1.32003	0.27189	0.036148	-0.449199	-0.828233	-0.0309878	0.505454	-0.344516	1.18339	1.00379	-0.108555	0.495943	0.264237	1.04929	0.600866	0.161038	2.74515	-3.23294	18	9
Mpg	0.715382	0.0408111	-0.552173	-0.389131	3.19785	0.43038	-1.32869	1.04469	0.314882	0.276776	0.307776	0.05409	1.2994	-0.538839	-0.443409	0.985393	0.20373	3.79478	-1.03053	0.723304	-0.148448	-0.445074	-0.194176	0.578412	0.298547	3.16566	1.22824	18	9
Mphosph6	0.292694	-0.0357768	-0.0604245	0.227722	0.666259	0.176802	0.656923	0.448432	0.280722	2.63252	0.331705	0.0373579	0.353584	1.42699	-1.18891	0.369845	-0.0786074	-0.0347992	0.622108	-1.7518	0.947335	-0.120517	-2.63265	0.357783	-4.14994	1.85377	0.382324	18	9
Mrpl14	0.429044	0.264236	0.322814	0.53824	0.452421	0.440553	0.0900255	-0.194754	0.380502	0.88906	0.207143	-0.52423	-0.257973	-0.434399	-0.0863863	0.05346	0.0161396	0.184728	0.295944	-1.30121	-0.0174561	0.0947545	1.68066	-0.410259	0.508348	0.270279	-2.49165	18	9
Mrpl28	0.197031	0.214958	0.363162	0.273128	-0.395063	0.0577513	-0.483042	0.435305	0.488918	-0.186061	0.398396	0.017927	0.286244	-0.58225	-0.606809	0.163144	0.109228	-0.119722	0.169681	0.437235	0.166416	0.0946888	-0.211971	-0.268354	0.266595	-0.178999	1.01899	18	9
Mrpl51	0.255928	0.253165	0.722364	-0.0682769	-0.265125	0.0339261	0.0295746	0.129284	-0.375618	-0.453261	-0.23815	-0.212159	0.063052	-0.905288	-0.337414	0.195966	0.0684289	0.834427	1.01386	0.612438	0.198429	0.141789	-0.939381	0.737541	1.0704	0.10928	2.91643	18	9
Mrpl55	0.496025	0.274846	0.784352	0.508494	-0.620231	0.316706	-0.765833	0.162669	1.021	-0.168873	0.202443	-0.352428	-0.189925	-1.34047	-0.529917	0.20151	-0.11275	0.323451	-0.0408571	0.509564	0.902616	0.465358	0.718399	0.571188	0.0411876	2.16104	0.249177	18	9
Mrpl57	0.274615	0.275495	0.305645	0.297883	0.717202	0.0724822	0.0705572	-0.179211	-0.0244923	1.34553	0.417261	-0.0548525	-1.25435	-1.55537	-0.447865	0.686306	0.496161	1.53842	1.44672	-0.476732	0.292049	0.321178	-0.0564147	0.762228	0.814766	0.559378	-0.0940292	18	9
Mrps14	0.315574	0.199127	0.527091	0.272945	0.323762	0.0829793	-0.00515292	-0.128782	-0.306238	0.176319	0.0515401	-0.0941485	-0.214966	-1.053	-0.395067	0.248363	0.0342873	0.713365	0.444763	0.37538	0.548796	0.141858	0.903142	0.649978	-0.57559	-0.564464	5.67346	18	9
Mrps24	0.411353	0.27527	0.912112	0.764825	-0.593173	0.236778	0.193703	-0.563406	0.127218	-0.256122	0.0377542	0.144559	-0.915052	0.927866	-0.147799	0.255723	0.324697	0.166099	0.504623	-0.417625	0.182269	0.292063	-0.421849	0.057301	-0.372344	-0.312217	3.18751	18	9
Mrps26	0.214725	0.189147	-0.0123137	-0.261877	-0.287901	0.0812163	0.668128	-0.459347	-0.441294	-2.21228	0.183373	0.27882	0.0969265	-0.425295	-0.109351	0.472308	0.358669	1.10898	0.0651075	0.45903	-0.211421	0.217839	1.3472	1.13071	2.0157	5.05209	6.09495	18	9
Mtmr11	1.79864	0.435242	0.0161128	0.311521	-0.44319	-0.00591523	0.715938	2.20061	2.4606		0.354206	0.448283	-1.23593	0.310434	2.14247	0.0864842	0.337008	0.224336	0.67357	4.05806	-0.68202	0.897452		0.782385		0		18	4
Mycbp	0.291973	0.17023	-0.636875	-1.76094	2.78821	0.743629	0.683624	0.358083	0.188025	0.0768101	0.289501	0.121447	-0.315976	-1.2569	-0.285287	0.185658	0.558927	-1.33277	0.794384	4.30229	-0.0796143	0.174917	2.55814	1.30715	-0.555092	0.587711	-1.81467	18	9
Myl12b	0.237175	0.301541	0.3005	0.128785	0.609187	-0.0193431	0.0518648	0.377745	0.0251966	0.671885	0.104572	-0.209246	-1.16502	-0.430429	-0.458338	0.0352139	-0.0719058	-0.237707	0.187116	-0.159681	0.412291	0.0993272	1.6468	0.296489	-0.24482	0.804712	2.90529	18	9
Nadk2	0.316699	-0.146305	0.121213	0.837194	-0.161035	0.178363	0.796019	-0.831628	0.322843	4.51633	-0.26872	0.0275084	-0.899065	2.83815	0.393542	-0.0418866	0.695152	1.57436	-0.402263	1.99468	-0.314712	-0.230937	0.607101	0.110757	2.27214	0.603519	2.19951	18	9
Nat9	0.410873	0.205587	-0.0230849	2.38787	1.57694	0.181011	0.500368	-1.03717	-1.7953	-0.990548	-0.21918	-0.376686	1.54359	-0.393254	0.305451	0.672256	0.189956	3.80011	1.40274	0.703367	-0.105916	0.19516	1.12678	0.265648	5.0258	2.69192	0	18	8
Nav1	-0.0164703	-0.277555	3.38201	0.280134	0.652135	0.425256	-0.671497	2.4146	0.0613959	1.17439	0.372847	-0.0645909	0.586518	0.0845041	-0.188398	0.00382938	0.52233	0.930782	0.252948	1.81679	0.41975	0.312398	-0.264322	2.91265	-0.104181	-3.58572	0	18	8
Nbas	0.22282	-0.330906	-0.791394	1.33744	1.30748	0.122667	0.364616	-2.40846	0.460226	-0.543511	-0.375587	0.0889752	0.330514	0.251005	0.955458	0.59037	0.360132	3.22191	-1.39572	1.98763	0.0417134	-0.146645	1.28397	4.62916	-2.76897	1.74346		18	8
Ndn	0.544911	1.30004	1.47518	1.09317	1.00913	1.41388	0.852032	0.491051	0.946053	1.26749	0.254375	0.182589	1.12052	-0.117658	0.275463	1.56456	-0.356292	-1.69763	1.89613	-0.398996	0.531659	-0.0104134	1.30976	-0.660832				18	6
Ndnl2	0.0348335	0.177163	0.0858753	0.00970285	0.976561	0.00446457	-0.159214	-1.33548	0.973707	1.14859	-0.262815	-0.134275	0.255425	-0.0335431	0.0818593	0.0959123	0.197445	1.6921	-0.325905	1.36455	-0.608134	0.0134964	0.810623	-0.353075	-3.31865	5.04369	1.745	18	9
Ndufa12	0.277781	0.194795	0.256374	0.32551	-0.103061	0.122961	0.680491	-0.0554258	-0.0589157	0.966009	0.11555	0.023586	-0.256769	-0.718176	0.0833608	0.295546	0.400683	0.797087	0.630414	-0.552337	0.577371	0.319452	1.99657	0.438504	-0.132494	-0.0706686	-1.71559	18	9
Ndufb2	0.42239	0.168371	0.0178212	0.431088	-0.037674	0.222918	0.225636	-0.129921	-0.0984863	2.60423	0.139197	0.101648	-0.447576	-0.428764	-0.525474	-0.123785	0.0939956	0.422804	-0.079255	0.290173	0.372807	0.32253	1.42419	0.396201	-0.353811	0.428157	3.63828	18	9
Ndufs3	0.359314	0.274347	-0.533625	-0.157016	0.559764	0.0907298	0.0898355	0.264523	-0.159384	0.447653	0.0351284	0.0367321	-0.293401	-0.459442	-0.0335713	0.163806	0.11142	1.11392	-0.105706	0.369724	0.565365	0.138285	-0.442022	0.181507	0.0298438	-1.29591	0.0694327	18	9
Neu1	0.553566	0.0132466	0.303352	0.346352	1.29825	0.248101	1.04028	-0.358848	-2.76143	0.604729	-0.17276	-0.315278	-0.330116	0.740655	0.359622	0.813312	0.358611	1.26122	1.34047	0.255229	0.0154455	-0.389248	-1.60474	0.697523	-0.419024	0.182604	-1.62593	18	9
Neurl4	0.384564	0.212139	0.433645	-1.14404	-1.21043	0.402435	0.835457	0.556865	-1.10768	1.97165	0.515069	0.711082	0.355524	0.685387	0.52475	0.111775	0.247324	-0.893358	-2.10459	0.500085	-0.630727	1.06671	-4.42684	6.05457	0	-2.44197	0.0721967	18	8
Nmb	0.60501	-0.341003	-0.256726	-0.857778	0.949886	0.198289	0.543932	-2.32348	1.58853	-0.451547	0.445874	0.484514	1.32129	0.730025	1.57479	1.60711	1.62308	-0.768324	2.243	0.205736	-1.23331	-0.380505	1.71554	0.802714	2.21222	-0.722709	4.22726	18	9
Nmral1	0.262873	0.23318	-1.07436	2.09425	1.42939	0.479978	2.21505	-1.71563	-0.116194	0.215807	-0.194927	0.421405	-0.341676	2.72716	0.0873829	-2.11859	4.66507	0.406554	1.61915	1.38789	-1.05698	0.457052	3.77106	0.726666	-0.32406	2.44504		18	8
Nrarp	0.409529	0.342023	0.0553629	0.209069	-0.122938	-0.0114717	-2.98476	1.62943	-1.44672	2.41084	0.913514	-0.449523	2.74949	0.354383	0.146297	0.4498	0.083668	0.65899	-0.138729	-0.385922	1.70126	1.22064	1.15404	6.17125	0	0.141466	-0.228725	18	8
Nrm	0.322201	0.630423	0.875609	-1.09535	0.350879	1.48233	-0.822748	0.816738	-0.21732	2.8723	0.25486	1.61253	-2.50802		-0.840498	0.607466	-0.455377	-2.50514	1.65091	2.25455	0.0132753	0.481058	0.811817	0.655519	-1.82267	0.907391	2.64426	18	8
Nrn1	0.112824	-0.17767	2.17853	0.596704	0.692631	0.286253	0.605003	1.16814	-0.906718	3.63966	0.543361	-0.0500699	3.63144	-0.504003	-0.442673	-0.677705	0.862403	0.56653	1.78936	1.04515	1.6491	3.38917	-0.299371	0.0739589	1.20999	-2.45734	0	18	8
Nrxn3	-0.437118	-0.484176	4.08554	1.75251	1.33456	0.430114	-0.199467	1.39171	0.203764	0.129555	0.1758	0.069295	-0.450484	2.01677	0.177585	0.473048	-0.167511	-3.57576	2.20299	0.315896	0.569293	1.17202	1.58089	-2.30817	1.25859	-2.08229	0	18	8
Nsmce1	0.261385	0.318267	0.239232	-0.0902528	-0.356587	0.17322	0.208683	-0.844095	0.253267	-0.444231	0.36586	0.406016	-1.88304	-1.16487	0.107431	0.341536	0.478054	1.57497	1.80919	-2.02054	-0.40303	0.289609	3.21037	1.51397	-0.977232	1.28792	0.411726	18	9
Nsmf	-0.00724067	-0.0347252	0.313434	1.07956	-0.552491	0.187848	-1.10455	-0.0174852	-0.492988	0.0322108	0.135116	0.0486548	0.413973	-0.544127	-0.180787	1.051	1.01922	0.0690843	0.0211195	2.53521	0.512124	0.702214	-0.347535	2.50098	1.53712	3.07333	2.83817	18	9
Nt5m	0.169974	0.340934	-0.177427	0.315574	0.754303	0.25683	-0.457399	1.90482	0.782783	-0.477556	0.210229	0.0469856	-0.572251	0.0277448	0.0332873	-0.303114	0.838316	0.785821	3.15755	-0.0523428	-0.615085	0.0649768	3.57262	-0.391637	1.88924	0.675823		18	8
Nthl1	0.908084	0.140481	0.0613238	-0.84384	4.18669	0.0385581	-0.0442419	-0.541515	-0.382792	3.54796	0.909639	0.758967	-0.454186	1.90616	1.25495	0.330221	0.744794	3.60894	1.32511	1.10119	4.29426	-0.659655		-5.28119	1.12831	1.28664		18	7
Nucb1	0.127676	0.221281	0.433798	0.916138	-1.59935	0.125503	-0.240434	0.0941938	-1.05277	2.3871	0.291596	-0.459068	-0.720686	-2.33526	0.683251	0.101237	0.0411779	0.452891	0.0374298	-0.197317	-0.348831	0.227638	-3.63289	1.00991	1.0808	1.9716	3.53426	18	9
Nudc	0.475004	0.0470896	0.0120757	0.0439681	-0.557098	0.184049	0.207205	-0.271045	0.125347	0.213337	-0.079266	0.0378194	-0.0708532	-0.598509	-0.579084	0.185705	-0.435462	0.660237	-0.0333787	0.51552	-0.00443704	0.139747	2.10255	0.335235	0.352632	1.86511	0.130188	18	9
Nudt1	0.605252	0.0586459	3.75635	1.2995	2.32394	0.439769	0.301873	0.309508	-0.716283	-2.02454	0.249834	0.677005	3.01695	0.673597	-1.1432	0.593523	1.43674	1.39475	3.81976	-0.0271634	-1.15631	-0.120812	1.93055	0.103589	-2.89531	-0.252218	0	18	8
Nudt14	0.472807	0.212908	0.80953	0.781855	-0.695917	0.353821	0.645677	0.235523	0.497478	0.704176	-0.307144	-0.147103	-2.71743	-1.70156	0.399367	0.0418168	0.650926	-0.0570263	1.21976	0.617047	0.144129	0.26412	-4.79476	-1.54829	-3.19989	2.68935	1.4427	18	9
Nup43	-0.0116873	0.12314	-0.449382	0.433726	2.30341	-0.849252	1.11753	-1.11035	0.129132	2.51128	-0.484303	0.190612	2.77117	0.653997	1.25733	-0.914485	1.72292	0.652057	1.32246	0.738193	0.62377	0.535561	0	-2.02231	1.21835	-2.76155	1.78992	18	8
Osbpl5	0.484843	0.217914	0.634432	-2.9179	0.487499	-1.16824	0.954495	0.140998	-2.80708	1.15162	0.310878	0.68086	-0.441308	0.55629	0.658766	0.852951	-0.0365301	2.20286	-0.409297	0.126	0.501517	0.588547		2.97899	0	-2.08229	0.242945	18	7
Paqr6	0.349745	0.00881189	0.14802	-0.280394	0.644584	0.349552	0.833962	-1.98676	-1.22216	1.71728	1.65532	2.31143	-2.19976	-2.07462	-0.219308	0.468755	1.15314	-2.33405	0.886228	0.440099	0.434047	1.41326		1.99734	1.42988	1.54171		18	7
Paqr7	-0.368302	0.419083	0.759078	0.298216	-0.515032	-0.0668744	0.0420735	1.67183	-1.93337	-0.354792	0.317289	-0.363719	3.95257	0.351527	-0.226288	0.517046	0.0921899	0.929157	1.40883	2.4467	1.08959	0.582934	-1.76935	3.43428	1.60024	-0.762143	3.38037	18	9
Parp4	0.0954291	-0.431982	-0.528191	-0.0918103	-0.866279	-0.478576	0.295127	0.351799	2.21098	3.00292	0.353788	-0.468405	1.02618	0.0826241	-1.59563	0.335131	-1.67006	0.35465	-2.19158	1.81528	0.303483	0.0591754	1.36757	2.9085	2.02456	0.944034	2.2636	18	9
Parp9	-0.452084	0.436549	0.802815	2.43277	0.0702659	-0.471005	-2.29701	-0.00570093	0.0674312	1.03996	-2.32579	1.38533		5.12548e-15	0.000412499	0.444067	0.0814007	0.190692	0.280664	0.934364	2.55294	0.023616	-0.0240927	-0.83727	-0.281481	1.54171	3.22949	18	8
Pars2	0.635646	0.198245	-1.58138	3.7842	0.638996	0.720558	0.537808	0.767145	-2.91148	0	1.07386	0.683922	1.7574	1.74307	1.88423	0.00254787	0.861936	0.991588	-3.14404	-1.32027	0.880465	-1.3434	0.957915	0.154318	-2.68805			18	6
Pdgfra	-0.090568	1.51497	0.933448	2.96113	-0.525628	-0.264299	1.48509	0.327743	3.47652	1.77938	2.50905	-1.6682	-1.87472	0.770304	-1.96361	1.80032	0.506807	-2.62163	2.30355	1.14309	1.40673	0.947237	1.39931	0.647213	1.1085			18	7
Pdzd11	0.4427	0.297859	0.884012	0.123642	0.563378	0.105539	0.469725	0.425138	0.386659	-1.08518	0.137078	-0.141914	-1.67882	-0.425134	-0.478371	0.161067	-0.274266	-1.02678	-0.0512702	1.10282	0.257788	0.653787	4.38436	0.292254	-0.380614	1.49663	3.49402	18	9
Pelo	0.368839	0.291504	-0.424265	3.50871	0.744236	0.252453	0.0536368	-1.07454	-0.543147	1.31837	-0.431588	0.0153569	-1.64507	-1.36881	-0.536881	0.490028	0.143028	0.388306	0.72511	0.62486	0.814188	0.141907	0.378886	0.313244	-1.52932	0.0615356	-5.85179	18	9
Pex11b	0.0884459	0.00649401	0.632377	1.13822	-0.269772	0.0209316	-1.76344	1.3342	-1.39097	-1.13187	-0.30123	0.370783	0.0587788	0.175647	-0.380785	0.414117	0.377221	-0.179675	0.522545	2.21865	-1.02086	0.416836	2.62227	-1.0238	0.828753	0.162839	1.78992	18	9
Pfdn6	0.249493	0.0813405	0.666092	0.374654	0.00352609	0.191125	0.813066	-0.240766	-1.05469	-0.287136	0.204006	-0.107027	-0.0990054	-0.431471	-0.546459	0.053717	-0.0559479	0.67782	0.542194	0.204685	0.673417	0.0574803	0.795929	0.897205	-0.124576	4.30422	3.92556	18	9
Pfn2	0.449375	-0.0526781	0.212282	0.202858	0.157965	0.136951	0.375459	0.141519	-0.122555	0.374938	-0.111663	-0.183515	0.109287	-0.187385	-0.386657	0.4169	0.754998	-0.920587	1.09691	1.06459	0.202659	1.08252	0.929622	-0.0955311	-0.665568	2.56611	2.00725	18	9
Pgam1	0.354329	0.124917	0.311451	0.590661	-0.0650141	0.146156	0.137826	0.11806	-0.913703	0.706967	-0.00491117	-0.112374	-0.44364	0.111739	-0.316106	0.13185	0.135594	1.03978	-0.685931	0.709106	0.143103	-0.0416859	-1.02363	0.157715	0.511845	3.38419	1.33557	18	9
Phc2	-0.00915811	0.316097	0.547711	0.319069	-2.06847	0.158616	1.1266	-1.30241	0.215252	4.97337	0.457592	0.125997	1.528	-0.34939	0.398842	0.159372	0.314352	-0.363063	1.06645	-1.80685	0.193049	-0.224863	-0.195763	0.447946	2.17267	1.08584	-2.29645	18	9
Phlda1	0.304482	0.321523	0.627177	0.575162	1.63625	0.13817	-2.54344	-1.7702	5.78187	4.11237	-0.123411	-0.218428	1.97313	-0.874087	0.0630344	0.892862	0.129952	-0.0685016	0.313527	0.215406	0.0121559	0.316666	1.87036	-0.238676	0.620442	-1.53984		18	8
Pi4k2b	1.52651	-0.135269	0.572869	0.713133	0.319115	-0.319807	-0.963845	-0.513689	0.368453	1.12988	1.18891	1.24239	-1.21488	3.05535	-1.9662	-0.312996	-1.48208	1.42935	0.170098	0.888971	2.47662	0.711933	1.17545	-1	3.54383	0.512336	2.01252	18	9
Pi4ka	-0.0830409	-0.136141	-0.11154	-0.19053	0.717013	0.370426	1.86988	1.02958	-1.10265	0.524252	0.175141	0.238487	-0.503039	0.503885	0.415327	0.914899	0.534522	0.90023	1.21804	-1.23848	-0.21919	0.231601	1.08446	0.337681	-0.083331	0.140131	4.12594	18	9
Pigc	0.1297	0.647266	0.576729	-0.138532	1.62665	0.251129	2.08396	-0.753029	-2.2887	-1.99126	-0.439728	-0.42101	0.543601	1.46105	0.42817	0.607511	0.19344	1.62578	-0.904183	-1.28017	0.827026	0.0363963	1.86064	1.66701	1.50208	3.67023		18	8
Pigq	0.524102	0.491204	0.570845	-0.00920807	-0.492856	0.164563	-0.631026	0.805717	0.281554	2.62591	0.462278	0.340969	-0.188544	0.0436102	-0.0630107	-0.00362961	0.537404	1.02684	-0.404811	2.33899	0.744492	0.878697	4.34594	0.640333	-2.69445	-0.619477	1.78992	18	9
Pkig	0.968495	0.230505	0.333648	1.10826	0.693882	0.277583	0.253532	-0.229122	-0.0899121	-0.814685	-0.0220154	0.0484965	-0.146956	-0.635526	-0.00932535	0.0658966	0.213228	-0.18741	0.110183	0.838015	0.242906	0.147931	1.05637	-0.067446	1.33301	0.636517	1.04237	18	9
Pld1	-0.113642	0.0199309	0.622081	2.70853	1.22734	0.0505818	-2.05233	-1.6859	2.08147	-0.559239	0.106798	0.435707	0.332126	-0.0962311	-0.119919	0.0353012	0.331038	-0.252493	1.41681	1.1906	0.934819	0.473771	0.163201	0.0355434	-0.799453	1.4677		18	8
Plekho2	1.26035	-0.160937	0.518373	0.029713	1.02734	0.147702	0.0465338	-2.24007	-6.02433	0.0155287	1.3627	2.65076	0.693272	-0.793497	0.393166	-0.100534	0.829077	1.14793	-1.24701	-0.908049	1.33895	0.0971684	0.183958	-0.0867403	2.0979	2.89784	-1.82057	18	9
Plin3	-1.11177	0.031776	0.349798	0.733895	0.988427	0.112067	0.893929	-0.432017	0.311321		1.0318	-1.16478	2.30163	0.744653	-0.770605	-0.037098	-0.119776	0.440009	0.41954	-1.76657	0.269647	0.238216	0.610844	0.285626	1.55531	1.94915		18	7
Plpp7	0.506576	0.108447	0.621784	0.090999	0.885184	0.204935	-0.359123	-2.45626	0.9215	-0.0434172	0.19101	0.196439	-1.58184	0.128959	-0.0551332	-0.439813	1.03174	3.15279	3.04574	1.46976	1.11707	0.308463		2.09262	1.4368	0		18	6
Pltp	-0.231741	0.368856	0.989291	0.893035	0.151594	-0.161017	0.206065	-0.492333	-1.44236	1.03996	0.17067	-0.831919	1.82659	1.52833	1.16294	0.174945	-0.0321309	0.0220707	0.391694	0.638742	-3.15936	1.27951	3.10568	0.345651	2.52619	-0.649612		18	8
Plxnb2	-0.131571	1.06071	0.230255	0.626246	0.39635	0.251455	0.183227	-0.321445	-0.0904207	-0.20636	0.255244	0.555088	1.02855	-0.991703	0.509048	0.116929	-0.0771316	2.50708	-2.36234	0.0855391	0.448452	0.158846	1.40397	-0.0242484	0.660263	1.58677		18	8
Pml	2.04189	0.186842	1.10337	4.36004	2.17999	-0.15099	-0.319565	3.02147	2.943	-4.76457	0.414095	0.622687	-2.29458	0.557364	-0.66787	0.338259	0.0257503	0.678306	-0.326037	2.58045	0.436148	-0.387097	-0.267463	0.0489615	2.26504	1.67314	0	18	8
Pnp	0.693099	0.199569	0.0241646	0.160811	0.174938	0.195014	-0.093836	0.529024	-1.82306	0.433352	-0.0999443	1.63442	4.09106	1.57089	-0.235492	0.229571	0.392947	-0.122131	0.435128	1.11251	-1.0315	0.00977943	-1.32986	0.135432	-0.928862	-1.92205	1.82116	18	9
Pnpla2	0.191309	0.405137	2.05289	1.56054	-0.484795	0.433151	2.70547	0.359682	0.733765	-0.656488	-0.501262	0.239995	2.88812	0.012343	0.409321	0.140251	-0.0707839	-0.0716009	0.516265	-0.51194	0.373014	-0.3225	-1.40025	-1.03052	0.718627	1.38218	2.1182	18	9
Porcn	0.277168	0.227729	0.917634	0.0545927	0.905479	0.109007	3.60933	1.9292	-0.801092	2.03116	0.451924	0.250968	0.474098	-1.4943	-0.966663	-0.504324	-0.174478	0.39853	0.774655	0.326322	0.82065	0.134022	1.21188	-2.87137				18	6
Pou6f1	1.1084	-0.71839	-1.0094	0.864552	0.611746	-0.154616	0.385551	-0.560875	-0.109178	-0.0395719	0.0675196	0.226664	0.47477	2.1119	-0.392311	-0.516468	0.980019	0.407408	2.06225	4.65299	0.396891	0.29613	1.67372	2.4567	1.57977	0	1.87134	18	8
Ppfia3	0.319363	0.300084	3.39591	3.95549	1.53247	0.626652	2.20339	0.367249	3.39334	2.67397	0.282138	0.313202	-0.120065	-1.51898	0.452418	-0.331892	-0.231389	2.08506	2.08861	0	3.03287	2.94661	0	3.79135	0			18	4
Ppib	0.179608	0.0470144	0.198334	0.472905	0.414248	0.0884369	0.681069	-0.451681	-0.184377	0.04667	0.214223	0.336968	-0.254957	-0.486467	-0.173144	0.277672	0.294186	0.356697	-0.040276	0.223742	0.410575	0.0739311	-0.0985833	0.344981	-0.516194	-0.051802	0.0519254	18	9
Ppie	0.595612	-0.105033	0.606894	0.812233	-0.200341	0.0195298	-0.400284	1.21101	-0.328433	0.268507	0.178267	0.355271	0.844278	-0.33669	-0.51963	0.478295	0.0580294	0.593353	0.120064	1.22294	-0.140853	-0.138576	2.02638	1.08551	-0.591066	1.58524	2.02099	18	9
Ppp1r9b	0.0958656	0.150053	1.17296	0.360891	-0.890868	0.203747	-0.091529	-0.33334	0.633548	-0.569542	0.121861	0.52932	0.910201	0.0402045	0.351519	-0.0423046	-0.0788164	-0.531078	-0.341862	1.34724	1.15721	0.399048	3.71279	1.05061	0.861232	-0.124963	5.76324	18	9
Pradc1	0.24209	0.268322	0.592077	-0.0597955	-1.12931	0.296254	0.336041	0.527416	0.0193848	1.94236	0.0978428	0.147394	-3.15242	0.277388	0.774584	-0.47742	-0.0970561	-0.16422	1.51899	1.62109	-0.228033	-0.0971606	-0.00816315	1.13752	0.933615	4.38294	2.09019	18	9
Prcc	0.652196	-0.304473	0.962521	-0.786447	-0.853316	0.136012	-0.153921	-0.558773	0.0339206	1.33001	0.178969	-0.59459	-0.987985	1.04991	1.01969	0.49296	0.19405	1.71646	0.490574	0.841415	-1.43892	0.416273	4.2464	1.25064	-2.61696	0.249942	1.78992	18	9
Prdx5	0.211907	0.226444	0.2746	0.35372	-0.630711	0.137798	-0.111323	0.0566318	-1.03777	0.63201	-0.00199134	-0.0913311	0.204397	-0.120815	-0.115032	0.33035	0.00882647	0.215815	0.319278	-0.184684	0.555891	0.128486	0.705926	-0.101705	1.95378	0.37301	0.0829641	18	9
Prep	-0.521392	0.335304	0.858438	0.88637	0.425297	0.172705	-0.706996	-1.58768	-0.838306	2.52666	0.431585	0.405274	1.17137	0.422768	1.1416	-0.102003	1.11172	-0.0355494	-1.58878	-0.894367	0.37393	0.283055	2.03663	0.785572	-1.22387	0.717443	1.85872	18	9
Prkag1	0.0691807	0.15917	0.857845	-0.103712	-0.350006	-0.0593838	0.71983	-0.997862	0.56365	0.640494	0.0136283	0.0959701	-0.803254	0.1843	0.0832196	0.397348	-0.40035	0.886356	-0.100085	0.346256	-0.447569	-0.325108	0.388944	0.469216	1.41719	3.43457	1.50791	18	9
Prkra	0.567944	-0.0861522	0.800026	0.418422	-0.262888	0.107819	0.278467	0.0176413	-1.17223	-0.98723	-0.129085	-0.457502	-1.2618	0.551729	0.122322	0.114133	0.197521	0.999212	0.405052	0.190431	0.39095	0.523507	0.450037	-0.558392	0.601085	-0.704121	2.02099	18	9
Prpf8	-0.280324	0.031734	0.69468	0.965523	0.419074	0.239995	0.169992	0.918825	-0.0464786	0.891379	0.437657	-0.0945332	0.683443	-1.22896	-0.153859	0.146485	0.92864	-0.985011	-0.864211	0.85729	-0.200955	0.409792	-0.611854	0.199828	0.583249	0.584975	3.22336	18	9
Prpsap2	0.0240415	0.252843	0.467158	1.30927	-2.32789	0.0591709	1.76604	-0.738083	-1.2765	3.26095	0.266253	0.0902393	0.123468	-0.160631	0.0632467	0.0962405	0.794792	-1.11092	2.33274	-0.857756	-0.782941	0.0497306	-1.22099	0.231348	0.641588	0.990642	0	18	8
Prrt1	0.341188	0.285271	-0.228829	0.479925	1.26157	0.0594899	0.635334	-1.97395	-0.585332	1.06053	0.0435656	0.0725998	-0.644906	1.54511	0.0759305	1.03933	0.80027	0.860726	1.84847	-0.654043	1.64665	-0.821768	2.10026	1.1741	0		-2.22886	18	7
Prss36	0.778434	0.0474977	3.65602	0.877797	1.63949	0.104949	-0.51523	-1.66703	0.376088	0	-0.295359	0.226399	0.920555	-1.19666	0.844565	1.01341	-0.216023	1.67626	1.8692	0.414339	0.554933	0.00304229	-0.187777	0.369752	3.06366	-2.56307		18	7
Psma7	0.227197	0.131501	0.511954	0.377882	0.616609	-0.0435857	0.42902	-0.15301	-0.0445823	0.95455	0.0152594	-0.127385	-0.259928	-0.845064	-0.0112321	0.119673	0.291563	0.682131	-0.0416325	0.452179	0.0646904	-0.0108677	0.223775	0.538894	0.547998	0.774436	1.85418	18	9
Psmb1	0.390321	0.119923	0.363164	0.384034	0.23695	0.0782691	-0.222088	-0.668787	-0.0278123	1.20493	-0.119387	-0.00117024	-0.143235	0.176153	-0.464153	0.233111	0.0893576	0.191816	0.495323	-0.3351	0.172699	-0.0206954	0.448886	0.0117118	0.154281	0.0187196	0.22853	18	9
Psmb5	0.27778	0.141297	0.703226	0.807515	0.388242	0.146338	0.614029	-0.00128643	-0.445725	0.446449	0.0266625	-0.160921	-0.227819	-0.482132	-0.175119	0.339614	0.320259	-0.348114	1.19343	-0.176697	0.242827	-0.0470583	0.229972	0.136223	1.79124	0.349746	1.7647	18	9
Psmc3	0.0418983	0.0708127	0.26937	0.0495326	0.0778489	0.298656	0.0599069	-0.709282	-0.353597	0.773773	-0.106736	-0.216648	-0.112728	-0.860483	-0.507981	0.278345	0.0634245	0.205128	0.222567	-0.763757	0.013913	0.0209494	1.69186	0.318732	-0.182086	0.912516	3.85052	18	9
Psmc4	0.102299	0.0986758	0.957692	0.499321	1.14521	-0.0465345	0.0736795	-0.37311	0.724387	-0.292287	0.0758307	0.0726138	0.152065	0.0138099	-0.113331	0.0957705	0.162888	0.595755	-0.17697	1.50997	1.05254	-0.0956797	-0.237342	0.280214	-0.868764	0.954471	-0.0400428	18	9
Psmd10	0.319461	0.239199	0.107152	0.814989	0.743019	0.115026	0.415307	-0.516265	-0.914185	2.06749	-0.236575	-0.489088	-1.51214	-0.117474	0.307054	0.0502921	0.0830761	0.324539	0.748741	0.849253	0.51747	0.0323157	-1.3968	-0.279952	-1.43992	3.57931	1.8447	18	9
Psmf1	0.236024	0.462579	0.273582	-0.123943	-0.819188	0.108311	1.26609	-1.8734	0.987783	0.169698	-0.463682	-0.0400895	-0.302611	-1.31458	-0.102409	-0.0451029	0.121671	1.06392	2.86433	1.47898	0.778652	0.447487	0.18147	1.12532	2.86003	2.94094	3.45522	18	9
Ptpn5	0.0584593	0.413679	3.25051	0.428081	0.0486605	0.525014	0.673134	-0.215503	-0.832129	0.314647	0.0102516	0.0820436	0.366024	0.0101632	0.159839	0.758681	-2.62435	-1.29123	1.4476	-0.725168	0.714981	1.76916	0.765478	-0.696598	0	-2.08229		18	7
Ptprf	0.511999	0.0276907	0.0714723	0.433516	0.248691	0.0811075	0.321011	-0.423798	2.26573	-2.04702	0.168153	0.482251	-0.360381	1.27454	0.132244	0.93132	-1.28053	1.77892	-3.38106	-2.04648	-0.49866	2.66925	1.03592	1.45972	1.23301		0	18	7
Puf60	0.279346	0.263319	0.681327	-0.239815	-0.255411	0.0800144	0.606556	0.178785	-0.0919731	-0.0170139	0.0499393	-0.197192	-1.07368	-0.213486	0.0554324	0.36539	-0.0798716	1.29482	0.537557	0.331888	0.241783	0.1462	1.84391	0.852248	2.30812	4.30533	-1.2368	18	9
Pycrl	0.0286311	0.112922	-0.475187	0.751893	0.608922	0.269905	0.107233	-1.12721	-1.60595	2.78159	-0.211028	0.786509	0.658758	1.03211	0.0772466	0.460494	-0.177354	2.63585	1.71119	-0.629725	-0.238177	0.190606	-1.45722	1.25754	-0.273963	0.99094	2.01278	18	9
Pygb	-0.237093	0.0519262	0.0196237	0.370761	0.128131	0.0398204	0.572455	-0.581783	-0.719068	4.04247	0.625552	-0.224672	-1.0726	2.39103	0.162169	0.204763	0.42293	0.566584	0.0180382	0.028604	0.0585785	-0.0021034	-0.695522	0.576725	0.49518		-0.0203832	18	8
Qdpr	0.22897	-0.0381642	0.621601	0.749772	0.819268	-0.0632874	0.580722	-0.216266	-1.15504	0.89483	0.276374	-0.65386	-0.776194	-0.574146	0.146183	0.235026	0.90717	0.475393	-0.590059	-1.06331	0.150036	0.209042	0.839527	0.0586253	0.264306	2.53459	1.56653	18	9
Qsox1	0.601606	0.113349	1.7788	-0.75065	-1.22877	0.100206	1.10211	0.0214587	0.021958	-0.135596	0.124836	0.148441	-2.11666	2.24663	1.68243	-0.333773	0.0216785	0.734863	-0.431483	-0.259015	0.0841827	0.442146	1.3405	1.19245	-3.57013	-1.96181	4.32966	18	9
Rab1b	0.121875	0.169209	0.98358	0.903444	1.38425	0.394487	-0.392553	0.886491	-0.328086	-1.08276	0.142929	-0.151335	-1.18675	0.613874	-0.0496103	0.121954	0.0933334	1.47499	-0.69578	-0.27559	0.257397	0.325486	0.615816	0.504389	1.98343	0.233967	0	18	8
Rab3a	0.246294	0.297959	0.0606817	0.826574	0.766625	0.0925939	-1.13232	1.26666	1.34866	1.50591	0.128961	-0.0301215	-0.196547	-0.631246	0.187535	0.304872	0.0481178	0.3173	-0.332096	-0.87804	0.0523887	1.04066	1.74226	-0.176584	-0.371527	1.78963		18	8
Rae1	0.117059	0.151873	0.0592206	1.25267	-0.439991	0.159848	-0.468663	-0.36874	0.222699	0.812357	0.0985523	-0.0179798	-0.161696	-1.88006	-0.489836	0.115717	0.0534426	0.850247	0.152257	0.497115	-0.992445	0.00347817	2.51489	0.70039	0.552278	3.60278	-2.49062	18	9
Rapgef1	0.75437	0.0365538	-0.761122	1.24065	-1.61295	0.314363	1.27109	-2.11953	-0.513879	1.0291	0.200111	0.267042	-0.101094	4.07365	1.34161	-0.581129	0.0589746	0.663408	1.2882	-0.00698819	0.408801	0.492197	0.663177	0.770206	-1.02758	0.717867	-5.68622	18	9
Rarg	-0.127958	-1.57653	-0.709772	0.65963	0.852839	0.139312	-0.855474	0.322945	0.978451	2.88417	1.52171	1.32225	-0.259762	0.744653	0.693576	0.506321	0.238614	-0.253743	0.980992	0.298835	0.31831	-0.613583	-0.880317	2.29858	0.922305	-3.46452	4.08229	18	9
Rarres2	1.57473	0.325464	0.184002	0.246255	-0.3202	0.275381	0.212794	-1.80789	2.17543	0	-0.380842	2.6762	-0.37056	5.12548e-15	-0.231694	0.705908	0.045265	0.053251	0.181909	0.0144605	0.369572	1.63037	0	-0.480971	1.26451	1.68477		18	6
Raver2	-0.89066	0.883862	-3.45886	0.0127812	1.22092	-0.208401	-1.67687	-1.89446	2.22017	0	0.436404	0.41042	1.24973	5.12548e-15	2.65143	2.6389	0.923336	1.77508	1.50909	0.197091	2.27335	3.51008		4.578		1.52444		18	5
Rbfox3	0.804206	0.111383	-2.09272	1.1369	4.94941	0.0857455	0.00728136	-0.43723	0.396273	1.49716	0.151629	0.00708989	-0.921073	0.278127	-0.0408004	0.96653	-0.355567	1.56719	-1.15666	-1.51115	0.755647	0.612989	1.5012	2.67806	-1.6031		1.80908	18	8
Rbm42	0.28429	0.273964	0.996253	0.412328	-0.103775	0.289722	0.335431	0.366858	-0.786668	0.658522	0.371873	-0.524032	-0.410258	-0.438827	-0.0971029	0.170147	0.183571	0.378436	1.15794	-1.29742	0.147045	-0.0251191	-0.213736	0.322189	0.611365	0.986205	0.478823	18	9
Rfwd2	0.0614168	0.000930484	0.708877	-0.758668	-0.886851	0.14473	0.211195	0.00717052	0.121768	0.071619	0.143042	0.300452	0.709628	-2.6115	0.414465	0.228125	-0.63884	-0.778485	-0.517715	-2.69886	0.683948	0.0208062	3.72906	-0.613747	2.23444	-1.26039	4.18253	18	9
Rgcc	0.12068	0.61036	0.01399	0.143362	-0.9125	-0.00606084	0.219103	-1.34224	3.29869	-0.0646328	0.0982913	0.309881	0.528513	-0.929935	0.277311	0.086352	-0.138208	-0.149715	0.125715	0.900984	-0.797064	0.491136	-0.983098	3.91083	2.18431	1.52878	1.55291	18	9
Rgl2	0.297492	0.182934	-0.0125878	0.798825	3.12477	0.184335	-0.0608893	-0.543329	-0.0945093	0.705233	0.334784	0.407803	0.508193	-0.688552	1.05021	0.0133184	0.377168	1.42157	0.566324	0.205468	-0.979082	0.0333975	-0.0939186	-0.401874	2.10323	1.39768	0	18	8
Rgs19	-0.327216	0.96131	0.512107	0.113452	-3.43255	0.493873	-2.33719	0.905022	1.39279	0.390198	-1.13534	-0.255552	-1.09677	-1.43213	-0.545276	0.0157998	0.48855	1.64387	0.0694547	2.23376	1.60486	0.0312397	0.360324	0.0947403	-0.499061	0.228169	3.76784	18	9
Rgs20	0.216975	0.600046	-0.274653	0.441368	0.0124124	-0.0156481	1.38694	0.0392669	0.921317	5.02232	0.313485	0.0936463	3.39128	-0.189076	-0.466061	0.35133	-0.338168	3.23954	-0.695096	1.26098	0.630469	5.5692		2.60318	2.98443	0		18	6
Rheb	0.402929	0.0973116	0.135537	0.260484	0.00418112	0.0388166	0.099229	0.329227	-0.692233	0.257159	-0.178205	-0.237446	-0.557872	-0.831325	-0.103537	0.167305	0.226023	0.517572	0.125883	-0.688965	-0.0396525	0.045328	0.269425	0.0200708	0.155351	-0.110414	0.303777	18	9
Rhno1	0.454662	0.165378	0.565933	-0.0908916	0.282747	0.626703	-1.36595	-2.95832	-0.729	0.293785	-0.267718	0.132565	0.67364	-0.561831	0.532538	0.95503	0.359418	-0.00936794	0.905644	1.92668	0.899897	0.0730941	2.25496	2.14206	2.72196	-2.72903	0	18	8
Rnaseh1	0.612385	0.0512822	2.24295	0.561163	-2.3429	0.0262487	-1.86085	1.55712	0.222231	-1.98605	-1.31031	0.765963	0.0495502	-1.34786	0.191499	-0.731548	-0.0183201	0.0562005	1.08072	3.04632	0.0359515	0.0694935	-2.90467	0.413073	0.265799	-0.3796	1.82748	18	9
Rnasel	2.39153	1.72148	1.00014	0		1.61539	0.9118	-1.74006	1.85633	0.786558	0.269145	-0.444867	2.1601	-2.28406	0.766704	0.922984	1.48588	3.52553	1.21874	0.350247	1.30551	-0.0381073	-0.112668	-0.514798	1.81625	-1.10712	1.85882	18	7
Rnaset2b	0.960935	-0.588049	0.75726	1.48731	-1.1266	-0.0329802	-1.02989	-0.215609	2.54607	-1.67669	0.220217	2.03504	-2.3161	-0.360126	0.22746	0.515405	0.819428	0.133237	0.0119859	-0.284199	1.20281	0.477541	0.100038	0.867315	1.69138	4.36724	3.05959	18	9
Rnf123	0.483863	0.498159	0.975734	-0.478099	-3.07482	0.330289	4.07923	-2.05624	0.0289698	2.14752	0.432023	-0.0406069	0.480974	0.366596	1.24859	-0.162864	-0.439329	0.267025	-0.92262	-1.32464	-0.470734	0.179965	1.0737	2.07951	3.66614	0.99094	1.58731	18	9
Rnf149	0.249134	0.0157681	-0.456528	-0.495582	-0.0113422	0.0824749	0.192273	-1.07429	-2.2518	-0.195255	-0.13267	0.0588375	0.168298	-0.37875	0.221278	0.107191	0.175566	3.00239	0.814053	1.55467	0.615507	0.215378	0.27842	0.227597	-1.90917	0.870028	1.74131	18	9
Rnf40	-0.128139	0.178576	0.966191	2.50701	-1.56542	0.154016	-0.490718	0.0944377	-1.73282	1.71179	0.373557	0.352126	0.593777	-2.64619	-0.435719	0.50014	-0.0657922	1.2727	1.16278	0.130011	0.556705	0.00460488	-2.33782	-0.323589	4.31398	3.70267	2.26213	18	9
Rpl27	0.780859	-0.248521	0.0240388	1.28308	1.10628	-0.313648	-1.06664	1.1825	4.33157	0.648683	0.0241546	-0.102141	-1.31815	0.0417524	0.0703621	1.04607	0.522287	-0.181087	2.57616	1.20031	0.312914	0.727607	-1.53255	-0.807855	-0.109115	0.720354	1.74372	18	9
Rps18-ps3	0.410914	0.113669	1.26626	0.270807	-1.09626	0.319263	0.313948	0.814869	3.1014	0.580144	-0.269027	0.334881	-2.28903	-0.0670708	0.455826	0.188709	-0.407316	0.582653	1.27409	-0.166775	0.899048	-0.0986983	-0.0833589	0.501065	0.0987473	-0.449456	0.754008	18	9
Rps29	0.0520828	-0.180702	-0.0153844	0.115017	0.0323555	-0.0591256	0.11897	-0.0439157	0.0206273	0.508372	0.0611818	0.126988	0.311416	-0.327079	0.239814	-0.0450117	-0.115785	0.0429378	-0.00618181	-0.143383	0.280574	0.0698158	0.54459	0.134121	0.271176	0.0769825	0.486102	18	9
Rrp15	0.469764	-0.481469	0.498377	-1.52178	2.14019	0.783355	1.4782	-1.47362	0.313149	0.0923112	0.162532	0.0815521	-0.694882	0.0373372	0.0113828	-0.130169	0.373765	1.59943	0.619558	1.7922	-0.0181464	-0.238475	1.53451	-1.18519	-3.05107	2.27803	2.48568	18	9
Rsg1	2.94706	0.232422	2.42023	0.779035		2.1188	0.0446547	0.719529	4.27841		1.03519	-1.02186	-0.68279	5.12548e-15	2.78531	4.23042	1.37315	0	1.40292		0.506574	3.11394		0	1.21835	1.98085		18	2
S100a11	-0.89579	0.552302	0.643094	1.76643	0.249488	0.635143	0.117612	-0.531691	4.68962	4.47579	-0.407926	0.860758	2.04486	5.12548e-15	4.42936	-0.114589	-0.262263	-0.00835319	-0.307927	-0.133907	0.137285	-0.0776812	0.621894	0.919082	0.52178	0.484582	0.529313	18	9
Sar1a	0.445134	-0.13243	-0.186421	0.369786	-0.201227	0.0419788	0.0193647	0.958489	-0.164383	1.08042	0.0794157	0.0595835	-0.159284	0.521347	-0.390711	0.000738674	-0.558206	0.978927	0.371662	-0.581815	-0.281948	0.285972	0.844447	0.169903	0.567162	3.89602	6.73119	18	9
Sar1b	0.234698	0.0620445	0.471059	0.109844	-0.418763	0.157639	0.624043	-0.792875	-0.0753307	0.320723	-0.212856	-0.00931232	-0.385098	-0.770924	0.118192	0.113711	-0.389454	0.383092	0.974593	0.202821	0.230823	0.0177707	-0.712373	0.196943	1.03352	0.386186	2.75808	18	9
Saysd1	0.377159	0.264263	0.193519	0.389925	-1.14264	-0.101658	0.649229	1.41821	-0.451242	0.588975	0.606519	-0.193112	2.72502	0.203185	0.359104	0.519733	-0.302661	-1.04842	-1.08445	0.955715	1.0804	0.197253	-3.67747	-0.460392	0.958693	1.58674	0.307569	18	9
Scfd2	-0.0127377	0.629354	2.441	1.21198	-0.72498	-0.219341	1.70943	1.83207	1.81236	1.80945	0.341455	-0.501638	0.846762	-1.48209	0.33489	0.683983	-0.370836	1.17482	-0.781703	1.66748	0.0326235	1.68849	0	-1.50924	0.655457	1.01704	1.82018	18	8
Scg5	0.0870895	-0.0483496	1.23182	1.10649	0.428644	0.684612	-0.197593	-0.703309	-0.274846	0.217931	0.0963142	-0.0141233	0.166114	-0.000746804	0.248391	1.8623	0.338728	1.25837	-0.279663	-2.08161	2.16116	0.096373	-1.72126	1.69666	1.2001	3.12946	2.09019	18	9
Scn1b	0.310581	0.557829	-0.0363779	0.249911	0.756607	0.420934	1.17509	-0.874122	1.69948	2.74247	0.306053	-0.126656	-0.00943972	-0.768477	-0.409785	-0.292728	0.473635	1.29493	1.53261	1.56566	-0.108838	-0.142716	3.11227	0.288401	0.529745	0.194953	2.51013	18	9
Scrt1	-0.612504	0.0375369	1.25211	-0.375852	-1.67837	0.728326	-1.17574	1.16127	0.168561	0.409649	0.418167	0.167279	0.708334	0.158507	0.0243465	0.780065	0.600296	-1.83634	1.02293	-1.72462	1.75362	0.600286		2.54891	1.4704			18	6
Sdhd	0.308381	0.453104	0.57764	0.466036	1.93912	0.335964	0.685815	0.0552855	1.08566	1.07572	0.119889	-0.251013	-0.485409	-0.0601747	-0.412592	0.00713957	-0.361269	0.710482	0.776673	0.496252	0.162769	-0.0585595	-0.119756	0.10483	-0.660033	0.618332	-2.43466	18	9
Sep15	0.219447	0.0403095	0.180799	-0.0635074	0.40128	0.140026	0.0646547	0.0502781	0.0906351	0.137144	-0.0328951	0.0938752	-0.391154	-0.470777	-0.218141	0.193206	0.097085	0.181151	-0.099576	0.0124331	-0.0414536	0.0751267	-0.246587	0.108589	0.365044	0.856085	-6.08416	18	9
Serinc3	0.222427	0.341411	0.640423	0.865602	-1.03003	0.516026	0.256164	-0.450628	-3.55791	-0.817691	0.676284	0.253724	0.765627	-0.865477	0.234916	0.326347	0.436013	0.0241071	0.0835144	0.60561	0.268102	0.376811	-0.41977	0.230479	-0.358214	-1.12404	-1.70798	18	9
Sf1	0.37166	0.0872954	-0.888527	0.903918	0.385986	-0.0435984	0.5697	-0.577347	-0.627702	1.42066	0.00533412	0.262361	-0.272083	0.772217	0.0630685	0.0793768	0.0701513	0.622978	-0.161723	0.457009	-0.549117	-0.0549747	0.790814	-0.0868783	1.41292	0.0133642	2.18958	18	9
Sf3b6	0.415521	0.128914	0.316129	-0.11024	0.19697	0.0938032	0.558982	0.0539961	-0.666783	0.473488	-0.0823092	-0.112605	-0.724245	-0.724212	-0.220994	0.403535	0.18342	0.141808	0.306209	0.444228	0.117097	0.0952574	0.430295	-0.0943457	0.311884	-0.201686	3.43512	18	9
Sgf29	-0.073286	0.33046	0.997976	2.79804	1.67323	0.0879597	0.041344	0.195743	0.351687	0.222989	0.486603	-0.751642	-2.2576	-0.30209	-0.671283	0.130826	0.696125	2.6126	-0.260334	0.379263	0.0882857	-0.459834	-0.411305	-0.228845	0.912776	2.78241	2.4769	18	9
Sgta	0.254105	0.0596602	0.540058	0.420369	-0.208753	0.0471746	0.0230866	0.0685583	1.21123	1.93901	-0.197165	0.117224	-0.719691	0.417822	-0.0178677	0.238197	-0.0927758	0.328794	-0.303935	-1.0483	-0.203632	-0.117421	1.99006	0.116731	1.2331	3.18415	4.62501	18	9
Shank2	0.791251	0.800003	-0.445845	3.83614	1.37834	1.28229	0.0347916	-0.434623	0.249018	-4.09685	0.312672	0.150965	0.478805	-0.688065	0.678443	-1.42024	-1.40737	-2.11971	0.590845		3.60629	0.375443	1.31645	0.136783	1.57616	0.287844	0	18	7
Shprh	0.0422964	-0.244206	-0.527998	0.843027	-2.47397	0.658151	0.191107	-0.50572	-2.24468	0.915069	0.15678	0.606467	-0.287578	2.47994	0.19903	0.00397299	0.097438	0.995697	-1.08931	-0.915459	1.04443	0.129621	2.50907	1.11525	3.01107	1.0877		18	8
Sigmar1	0.330422	-0.0780669	0.0678424	0.59977	0.295342	0.00389157	-0.217639	0.213115	-0.0469251	2.67976	-0.300925	0.0743126	1.2673	-2.63354	0.214377	0.753581	0.192782	0.463016	-1.69522	1.11547	0.037121	0.180321	0.775313	-0.277016	3.63561	-0.23935	0	18	8
Skiv2l	0.103867	-0.042089	0.553899	1.25274	0.135178	0.00687468	0.239586	-1.59014	1.95536	4.90957	0.193742	0.471333	0.515314	-1.39549	0.0775251	-0.129176	0.221795	-0.224916	-1.5082	3.29463	0.293513	-0.539275	3.40031	0.615173	-0.51767	3.26585	0	18	8
Slc1a3	0.0217626	-0.0618889	0.0199998	0.177218	-0.0111811	0.0189506	-0.166617	-2.18498	-0.437915	2.09134	0.536825	0.969653	0.357212	-3.2642	0.413465	0.383825	0.25101	-0.512749	0.18795	0.515975	-0.346881	0.0513744	2.56945	0.323546	0.149565	5.75597	-1.8166	18	9
Slc22a17	0.122156	0.17162	0.112303	0.489214	0.322888	0.142501	-0.413186	0.385191	-0.899225	0.294121	0.310034	0.307933	0.469862	-0.568372	0.279496	0.0409973	0.656085	1.13592	-0.00226915	-0.124322	-0.344219	0.295822	2.27836	0.984995	-2.76091	-0.912122	-2.05804	18	9
Slc25a11	-0.0157994	0.27172	0.861417	-0.0376579	-0.461508	-0.0238673	0.195058	0.289592	-0.129507	1.11701	-0.290264	-0.0313293	-0.314091	-0.523511	0.230174	0.240835	0.192967	0.418224	0.730638	1.05394	0.81358	0.127435	0.252181	0.269022	1.15676	2.5313	4.79903	18	9
Slc25a20	0.252725	-0.0882663	0.504032	0.216101	0.325934	0.0990029	0.824829	-0.929764	-0.520286	3.68855	-0.389427	0.740741	-1.73363	1.59221	0.462347	0.307442	0.520455	1.01951	-1.53494	1.45939	0.366519	0.399891	-1.29211	-0.538443	2.74898	-0.659109	1.65319	18	9
Slc27a1	0.295225	0.0289118	0.279789	0.632822	0.583534	0.0104972	-0.319678	-0.335655	1.5481	0.774708	-0.324792	0.494988	-0.677347	1.01395	-0.0405911	0.396136	0.10414	-0.403169	-0.359609	0.224878	0.377399	0.814252	1.88318	3.13791	-0.885806	1.82227		18	8
Slc27a3	0.523172	0.176653	2.54371	0.0347362	-1.81814	1.52319	-0.681703	1.21925	-1.95088	2.38737	0.963398	0.191649	3.33529	-0.853365	0.184536	1.86705	3.06228	2.30623	-1.20351	-0.448721	0.29261	2.01727		1.97507	0.00991954			18	6
Slc35a1	0.231809	0.121925	0.821089	1.89464	-0.612961	0.0145781	0.711572	0.221815	-0.717643	2.57394	0.11658	0.293238	-0.767078	-0.188029	-0.586268	-0.227132	0.90697	0.830042	2.37163	0.362836	0.329841	-0.0208354	1.81228	0.390021	-0.137904	-2.64623	1.80866	18	9
Slc35f6	0.237923	0.246735	-0.811506	0.944701	0.434908	0.17821	1.53689	0.84287	0.389374	2.48352	0.53792	0.00294413	1.07804	2.07054	-0.95698	0.0139467	-0.287355	0.242814	1.44609	-0.57801	-0.103299	-0.416344	-1.33067	0.70353	-0.497995	0	1.82748	18	8
Slc45a4	-0.210164	0.151873	3.48457	1.73825	1.53317	0.475422	-0.652227	0.00727568	1.53884	-3.50537	0.237644	0.617999	-1.68558	1.95161	-0.79248	1.35986	0.609277	2.35715	1.48915	-4.58274	0.307663	-0.0266392	1.40276	0.998074	-1.00074	0.717443	-2.22886	18	9
Slc7a1	0.1242	-0.124551	1.63477	0.0455068	-0.474073	0.742554	0.267039	2.64054	-1.44237	3.17779	-0.500464	0.0802344	0.0354574	1.49949	0.523256	0.142277	-0.123968	-0.664283	0.237535	0.985623	0.0224193	-0.488558	-2.10375	-2.68716	2.53314	0.99094	2.20862	18	9
Smad3	0.271513	-0.185378	3.84849	-0.303752	2.28986	0.364036	2.77528	-0.862393	-2.26294		0.476687	-0.393987	0	-1.10592	2.55008	0.377693	1.65638	0.97136	0.280132	2.11756	1.12817	0.41373	1.23474	-2.02336	1.57682	2.37615	0.598863	18	7
Smarcal1	0.651503	0.227693	0.458086	1.30045	-1.17394	-1.21227	1.862	-2.09805	-1.60459	5.91341	0.214684	0.152675	1.41928	-1.4068	-0.974576	0.0654583	-1.33114	0.166087	-2.06322	5.75407	1.34121	0.33325	0.0186698	4.84412	1.26829	-2.24223	2.19951	18	9
Smarce1	0.139013	-0.155648	-0.410594	-0.503175	-1.6287	0.176544	-0.0559118	1.50816	0.479891	1.37773	0.0200123	-0.322654	0.265355	0.0288527	-0.515433	0.0184607	0.0954792	0.388664	2.00687	0.849282	0.157545	0.0894238	1.97566	-0.494299	1.43097	1.93293	-0.873809	18	9
Smpd1	0.106767	0.267765	-0.0593842	0.271584	0.193901	0.21057	-0.0310677	-0.4357	1.8683	-0.473909	0.583098	0.0572689	-0.577948	-1.6351	0.551934	0.129061	0.19768	0.220526	1.03318	3.0322	-0.0356286	0.179117	3.12386	-0.202118	2.70794	1.24021	-1.97333	18	9
Snapc4	-0.130653	0.501699	3.12126	0.576532	-0.593042	0.397378	0.419885	0.117178	3.622	-2.90288	0.405336	0.383561	-1.81165	0.658776	1.10829	1.22057	0.808253	2.8681	2.84436	1.46038	-1.44213	-1.08562	0	0.813677	2.11548	-1.61041		18	7
Snapc5	0.603596	0.106084	0.11692	0.590355	0.076532	0.396543	-0.290835	-0.191408	0.895173	0.912825	-0.232882	-0.401419	-0.533003	-0.208951	-0.446483	0.38109	0.0501352	-0.369553	0.335769	1.08007	0.0259564	0.361527	-0.606937	0.0136442	0.458452	0.159355	2.97296	18	9
Snhg6	0.590811	0.0987444	0.15843	-0.509892	-0.823207	-0.0976335	3.48807	0.829436	0.357514	0.347267	0.122828	0.299011	-0.7492	0.311382	0.588189	0.336868	0.25928	-0.346474	-0.916592	-0.398701	-0.210156	0.488863	-1.33734	0.98452	0.00300555	2.2142	1.6956	18	9
Snrpc	0.0561881	0.234461	0.223827	0.571681	1.19422	0.28919	0.101832	-0.189671	-0.139815	0.926204	0.0375581	-0.118034	-0.646244	-0.219492	-0.15113	0.381027	0.133567	0.618206	0.872054	-0.387706	1.04021	0.00314336	-0.414	0.0924746	1.55123	-0.371793	2.44656	18	9
Snrpd2	0.322109	0.0841373	0.213143	-0.043947	0.464815	0.265859	0.500044	-0.382836	-0.0435765	0.0635467	0.0416863	0.167712	-0.251496	-0.225885	-0.479938	0.23089	-0.0618187	0.352335	0.219273	0.35753	0.24129	-0.0845571	1.31118	0.244167	0.287297	0.0398641	-2.23534	18	9
Snrpd3	0.313298	0.160358	0.765695	0.841788	1.45836	0.141122	0.593842	-0.45408	-0.14721	0.526812	-0.0944951	-0.157683	-0.147217	-0.741473	-0.483759	0.385247	0.106628	0.180034	1.32006	1.01942	0.739784	-0.059477	-0.573492	0.0631732	1.34891	0.201068	1.22558	18	9
Snx3	0.195666	0.0951794	0.280414	0.309173	-0.0283747	0.0191083	0.251809	-0.0731255	-0.970916	-0.857292	-0.101992	-0.143076	-1.19653	-0.609763	-0.872251	0.126867	0.0629587	0.109282	0.196257	0.915998	0.0626102	0.0731946	0.41618	0.274147	0.653493	1.20566	3.54725	18	9
Sod2	0.387663	0.142746	0.316603	0.146425	0.661693	0.0728936	0.206577	-0.324029	-0.273689	2.45582	0.0744021	-0.227305	-0.565615	-1.77726	-0.576277	0.224152	-0.0332318	0.0202266	0.413311	-0.129372	0.373539	-0.0350657	0.599977	0.238659	0.486064	2.65823	2.70715	18	9
Speg	0.948989	0.68095	1.11728	0.0359397	-0.258041	0.314582	-0.162086	0.900654	0.839158	-2.29826	0.073238	0.394185	-0.680384	1.11737	0.657901	2.4779	-0.314841	1.43784	0.138202	-2.05991	0.993089	-0.0715624	0.765478	4.86242	1.4704			18	7
Spns2	0.820136	0.505231	-0.46402	1.09639	-0.413697	4.66898	1.7616	0.344502	1.35372	3.28872	-0.0809027	1.38376	0	5.12548e-15	-0.839874	0.445417	0.297279	2.81963	0.781901	0.0145591	1.41503	-0.00946229	0.901167	-0.711269	1.68712			18	6
Sppl2b	-0.037146	0.111836	-0.363845	0.273453	0.0404651	0.166774	0.322312	0.313287	-2.58314	0.465255	0.500529	0.188311	5.27182	-2.77233	0.0739286	0.195381	-0.452804	0.647298	-1.50308	-0.653843	0.514903	-0.586715	3.07777	2.95168	-0.269529	2.72392	2.08184	18	9
Spsb2	0.31452	0.246121	0.144314	0.656087	0.426898	0.206748	-0.763696	-0.955064	1.68435	0	0.996871	1.34513	0.582661	-1.20123	0.64713	-0.781954	1.232	0.10218	0.302722	-1.85006	0.189186	0.0362864	-0.947404	-0.169349	0.35704	0.768787	-2.29645	18	8
Sptan1	-0.233896	-0.00338098	-0.0541541	0.042119	0.0104383	-0.131991	0.181749	-0.881066	-0.774182	3.31311	0.372246	0.0696911	0.604731	-0.030301	-0.0038715	0.130643	0.463773	0.0915273	0.507612	1.74592	0.686552	0.588582	1.97647	0.290664	-0.39637	0.00216942	0.441902	18	9
Sqle	0.140957	0.385914	-0.54983	0.202915	0.163613	0.101251	0.151671	-0.565009	-0.539332	0.695683	0.0323182	0.00468302	0.385028	-0.40556	0.00345556	-1.21433	0.0147469	1.95826	-0.527058	0.917338	0.100586	1.72656	-0.638212	-0.377588	1.47714	3.94819		18	8
Srsf5	0.045087	-0.167526	-0.0999623	0.000225775	0.0831075	0.115746	-0.1026	-0.243234	0.016569	-0.0964597	0.113625	0.0930059	0.00452829	-0.156441	0.3378	0.290029	0.248746	0.0258145	0.550315	-0.16292	-0.077971	0.328322	0.133989	0.020489	0.230201	0.829658	-0.419558	18	9
Srsf9	0.0100044	0.0429018	0.267835	0.0644644	-0.575358	0.0572011	-0.292824	0.244688	0.586877	2.88197	0.257081	0.108221	-0.0537069	-1.4096	0.222445	0.0408066	-0.017726	-0.306599	-1.12068	-0.0443549	0.378949	0.13109	1.15289	0.448861	0.129872	-3.73999	1.97638	18	9
Ssna1	0.778268	0.244988	0.688359	-0.145256	0.181644	-0.108215	0.159402	0.260752	0.348864	1.3685	0.254221	0.132107	0.267299	0.558732	-0.525594	0.308401	0.467243	-0.283354	-0.306442	-0.414103	0.400469	-0.00420473	-1.08071	1.02421	0.0813166	-0.540112	6.03632	18	9
Stk25	0.121576	0.112317	0.179198	0.27811	0.0305052	0.205686	0.342154	-0.904754	-0.153732	0.419879	0.182591	0.0801148	-0.609862	-0.214396	0.228809	0.364763	0.124977	-0.242036	-0.386383	0.20752	-0.393771	-0.147761	1.35674	1.1792	-2.92174	2.42929	3.63574	18	9
Stk32c	-0.926453	0.0219218	0.737408	-3.08395	-1.80416	-0.145991	0.30011	-2.48091	2.61107	1.9897	0.0457989	0.0316118	0.369294	-0.964933	0.508553	2.97578	-0.832834	0.0396821	2.44105	1.94176	-1.31207	1.08443	1.33764	2.07916	2.93896	0.311225	-4.15789	18	9
Stoml2	0.63451	0.0506017	0.916346	0.774273	-0.682816	-0.0512593	1.22974	0.0109562	0.267559	1.91182	0.17583	-0.0271991	0.59914	-0.774405	-0.184078	0.162165	0.352594	-0.119312	1.11777	1.15835	0.144423	0.240947	1.09005	-0.6249	-0.0165063	1.01655	-3.30046	18	9
Stra13	0.152428	0.0280845	0.892469	0.38305	-0.221032	0.259586	0.751821	-0.0494924	-1.02063	-0.39479	0.571131	-0.317882	-2.25549	-0.679167	-0.206097	0.130202	0.263785	0.961804	0.619926	0.0699986	0.348983	0.217689	0.776921	0.908945	-0.110095	4.32378	1.27649	18	9
Sugp1	-0.467682	0.188554	-0.64601	0.242488	-1.87174	0.821519	1.18513	1.32332	0.0416909	1.3856	0.322407	0.417761	1.78036	0.686447	-1.41097	0.602935	0.0404161	-0.00621693	-0.806039	1.88455	0.750525	-0.283947	-1.57058	1.07218	-2.61451	1.73301	3.4732	18	9
Sumo1	0.380579	0.13727	0.542139	0.692576	0.0590563	0.297572	0.402839	0.298946	0.0679132	0.43297	-0.017588	-0.0703439	-1.20852	-0.581968	-0.23299	0.0656841	0.159816	0.154675	0.377981	-0.443419	0.236245	-0.0378494	0.536025	-0.309864	0.13674	-0.620864	2.13139	18	9
Supt7l	0.328289	0.24345	-0.250631	0.137536	1.65255	0.386106	1.08963	1.09837	-2.36934	0.317925	0.398762	0.403391	-0.105293	-0.462074	-0.492622	0.284688	-0.649344	2.21531	0.565388	-2.62553	0.265405	0.113237		3.50296	2.11141	0.316742		18	7
Suv39h2	0.264925	0.640847	1.61478	-0.404303	0.398537	0.699006	3.23791	2.92316	0.623954	0.891659	-0.384545	1.06804	-6.65649	5.12548e-15	-1.54835	0.491115	0.491337	-0.938052	0.27313	-1.72779	0.452577	0.432349	1.34574	-2.06745	0	1.60739		18	7
Swi5	0.379266	0.121241	0.228252	0.370237	0.263637	0.317158	0.451023	-0.162262	-0.213967	-0.0203015	-0.0649513	0.038132	-0.0435922	-0.332489	0.112101	0.220278	0.296809	0.54088	0.378971	0.0466834	0.231905	0.322624	0.724447	-0.172109	-0.737329	1.4775	-0.0897568	18	9
Syngr2	0.0424715	0.282198	0.51333	-2.12823	0.429048	0.236461	-0.242886	-2.06391	-1.55163	-2.0541	-0.224624	1.61426	-3.4585	2.81169	2.46431	0.138021	0.31063	0.757047	1.49873	-0.16652	0.272854	0.215015	0.855704	0.0952047	0.0575671	-0.532954	0.0326269	18	9
Sys1	0.462124	0.123206	0.141503	0.628834	0.55016	0.383943	0.231296	-0.0782227	-0.845066	0.366568	-0.0358519	0.104628	-0.533071	0.875155	0.0865612	0.569408	-0.0513114	0.520949	0.330882	-0.582642	-0.167035	0.174193	0.249114	0.363937	0.814053	-0.224992	-2.96887	18	9
Syt12	-0.833935	1.24391	1.36272	2.39154	3.93668	0.487939	-2.47019	1.04771	0	0	-0.444719	-0.228942	0.337108	1.49832	0.100298	1.86055	0.92122	0.59281	0.421349	2.61877	0.98241	3.91429		0.0719756		1.91853		18	4
Szt2	-0.0112865	0.12417	4.49681	1.45917	1.95747	0.876767	-0.129798	-0.983114	1.07733	4.64426	0.485466	0.409864	0.981089	1.74788	0.708014	-0.317799	1.10002	1.27656	-2.07634	-2.61804	-0.383629	1.83063	1.22991	1.6811	-0.429657	1.19842		18	8
Tarbp2	-0.00779705	0.234265	0.608337	-0.0592956	-0.083019	0.197035	0.991236	-0.331136	0.500348	2.88266	0.139641	0.738258	0.825067	0.152988	0.399826	0.383413	1.11106	0.284854	0.897355	-0.217294	0.602088	-0.216479	-0.25938	-1.19099	0.897769	2.84313	-2.05804	18	9
Tbcb	0.259787	0.20727	0.184349	0.832752	0.169513	0.219195	-0.271636	0.167271	0.0662636	0.271642	-0.069219	-0.155219	0.112587	-0.292963	-0.215142	0.22411	0.321232	0.220768	0.0216925	0.0945478	0.63034	0.267864	-0.567532	0.0966158	-0.787791	-0.155971	-5.14983	18	9
Tbcd	-1.196	0.0313289	0.840307	1.75305	-1.72538	0.575846	0.879253	-0.590379	-0.394171	2.12927	0.172738	0.140598	-1.10929	-3.29456	0.482627	0.748792	0.678791	4.04775	-0.463157	-1.77913	0.598954	0.67267	1.74772	0.979936	2.14534		1.7644	18	8
Tbp	-0.66403	-0.222878	-0.502882	0.0680858	-1.05043	0.150308	0.858954	0.238515	4.14588	0.417982	0.0221977	0.139036	-0.31248	-2.06598	0.855644	0.573072	0.252858	1.32997	1.22461	1.14912	-0.408639	-0.11276	1.20241	0.0761021	1.35265	0.944049	0	18	8
Tcea2	-0.147335	0.172327	0.248617	1.85472	-1.0821	0.293496	0.189251	-0.558465	0.669046	0.650537	0.15559	0.612358	-1.00389	0.67338	0.758569	-0.748324	1.7706	0.140197	1.72292	1.74196	-0.486118	0.030452	1.79829	1.68124				18	6
Teddm2	-2.4098	-0.421576	-0.884494	2.64284	1.20203	0.113652	1.29908	-1.91958	3.39409	3.95222	-0.524415	0.245752	2.01631	0.543341	3.24117	1.21309	1.9441	0.0629115	0.405743	1.73286	2.10396	0.636555	0	1.56343				18	5
Thap7	0.213365	0.243983	0.105265	1.66334	0.0453537	0.0892231	1.27772	-0.167493	-3.86068	2.66095	0.349052	-0.208128	0.415741	-0.165516	0.390057	0.477827	-0.26225	0.30831	0.102974	0.852664	0.310836	-0.0184884	0.848803	-0.402433	-1.17629	0.93884	-0.205692	18	9
Them6	0.883272	0.593766	4.1782	0.00957281	4.3646	-0.247456	-0.243395	1.32555	0.670043	-1.98798	0.219314	0.465605	1.17723	-1.15931	-0.148613	0.888036	1.80455	-0.136543	2.73815	-2.16261	1.57339	0.8123	-0.108735	4.05261	0.908372	2.76545	0	18	8
Thoc6	-0.177309	0.368424	0.87096	1.98991	1.93729	0.714238	1.47942	1.12241	2.58896	1.39294	0.945788	-0.149171	-0.93362	1.8888	-0.201505	0.450188	1.91825	1.20297	1.71654	-0.191245	-0.712718	0.444067	1.03338	-0.883111	-0.75885	1.38667	0	18	8
Thra	0.0757725	0.00105137	0.150225	0.489193	-0.160473	0.119399	-0.015426	-0.424302	-0.29072	0.269459	0.12993	0.2067	-0.0512517	-0.702725	0.217415	0.349551	0.430554	0.563299	0.691402	0.203011	0.115905	1.15985	0.430627	-0.178334	-2.29352	-0.0784888	3.98298	18	9
Timm13	0.273291	0.12943	0.174199	0.215906	0.42842	0.239384	0.427443	-0.227284	-0.143997	1.09842	-0.000421176	-0.0505795	-0.546141	-0.742028	0.119495	0.268167	0.493047	-0.145334	0.890066	-0.626328	0.0200003	0.0927695	-0.414719	0.679115	1.49502	0.3335	3.32758	18	9
Timm17a	0.518671	0.137152	0.0752528	0.336095	-1.14699	0.371591	0.246438	-0.284788	-0.305039	0.515829	-0.0134598	0.0543398	-0.632647	0.358145	-0.527543	0.236666	-0.00671448	0.615402	0.812271	0.0945282	0.0609659	-0.0732128	0.139749	1.04579	1.63393	-1.41741	2.03185	18	9
Tkt	0.344319	0.164741	0.466005	-0.0798293	-0.155604	0.0910997	0.00846045	-0.536008	0.276091	0.407809	0.0694135	0.0135843	-0.77594	-1.37513	0.467004	0.526788	-0.0774534	0.589729	-0.707278	0.93512	0.115329	0.0764129	0.737911	0.457743	-0.0940131	-0.30059	1.93777	18	9
Tm7sf2	-0.764138	0.368863	0.03648	2.39177	-0.457088	0.571949	1.27426	2.95655	-2.59136	3.17789	0.250452	0.248581	-1.30586	-0.612154	0.323836	2.41501	0.231485	1.30251	0	1.41992	-0.311236	0.372447	0.973912	-0.229069	1.1085	0.944049		18	7
Tm9sf2	-0.243779	-0.00731612	0.0267806	0.0636302	0.0564518	0.0850926	0.28449	-0.207325	0.450742	3.64911	0.0476419	0.0784057	-0.122449	0.408358	0.580696	-0.0298385	0.258187	-0.548263	0.572933	-1.41707	0.425478	0.289252	3.71273	-0.904026	-4.45008	2.88631	2.7951	18	9
Tmcc2	0.251213	0.0352273	-0.666932	1.83119	-0.343067	0.171346	0.140881	1.17682	-0.0609278	3.45017	0.406313	0.267647	-0.492454	0.2626	0.237855	-0.129572	0.293277	-1.03932	0.122504	0.69681	3.82244	1.40044	-2.49255	-1.37808	4.01436	1.07749	0	18	8
Tmed1	0.540172	0.282622	0.669125	-0.307349	1.62928	-0.066717	-0.855371	-0.945149	1.16074	2.78115	-0.0503201	0.417789	0.136544	-2.46321	0.483248	0.260122	-0.0944768	0.148745	1.19964	0.739905	0.1227	-0.358523	3.18094	0.750806	3.91203	3.30541	0	18	8
Tmed9	0.24795	0.0543491	-0.0441034	0.938928	0.166852	0.146634	0.359881	-0.440352	-0.21568	2.42145	-0.243147	-0.0317885	-0.331298	-0.26072	0.0688375	0.206773	0.530076	0.211419	0.911622	-0.353538	0.455515	0.235085	0.677023	0.343162	-0.122915	1.58187	1.60273	18	9
Tmem126b	-0.0897648	0.0588517	-0.762497	1.23405	2.89774	-0.53803	0.459015	0.83402	2.41234	-2.41314	-0.0760329	0.187849	0.550837	0.127165	0.0118092	0.0510195	0.313328	4.01291	-0.577628	5.17509	0.115726	-0.488128	0.669637	0.1458	-0.46244	0.591233	0	18	8
Tmem147	0.302343	0.228586	0.093938	0.687943	0.24603	0.211736	0.396833	-0.34173	-0.381039	2.63062	0.244432	-0.103091	0.110297	-0.0115302	-0.397544	0.411087	0.236453	-0.230855	0.49666	0.368148	0.67516	0.204796	0.505275	-0.187591	-0.654296	2.88871	-0.136699	18	9
Tmem191c	0.36223	0.29095	0.191842	0.40949	1.69247	0.0752618	1.09608	-1.03688	2.28704	-0.543513	0.256525	0.300357	0.798213	-1.36634	0.0773527	0.236917	-0.324952	-1.64138	-0.832321	0.455357	1.56492	-0.312663	0.325115	0.217042	-0.544939	1.70411	0	18	8
Tmem205	0.191492	0.383852	-0.128869	0.486927	1.00164	0.313869	0.228747	0.416702	1.07415	4.53497	0.356724	-0.171283	1.07495	-1.58329	0.150182	0.298835	0.49037	-0.0485804	0.0550991	-0.477643	1.2237	0.0565248	0.32576	-0.287289	-0.150728	-0.630366	-1.79914	18	9
Tmem219	0.0172092	0.0523175	-0.212807	0.435561	0.0375258	0.15481	0.0020616	-0.953412	-0.84883	0.529241	0.289584	-0.255807	0.389951	0.143395	0.242713	-0.0957989	0.68557	0.341461	-0.0216505	2.42609	-0.177331	0.0317729	-0.150016	0.159204	0.529622	-0.638401	0.995519	18	9
Tmem234	0.326155	0.0285818	-0.199675	-0.405192	1.21647	-0.124214	0.0490944	0.00195648	-0.272569	-0.161357	0.0240758	0.0569646	-0.638227	-0.1879	0.144172	0.00441003	0.359976	0.00434844	0.0457051	0.0979255	0.571145	0.0466863	0.289565	-0.0481468	-0.550989	0.523482	4.26312	18	9
Tmem261	0.568504	0.418996	1.40508	-0.0898055	1.89684	0.323972	0.17445	-0.0149347	0.16676	0.831061	-0.549296	0.176285	1.93203	-0.523777	-0.666129	0.409082	0.403407	-0.519556	-0.34936	0.225432	0.348187	-0.00783165	0.389784	0.488624	2.11056	3.48614	-2.18904	18	9
Tmem37	0.0624124	3.28251	1.3933	4.46358	4.34589	2.00954	0.458639	2.61663	2.0551	1.81793	0.157368	-1.27251	-2.06436	5.12548e-15	2.68054	1.0142	1.38859	-0.157232	1.14159	-0.931396	0.512343	-0.115898	-3.10746	-0.0880026	1.67576	-1.17005	-0.907006	18	9
Tmem9	0.24412	0.337909	0.0626278	0.809219	0.127401	0.381961	0.7259	0.273604	-0.0551065	1.40446	0.0497799	-0.0303346	0.145386	-0.561182	-0.32276	0.662666	-0.0656071	1.21082	0.478426	-0.828602	-0.323349	0.575746		0.207221	2.42136	-2.4312	0.62014	18	8
Tnfrsf1a	0.0360302	-0.116478	0.0527489	0.116956	-0.495285	-0.0923369	1.11874	0.403618	-1.11988	0	-0.725008	2.64564	-2.90033	1.17056	3.18112	0.142179	0.515204	0.794725	0.902725	0.308423	0.0579594	0.159516	-0.835622	0.201693	-0.481568	0.857852	3.17738	18	8
Tpd52l2	0.349364	0.0500793	0.76269	-0.392159	0.181468	0.346906	-0.097874	-0.221788	-0.860783	-0.456804	0.37545	-0.0299345	0.176931	-0.278456	0.1729	0.17047	0.566676	0.242737	2.22494	0.79856	0.0995094	-0.16344	-0.330297	0.228358	3.43928	1.92039	4.73703	18	9
Tpgs1	0.141577	0.274057	0.0976832	1.18842	0.389497	0.0899261	-0.0658935	-0.44646	0.0521299	-1.02	0.35855	-0.055414	-0.0617723	-0.502326	-0.294103	0.27538	0.324592	0.191743	0.456395	0.00422805	0.169092	-0.0699492	1.52172	0.862359	0.369463	2.37967	-1.38735	18	9
Traf4	0.292687	0.961102	2.64132	-0.300208	3.24746	0.340546	-0.114183	0.818747	-0.266528	2.56273	-2.16468	0.447761	-0.167448	0.641805	0.684204	0.823178	-0.558129	2.92533	2.26361	-1.68588	0.391987	1.21802	1.71521	1.45427	-1.25031		0.464563	18	8
Trappc6b	0.386568	0.00473994	0.708083	0.77734	0.0476905	0.403526	1.06213	0.0632059	1.67425	0.287289	-0.135337	-0.242957	-0.682189	0.0551544	-0.298084	0.303501	-0.015553	0.585621	-0.305035	-0.0757856	0.381715	-0.199465	0.763738	0.473093	1.52665	0.346476	-1.07391	18	9
Tril	-0.195693	0.893763	0.550271	0.246031	-0.490555	0.0680803	-0.638078	-0.776586	0.642841	2.72911	0.0332499	1.2718	1.01356	0.716081	-3.58202	0.31045	0.693421	-0.64244	0.583654	1.6495	1.07121	0.65011	1.21188	-0.0128483	1.17292			18	7
Triobp	0.501408	0.306548	-0.526366	-0.42962	1.31336	0.411679	-1.04859	-0.482916	0.566032	1.4271	-0.68133	-1.6357	0	-2.31082	0.53089	-0.0615367	0.0668711	0.32462	0.588964	0.27433	1.59527	0.200269	0.834574	1.15726	1.66755	3.29687	4.76205	18	8
Trp53rkb	0.979537	0.0622243	0.329581	0.953598	-0.0653826	0.337255	0.52838	-0.321916	3.31228	3.55022	0.217142	-0.419094	0.242358	-0.83837	1.03681	0.535362	-0.50631	0.555255	2.74945	0.292755	1.42377	1.08522	1.91015	-0.253749	-4.54307	-0.353478	-0.615704	18	9
Trpt1	0.101884	0.529738	0.940111	0.080947	1.53689	0.129372	0.512025	-0.134984	-1.49071	1.78623	0.855055	-0.370389	0.88996	0.0297973	0.442633	0.182716	-0.248117	0.682172	3.07185	-1.73975	-0.799374	0.00648708		0.716452	1.87314			18	6
Tsc22d4	0.366705	0.0710055	-0.127969	0.133596	0.0810022	0.165893	0.269143	-0.29222	-0.277542	3.14574	0.618473	0.538337	1.08807	-0.657909	-0.329892	0.445458	0.278509	0.180232	-0.326906	-0.54968	0.806527	0.0322891	1.32826	-0.212495	1.00907	0.302561	-1.88198	18	9
Tsg101	-0.0567591	0.0905189	0.643341	0.525817	1.3291	0.102652	0.417668	0.228555	0.00929124	0.281945	-0.0313488	-0.169954	-1.94544	-1.33419	-0.443416	0.121357	0.18145	0.845032	-0.733894	-0.438375	0.48011	0.124215	2.19116	1.12831	0.816774	-0.586584	6.08679	18	9
Tspan32	-0.125409	-0.443639	1.43242	-1.35888	1.63707	-0.625071	-2.75628	2.08214	0.461984	3.18964	1.74413	0.0998036	1.45552	5.12548e-15	3.37504	-1.68479	0.487854	0.195424	-0.0932592	1.53801	0.288584	0.0661325	1.31363	0.255223	-0.322286	0.907473	-3.14346	18	9
Ttc27	0.249734	0.396073	-2.30753	2.32643	2.30881	0.221375	1.11819	2.36053	-2.31562	3.65957	-0.101922	1.01292	0.0327749	1.68608	0.766592	0.533129	1.20261	0.729714	-0.121029	0.816071	-0.899057	-0.428297	0.901167	-0.261798	0		1.97524	18	7
Tubb2a	0.273798	0.280752	0.0565652	0.551997	0.595137	-0.00972001	0.25262	-0.622418	-0.0193351	0.625182	0.300437	0.261963	0.0573956	-0.0114713	0.118817	-0.18489	-0.0250207	-0.891025	0.0127181	1.27284	0.0233113	0.363825	2.8032	0.932023	0.341974	-2.26391		18	8
Tubgcp6	0.132081	-0.229664	1.02799	0.655244	2.83032	0.374845	-0.863541	-2.02229	-2.23357	2.05587	0.754316	0.722846	0.397939	-0.55738	0.0756831	-0.298901	0.0951856	3.48262	-0.286262	1.15173	0.608618	0.786656	0.745926	-1.88383	1.27539		1.82018	18	8
Tusc3	0.155664	0.902094	0.361735	0.543863	-0.234505	0.0839021	0.115552	-0.468201	-0.865026	-0.0663311	0.0707771	-0.0986256	0.832058	0.186553	-0.0313943	0.192944	0.543007	1.87034	0.396819	0.0623582	0.201993	0.417261	0.154945	0.687367	-1.71682	-1.61011	-3.79063	18	9
Txn1	0.427697	0.0412467	0.285039	0.477141	-0.0498319	0.274637	0.323676	-0.244367	-0.00738087	0.61558	0.0680577	-0.0294861	-0.290555	0.102608	-0.509831	0.278427	0.0660835	0.605229	-0.0719044	0.241356	0.499742	-0.0408141	0.822768	0.0258258	1.3196	0.890602	-2.48398	18	9
Txn2	0.40625	0.0470848	0.394692	-0.429629	0.909575	0.351326	0.600591	0.0107792	-0.415848	1.42264	0.0166682	-0.105286	-1.02355	0.0249459	-0.148714	0.0793169	0.388502	0.550422	0.285734	-0.159442	-0.057898	-0.03205	0.334871	0.416628	0.128675	0.245647	-0.222472	18	9
Tysnd1	-0.0645462	0.228645	-0.191901	4.19269	0.874232	0.173143	-2.8036	0.583447	-0.032298	0.93644	0.348126	0.221272	-1.1277	-0.891435	1.13789	1.35971	0.145367	-0.912153	-1.36867	0.850751	0.555744	0.0206714	0.749189	1.33363	1.30971	1.80276	0	18	8
U2af1	-0.0326485	0.117153	0.654243	0.0753778	0.190839	0.0789811	0.364773	-0.89352	-0.564232	0.702134	-0.0128048	-0.167882	-0.605529	0.206024	-0.34052	0.193506	0.154965	0.0323065	-0.0562647	0.500953	0.586091	0.0994294	1.75202	1.18097	-0.0686542	0.239336	0.395429	18	9
Ubald1	0.222405	0.337917	0.166744	2.04479	0.0393414	0.322959	-0.253962	1.46971	-0.722334	5.25864	0.160774	-0.351867	-1.09634	-0.607197	-0.516405	0.543267	0.0302412	0.376037	0.205343	-0.370598	-0.427946	0.860582	1.25977	1.96643	0.43225	0.305905	-0.072394	18	9
Ube2d1	0.261938	0.0809479	0.932412	1.57756	1.63508	0.121489	-0.670525	-1.4328	-1.06794	0.747613	-0.348951	0.0194526	-1.09025	0.294981	0.418087	0.0468372	0.0113061	0.597555	-0.115765	-2.28122	0.824987	0.24291	-1.85044	-1.61258	1.46744	4.03784	2.25991	18	9
Ube2d3	0.247219	0.0247609	0.0754247	0.0236352	-0.556036	0.116516	0.0169449	-0.192509	0.228685	0.0209445	-0.156925	-0.0204379	-0.535087	-0.954743	0.0617692	-0.0601841	-0.164509	0.23668	0.037868	0.843901	0.00752087	0.0557156	0.37218	0.205336	0.40489	0.0380869	-0.227397	18	9
Ube2r2	0.309656	0.466127	0.111471	1.43918	0.496067	-0.120674	0.268332	-0.181498	-1.27994	-0.783014	0.350654	-0.0398147	-0.184312	0.200669	-0.094517	0.321487	0.311814	0.0939223	-0.010781	0.339572	0.383148	0.154814	0.0785381	0.774022	0.901397	-2.27752	0.215552	18	9
Ubl4a	0.0155114	0.288849	-0.1505	1.50973	0.209178	0.465902	-0.156251	0.509927	0.210231	0.312107	-0.403135	-0.467531	0.0725359	0.850926	-0.902976	0.717988	0.187712	-1.01013	-0.186368	1.45837	0.682936	0.128461	0.0581723	0.28842	-3.64624	-0.680711	5.53917	18	9
Unc13d	1.04534	1.37953	-3.89759	0.209186	-0.773644	-0.133654	0.373119	0.459397	0.894611	1.47489	0.660022	-2.39389	2.41142	0.872792	0.331957	2.89962	-4.44305	-2.99965	1.88327	1.12114	1.93782	0.644663	-1.27923	0.0389336	0.669205	-0.25935	-1.8164	18	9
Uqcc2	0.183196	0.160615	0.151288	0.18386	0.607224	0.414584	-0.199072	0.502009	-0.366061	0.281516	0.120061	-0.22146	-0.348071	-0.124891	-0.155919	0.125589	0.328181	0.0491114	0.827467	-0.94088	0.379226	0.267928	0.592	0.38195	0.977676	-0.456885	-0.715879	18	9
Usf2	0.559588	0.167011	0.209857	0.452516	-0.276715	0.262489	1.15987	0.974876	0.166001	0.219221	0.272498	-0.106315	-0.42458	-1.06791	0.787127	0.180741	0.0514859	-0.0736808	0.148815	-0.282394	0.0118622	-0.0192776	-1.28114	0.10499	-1.33665	3.00945	3.36481	18	9
Vamp2	0.746633	0.296561	0.816167	0.277023	-0.590892	0.196273	0.0292787	0.860472	-0.469068	0.658094	0.11124	0.201514	-0.413313	-0.385841	0.104845	0.634471	0.78131	-0.375683	-0.254131	0.654334	0.301902	0.669144	-0.298939	0.337074	-0.0794853	-2.51538	1.4427	18	9
Vcam1	1.17961	0.509928	0.437468	-0.0955374	-0.353922	0.0142476	0.593806	0.307486	-2.12494	-0.617901	0.871215	1.08632	0.957363	-0.752575	2.04651	0.303506	0.915216	0.529131	0.501178	0.806736	-0.344385	-1.12268	1.74903	-0.326713	1.44979	3.62963	0	18	8
Vmac	0.276815	0.287193	4.26703	-0.446954	0.394851	0.390701	-1.02358	-1.45316	2.10058	1.94499	0.493044	0.406275	0.196308	-1.23096	-0.0714732	0.295949	1.00706	0.939544	-1.23141	-2.06893	1.24238	0.0424793	0.347103	1.53293	0	0.717443		18	7
Vps29	0.307529	0.154553	0.250555	0.348836	-0.596784	0.277978	-1.04774	0.291218	0.185509	-0.44655	-0.0716202	-0.232098	0.103846	-0.593902	-0.382953	0.255121	0.0194175	0.192312	0.440881	1.43973	0.383845	-0.115144	-0.0626033	0.100471	1.02603	0.519587	3.56058	18	9
Wdr1	0.113629	0.263761	-0.124297	0.416089	-0.775179	0.238364	0.923501	0.612006	0.461459	1.00789	0.176502	-0.0023461	-0.344078	-1.32492	0.858875	0.207472	-0.0545642	0.0510902	-0.995556	1.40018	-0.278561	-0.0860105	0.134407	0.254102	1.20887	1.49406	0.838198	18	9
Wdr24	0.127381	0.0384241	2.7071	3.79034	2.55501	0.480011	0.471153	1.19615	-2.87082	1.35521	-0.0478215	0.517071	0.135076	-1.29953	1.37453	0.610161	0.0454577	0.244399	0.626723	-2.0036	0.597445	-0.0762216	0	-0.843607	1.20773	0		18	6
Wdr83	0.146436	0.301426	-0.477913	-0.313374	-0.838022	0.353238	-0.377459	0.67529	0.125815	1.37669	-0.0540618	0.148549	-0.538464	0.750384	0.254186	0.236426	0.89704	0.181304	0.871163	3.03691	-0.00312685	0.321313	-3.2424	1.12641	-2.83408	2.79835	2.03773	18	9
Wdr83os	0.709469	0.356258	0.834815	0.22688	0.775316	0.253701	-0.633992	0.768782	-0.444331	0.97445	-0.137252	0.350832	-1.00998	0.118039	-0.836652	0.118931	0.335875	0.140226	-0.133498	1.08867	0.157275	0.173841	-0.591584	0.565424	-0.256865	-0.133224	0.913112	18	9
Xpnpep1	0.356247	0.219379	0.376958	-0.16518	1.01125	-0.129319	0.869223	0.357808	1.59884	0.0457907	0.450308	-0.258705	1.23938	-1.36273	0.450956	-0.179891	0.0817513	0.0702621	1.0849	4.36307	-0.0117041	0.267473	-2.89291	1.35748	1.88895	-0.0766955	-3.63731	18	9
Xpo6	0.213116	-0.04598	-0.872281	1.15925	4.17489	-0.040612	-0.0598476	-0.935095	-0.832088	-1.71752	0.0889196	0.0973778	0.149842	0.325758	0.300531	0.0437083	0.405253	0.0217048	0.630782	1.76235	0.222732	0.166287	2.04115	-1.29713	-1.01951	3.79173	2.02412	18	9
Ypel5	0.282318	0.195024	-0.155478	0.131071	0.0610157	0.249708	0.994487	-0.0619679	1.29839	-0.346339	-0.112111	0.171956	1.0954	-0.335269	-0.124158	-0.149623	0.0850094	-0.672115	0.0635139	0.732865	0.601578	0.276004	2.86286	0.376293	-0.387908	1.28863	0.00970366	18	9
[truncated: 19,341 more rows]

## Sheet: AGA
gene	OPC	OLG	OEG	NSC	ARP	ASC	EPC	CPC	NRP	ImmN	GABA	GLUT	DOPA	CHOL	NendC	EC	PC	VSMC	Hb_VC	VLMC	ABC	MG	MNC	MAC	DC	NEUT	NK	up	down
[truncated: 20,899 more rows]

[truncated: 7 more sheets: Aging, OO_OX, OY_OO, OY_OX, YO_YX, YO_YY, YY_YX]
