# Supplementary material for: Heterochronic parabiosis reprograms the mouse brain transcriptome by shifting aging signatures in multiple cell types
Source: Nat Aging. 2023 Mar 9;3(3):327–45. doi: 10.1038/s43587-023-00373-6 (PMC10154248; doi:10.1038/s43587-023-00373-6)
Supplement: Supplementary file 18 — Matrices of all identified significant GSEA terms per comparison across cell types. Fast preranked GSEA (fGSEA) Benjamini–Hochberg-adjusted P value for multiple comparisons ≤0.25 significant terms are collated per comparison across all cell types by NES. Pathway and process metaclasses are described in Methods. ‘Up’ column is the sum of cell types with NES > 0. ‘Down’ column is the sum of cell types with NES < 0. [file 43587_2023_373_MOESM18_ESM.xlsx]

## Sheet: RJV
GSEA_Term	Pathway	Process	OPC	OLG	OEG	NSC	ASC	EPC	CPC	GABA	GLUT	NendC	EC	PC	ABC	MG	MAC	up	down
GO_ATP_METABOLIC_PROCESS			1.88995	1.52591	1.69019	1.4758	1.56417	1.47526		1.63536	1.68257	1.45524	1.57798	1.36925	1.59457	1.69354	1.53407	14	0
GO_ATP_SYNTHESIS_COUPLED_ELECTRON_TRANSPORT			2.19382	1.98034	2.12675	1.68765	2.14164	1.8921		1.89645	2.11826	1.83964	1.98378	1.78992	1.91566	2.12202	1.92935	14	0
GO_CELLULAR_RESPIRATION	citric acid cycle & oxidative phosphorylation	Cellular respiration	2.03068	1.96223	1.90548	1.6187	1.93837	1.68422		1.60544	1.76738	1.42251	1.87151	1.42186	1.58504	1.92035	1.82021	14	0
GO_ELECTRON_TRANSPORT_CHAIN	citric acid cycle & oxidative phosphorylation	Cellular respiration	2.16883	1.67181	1.97409	1.64657	2.0821	1.72696		1.8899	1.88406	1.53713	2.04607	1.74526	1.81143	1.77629	1.70344	14	0
GO_ENERGY_DERIVATION_BY_OXIDATION_OF_ORGANIC_COMPOUNDS	citric acid cycle & oxidative phosphorylation	Cellular respiration	1.83564	1.81574	1.79331	1.45857	1.81328	1.75992		1.49298	1.51342	1.33008	1.82696	1.29421	1.43318	1.62132	1.68399	14	0
GO_OXIDATIVE_PHOSPHORYLATION	citric acid cycle & oxidative phosphorylation	Cellular respiration	2.16622	1.96372	2.09479	1.64016	2.10564	1.74166		1.81301	2.03312	1.74521	1.97072	1.77309	1.84426	2.10032	1.85332	14	0
GO_PROTON_TRANSMEMBRANE_TRANSPORT			1.61566	1.53637	1.69438	1.68844	1.61228	1.55231		1.69434	2.03081	1.66792	1.66516	1.50923	1.48799	1.57824	1.56869	14	0
GO_RESPIRATORY_ELECTRON_TRANSPORT_CHAIN			2.18179	1.95201	2.09548	1.64513	2.15811	1.87004		2.01323	2.15376	1.72639	2.02187	1.73614	1.83837	2.08241	1.89249	14	0
KEGG_ALZHEIMERS_DISEASE	citric acid cycle & oxidative phosphorylation	Cellular respiration	2.06558	1.79946	1.94734	1.7016	1.98579	1.65568		1.74066	1.79798	1.47817	1.76838	1.53868	1.94785	1.6796	1.5718	14	0
KEGG_OXIDATIVE_PHOSPHORYLATION	citric acid cycle & oxidative phosphorylation	Cellular respiration	2.11102	2.16885	2.16388	1.6927	1.98812	1.81474		1.8514	2.16368	1.72454	1.92797	1.81049	1.89024	1.99963	1.74065	14	0
KEGG_PARKINSONS_DISEASE	citric acid cycle & oxidative phosphorylation	Cellular respiration	2.14411	1.95244	2.04904	1.62878	2.03469	1.87244		1.87129	2.28854	1.74056	1.94986	1.72447	1.87094	1.96088	1.83729	14	0
REACTOME_RESPIRATORY_ELECTRON_TRANSPORT	citric acid cycle & oxidative phosphorylation	Cellular respiration	2.2121	2.15368	2.12662	1.6636	1.93182	1.81916		1.72725	2.15993	1.60258	2.12351	1.7147	1.77954	2.09799	1.66959	14	0
REACTOME_RESPIRATORY_ELECTRON_TRANSPORT_ATP_SYNTHESIS_BY_CHEMIOSMOTIC_COUPLING_AND_HEAT_PRODUCTION_BY_UNCOUPLING_PROTEINS			2.2504	2.14791	2.11019	1.7397	1.96583	1.81327		1.7495	2.19844	1.6346	2.13581	1.62264	1.7814	2.12441	1.6803	14	0
REACTOME_THE_CITRIC_ACID_TCA_CYCLE_AND_RESPIRATORY_ELECTRON_TRANSPORT			2.04315	2.20725	2.01996	1.75388	1.90094	1.70177		1.64466	1.90337	1.46568	2.10551	1.63363	1.75422	2.00809	1.63162	14	0
GO_GENERATION_OF_PRECURSOR_METABOLITES_AND_ENERGY	citric acid cycle & oxidative phosphorylation	Cellular respiration	1.81245	1.5854	1.59198	1.36254	1.6793	1.44693		1.5327	1.52459		1.80767	1.45165	1.39344	1.49254	1.51039	13	0
KEGG_HUNTINGTONS_DISEASE	citric acid cycle & oxidative phosphorylation	Cellular respiration	1.91283	1.92139	1.99137	1.50753	1.80993	1.6973		1.63684	1.60524		1.89605	1.72189	1.55827	1.7094	1.71072	13	0
REACTOME_METABOLISM_OF_AMINO_ACIDS_AND_DERIVATIVES	amino acid metabolism	Biosynthesis & Metabolism	1.96739	1.44395	1.74057	1.69688	1.92124	1.37673		1.47137	2.01535	1.50069	1.53104	1.39363	1.60162	1.38758		13	0
GO_AEROBIC_RESPIRATION	citric acid cycle & oxidative phosphorylation	Cellular respiration	1.71707	1.64709	1.67046	1.64742	1.722			1.62633	1.74612	1.64176	1.81119		1.60495	1.72095	1.81918	12	0
GO_MITOCHONDRIAL_ELECTRON_TRANSPORT_NADH_TO_UBIQUINONE			1.99904	1.99805	1.85686		1.90701	1.70337		1.6885	1.86221		1.75126	1.61263	1.79709	2.03852	1.78891	12	0
GO_PROTEIN_LOCALIZATION_TO_ENDOPLASMIC_RETICULUM	protein localization to ER	Protein targeting	2.23686		1.94386	1.78971	2.13105	1.71682		1.7819	2.44239	2.04069	1.36657		1.83346	1.39409	1.57005	12	0
REACTOME_REGULATION_OF_EXPRESSION_OF_SLITS_AND_ROBOS			2.37463		2.04572	1.80245	2.09968	1.64103		1.49376	2.45727	1.82654	1.44915		1.79379	1.38655	1.53623	12	0
REACTOME_SRP_DEPENDENT_COTRANSLATIONAL_PROTEIN_TARGETING_TO_MEMBRANE	translation	Gene expression	2.37221		1.96807	1.8172	2.33078	1.87912		2.01343	2.65621	2.13372	1.41565		2.05762	1.58746	1.75437	12	0
GO_COTRANSLATIONAL_PROTEIN_TARGETING_TO_MEMBRANE			2.43485		1.98923	1.81517	2.23452	1.88327		1.89725	2.6497	2.2135			2.05436	1.60976	1.71187	11	0
GO_ESTABLISHMENT_OF_PROTEIN_LOCALIZATION_TO_ENDOPLASMIC_RETICULUM	protein localization to ER	Protein targeting	2.36119		2.01843	1.77529	2.20722	1.7709		1.86156	2.5921	2.12567			2.00023	1.41331	1.68291	11	0
GO_NADH_DEHYDROGENASE_COMPLEX_ASSEMBLY			2.07803	1.98039	1.977		1.75233	1.62409		1.53763	1.75372		1.97509	1.68958	1.82426	1.85807		11	0
HALLMARK_OXIDATIVE_PHOSPHORYLATION	citric acid cycle & oxidative phosphorylation	Cellular respiration	2.26354	2.17426	2.01512	1.58128	2.20971			1.56112			2.23643	1.8379	1.69348	1.69215	1.57682	11	0
REACTOME_COMPLEX_I_BIOGENESIS			2.08494	1.97761	1.97664	1.56509	1.78801	1.69905			1.85726		1.98433	1.73678	1.83013	1.91782		11	0
REACTOME_EUKARYOTIC_TRANSLATION_ELONGATION			2.55555		2.05129	1.94232	2.38263	1.82962		2.07916	2.74708	2.40798	1.57927		2.09129	1.55549		11	0
GO_CELLULAR_DETOXIFICATION			2.04398	1.4544	1.65259					1.80233	1.77402	1.5956	1.76568	1.76548	1.54484	1.78439		10	0
GO_DETOXIFICATION	xenobiotic metabolism	Biosynthesis & Metabolism	2.00164	1.46869	1.63406					1.93957	1.95899	1.74551	1.69921	1.64597	1.54979	1.93559		10	0
GO_DRUG_METABOLIC_PROCESS			1.27308	1.56458	1.25206	1.34008	1.4469			1.28447			1.49706	1.38249	1.44462	1.51947		10	0
GO_MONOVALENT_INORGANIC_CATION_TRANSPORT					1.24366	1.29833	1.39571			1.54283	1.44252	1.35199	1.26918	1.27445	1.41079	1.27982		10	0
GO_PROTEIN_TARGETING_TO_MEMBRANE	protein localization to membrane	Protein targeting	2.14944		1.75454	1.62654	1.83572			1.57683	2.16094	1.75181			1.81075	1.5152	1.49239	10	0
REACTOME_EUKARYOTIC_TRANSLATION_INITIATION			2.48526		1.99672	1.84968	2.19165	1.63193		1.64433	2.53669	1.96326			1.85705		1.66421	10	0
REACTOME_RESPONSE_OF_EIF2AK4_GCN2_TO_AMINO_ACID_DEFICIENCY			2.49745		1.94251	1.85731	2.27385	1.7744		1.71262	2.67601	2.16124			1.99635		1.69526	10	0
REACTOME_SELENOAMINO_ACID_METABOLISM			2.29579		1.85958	1.83368	2.21667	1.71525		1.69445	2.59242	2.13617			1.94386		1.58435	10	0
REACTOME_SIGNALING_BY_ROBO_RECEPTORS			2.22645		1.9754	1.70272	1.90945	1.61394		1.33548	2.12905	1.65168			1.58522	1.35709		10	0
REACTOME_TRANSLATION	translation	Gene expression	2.37478	1.71044	1.85473	1.53884	2.03884			1.32532	1.88821		1.48297		1.66988	1.30829		10	0
GO_AEROBIC_ELECTRON_TRANSPORT_CHAIN			1.7853		1.69621		1.74918			1.83443	2.10448	1.99662	1.75309		1.85393	1.80344		9	0
GO_MITOCHONDRIAL_RESPIRATORY_CHAIN_COMPLEX_ASSEMBLY	citric acid cycle & oxidative phosphorylation	Cellular respiration	2.00295	2.03326	1.84368	1.46702	1.83744						1.8199	1.56892	1.71884	1.75394		9	0
GO_MITOCHONDRION_ORGANIZATION			1.73025	1.57517	1.54942	1.30127	1.52252	1.39029					1.35941		1.34174	1.28419		9	0
GO_NUCLEAR_TRANSCRIBED_MRNA_CATABOLIC_PROCESS_NONSENSE_MEDIATED_DECAY	mRNA metabolism	RNA metabolism	2.27359		1.78051	1.73605	1.9801	1.77014		1.47612	2.56126	2.23802			1.66958			9	0
GO_PROTEIN_TARGETING	protein localization	Protein targeting	1.83062		1.68053	1.34441	1.54981	1.42276			1.6765	1.37256			1.43907	1.31006		9	0
GO_VIRAL_GENE_EXPRESSION			2.01587		1.57084	1.49054	1.72082	1.68114		1.37953	2.33677	1.87384			1.54221			9	0
KEGG_CARDIAC_MUSCLE_CONTRACTION	heart contraction	Tissue contraction	1.54403		1.68085		1.67998			1.90635	2.0376	1.76628	1.66831		1.76271	1.58111		9	0
KEGG_RIBOSOME	ribosome biogenesis	Gene expression	2.46046		1.98217	1.90104	2.27755	1.85852		2.00925	2.71191	2.2759			2.08609			9	0
REACTOME_INFLUENZA_INFECTION			2.24112		1.58402	1.74422	1.84221	1.59411		1.47187	2.47228	1.98609			1.59972			9	0
REACTOME_NONSENSE_MEDIATED_DECAY_NMD			2.30925		1.86788	1.82734	2.1257	1.73264		1.56937	2.54937	2.28956			1.79125			9	0
GO_ESTABLISHMENT_OF_PROTEIN_LOCALIZATION_TO_MEMBRANE	protein localization to membrane	Protein targeting	1.97876		1.49771	1.41604	1.63894				1.9247	1.38216			1.62543	1.32128		8	0
GO_SMALL_MOLECULE_CATABOLIC_PROCESS	small molecule metabolism	Biosynthesis & Metabolism	1.37165	1.65899	1.31665					1.64575	1.37934		1.81709	1.45484		1.49131		8	0
GO_TRANSLATIONAL_INITIATION	translation	Gene expression	2.0067		1.61572	1.69408	1.78082	1.53715			2.24639	1.54907			1.47113			8	0
REACTOME_CELLULAR_RESPONSES_TO_EXTERNAL_STIMULI			2.03188		1.39278	1.53206	1.43583	1.45419			1.76342	1.40233			1.44303			8	0
REACTOME_GLUCONEOGENESIS			1.91342	1.69949		1.67557				1.5972			1.65102	1.74283	1.59067	1.78669		8	0
REACTOME_RRNA_PROCESSING			2.12331		1.66127	1.42782	1.56546			1.40838	2.29045	1.71864			1.5577			8	0
GO_ANTIBIOTIC_CATABOLIC_PROCESS			1.75038		1.52086		1.75077			1.55186			1.82408	1.81339	1.60744			7	0
GO_ANTIBIOTIC_METABOLIC_PROCESS			1.56251		1.5231		1.66896						1.79381	1.58793	1.63332	1.50712		7	0
GO_ESTABLISHMENT_OF_PROTEIN_LOCALIZATION_TO_ORGANELLE	protein localization to organelle	Protein targeting	1.65458		1.4638	1.36495	1.42431				1.69688	1.44533			1.36524			7	0
GO_MYELOID_LEUKOCYTE_MEDIATED_IMMUNITY	immune response	Immune response	1.33127	1.23713	1.41466	1.37133				1.22999			1.42743		1.39645			7	0
GO_ORGANIC_ANION_TRANSPORT	ion transport	Ion transport		1.25622						1.55961	1.2918	1.39051	1.63451	1.28794		1.48074		7	0
GO_SUBSTANTIA_NIGRA_DEVELOPMENT	nervous system development	Tissue development	1.49413			1.61971				1.7631	1.62942	1.6954			1.73986	1.71303		7	0
KEGG_GLYCOLYSIS_GLUCONEOGENESIS	glycolysis/gluconeogenesis	Cellular respiration	1.60394	1.52644	1.51137					1.62289			1.75893	1.7953	1.51855			7	0
REACTOME_ACTIVATION_OF_THE_MRNA_UPON_BINDING_OF_THE_CAP_BINDING_COMPLEX_AND_EIFS_AND_SUBSEQUENT_BINDING_TO_43S	translation	Gene expression	2.32036		1.73972	1.6788	1.87914				2.25089	1.69425			1.62782			7	0
REACTOME_NEUTROPHIL_DEGRANULATION			1.36857	1.25772	1.44891	1.39945				1.24944			1.48357		1.4844			7	0
REACTOME_PROTEIN_LOCALIZATION			1.60857	1.77143	1.51645		1.58632						1.74248	1.46981		1.4431		7	0
GO_CELLULAR_RESPONSE_TO_TOXIC_SUBSTANCE	xenobiotic metabolism	Biosynthesis & Metabolism	1.80417		1.37601					1.52481	1.50323		1.50901			1.51929		6	0
GO_COFACTOR_METABOLIC_PROCESS			1.29556	1.81354			1.38442						1.67598	1.51717		1.45242		6	0
GO_FATTY_ACID_DERIVATIVE_METABOLIC_PROCESS	fatty acid metabolism	Biosynthesis & Metabolism	1.3675	1.59005						1.43912		1.55099	1.4279				1.57654	6	0
GO_HYDROGEN_PEROXIDE_CATABOLIC_PROCESS			1.75882				1.73574			1.67202	1.81612		1.78577	1.66607				6	0
GO_MITOCHONDRIAL_TRANSLATIONAL_TERMINATION			2.10987	2.42933	1.69376							-1.91288	1.68732	1.50717	1.45049			6	1
GO_MITOCHONDRIAL_TRANSMEMBRANE_TRANSPORT	mitrochondrial transmembrane transport	Transport	1.69975	1.55218	1.52408	1.53294	1.60286						1.55686					6	0
GO_NUCLEAR_TRANSCRIBED_MRNA_CATABOLIC_PROCESS			1.97		1.37483	1.44855	1.51278				2.23635	1.9232						6	0
GO_NUCLEOSIDE_PHOSPHATE_BIOSYNTHETIC_PROCESS	citric acid cycle & oxidative phosphorylation	Cellular respiration	1.4768	1.6228	1.3949		1.47851						1.56727			1.58035		6	0
GO_ORGANIC_ACID_TRANSPORT	organic acid transport	Transport		1.34501						1.61886		1.5854	1.71685	1.31358		1.54907		6	0
GO_POSITIVE_REGULATION_OF_AMINE_TRANSPORT	regulation of amine transport	Transport					1.81164	1.75192		1.8332		1.73768	1.74397			1.81381		6	0
GO_PURINE_CONTAINING_COMPOUND_BIOSYNTHETIC_PROCESS	citric acid cycle & oxidative phosphorylation	Cellular respiration	1.57603	1.75922	1.42987		1.56953						1.58709			1.67809		6	0
GO_REGULATION_OF_EXCRETION	regulation of excretion	Body system process	1.68577	1.54354						1.76786	1.86272				1.6247	1.81926		6	0
GO_RESPONSE_TO_COPPER_ION	response to ion	Cellular response	1.70587		1.62609					1.62907	1.96742	1.94722				2.06693		6	0
GO_RIBOSE_PHOSPHATE_BIOSYNTHETIC_PROCESS			1.51611	1.79863	1.44716		1.48551						1.57476			1.5795		6	0
GO_TRANSLATIONAL_ELONGATION	translation	Gene expression	2.03642	2.06943	1.71249							-1.51754	1.65606	1.41771	1.47187			6	1
HALLMARK_XENOBIOTIC_METABOLISM	xenobiotic metabolism	Biosynthesis & Metabolism	1.49377	1.48354						1.33128			1.66281		1.45088	1.34891		6	0
REACTOME_MITOCHONDRIAL_TRANSLATION			2.09995	2.41375	1.73526							-1.90404	1.67842	1.57167	1.43498			6	1
REACTOME_THE_ROLE_OF_GTSE1_IN_G2_M_PROGRESSION_AFTER_G2_CHECKPOINT			2.02984	1.72291	1.88336	1.65392							1.53167	1.55597				6	0
GO_ANAPHASE_PROMOTING_COMPLEX_DEPENDENT_CATABOLIC_PROCESS	APC/C-mediated degradation	Degradation	1.99255	1.68228	1.99444								1.77113	1.68764				5	0
GO_ATP_BIOSYNTHETIC_PROCESS	citric acid cycle & oxidative phosphorylation	Cellular respiration	1.8165	1.6568	1.65223	1.71701	1.56447											5	0
GO_CELLULAR_AMINO_ACID_METABOLIC_PROCESS				1.52269	1.44397	1.3461	1.41788						1.58924					5	0
GO_CELLULAR_KETONE_METABOLIC_PROCESS	ketone metabolism	Biosynthesis & Metabolism	1.38851	1.55271	1.50003								1.6274	1.44043				5	0
GO_CELLULAR_RESPONSE_TO_CADMIUM_ION			1.82677		1.54357					1.65541	1.80699					1.74019		5	0
GO_DICARBOXYLIC_ACID_TRANSPORT	organic acid transport	Transport			1.52405					1.76332			1.55973		1.45709	1.58451		5	0
GO_DRUG_CATABOLIC_PROCESS							1.69337						1.62815	1.64065	1.50077	1.68255		5	0
GO_EXCRETION			1.47023				1.71466			1.77254	1.7701					1.57449		5	0
GO_LIPID_CATABOLIC_PROCESS	lipid metabolism	Biosynthesis & Metabolism		1.3405						1.29025	1.43144			1.34773	1.33939			5	0
GO_MITOCHONDRIAL_GENE_EXPRESSION			1.91736	2.209	1.4964							-1.46339	1.57103	1.43422				5	1
GO_MITOCHONDRIAL_TRANSLATION	mitochondrial translation	Gene expression	2.01726	2.2787	1.61257							-1.54869	1.55065	1.44539				5	1
GO_MITOCHONDRIAL_TRANSPORT	mitrochondrial transmembrane transport	Transport	1.7611	1.50895	1.31491								1.44501		1.37708			5	0
GO_NEGATIVE_REGULATION_OF_RELEASE_OF_CYTOCHROME_C_FROM_MITOCHONDRIA	regulation of cytochrome c release	Cell death	1.59129	1.8178						1.71946			1.58743		1.58088			5	0
GO_NEUROPEPTIDE_SIGNALING_PATHWAY	GPCR signaling	Cell signaling			1.83985		1.65261						1.90412	1.54525		1.81784		5	0
GO_NUCLEOSIDE_TRIPHOSPHATE_BIOSYNTHETIC_PROCESS	citric acid cycle & oxidative phosphorylation	Cellular respiration	1.82938	1.79481	1.62424	1.55723							1.58295					5	0
GO_NUCLEOSIDE_TRIPHOSPHATE_METABOLIC_PROCESS	citric acid cycle & oxidative phosphorylation	Cellular respiration	1.7681	1.58914	1.58754								1.51448			1.49255		5	0
GO_ORGANIC_ACID_CATABOLIC_PROCESS	organic acid metabolism	Biosynthesis & Metabolism	1.43969	1.75912						1.39378	1.45875		1.6424					5	0
GO_POSITIVE_REGULATION_OF_ORGANIC_ACID_TRANSPORT	regulation of organic acid transport	Transport						1.86552		1.78466		1.70201	1.7664			1.82636		5	0
GO_REGULATION_OF_CELLULAR_AMINO_ACID_METABOLIC_PROCESS	regulation of amino acid metabolism	Biosynthesis & Metabolism	1.83294	1.63003	1.75022								1.72842	1.82487				5	0
GO_REGULATION_OF_OXIDOREDUCTASE_ACTIVITY	regulation of oxidoreductase activity	Enzyme activity			1.44599					1.60289	1.63863		1.40972			1.83034		5	0
GO_REGULATION_OF_RELEASE_OF_CYTOCHROME_C_FROM_MITOCHONDRIA	regulation of cytochrome c release	Cell death	1.83225	1.92903						1.5805			1.68441			1.60592		5	0
GO_REGULATION_OF_RENAL_SYSTEM_PROCESS	regulation of renal system process	Body system process	1.83118	1.62406						1.98874	2.05078					1.69306		5	0
GO_RENAL_SODIUM_EXCRETION			1.67721	1.72204						1.9121	1.88832					1.79315		5	0
GO_RESPONSE_TO_INORGANIC_SUBSTANCE			1.26381			1.29682				1.25133	1.29619					1.26708		5	0
GO_RESPONSE_TO_TOXIC_SUBSTANCE	xenobiotic metabolism	Biosynthesis & Metabolism	1.65416							1.6097	1.52956	1.45026				1.65564		5	0
GO_RNA_CATABOLIC_PROCESS	RNA metabolism	RNA metabolism	1.72419		1.42746	1.41993					1.88444	1.42849						5	0
GO_SULFUR_COMPOUND_METABOLIC_PROCESS				1.4903						1.52404			1.59242	1.32599		1.28387		5	0
HALLMARK_ADIPOGENESIS	adipocyte differentiation	Cell differentiation	1.53539	1.41112						1.51469			1.37368			1.36972		5	0
KEGG_PROTEASOME	ubiquitin proteasome pathway	Degradation	1.88093	1.95932	1.96506							-1.71347	1.58964	1.74468				5	1
REACTOME_ABC_TRANSPORTER_DISORDERS			1.57231	1.5338	1.93921								1.56171	1.63394				5	0
REACTOME_ANTIGEN_PROCESSING_CROSS_PRESENTATION	antigen processing & presentation	Immune response	1.73623		1.77214								1.50063	1.58071	1.55075			5	0
REACTOME_APC_C_CDH1_MEDIATED_DEGRADATION_OF_CDC20_AND_OTHER_APC_C_CDH1_TARGETED_PROTEINS_IN_LATE_MITOSIS_EARLY_G1	regulation of mitotic cell cycle by proteasomal degradation	Cell cycle	1.93508	1.68152	1.9757								1.82417	1.54763				5	0
REACTOME_APC_C_MEDIATED_DEGRADATION_OF_CELL_CYCLE_PROTEINS			1.95161	1.45329	1.9371								1.82679	1.63235				5	0
REACTOME_ASSEMBLY_OF_THE_PRE_REPLICATIVE_COMPLEX	regulation of mitotic cell cycle by proteasomal degradation	Cell cycle	1.8408	1.8556	1.96075								1.65373	1.65166				5	0
REACTOME_ASYMMETRIC_LOCALIZATION_OF_PCP_PROTEINS			1.54615	1.8093	1.82933								1.5531	1.67605				5	0
REACTOME_AUF1_HNRNP_D0_BINDS_AND_DESTABILIZES_MRNA			1.94199	1.82508	1.86305								1.52524	1.67709				5	0
REACTOME_CROSS_PRESENTATION_OF_SOLUBLE_EXOGENOUS_ANTIGENS_ENDOSOMES	antigen processing & presentation	Immune response	1.91758	1.71734	1.85425							-1.72697	1.64854	1.80058				5	1
REACTOME_DECTIN_1_MEDIATED_NONCANONICAL_NF_KB_SIGNALING			1.80052	1.79253	2.05359								1.53217	1.65143				5	0
REACTOME_DEFECTIVE_CFTR_CAUSES_CYSTIC_FIBROSIS			1.72837	1.71423	1.9655								1.68361	1.58156				5	0
REACTOME_DEGRADATION_OF_DVL			1.85734	1.92707	1.85624								1.60111	1.83123				5	0
REACTOME_DNA_REPLICATION			1.67898		1.87296	1.44308							1.54742	1.70445				5	0
REACTOME_DNA_REPLICATION_PRE_INITIATION			1.73039	1.68443	1.87219								1.55232	1.62277				5	0
REACTOME_FATTY_ACID_METABOLISM			1.44888	1.56322								1.59067	1.5316			1.53744		5	0
REACTOME_METABOLISM_OF_POLYAMINES			1.84861	1.87006	1.83045								1.59504	1.85768				5	0
REACTOME_NEGATIVE_REGULATION_OF_NOTCH4_SIGNALING			1.76925	1.68772	2.01765								1.72801	1.71888				5	0
REACTOME_ORC1_REMOVAL_FROM_CHROMATIN	regulation of mitotic cell cycle by proteasomal degradation	Cell cycle	1.78951	1.5571	2.05115								1.64905	1.699				5	0
REACTOME_PCP_CE_PATHWAY			1.6522	1.61086	1.82177								1.57001	1.85709				5	0
REACTOME_REGULATION_OF_RUNX3_EXPRESSION_AND_ACTIVITY			1.64872	1.85809	1.92175								1.73917	1.76848				5	0
REACTOME_STABILIZATION_OF_P53			1.78341	1.79812	1.82502								1.52556	1.58417				5	0
REACTOME_TNFR2_NON_CANONICAL_NF_KB_PATHWAY			1.63126	1.51642	2.13424								1.48577	1.84254				5	0
GO_ACID_SECRETION	organic acid transport	Transport								1.64485		1.50006	1.47215			1.75492		4	0
GO_ALCOHOL_CATABOLIC_PROCESS	organic hydroxy compound metabolism	Biosynthesis & Metabolism								1.67394			1.59639		1.56687	1.69664		4	0
GO_ALPHA_AMINO_ACID_CATABOLIC_PROCESS	amino acid metabolism	Biosynthesis & Metabolism		1.66992						1.59578	1.47503					1.62336		4	0
GO_AMYLOID_FIBRIL_FORMATION										1.77043			1.67808	1.6941		1.65298		4	0
GO_AMYLOID_PRECURSOR_PROTEIN_METABOLIC_PROCESS										1.53759	1.80996	1.77042				1.51418		4	0
GO_ANTIGEN_PROCESSING_AND_PRESENTATION	antigen processing & presentation	Immune response	1.61919		1.64599								1.35433	1.49344				4	0
GO_ANTIGEN_PROCESSING_AND_PRESENTATION_OF_EXOGENOUS_PEPTIDE_ANTIGEN_VIA_MHC_CLASS_I	antigen processing & presentation	Immune response	1.68247		1.86244								1.58934	1.55581				4	0
GO_ANTIGEN_PROCESSING_AND_PRESENTATION_OF_PEPTIDE_ANTIGEN	antigen processing & presentation	Immune response	1.68352		1.64634								1.42521	1.45239				4	0
GO_ANTIGEN_PROCESSING_AND_PRESENTATION_OF_PEPTIDE_ANTIGEN_VIA_MHC_CLASS_I	antigen processing & presentation	Immune response	1.6201		1.74187								1.55408	1.61347				4	0
GO_ANTIMICROBIAL_HUMORAL_RESPONSE	immune response	Immune response	1.8269		1.73628						1.74336			1.81339				4	0
GO_BENZENE_CONTAINING_COMPOUND_METABOLIC_PROCESS			1.57624		1.5696						1.72126					1.77082		4	0
GO_CELLULAR_LIPID_CATABOLIC_PROCESS	lipid metabolism	Biosynthesis & Metabolism	1.32974	1.43896						1.40275	1.51311							4	0
GO_CELLULAR_MODIFIED_AMINO_ACID_METABOLIC_PROCESS										1.39	1.51724			1.60723		1.34167		4	0
GO_COFACTOR_CATABOLIC_PROCESS							1.69802						1.69473	2.08775		1.54544		4	0
GO_CYTOPLASMIC_TRANSLATION	translation	Gene expression	2.02531		1.53123						1.83891				1.51599			4	0
GO_DEFENSE_RESPONSE_TO_GRAM_NEGATIVE_BACTERIUM			1.64032	1.58278							1.78922	1.84477						4	0
GO_FATTY_ACID_METABOLIC_PROCESS	fatty acid metabolism	Biosynthesis & Metabolism	1.2895	1.6498	1.29041								1.38858					4	0
GO_FLUID_TRANSPORT	fluid transport	Transport					1.98793	1.72379		1.88914			1.62542					4	0
GO_GLUCOSE_CATABOLIC_PROCESS	glycolysis/gluconeogenesis	Cellular respiration	1.49324	1.64013						1.66963			1.65597					4	0
GO_GLUTAMATE_SECRETION	glutamate secretion	Neurotransmission			1.52187					1.5755			1.67178			1.57717		4	0
GO_HYDROGEN_PEROXIDE_METABOLIC_PROCESS	xenobiotic metabolism	Biosynthesis & Metabolism	1.6624		1.50131								1.72287			1.60934		4	0
GO_INNER_MITOCHONDRIAL_MEMBRANE_ORGANIZATION	mitochondrial membrane organization	Organelle dynamics	1.75702	1.63432		1.60221							1.60582					4	0
GO_KILLING_OF_CELLS_OF_OTHER_ORGANISM			1.71922	1.75698	1.63134								1.63987					4	0
GO_MONOCARBOXYLIC_ACID_BIOSYNTHETIC_PROCESS				1.49961			1.45889			1.4562			1.4427					4	0
GO_NEGATIVE_REGULATION_OF_AMYLOID_PRECURSOR_PROTEIN_CATABOLIC_PROCESS										1.83696	2.07282	1.89501				1.86913		4	0
GO_NEGATIVE_REGULATION_OF_NERVOUS_SYSTEM_PROCESS			1.57101			1.70397		1.77897					1.72143					4	0
GO_NEURAL_NUCLEUS_DEVELOPMENT	nervous system development	Tissue development								1.59228	1.628				1.76383	1.65444		4	0
GO_ORGANIC_ACID_BIOSYNTHETIC_PROCESS	organic acid metabolism	Biosynthesis & Metabolism		1.38365			1.48558			1.57272			1.49523					4	0
GO_PEPTIDE_HORMONE_PROCESSING	hormone metabolism	Biosynthesis & Metabolism				1.64067	2.0173						1.74737			1.92761		4	0
GO_POSITIVE_REGULATION_OF_AMINO_ACID_TRANSPORT							1.66942			1.67839			1.8452			1.65596		4	0
GO_POSITIVE_REGULATION_OF_BLOOD_PRESSURE	regulation of blood pressure	Body system process		1.55639	1.51421								1.88647			1.72244		4	0
GO_POSITIVE_REGULATION_OF_MONOOXYGENASE_ACTIVITY	regulation of oxidoreductase activity	Enzyme activity								1.66211	1.80638	1.66593				1.68468		4	0
GO_POSITIVE_REGULATION_OF_OXIDOREDUCTASE_ACTIVITY	regulation of oxidoreductase activity	Enzyme activity								1.63592	1.74358		1.57209			1.691		4	0
GO_PURINE_CONTAINING_COMPOUND_METABOLIC_PROCESS	citric acid cycle & oxidative phosphorylation	Cellular respiration		1.3402						1.29376			1.38511			1.2738		4	0
GO_PURINE_NUCLEOSIDE_TRIPHOSPHATE_METABOLIC_PROCESS			1.73389		1.58388	1.62336							1.58371					4	0
GO_REGULATION_OF_AMINO_ACID_TRANSPORT	regulation of amino acid transport	Transport	1.51555							1.58116			1.71346			1.84238		4	0
GO_REGULATION_OF_BLOOD_PRESSURE	regulation of blood pressure	Body system process					1.60077			1.47755		1.6931				1.75806		4	0
GO_REGULATION_OF_CELLULAR_AMINE_METABOLIC_PROCESS	regulation of amino acid metabolism	Biosynthesis & Metabolism	1.89271		1.71438								1.6577	1.56598				4	0
GO_REGULATION_OF_MEMBRANE_POTENTIAL								1.56215		1.52966			1.31363			1.30671		4	0
GO_REGULATION_OF_ORGANIC_ACID_TRANSPORT	regulation of organic acid transport	Transport	1.51767							1.55454		1.74944				1.82478		4	0
GO_REGULATION_OF_SENSORY_PERCEPTION	regulation of sensory perception	Sensory perception	1.46029	1.59869						1.78918						1.74467		4	0
GO_RELEASE_OF_CYTOCHROME_C_FROM_MITOCHONDRIA	apoptotic mitochondrial changes	Cell death	1.82747	1.95007									1.73158			1.50215		4	0
GO_RESPONSE_TO_CADMIUM_ION	response to ion	Cellular response	1.5316							1.66843		1.6955				1.59836		4	0
GO_RESPONSE_TO_FOOD					1.4853					1.75923			1.857			1.86683		4	0
GO_RIBONUCLEOSIDE_TRIPHOSPHATE_BIOSYNTHETIC_PROCESS	nucleic acid metabolism	Biosynthesis & Metabolism	1.78463	1.71303	1.54459								1.54337					4	0
GO_RIBONUCLEOSIDE_TRIPHOSPHATE_METABOLIC_PROCESS			1.68034	1.54156	1.44848								1.53555					4	0
GO_RIBOSOME_ASSEMBLY	ribosome biogenesis	Gene expression	1.90599		1.48512		1.61293				1.75369							4	0
GO_SENSORY_PERCEPTION_OF_PAIN	sensory perception of pain	Sensory perception	1.38249	1.72022	1.52403					1.46567								4	0
GO_TERPENOID_METABOLIC_PROCESS	terpenoid metabolism	Biosynthesis & Metabolism								1.58485	1.74022		1.51151		1.48962			4	0
GO_TRANSLATIONAL_TERMINATION	translation	Gene expression	2.07531	2.11304	1.62432							-1.91341	1.5941					4	1
GO_ZINC_ION_HOMEOSTASIS	ion transport	Ion transport								1.64212		1.84871		1.69746		1.71311		4	0
HALLMARK_COAGULATION				1.44365	1.45853					1.7503						1.49599		4	0
HALLMARK_FATTY_ACID_METABOLISM	fatty acid metabolism	Biosynthesis & Metabolism	1.44157	1.61492									1.69929	1.60403				4	0
HALLMARK_MYOGENESIS	muscle development	Tissue development					1.45292			1.43273	1.57836	1.53525						4	0
KEGG_DRUG_METABOLISM_CYTOCHROME_P450	xenobiotic metabolism	Biosynthesis & Metabolism								1.66996	1.71859		1.90888			1.75317		4	0
KEGG_METABOLISM_OF_XENOBIOTICS_BY_CYTOCHROME_P450	xenobiotic metabolism	Biosynthesis & Metabolism								1.72193	1.80714		1.99302			1.69761		4	0
KEGG_PPAR_SIGNALING_PATHWAY	PPAR signaling	Cell signaling			1.5483					1.85146	1.67557		1.57406					4	0
REACTOME_ADORA2B_MEDIATED_ANTI_INFLAMMATORY_CYTOKINES_PRODUCTION			1.52092				1.72792			1.52776						1.72161		4	0
REACTOME_ANTIMICROBIAL_PEPTIDES				1.91093	1.64762									2.13036		1.97605		4	0
REACTOME_ASSEMBLY_AND_CELL_SURFACE_PRESENTATION_OF_NMDA_RECEPTORS			1.53851			1.65929				1.75006				1.63889				4	0
REACTOME_DEGRADATION_OF_AXIN			1.77867		1.96926								1.58603	1.72745				4	0
REACTOME_DEGRADATION_OF_GLI1_BY_THE_PROTEASOME			1.67605		1.981								1.62427	1.64063				4	0
REACTOME_DETOXIFICATION_OF_REACTIVE_OXYGEN_SPECIES			1.95382		1.53943		1.81433						1.63991					4	0
REACTOME_FCERI_MEDIATED_NF_KB_ACTIVATION			1.56218		1.8367								1.51382	1.66084				4	0
REACTOME_MITOCHONDRIAL_PROTEIN_IMPORT	mitrochondrial protein transport	Protein targeting	1.7801	1.87688			1.84739						1.64203					4	0
REACTOME_PEPTIDE_HORMONE_METABOLISM							1.74734			1.50468				1.78375		1.74903		4	0
REACTOME_RUNX1_REGULATES_TRANSCRIPTION_OF_GENES_INVOLVED_IN_DIFFERENTIATION_OF_HSCS			1.72289	1.53792	1.83308								1.53968					4	0
REACTOME_SWITCHING_OF_ORIGINS_TO_A_POST_REPLICATIVE_STATE			1.80067		2.07952								1.70715	1.72739				4	0
REACTOME_TP53_REGULATES_METABOLIC_GENES			1.56378								1.52047	1.67149			1.49408			4	0
GO_ACIDIC_AMINO_ACID_TRANSPORT	amino acid transport	Transport								1.64441			1.60943			1.6492		3	0
GO_ALPHA_AMINO_ACID_METABOLIC_PROCESS	amino acid metabolism	Biosynthesis & Metabolism		1.44166			1.47844			1.43272								3	0
GO_AMINE_METABOLIC_PROCESS	amine metabolism	Biosynthesis & Metabolism	1.64064		1.54761								1.51982					3	0
GO_AMINO_ACID_TRANSPORT	amino acid transport	Transport								1.58445			1.78816			1.46941		3	0
GO_ANION_TRANSMEMBRANE_TRANSPORT	ion transport	Ion transport		1.29278						1.47848			1.49843					3	0
GO_ANION_TRANSPORT													1.53125	1.28355		1.43274		3	0
GO_APOPTOTIC_MITOCHONDRIAL_CHANGES	apoptotic mitochondrial changes	Cell death	1.72973	1.55428	1.40309													3	0
GO_ATP_SYNTHESIS_COUPLED_PROTON_TRANSPORT			1.80029	1.64226	1.63196													3	0
GO_BICARBONATE_TRANSPORT	inorganic acid transport	Transport	1.50503					1.85174		1.55902								3	0
GO_CELL_RECOGNITION	cell recognition	Cell communication					1.53311			1.55493	1.54072							3	0
GO_CELLULAR_NITROGEN_COMPOUND_CATABOLIC_PROCESS			1.57399		1.36146	1.37472												3	0
GO_CIRCULATORY_SYSTEM_PROCESS	circulatory system process	Body system process						1.37062		1.63449						1.36834		3	0
GO_DIVALENT_INORGANIC_CATION_HOMEOSTASIS										1.54053	1.28837	1.39741						3	0
GO_ENDOTHELIAL_CELL_MIGRATION	endothelial cell migration	Cell migration								1.63383		1.42207				1.4949		3	0
GO_ERK1_AND_ERK2_CASCADE	ERK signaling	Cell signaling								1.43869					1.37834	1.38443		3	0
GO_EXTRACELLULAR_STRUCTURE_ORGANIZATION	extracellular matrix organization	Extracellular matrix organization			-1.30229		1.40468					1.44405			1.38629			3	1
GO_FATTY_ACID_BETA_OXIDATION	fatty acid metabolism	Biosynthesis & Metabolism	1.53865	1.56301									1.63972					3	0
GO_GLIAL_CELL_DIFFERENTIATION	glial cell differentiation	Cell differentiation		1.31913	1.39452										1.53453			3	0
GO_HORMONE_METABOLIC_PROCESS	hormone metabolism	Biosynthesis & Metabolism											1.48995		1.57469	1.39565		3	0
GO_HUMORAL_IMMUNE_RESPONSE_MEDIATED_BY_CIRCULATING_IMMUNOGLOBULIN	immune response	Immune response	-1.89279		1.47527										1.61803	1.56943		3	1
GO_ICOSANOID_METABOLIC_PROCESS			1.45749									1.73534			1.53834			3	0
GO_KERATINIZATION			1.69606			-1.82558	1.72665							1.65536				3	1
GO_LEARNING	learning, memory & cognition	Behavior				1.4499				1.7158						1.40304		3	0
GO_LIPID_OXIDATION	fatty acid metabolism	Biosynthesis & Metabolism		1.49949							1.58903		1.71544					3	0
GO_MITOCHONDRIAL_MEMBRANE_ORGANIZATION	mitochondrial membrane organization	Organelle dynamics	1.80883	1.55852		1.45996												3	0
GO_MONOCARBOXYLIC_ACID_CATABOLIC_PROCESS	organic acid metabolism	Biosynthesis & Metabolism	1.58816	1.50378									1.7153					3	0
GO_MONOCARBOXYLIC_ACID_TRANSPORT	organic acid transport	Transport								1.47236			1.5827			1.4796		3	0
GO_MONOVALENT_INORGANIC_ANION_HOMEOSTASIS													1.87414		1.57705	1.70386		3	0
GO_MYELOID_LEUKOCYTE_ACTIVATION	leukocyte activation	Immune response			1.43127	1.30191									1.31866			3	0
GO_NADH_METABOLIC_PROCESS	glycolysis/gluconeogenesis	Cellular respiration	1.44172							1.75929			1.54774					3	0
GO_NEGATIVE_REGULATION_OF_AXON_EXTENSION	regulation of axonogenesis	Cell maturation									1.91282				1.54645	1.7952		3	0
GO_NEGATIVE_REGULATION_OF_CELL_CYCLE_G2_M_PHASE_TRANSITION	regulation of cell cycle	Cell cycle	1.74046		1.78532							-1.54159	1.38986					3	1
GO_NEGATIVE_REGULATION_OF_CELL_PROJECTION_ORGANIZATION	regulation of cell projection organization	Cell maturation			-1.23754					1.46257					1.53844	1.4343		3	1
GO_NEGATIVE_REGULATION_OF_COAGULATION	regulation of platelet activation & coagulation	Immune response								1.58203	1.75474				1.59107			3	0
GO_NEGATIVE_REGULATION_OF_PEPTIDASE_ACTIVITY	regulation of proteolysis	Proteolysis								1.46961					1.44504	1.45885		3	0
GO_NEGATIVE_REGULATION_OF_RESPONSE_TO_EXTERNAL_STIMULUS	regulation of response to extracellular stimulus	Cellular response								1.33963	1.65216				1.36625			3	0
GO_NEUROTRANSMITTER_REUPTAKE											1.74902		1.59512			2.09246		3	0
GO_NEUROTRANSMITTER_UPTAKE										1.60194			1.60373			2.02695		3	0
GO_NUCLEOSIDE_BISPHOSPHATE_METABOLIC_PROCESS				1.79752						1.42259			1.54003					3	0
GO_ORGANIC_ACID_TRANSMEMBRANE_TRANSPORT	organic acid transport	Transport		1.47969						1.43229			1.69126					3	0
GO_ORGANIC_HYDROXY_COMPOUND_CATABOLIC_PROCESS	organic hydroxy compound metabolism	Biosynthesis & Metabolism											1.67458		1.59812	1.71437		3	0
GO_PLASMA_LIPOPROTEIN_PARTICLE_CLEARANCE	lipid transport	Transport			1.56104					1.51633				1.8675				3	0
GO_POSITIVE_REGULATION_OF_ANION_TRANSPORT	regulation of ion transport	Ion transport								1.86987		1.66112				1.84082		3	0
GO_POSITIVE_REGULATION_OF_ION_TRANSMEMBRANE_TRANSPORT					1.46359					1.62465						1.49476		3	0
GO_POSITIVE_REGULATION_OF_ION_TRANSPORT	regulation of ion transport	Ion transport								1.84533	1.49203					1.5567		3	0
GO_POSITIVE_REGULATION_OF_NITRIC_OXIDE_SYNTHASE_ACTIVITY	regulation of NOS activity	Enzyme activity								1.62159	1.89736					1.77079		3	0
GO_POSITIVE_REGULATION_OF_SECRETION			1.30044							1.32933		1.37207						3	0
GO_POSITIVE_REGULATION_OF_SYNAPTIC_TRANSMISSION	regulation of neurotransmission	Neurotransmission								1.7238	1.46285					1.5309		3	0
GO_POSITIVE_REGULATION_OF_TRANSMEMBRANE_TRANSPORT	regulation of transmembrane transport	Transport			1.34716					1.4512						1.37635		3	0
GO_POSITIVE_REGULATION_OF_TYROSINE_PHOSPHORYLATION_OF_STAT_PROTEIN				1.56507			1.64096									1.60143		3	0
GO_PROTEIN_IMPORT_INTO_MITOCHONDRIAL_MATRIX			1.6775	1.75823			1.79554											3	0
GO_REACTIVE_OXYGEN_SPECIES_METABOLIC_PROCESS	reactive oxygen species metabolism	Biosynthesis & Metabolism	1.47564		1.41566							1.37937						3	0
GO_REGULATION_OF_AMYLOID_PRECURSOR_PROTEIN_CATABOLIC_PROCESS											1.8078	1.78504				1.59268		3	0
GO_REGULATION_OF_ANION_TRANSPORT	regulation of ion transport	Ion transport								1.56836		1.71778				1.89419		3	0
GO_REGULATION_OF_CALCIUM_ION_TRANSPORT	regulation of ion transport	Ion transport				1.42693				1.37542						1.33735		3	0
GO_REGULATION_OF_CELLULAR_KETONE_METABOLIC_PROCESS	regulation of ketone metabolism by proteasomal degradation	Biosynthesis & Metabolism	1.353		1.59813								1.60961					3	0
GO_REGULATION_OF_CHEMOTAXIS	regulation of chemotaxis	Cell communication									1.50625	1.61073				1.37365		3	0
GO_REGULATION_OF_ESTABLISHMENT_OF_PLANAR_POLARITY	regulation of planar polarity by proteasomal degradation	Tissue development		1.44842	1.6551								1.44496					3	0
GO_REGULATION_OF_HORMONE_LEVELS							1.34858								1.4261	1.39061		3	0
GO_REGULATION_OF_MONOOXYGENASE_ACTIVITY	regulation of oxidoreductase activity	Enzyme activity								1.66575	1.72024					1.68217		3	0
GO_REGULATION_OF_NEUROTRANSMITTER_LEVELS	regulation of neurotransmission	Neurotransmission								1.46757	1.39873					1.53221		3	0
GO_REGULATION_OF_NMDA_RECEPTOR_ACTIVITY					1.56808					1.72655			1.51691					3	0
GO_REGULATION_OF_PEPTIDASE_ACTIVITY	regulation of proteolysis	Proteolysis			1.30836					1.35274						1.46781		3	0
GO_REGULATION_OF_PLASMA_LIPOPROTEIN_PARTICLE_LEVELS	regulation of lipoprotein homeostasis	Transport			1.43591								1.49552	1.53439				3	0
GO_REGULATION_OF_POSTSYNAPTIC_MEMBRANE_POTENTIAL	postsynaptic membrane potential	Membrane potential	-1.37332							1.41107						1.62509	1.69465	3	1
GO_REGULATION_OF_RESPONSE_TO_FOOD										1.60603			1.7325			1.81539		3	0
GO_RENAL_SYSTEM_PROCESS	renal system process	Body system process								1.5337	1.49969					1.49357		3	0
GO_RESPONSE_TO_ANTIBIOTIC	response to antibiotic	Cellular response	1.61006							1.32419						1.48964		3	0
GO_RESPONSE_TO_EXTRACELLULAR_STIMULUS										1.3272		1.33693				1.45952		3	0
GO_RESPONSE_TO_METAL_ION	response to ion	Cellular response			1.27937	1.32113										1.27596		3	0
GO_RESPONSE_TO_OXIDATIVE_STRESS			1.47363							1.24687						1.36747		3	0
GO_RESPONSE_TO_REACTIVE_OXYGEN_SPECIES	response to oxidative stress	Cellular response	1.42219							1.35176						1.55337		3	0
GO_RESPONSE_TO_TUMOR_NECROSIS_FACTOR	regulation of TNF signaling by proteasomal degradation	Cell signaling	1.29862		1.51321									1.3591				3	0
GO_RESPONSE_TO_ZINC_ION	response to ion	Cellular response								1.91938	1.68938	1.70144						3	0
GO_RIBOSE_PHOSPHATE_METABOLIC_PROCESS				1.47155						1.29106			1.36182					3	0
GO_SCF_DEPENDENT_PROTEASOMAL_UBIQUITIN_DEPENDENT_PROTEIN_CATABOLIC_PROCESS	SCF-mediated protein degradation	Degradation	1.56914		1.65092								1.43511					3	0
GO_SENSORY_PERCEPTION				1.20422									1.27395		1.46849			3	0
GO_SIGNAL_RELEASE	signal release	Exocytosis								1.27343					1.29465	1.32831		3	0
GO_SODIUM_ION_HOMEOSTASIS										1.81189	1.6749					1.7687		3	0
GO_SUPEROXIDE_METABOLIC_PROCESS	reactive oxygen species metabolism	Biosynthesis & Metabolism	1.4555		1.56411											1.54545		3	0
GO_SYNAPSE_ORGANIZATION	synapse organization	Membrane organization								1.6048					1.32996	1.57559		3	0
GO_SYNAPTIC_TRANSMISSION_CHOLINERGIC	cholinergic neurotransmition	Neurotransmission				1.69824					1.76061					1.62149		3	0
GO_THIOESTER_METABOLIC_PROCESS	coenzyme metabolism	Biosynthesis & Metabolism		1.76733						1.48919			1.57141					3	0
GO_TRIGLYCERIDE_CATABOLIC_PROCESS				1.75468	1.52165					1.88244								3	0
GO_TUMOR_NECROSIS_FACTOR_MEDIATED_SIGNALING_PATHWAY	regulation of TNF signaling by proteasomal degradation	Cell signaling	1.36307		1.78746									1.475				3	0
HALLMARK_CHOLESTEROL_HOMEOSTASIS	lipid metabolism	Biosynthesis & Metabolism		1.62828									1.52022			1.49258		3	0
HALLMARK_REACTIVE_OXYGEN_SPECIES_PATHWAY			1.57569		1.71044										1.522			3	0
KEGG_FRUCTOSE_AND_MANNOSE_METABOLISM	glycolysis/gluconeogenesis	Cellular respiration		1.54506						1.6269						1.57827		3	0
KEGG_VASOPRESSIN_REGULATED_WATER_REABSORPTION	renal system process	Body system process	1.53759		1.54298											1.62287		3	0
REACTOME_AMYLOID_FIBER_FORMATION										1.57542		1.69436				1.60054		3	0
REACTOME_ANTI_INFLAMMATORY_RESPONSE_FAVOURING_LEISHMANIA_PARASITE_INFECTION							1.56549			1.50652						1.51765		3	0
REACTOME_APC_C_CDC20_MEDIATED_DEGRADATION_OF_CYCLIN_B	regulation of mitotic cell cycle by proteasomal degradation	Cell cycle	1.73028		1.6001								1.73669					3	0
REACTOME_AQUAPORIN_MEDIATED_TRANSPORT	aquaporin-mediated transport	Transport	1.58677				1.63224			1.55608								3	0
REACTOME_BETA_CATENIN_INDEPENDENT_WNT_SIGNALING			1.47427		1.40635	1.40886												3	0
REACTOME_BINDING_AND_UPTAKE_OF_LIGANDS_BY_SCAVENGER_RECEPTORS										1.61877		1.91178			1.57602			3	0
REACTOME_CELL_SURFACE_INTERACTIONS_AT_THE_VASCULAR_WALL	leukocyte migration	Cell migration								1.58861		1.77046	1.52528					3	0
REACTOME_CLASS_A_1_RHODOPSIN_LIKE_RECEPTORS							1.48385			1.30741			1.35557					3	0
REACTOME_CLEC7A_DECTIN_1_SIGNALING			1.46738		1.85263	1.47936												3	0
REACTOME_DEGRADATION_OF_BETA_CATENIN_BY_THE_DESTRUCTION_COMPLEX			1.5764	1.51064	1.70135													3	0
REACTOME_DISEASES_OF_METABOLISM				1.33646						1.40246			1.34366					3	0
REACTOME_DOWNSTREAM_SIGNALING_EVENTS_OF_B_CELL_RECEPTOR_BCR	BCR signaling	Cell signaling	1.55532		1.83775									1.58396				3	0
REACTOME_EPH_EPHRIN_MEDIATED_REPULSION_OF_CELLS										1.55094				1.55118	1.53769			3	0
REACTOME_EXTRACELLULAR_MATRIX_ORGANIZATION	extracellular matrix organization	Extracellular matrix organization									1.58946	1.44325			1.5702			3	0
REACTOME_G1_S_DNA_DAMAGE_CHECKPOINTS			1.7546	1.63001	1.72815													3	0
REACTOME_G2_M_CHECKPOINTS			1.68859		1.77211									1.50185				3	0
REACTOME_GAP_JUNCTION_TRAFFICKING_AND_REGULATION			1.71059			1.60651				1.67828								3	0
REACTOME_GPCR_LIGAND_BINDING	GPCR signaling	Cell signaling					1.40397			1.54095			1.37032					3	0
REACTOME_HEDGEHOG_LIGAND_BIOGENESIS			1.64997		1.97973								1.59656					3	0
REACTOME_HOST_INTERACTIONS_OF_HIV_FACTORS	host interactions of viral factors	Immune response	1.58959		1.63673								1.46941					3	0
REACTOME_INSERTION_OF_TAIL_ANCHORED_PROTEINS_INTO_THE_ENDOPLASMIC_RETICULUM_MEMBRANE			1.5765	1.60961	1.63655													3	0
REACTOME_MAPK6_MAPK4_SIGNALING			1.77112		1.59068								1.4225					3	0
REACTOME_MHC_CLASS_II_ANTIGEN_PRESENTATION			1.6201			1.55696	1.62195											3	0
REACTOME_NEURONAL_SYSTEM	neurotransmission	Neurotransmission			1.29734					1.60058						1.49688		3	0
REACTOME_NEUROTRANSMITTER_RECEPTORS_AND_POSTSYNAPTIC_SIGNAL_TRANSMISSION							1.42864			1.58128						1.37554		3	0
REACTOME_PEPTIDE_LIGAND_BINDING_RECEPTORS	GPCR signaling	Cell signaling					1.58912		-1.54295	1.83864			1.59131					3	1
REACTOME_POST_CHAPERONIN_TUBULIN_FOLDING_PATHWAY	chaperone-mediated protein folding	Protein structure	1.67824	1.73581		1.6454												3	0
REACTOME_REGULATION_OF_INSULIN_LIKE_GROWTH_FACTOR_IGF_TRANSPORT_AND_UPTAKE_BY_INSULIN_LIKE_GROWTH_FACTOR_BINDING_PROTEINS_IGFBPS			-1.55542							1.63748		1.69065			1.56022			3	1
REACTOME_SCF_SKP2_MEDIATED_DEGRADATION_OF_P27_P21			1.77209		1.85077									1.58151				3	0
REACTOME_SLC_MEDIATED_TRANSMEMBRANE_TRANSPORT	SLC-mediated transmembrane transport	Transport	-1.26311	1.36434						1.62003			1.70453					3	1
REACTOME_TRANSPORT_OF_VITAMINS_NUCLEOSIDES_AND_RELATED_MOLECULES	organic acid transport	Transport								1.56319			1.73289			1.77215		3	0
REACTOME_UCH_PROTEINASES			1.62638		1.68453									1.83912				3	0
BIOCARTA_PDZS_PATHWAY					1.62474					1.68028								2	0
GO_ACYLGLYCEROL_HOMEOSTASIS					1.67629					1.63503								2	0
GO_AGING	aging	Aging								1.32458		1.33107						2	0
GO_AMINE_TRANSPORT												1.71217				1.90871		2	0
GO_AMINOGLYCAN_CATABOLIC_PROCESS	glycosaminoglycan metabolism	Biosynthesis & Metabolism		1.60616									1.765					2	0
GO_AMINOGLYCAN_METABOLIC_PROCESS	glycosaminoglycan metabolism	Biosynthesis & Metabolism								1.43225			1.64153					2	0
GO_AMYLOID_BETA_FORMATION											1.95443	1.81676						2	0
GO_AMYLOID_BETA_METABOLIC_PROCESS											1.79703	1.7856						2	0
GO_AMYLOID_PRECURSOR_PROTEIN_CATABOLIC_PROCESS											1.76528	1.72234						2	0
GO_ANTIGEN_PROCESSING_AND_PRESENTATION_OF_PEPTIDE_OR_POLYSACCHARIDE_ANTIGEN_VIA_MHC_CLASS_II			1.53475		1.48987													2	0
GO_ANTIGEN_RECEPTOR_MEDIATED_SIGNALING_PATHWAY			1.32795		1.48414													2	0
GO_AROMATIC_AMINO_ACID_FAMILY_CATABOLIC_PROCESS				1.7149										1.85672				2	0
GO_AROMATIC_AMINO_ACID_FAMILY_METABOLIC_PROCESS														1.88599		1.6154		2	0
GO_ASSOCIATIVE_LEARNING	learning, memory & cognition	Behavior								1.74501						1.6106		2	0
GO_AXON_DEVELOPMENT			-1.34562							1.31901						1.3415		2	1
GO_AXON_EXTENSION	axon extension	Cell maturation	-1.35576								1.57517	1.48573						2	1
GO_BILE_ACID_AND_BILE_SALT_TRANSPORT			1.55374										1.59764					2	0
GO_CALCIUM_DEPENDENT_CELL_CELL_ADHESION_VIA_PLASMA_MEMBRANE_CELL_ADHESION_MOLECULES			-1.66662	-1.75487											1.55527		1.72954	2	2
GO_CARBOHYDRATE_DERIVATIVE_CATABOLIC_PROCESS	glycolysis/gluconeogenesis	Cellular respiration		1.45853									1.58195					2	0
GO_CELL_CELL_RECOGNITION	cell recognition	Cell communication				1.78423	1.732											2	0
GO_CELL_CYCLE_G2_M_PHASE_TRANSITION	regulation of cell cycle	Cell cycle	1.45907		1.42989					-1.32097	-1.36934							2	2
GO_CELL_KILLING	immune response	Immune response			1.64356	1.5531												2	0
GO_CELLULAR_ALDEHYDE_METABOLIC_PROCESS	organic hydroxy compound metabolism	Biosynthesis & Metabolism											1.70369		1.66365			2	0
GO_CELLULAR_AMINO_ACID_CATABOLIC_PROCESS				1.75072						1.63236								2	0
GO_CELLULAR_COMPONENT_DISASSEMBLY			1.41837	1.17945														2	0
GO_CELLULAR_COMPONENT_MAINTENANCE										1.66465						1.65202		2	0
GO_CELLULAR_HORMONE_METABOLIC_PROCESS	hormone metabolism	Biosynthesis & Metabolism											1.44675		1.53634			2	0
GO_CELLULAR_PROTEIN_COMPLEX_DISASSEMBLY	protein complex disassembly	Protein structure	1.70115	1.51758								-1.51364						2	1
GO_CELLULAR_RESPONSE_TO_COPPER_ION										1.95599	2.10665							2	0
GO_CELLULAR_RESPONSE_TO_OXYGEN_LEVELS	response to oxygen levels	Cellular response			1.40589	1.41976												2	0
GO_CELLULAR_RESPONSE_TO_OXYGEN_RADICAL					1.66069											1.75433		2	0
GO_CELLULAR_RESPONSE_TO_REACTIVE_OXYGEN_SPECIES	response to oxidative stress	Cellular response	1.4296		1.37953													2	0
GO_CHEMICAL_SYNAPTIC_TRANSMISSION_POSTSYNAPTIC										1.54689						1.51743		2	0
GO_COENZYME_BIOSYNTHETIC_PROCESS	coenzyme metabolism	Biosynthesis & Metabolism		1.69024									1.4156					2	0
GO_COENZYME_METABOLIC_PROCESS	coenzyme metabolism	Biosynthesis & Metabolism		1.73917									1.47056					2	0
GO_COFACTOR_BIOSYNTHETIC_PROCESS	cofactor metabolism	Biosynthesis & Metabolism		1.73004									1.4101					2	0
GO_COGNITION	learning, memory & cognition	Behavior	-1.2155							1.58035						1.32485		2	1
GO_COMPLEMENT_ACTIVATION	immune response	Immune response	-1.62124												1.61031	1.59183		2	1
GO_CORNIFICATION			1.69177				1.84962											2	0
GO_CYCLIC_NUCLEOTIDE_MEDIATED_SIGNALING	cyclic nucleotide-mediated signaling	Cell signaling								1.35083						1.53313		2	0
GO_CYTOCHROME_COMPLEX_ASSEMBLY	citric acid cycle & oxidative phosphorylation	Cellular respiration	1.63794	1.605														2	0
GO_DEOXYRIBONUCLEOSIDE_TRIPHOSPHATE_METABOLIC_PROCESS	citric acid cycle & oxidative phosphorylation	Cellular respiration	1.52328		1.53824													2	0
GO_DEOXYRIBOSE_PHOSPHATE_CATABOLIC_PROCESS	purine metabolism	Biosynthesis & Metabolism		1.71087	1.63036													2	0
GO_DETECTION_OF_STIMULUS	detection of stimulus	Cellular response											1.43774		1.43517			2	0
GO_DETECTION_OF_STIMULUS_INVOLVED_IN_SENSORY_PERCEPTION													1.54555		1.71007			2	0
GO_DICARBOXYLIC_ACID_METABOLIC_PROCESS				1.56745						1.57906								2	0
GO_DRUG_TRANSMEMBRANE_TRANSPORT										1.51795			1.55099					2	0
GO_DRUG_TRANSPORT													1.79345			1.44872		2	0
GO_ENDOTHELIAL_CELL_PROLIFERATION	endothelial/epithelial cell proliferation	Cell proliferation										1.4707				1.43781		2	0
GO_ETHANOL_METABOLIC_PROCESS										1.7855			1.65498					2	0
GO_EXPLORATION_BEHAVIOR	locomotory behavior	Behavior								1.73765						1.71632		2	0
GO_FATTY_ACID_CATABOLIC_PROCESS	fatty acid metabolism	Biosynthesis & Metabolism	1.39686										1.63038					2	0
GO_FATTY_ACID_DERIVATIVE_BIOSYNTHETIC_PROCESS	fatty acid metabolism	Biosynthesis & Metabolism								1.47646			1.42016					2	0
GO_FEEDING_BEHAVIOR	feeding behavior	Behavior			1.63557											1.54526		2	0
GO_G_PROTEIN_COUPLED_RECEPTOR_SIGNALING_PATHWAY_COUPLED_TO_CYCLIC_NUCLEOTIDE_SECOND_MESSENGER	GPCR signaling	Cell signaling								1.45581						1.48414		2	0
GO_GLIAL_CELL_DEVELOPMENT	glial cell differentiation	Cell differentiation		1.41409											1.57058			2	0
GO_GLIOGENESIS	glial cell differentiation	Cell differentiation			1.32766										1.51127			2	0
GO_GLUTAMATE_RECEPTOR_SIGNALING_PATHWAY	glutamatergic neurotransmission	Neurotransmission	-1.39328							1.72007						1.46912		2	1
GO_GLUTAMINE_FAMILY_AMINO_ACID_CATABOLIC_PROCESS	amino acid metabolism	Biosynthesis & Metabolism	1.61707													1.57672		2	0
GO_GLUTATHIONE_DERIVATIVE_METABOLIC_PROCESS	xenobiotic metabolism	Biosynthesis & Metabolism	1.58799										1.70307					2	0
GO_GLUTATHIONE_METABOLIC_PROCESS	xenobiotic metabolism	Biosynthesis & Metabolism								1.59796				1.71392				2	0
GO_GLYCEROLIPID_CATABOLIC_PROCESS	phospholipid metabolism	Biosynthesis & Metabolism		1.67492						1.74553								2	0
GO_GLYCEROLIPID_METABOLIC_PROCESS										1.40321	1.34382							2	0
GO_GLYCOLYTIC_PROCESS_THROUGH_FRUCTOSE_6_PHOSPHATE			1.5258							1.62445								2	0
GO_GLYCOPROTEIN_METABOLIC_PROCESS										1.32533						1.43331		2	0
GO_GROOMING_BEHAVIOR				1.78821										1.7281				2	0
GO_HEMATOPOIETIC_STEM_CELL_DIFFERENTIATION			1.39706		1.56481													2	0
GO_HYALURONAN_CATABOLIC_PROCESS				1.68393												1.66211		2	0
GO_IMPORT_ACROSS_PLASMA_MEMBRANE			-1.49858							1.66274			1.55245					2	1
GO_INNATE_IMMUNE_RESPONSE_ACTIVATING_CELL_SURFACE_RECEPTOR_SIGNALING_PATHWAY	regulation of immune response by proteasomal degradation	Immune response			1.70871									1.48369				2	0
GO_INTERLEUKIN_1_MEDIATED_SIGNALING_PATHWAY			1.46192		1.77983													2	0
GO_INTERLEUKIN_1_PRODUCTION			1.48638												1.50033			2	0
GO_ISOPRENOID_METABOLIC_PROCESS											1.63493		1.42006					2	0
GO_L_ALPHA_AMINO_ACID_TRANSMEMBRANE_TRANSPORT	amino acid transport	Transport								1.59858			1.82425					2	0
GO_L_GLUTAMATE_TRANSMEMBRANE_TRANSPORT										1.68816			1.64697					2	0
GO_LEUKOCYTE_MEDIATED_CYTOTOXICITY	immune response	Immune response			1.49491	1.52686												2	0
GO_LOCALIZATION_WITHIN_MEMBRANE	localization within membrane	Protein targeting								1.51688	1.49989							2	0
GO_LONG_TERM_SYNAPTIC_POTENTIATION	regulation of synaptic plasticity	Synaptic plasticity								1.63737						1.55953		2	0
GO_LOW_DENSITY_LIPOPROTEIN_PARTICLE_CLEARANCE													1.60289	1.81189				2	0
GO_LOW_DENSITY_LIPOPROTEIN_RECEPTOR_PARTICLE_METABOLIC_PROCESS												1.68419				1.80425		2	0
GO_MATING	reproductive behavior	Behavior								2.13842						1.72846		2	0
GO_MATING_BEHAVIOR	reproductive behavior	Behavior								1.88904						1.65096		2	0
GO_MEMBRANE_DEPOLARIZATION	action potential	Action potential						1.70025		1.64284								2	0
GO_METANEPHROS_DEVELOPMENT	kidney development	Tissue development						1.62153							1.57927			2	0
GO_MONOCARBOXYLIC_ACID_METABOLIC_PROCESS	organic acid metabolism	Biosynthesis & Metabolism												1.25734	1.33688			2	0
GO_MONOSACCHARIDE_CATABOLIC_PROCESS	glycolysis/gluconeogenesis	Cellular respiration	1.45461										1.63179					2	0
GO_MONOVALENT_INORGANIC_CATION_HOMEOSTASIS	ion transport	Ion transport								1.49221						1.54279		2	0
GO_MULTICELLULAR_ORGANISMAL_SIGNALING	milticellular organismal signaling	Cell signaling					1.52586			1.69235								2	0
GO_NEGATIVE_REGULATION_OF_ANTIGEN_RECEPTOR_MEDIATED_SIGNALING_PATHWAY	regulation of TCR signaling	Cell signaling			1.5114						1.71993							2	0
GO_NEGATIVE_REGULATION_OF_CELL_CYCLE_PHASE_TRANSITION	regulation of cell cycle	Cell cycle	1.45472		1.42149													2	0
GO_NEGATIVE_REGULATION_OF_CELL_CYCLE_PROCESS	regulation of cell cycle	Cell cycle	1.3197		1.32625													2	0
GO_NEGATIVE_REGULATION_OF_CELL_DEVELOPMENT	regulation of cell differentiation	Cell differentiation								1.38482					1.30826			2	0
GO_NEGATIVE_REGULATION_OF_INTRINSIC_APOPTOTIC_SIGNALING_PATHWAY	regulation of apoptosis	Cell death	1.57286										1.39327					2	0
GO_NEGATIVE_REGULATION_OF_MITOTIC_CELL_CYCLE	regulation of cell cycle	Cell cycle	1.31934		1.35304													2	0
GO_NEGATIVE_REGULATION_OF_NERVOUS_SYSTEM_DEVELOPMENT	regulation of nervous system development	Tissue development								1.46389					1.38892			2	0
GO_NEGATIVE_REGULATION_OF_NEURON_DIFFERENTIATION	regulation of neuron differentiation	Cell differentiation								1.35225					1.40013			2	0
GO_NEGATIVE_REGULATION_OF_NEURON_PROJECTION_DEVELOPMENT										1.53854					1.45087			2	0
GO_NEGATIVE_REGULATION_OF_PROTEOLYSIS	regulation of proteolysis	Proteolysis													1.39494	1.41424		2	0
GO_NEGATIVE_REGULATION_OF_RESPONSE_TO_WOUNDING	regulation of inflammatory response	Immune response						1.62208		1.50625						-1.50814		2	1
GO_NEGATIVE_REGULATION_OF_TRANSPORT			1.26834													1.35832		2	0
GO_NEGATIVE_REGULATION_OF_UBIQUITIN_PROTEIN_TRANSFERASE_ACTIVITY			1.60645		1.70697													2	0
GO_NEUROTRANSMITTER_TRANSPORT	neurotransmitter transport	Neurotransmission								1.61351						1.5792		2	0
GO_NEUTRAL_LIPID_CATABOLIC_PROCESS	lipid metabolism	Biosynthesis & Metabolism		1.69222						1.81589								2	0
GO_NEUTRAL_LIPID_METABOLIC_PROCESS	lipid metabolism	Biosynthesis & Metabolism								1.60345						1.46199		2	0
GO_NITRIC_OXIDE_MEDIATED_SIGNAL_TRANSDUCTION						1.60787										1.84429		2	0
GO_NUCLEOSIDE_BISPHOSPHATE_BIOSYNTHETIC_PROCESS	citric acid cycle & oxidative phosphorylation	Cellular respiration		1.76667									1.4998					2	0
GO_OLIGODENDROCYTE_DIFFERENTIATION				1.73972											1.61758			2	0
GO_PHOSPHOLIPID_METABOLIC_PROCESS										1.33683	1.3421							2	0
GO_PLATELET_DEGRANULATION	platelet exocytosis	Immune response										1.45477			1.53909			2	0
GO_POSITIVE_REGULATION_OF_APOPTOTIC_SIGNALING_PATHWAY	regulation of apoptosis	Cell death	1.35645			1.42565												2	0
GO_POSITIVE_REGULATION_OF_CALCIUM_ION_TRANSPORT	regulation of ion transport	Ion transport								1.48702	1.64833							2	0
GO_POSITIVE_REGULATION_OF_CELL_KILLING	regulation of immune response	Immune response			1.73795									1.6972				2	0
GO_POSITIVE_REGULATION_OF_INSULIN_SECRETION_INVOLVED_IN_CELLULAR_RESPONSE_TO_GLUCOSE_STIMULUS	regulation of insulin secretion	Cell signaling	1.51146				1.68252											2	0
GO_POSITIVE_REGULATION_OF_KINASE_ACTIVITY								1.35988								1.32339		2	0
GO_POSITIVE_REGULATION_OF_LIPID_METABOLIC_PROCESS	regulation of lipid metabolism	Biosynthesis & Metabolism			1.40365					1.42137								2	0
GO_POSITIVE_REGULATION_OF_NEURON_DEATH	regulation of neuron death	Cell death			1.3875											1.55397		2	0
GO_POSITIVE_REGULATION_OF_OSSIFICATION					1.63628											1.59823		2	0
GO_POSITIVE_REGULATION_OF_PEPTIDE_HORMONE_SECRETION			1.5545				1.6741											2	0
GO_POSITIVE_REGULATION_OF_PROTEIN_TYROSINE_KINASE_ACTIVITY	regulation of tyrosine kinase activity	Cell signaling						1.71341		1.69153								2	0
GO_POSITIVE_REGULATION_OF_REACTIVE_OXYGEN_SPECIES_METABOLIC_PROCESS	regulation of reactive oxygen species metabolism	Biosynthesis & Metabolism			1.46697					1.54994								2	0
GO_POSITIVE_REGULATION_OF_TRANSPORTER_ACTIVITY	regulation of transporter activity	Transport								1.51451						1.5878		2	0
GO_PROTEASOMAL_UBIQUITIN_INDEPENDENT_PROTEIN_CATABOLIC_PROCESS			1.78546		1.80814													2	0
GO_PROTEIN_CONTAINING_COMPLEX_DISASSEMBLY			1.60757	1.24686								-1.41182						2	1
GO_PROTEIN_KINASE_C_SIGNALING							1.7459			1.92551								2	0
GO_PROTEIN_LOCALIZATION_TO_SYNAPSE	protein localization to synapse	Protein targeting								1.63244			1.56883					2	0
GO_PROTEIN_PROCESSING							1.60493						1.41416					2	0
GO_PROTEOGLYCAN_BIOSYNTHETIC_PROCESS	glycosaminoglycan metabolism	Biosynthesis & Metabolism				1.57168							1.55562					2	0
GO_PURINERGIC_NUCLEOTIDE_RECEPTOR_SIGNALING_PATHWAY					1.71902								-1.76175			1.71942		2	1
GO_RECEPTOR_CATABOLIC_PROCESS												1.75826				1.66181		2	0
GO_RECEPTOR_CLUSTERING	receptor clustering	Protein targeting								1.79738	1.60299							2	0
GO_RECEPTOR_MEDIATED_ENDOCYTOSIS	receptor internalization	Cell signaling								1.38753						1.45464		2	0
GO_REGULATION_OF_AMYLOID_BETA_FORMATION											1.96276	1.75953						2	0
GO_REGULATION_OF_APOPTOTIC_SIGNALING_PATHWAY			1.37129												1.37558			2	0
GO_REGULATION_OF_AXONOGENESIS	regulation of axonogenesis	Cell maturation								1.43214						1.38383		2	0
GO_REGULATION_OF_CALCIUM_ION_TRANSMEMBRANE_TRANSPORTER_ACTIVITY	regulation of ion transport	Ion transport						1.70958								1.53941		2	0
GO_REGULATION_OF_CATION_CHANNEL_ACTIVITY	regulation of ion transport	Ion transport								1.52166						1.55749		2	0
GO_REGULATION_OF_CATION_TRANSMEMBRANE_TRANSPORT										1.50128						1.49212		2	0
GO_REGULATION_OF_CELL_CYCLE_G2_M_PHASE_TRANSITION	regulation of cell cycle	Cell cycle	1.51307		1.47302													2	0
GO_REGULATION_OF_CELL_CYCLE_PHASE_TRANSITION			1.40918		1.3425													2	0
GO_REGULATION_OF_CELL_KILLING	regulation of immune response	Immune response			1.76587									1.7925				2	0
GO_REGULATION_OF_ENDOTHELIAL_CELL_MIGRATION	regulation of endothelial/epithelial cell migration	Cell migration								1.67489						1.57591		2	0
GO_REGULATION_OF_EPITHELIAL_CELL_MIGRATION	regulation of endothelial/epithelial cell migration	Cell migration								1.61373						1.54584		2	0
GO_REGULATION_OF_GLYCOPROTEIN_METABOLIC_PROCESS	regulation of glycoprotein metabolism	Biosynthesis & Metabolism													1.63321	1.59044		2	0
GO_REGULATION_OF_HYDROGEN_PEROXIDE_METABOLIC_PROCESS					1.64528											1.81568		2	0
GO_REGULATION_OF_ION_TRANSMEMBRANE_TRANSPORT										1.52674						1.28018		2	0
GO_REGULATION_OF_LONG_TERM_SYNAPTIC_POTENTIATION	regulation of synaptic plasticity	Synaptic plasticity								1.71495						1.7271		2	0
GO_REGULATION_OF_METAL_ION_TRANSPORT										1.31575						1.3534		2	0
GO_REGULATION_OF_MITOCHONDRIAL_MEMBRANE_POTENTIAL	regulation of mitochondrial membrane potential	Membrane potential			1.47313								1.74645					2	0
GO_REGULATION_OF_NECROTIC_CELL_DEATH					1.55827							1.66602						2	0
GO_REGULATION_OF_NEURONAL_SYNAPTIC_PLASTICITY	regulation of synaptic plasticity	Synaptic plasticity								1.74273						1.51405		2	0
GO_REGULATION_OF_NEUROTRANSMITTER_UPTAKE			1.58376													1.83047		2	0
GO_REGULATION_OF_NITRIC_OXIDE_SYNTHASE_ACTIVITY	regulation of NOS activity	Enzyme activity								1.70904						1.62977		2	0
GO_REGULATION_OF_RESPONSE_TO_EXTRACELLULAR_STIMULUS	response to extracellular stimulus	Cellular response											1.69568			1.64717		2	0
GO_REGULATION_OF_SYNAPSE_STRUCTURE_OR_ACTIVITY	regulation of synaptic plasticity	Synaptic plasticity	-1.36384							1.58907						1.47143		2	1
GO_REGULATION_OF_SYNAPTIC_PLASTICITY	regulation of synaptic plasticity	Synaptic plasticity								1.58738						1.67913		2	0
GO_REGULATION_OF_SYSTEMIC_ARTERIAL_BLOOD_PRESSURE_BY_HORMONE	regulation of blood pressure	Body system process					1.84757				1.71175							2	0
GO_REGULATION_OF_TRANS_SYNAPTIC_SIGNALING										1.65127						1.62868		2	0
GO_REGULATION_OF_TRANSCRIPTION_FROM_RNA_POLYMERASE_II_PROMOTER_IN_RESPONSE_TO_HYPOXIA	response to hypoxia	Cellular response	1.57106		1.74109													2	0
GO_REGULATION_OF_TRANSPORTER_ACTIVITY	regulation of transporter activity	Transport								1.42307						1.54976		2	0
GO_REGULATION_OF_TRIGLYCERIDE_METABOLIC_PROCESS	regulation of lipid metabolism	Biosynthesis & Metabolism								1.75408						1.56925		2	0
GO_REGULATION_OF_UBIQUITIN_PROTEIN_LIGASE_ACTIVITY	regulation of ubiquitin ligase activity	Enzyme activity	1.6627		1.59376													2	0
GO_REGULATION_OF_UBIQUITIN_PROTEIN_TRANSFERASE_ACTIVITY			1.58988		1.62541													2	0
GO_REGULATION_OF_URINE_VOLUME										1.60161						1.82367		2	0
GO_REPRODUCTIVE_BEHAVIOR	reproductive behavior	Behavior								1.75075						1.72041		2	0
GO_RESPONSE_TO_ALCOHOL			1.53872													1.52898		2	0
GO_RESPONSE_TO_BMP	response to TGF beta receptor signaling	Cellular response													1.51624	1.40363		2	0
GO_RESPONSE_TO_CALCIUM_ION	response to ion	Cellular response									1.4678	1.62397						2	0
GO_RESPONSE_TO_COLD												1.69832				1.66158		2	0
GO_RESPONSE_TO_HYDROGEN_PEROXIDE	response to oxidative stress	Cellular response	1.41504													1.39422		2	0
GO_RESPONSE_TO_INTERFERON_BETA	response to interferon	Cytokine signaling		1.59414	1.50876													2	0
GO_RESPONSE_TO_INTERLEUKIN_1	response to interleukin	Cytokine signaling	1.37141		1.62983													2	0
GO_RESPONSE_TO_MORPHINE			1.61093		1.66259													2	0
GO_RESPONSE_TO_OSMOTIC_STRESS	response to osmotic stress	Cellular response										1.58768			1.51517			2	0
GO_RESPONSE_TO_OXYGEN_LEVELS					1.43543	1.31445												2	0
GO_RESPONSE_TO_OXYGEN_RADICAL	response to oxidative stress	Cellular response			1.67459											1.81039		2	0
GO_RESPONSE_TO_SALT_STRESS	response to osmotic stress	Cellular response										1.9824			1.79758			2	0
GO_RESPONSE_TO_XENOBIOTIC_STIMULUS	xenobiotic metabolism	Biosynthesis & Metabolism								1.39445	1.40565							2	0
GO_RIBONUCLEOPROTEIN_COMPLEX_SUBUNIT_ORGANIZATION	spliceosomal complex assembly	RNA metabolism	1.47901								1.5055							2	0
GO_RIBOSOMAL_SMALL_SUBUNIT_ASSEMBLY	ribosome biogenesis	Gene expression	1.60654								1.94149							2	0
GO_SKELETAL_MUSCLE_ADAPTATION							1.73377			1.68125								2	0
GO_SODIUM_ION_TRANSMEMBRANE_TRANSPORT	ion transport	Ion transport								1.4291					1.4702			2	0
GO_SPERM_EGG_RECOGNITION	cell recognition	Cell communication				1.75831	1.61037											2	0
GO_SPHINGOLIPID_METABOLIC_PROCESS	sphingolipid metabolism	Biosynthesis & Metabolism			1.445	1.42689												2	0
GO_SULFUR_COMPOUND_CATABOLIC_PROCESS	organic acid metabolism	Biosynthesis & Metabolism			-1.55115					1.53791				1.6793				2	1
GO_SYNAPSE_ASSEMBLY	synapse organization	Membrane organization	-1.60133							1.71221						1.40193		2	1
GO_T_CELL_RECEPTOR_SIGNALING_PATHWAY	TCR signaling	Cell signaling	1.35592		1.45338													2	0
GO_THIOESTER_BIOSYNTHETIC_PROCESS	coenzyme metabolism	Biosynthesis & Metabolism		1.72327									1.55273					2	0
GO_TISSUE_MIGRATION	cell migration	Cell migration								1.58277						1.41808		2	0
GO_TRIGLYCERIDE_METABOLIC_PROCESS										1.60897	1.61971							2	0
GO_VASCULAR_PROCESS_IN_CIRCULATORY_SYSTEM	regulation of blood circulation	Body system process						1.58958								1.45557		2	0
GO_VASODILATION	vasodilation	Tissue contraction	1.54552													1.63839		2	0
GO_VITAMIN_METABOLIC_PROCESS	vitamin metabolism	Biosynthesis & Metabolism		1.52029									1.61097					2	0
GO_WATER_TRANSPORT							2.04993			1.78724								2	0
GO_XENOBIOTIC_METABOLIC_PROCESS											1.58037					1.4605		2	0
GO_ZYMOGEN_ACTIVATION	proteolysis	Proteolysis		1.62245			1.71188											2	0
HALLMARK_ALLOGRAFT_REJECTION	allograft rejection	Immune response	1.35436		1.46988													2	0
HALLMARK_DNA_REPAIR	DNA mismatch repair	DNA repair	1.46917		1.4795													2	0
HALLMARK_EPITHELIAL_MESENCHYMAL_TRANSITION												1.58974			1.5065			2	0
HALLMARK_MYC_TARGETS_V1	Myc-regulated genes	Cell signaling	1.95377		1.43489					-1.50502						-1.46501		2	2
HALLMARK_PEROXISOME			1.45894										1.38565					2	0
HALLMARK_SPERMATOGENESIS													1.41888			1.42766		2	0
KEGG_ARACHIDONIC_ACID_METABOLISM	fatty acid metabolism	Biosynthesis & Metabolism	1.49819												1.54268			2	0
KEGG_BUTANOATE_METABOLISM	butanoate metabolism	Biosynthesis & Metabolism	1.50361										1.61202					2	0
KEGG_DRUG_METABOLISM_OTHER_ENZYMES					1.5722								1.88133					2	0
KEGG_FATTY_ACID_METABOLISM	fatty acid metabolism	Biosynthesis & Metabolism									1.66733		1.66518					2	0
KEGG_GLUTATHIONE_METABOLISM	xenobiotic metabolism	Biosynthesis & Metabolism	1.52535										1.60551					2	0
KEGG_INTESTINAL_IMMUNE_NETWORK_FOR_IGA_PRODUCTION								1.81098					1.70047					2	0
KEGG_NEUROACTIVE_LIGAND_RECEPTOR_INTERACTION	GPCR signaling	Cell signaling	-1.3929													1.52918	1.56925	2	1
KEGG_PATHOGENIC_ESCHERICHIA_COLI_INFECTION	pathogenic Escherichia coli infection	Disease	1.74475												1.59023			2	0
KEGG_PENTOSE_PHOSPHATE_PATHWAY	pentose phosphate pathway	Biosynthesis & Metabolism		1.67513						1.74026								2	0
KEGG_RETINOL_METABOLISM					1.5803									1.82078				2	0
KEGG_SPHINGOLIPID_METABOLISM	sphingolipid metabolism	Biosynthesis & Metabolism			1.46602	1.57863												2	0
REACTOME_ABC_FAMILY_PROTEINS_MEDIATED_TRANSPORT	ABC family proteins mediated transport	Transport	1.38644		1.73295													2	0
REACTOME_ACTIVATED_NOTCH1_TRANSMITS_SIGNAL_TO_THE_NUCLEUS							1.75854					1.77673						2	0
REACTOME_AGGREPHAGY			1.91038			1.6232												2	0
REACTOME_APC_CDC20_MEDIATED_DEGRADATION_OF_NEK2A					1.53588								1.76831					2	0
REACTOME_ARACHIDONIC_ACID_METABOLISM			1.53336									1.82916						2	0
REACTOME_AUTOPHAGY			1.52071		1.41191													2	0
REACTOME_BIOLOGICAL_OXIDATIONS	xenobiotic metabolism	Biosynthesis & Metabolism											1.53171			1.38907		2	0
REACTOME_C_TYPE_LECTIN_RECEPTORS_CLRS					1.80563	1.45616												2	0
REACTOME_CARBOXYTERMINAL_POST_TRANSLATIONAL_MODIFICATIONS_OF_TUBULIN			1.52055			1.72421												2	0
REACTOME_CELL_CELL_COMMUNICATION	cell-cell communication	Cell communication								1.51425					1.45003			2	0
REACTOME_CELL_CELL_JUNCTION_ORGANIZATION	cell junction organization	Membrane organization													1.62839	1.60187		2	0
REACTOME_CELL_CYCLE_CHECKPOINTS	regulation of mitotic cell cycle by proteasomal degradation	Cell cycle	1.76977		1.4062										-1.30504	-1.27887		2	2
REACTOME_CELLULAR_RESPONSE_TO_HYPOXIA			1.64435		1.8408													2	0
REACTOME_CHOLESTEROL_BIOSYNTHESIS	lipid metabolism	Biosynthesis & Metabolism		1.69042									1.62892		-1.66761			2	1
REACTOME_COMPLEMENT_CASCADE			-1.74454												1.63178	1.66636		2	1
REACTOME_COOPERATION_OF_PREFOLDIN_AND_TRIC_CCT_IN_ACTIN_AND_TUBULIN_FOLDING			1.8373			1.68884												2	0
REACTOME_CYCLIN_A_CDK2_ASSOCIATED_EVENTS_AT_S_PHASE_ENTRY			1.62794		1.8924													2	0
REACTOME_DISEASES_OF_CARBOHYDRATE_METABOLISM					1.5364								1.76409					2	0
REACTOME_DISORDERS_OF_TRANSMEMBRANE_TRANSPORTERS					1.5549	1.51478												2	0
REACTOME_FANCONI_ANEMIA_PATHWAY	Fanconi anemia pathway	DNA repair			1.46973						1.70616							2	0
REACTOME_FATTY_ACYL_COA_BIOSYNTHESIS	fatty acid metabolism	Biosynthesis & Metabolism		1.7008												1.58682		2	0
REACTOME_FORMATION_OF_TUBULIN_FOLDING_INTERMEDIATES_BY_CCT_TRIC	chaperone-mediated protein folding	Protein structure	1.75751			1.70759												2	0
REACTOME_G_ALPHA_I_SIGNALLING_EVENTS	GPCR signaling	Cell signaling			-1.18252					1.61416						1.33883		2	1
REACTOME_G_ALPHA_Q_SIGNALLING_EVENTS	GPCR signaling	Cell signaling	1.31194							1.44508								2	0
REACTOME_G_ALPHA_S_SIGNALLING_EVENTS	GPCR signaling	Cell signaling								1.43948						1.59659		2	0
REACTOME_G1_S_SPECIFIC_TRANSCRIPTION			1.46937		1.81657													2	0
REACTOME_GLUCAGON_TYPE_LIGAND_RECEPTORS	GPCR signaling	Cell signaling	1.75462							1.66233								2	0
REACTOME_GLYCOGEN_METABOLISM											1.77491		1.64775					2	0
REACTOME_GLYCOSAMINOGLYCAN_METABOLISM	glycosaminoglycan metabolism	Biosynthesis & Metabolism								1.41641			1.68184					2	0
REACTOME_HEDGEHOG_OFF_STATE			1.52384		1.67019													2	0
REACTOME_HEDGEHOG_ON_STATE			1.51213		1.83746													2	0
REACTOME_HEPARAN_SULFATE_HEPARIN_HS_GAG_METABOLISM	glycosaminoglycan metabolism	Biosynthesis & Metabolism		1.63577									1.68692					2	0
REACTOME_HIV_INFECTION	HIV life cycle	Viral life cycle	1.53889		1.54958							-1.61229						2	1
REACTOME_INSULIN_PROCESSING													1.60528			1.90118		2	0
REACTOME_INTERLEUKIN_1_SIGNALING			1.42457		1.7074													2	0
REACTOME_ION_CHANNEL_TRANSPORT	ion transport	Ion transport								1.68928	1.48442							2	0
REACTOME_LEISHMANIA_INFECTION										1.44392						1.46073		2	0
REACTOME_LONG_TERM_POTENTIATION					1.55449					1.82697								2	0
REACTOME_METABOLISM_OF_CARBOHYDRATES	glycolysis/gluconeogenesis	Cellular respiration								1.44815			1.75391					2	0
REACTOME_METABOLISM_OF_FAT_SOLUBLE_VITAMINS				1.71311						1.66982								2	0
REACTOME_METABOLISM_OF_NUCLEOTIDES	nucleic acid metabolism	Biosynthesis & Metabolism			1.49987								1.41907					2	0
REACTOME_METABOLISM_OF_VITAMINS_AND_COFACTORS	vitamin metabolism	Biosynthesis & Metabolism		1.71655			1.44812											2	0
REACTOME_MITOCHONDRIAL_FATTY_ACID_BETA_OXIDATION			1.7573										1.53221					2	0
REACTOME_MITOTIC_G1_PHASE_AND_G1_S_TRANSITION			1.64756		1.75267													2	0
REACTOME_MITOTIC_G2_G2_M_PHASES	regulation of cell cycle	Cell cycle	1.53074		1.58468													2	0
REACTOME_MITOTIC_METAPHASE_AND_ANAPHASE			1.81772		1.40945										-1.30292			2	1
REACTOME_NEDDYLATION			1.34875		1.467													2	0
REACTOME_NERVOUS_SYSTEM_DEVELOPMENT						1.38041									1.35198			2	0
REACTOME_NGF_STIMULATED_TRANSCRIPTION					1.50297							1.6977	-1.95438					2	1
REACTOME_NUCLEAR_SIGNALING_BY_ERBB4	ErbB signaling	Cell signaling								1.78126		1.68756						2	0
REACTOME_PIWI_INTERACTING_RNA_PIRNA_BIOGENESIS			1.66937										1.7781					2	0
REACTOME_PLATELET_ACTIVATION_SIGNALING_AND_AGGREGATION	platelet activation	Immune response								1.43164					1.37883			2	0
REACTOME_POTASSIUM_CHANNELS	ion transport	Ion transport								1.50089					1.53398			2	0
REACTOME_PROGRAMMED_CELL_DEATH			1.55131		1.57345													2	0
REACTOME_PROLACTIN_RECEPTOR_SIGNALING					1.52892											1.68418		2	0
REACTOME_PTEN_REGULATION			1.38479		1.55369													2	0
REACTOME_REGULATION_OF_MRNA_STABILITY_BY_PROTEINS_THAT_BIND_AU_RICH_ELEMENTS	regulation of gene expression by ARE-mRNA degradation	Gene expression	1.68842		1.72742													2	0
REACTOME_REGULATION_OF_PTEN_STABILITY_AND_ACTIVITY			1.56618		1.81909													2	0
REACTOME_REGULATION_OF_RAS_BY_GAPS				1.53561	1.87994													2	0
REACTOME_REGULATION_OF_RUNX2_EXPRESSION_AND_ACTIVITY			1.44292		1.89903													2	0
REACTOME_S_PHASE	regulation of mitotic cell cycle by proteasomal degradation	Cell cycle	1.35981		1.75719													2	0
REACTOME_SEALING_OF_THE_NUCLEAR_ENVELOPE_NE_BY_ESCRT_III			1.66435			1.65424												2	0
REACTOME_SEPARATION_OF_SISTER_CHROMATIDS			1.84898		1.50073													2	0
REACTOME_SIGNALING_BY_NOTCH4			1.39149		1.78858													2	0
REACTOME_SIGNALING_BY_THE_B_CELL_RECEPTOR_BCR	BCR signaling	Cell signaling	1.43757		1.68398													2	0
REACTOME_SPHINGOLIPID_METABOLISM	sphingolipid metabolism	Biosynthesis & Metabolism			1.45356	1.62838												2	0
REACTOME_TCR_SIGNALING			1.39182		1.82162													2	0
REACTOME_TRANSCRIPTIONAL_REGULATION_BY_RUNX2				1.37715	1.68497													2	0
REACTOME_TRANSCRIPTIONAL_REGULATION_BY_RUNX3			1.3984		1.37987													2	0
REACTOME_TRANSMISSION_ACROSS_CHEMICAL_SYNAPSES	neurotransmission	Neurotransmission								1.6938						1.47597		2	0
REACTOME_TRANSPORT_OF_INORGANIC_CATIONS_ANIONS_AND_AMINO_ACIDS_OLIGOPEPTIDES	amino acid transport	Transport									1.65084		1.56475					2	0
REACTOME_VASOPRESSIN_REGULATES_RENAL_WATER_HOMEOSTASIS_VIA_AQUAPORINS			1.55235				1.56671											2	0
BIOCARTA_BCR_PATHWAY	BCR signaling	Cell signaling			1.53344													1	0
BIOCARTA_BIOPEPTIDES_PATHWAY	GPCR signaling	Cell signaling								1.67062								1	0
BIOCARTA_CCR5_PATHWAY	Chemokine signaling	Cytokine signaling			1.63541													1	0
BIOCARTA_GPCR_PATHWAY	GPCR signaling	Cell signaling			1.51534													1	0
BIOCARTA_HDAC_PATHWAY	HDAC pathway	Cell signaling				1.66711												1	0
BIOCARTA_IL12_PATHWAY																1.68156		1	0
BIOCARTA_MEF2D_PATHWAY	MEF2D signaling	Cell signaling			1.55046													1	0
BIOCARTA_NO1_PATHWAY	NO signaling	Cell signaling						1.79158										1	0
BIOCARTA_TPO_PATHWAY	TPO signaling	Cell signaling			1.55715													1	0
GO_2_OXOGLUTARATE_METABOLIC_PROCESS				1.68763														1	0
GO_3_UTR_MEDIATED_MRNA_STABILIZATION																1.8841		1	0
GO_ACETYL_COA_BIOSYNTHETIC_PROCESS				1.56142														1	0
GO_ACETYL_COA_METABOLIC_PROCESS				1.69405														1	0
GO_ACTIN_FILAMENT_POLYMERIZATION	actin filament polymerization	Cytoskeleton organization			1.41665													1	0
GO_ACTIN_POLYMERIZATION_OR_DEPOLYMERIZATION	actin filament polymerization	Cytoskeleton organization			1.36192													1	0
GO_ACTION_POTENTIAL	action potential	Action potential								1.41168								1	0
GO_ACTIVATED_T_CELL_PROLIFERATION															1.59628			1	0
GO_ACTIVATION_OF_IMMUNE_RESPONSE					1.42094													1	0
GO_ACTIVATION_OF_INNATE_IMMUNE_RESPONSE					1.47877													1	0
GO_ACTIVATION_OF_PROTEIN_KINASE_ACTIVITY	protein kinase signaling	Cell signaling														1.35552		1	0
GO_ACTIVIN_RECEPTOR_SIGNALING_PATHWAY																1.59937		1	0
GO_ADAPTIVE_THERMOGENESIS					-1.27974										1.47379			1	1
GO_ALPHA_BETA_T_CELL_PROLIFERATION												1.79558						1	0
GO_AMEBOIDAL_TYPE_CELL_MIGRATION	endothelial cell migration	Cell migration								1.27511				-1.45373				1	1
GO_AMINE_CATABOLIC_PROCESS				1.58425														1	0
GO_AMINO_ACID_IMPORT													1.66169					1	0
GO_AMINO_ACID_TRANSMEMBRANE_TRANSPORT	amino acid transport	Transport											1.89831					1	0
GO_AMINOGLYCAN_BIOSYNTHETIC_PROCESS	glycosaminoglycan metabolism	Biosynthesis & Metabolism											1.54425					1	0
GO_AMMONIUM_TRANSPORT	ion transport	Ion transport														1.73546		1	0
GO_AMYLOID_BETA_CLEARANCE																1.63726		1	0
GO_ANTIMICROBIAL_HUMORAL_IMMUNE_RESPONSE_MEDIATED_BY_ANTIMICROBIAL_PEPTIDE											1.81574							1	0
GO_ASPARTATE_FAMILY_AMINO_ACID_CATABOLIC_PROCESS				1.57135														1	0
GO_ASPARTATE_FAMILY_AMINO_ACID_METABOLIC_PROCESS	amino acid metabolism	Biosynthesis & Metabolism		1.61195														1	0
GO_ASTROCYTE_DIFFERENTIATION	glial cell differentiation	Cell differentiation													1.46269			1	0
GO_ATTACHMENT_OF_SPINDLE_MICROTUBULES_TO_KINETOCHORE			1.57725												-1.74506			1	1
GO_AUDITORY_RECEPTOR_CELL_DEVELOPMENT															1.57998			1	0
GO_BEHAVIOR																1.32144		1	0
GO_BLASTOCYST_DEVELOPMENT	embryonic development	Embryonic development	1.5002															1	0
GO_BLASTODERM_SEGMENTATION										1.61907								1	0
GO_BONE_REMODELING																1.49884		1	0
GO_BONE_RESORPTION							1.64511											1	0
GO_BRANCHING_INVOLVED_IN_BLOOD_VESSEL_MORPHOGENESIS					-1.71964											1.58143		1	1
GO_C4_DICARBOXYLATE_TRANSPORT										1.91289								1	0
GO_CALCIUM_INDEPENDENT_CELL_CELL_ADHESION_VIA_PLASMA_MEMBRANE_CELL_ADHESION_MOLECULES				1.79454														1	0
GO_CALCIUM_ION_TRANSMEMBRANE_TRANSPORT	ion transport	Ion transport								1.35748								1	0
GO_CARBOHYDRATE_DERIVATIVE_TRANSPORT																1.57105		1	0
GO_CARBOHYDRATE_METABOLIC_PROCESS													1.24755					1	0
GO_CARDIAC_CONDUCTION	heart contraction	Tissue contraction	-1.46735							1.71005								1	1
GO_CARTILAGE_DEVELOPMENT	connective tissue development	Tissue development														1.43689		1	0
GO_CATECHOLAMINE_SECRETION																1.69966		1	0
GO_CELL_ACTIVATION_INVOLVED_IN_IMMUNE_RESPONSE	leukocyte activation	Immune response				1.29371												1	0
GO_CELL_ADHESION_MEDIATED_BY_INTEGRIN										1.58513								1	0
GO_CELL_CELL_ADHESION_VIA_PLASMA_MEMBRANE_ADHESION_MOLECULES	cell adhesion	Cell communication	-1.96243	-1.31579													1.54371	1	2
GO_CELL_CELL_SIGNALING_BY_WNT										1.225								1	0
GO_CELL_CHEMOTAXIS	chemotaxis	Cell communication										1.48756						1	0
GO_CELL_DIFFERENTIATION_IN_SPINAL_CORD	neuron differentiation	Cell differentiation					1.83032											1	0
GO_CELL_JUNCTION_ASSEMBLY	cell junction organization	Membrane organization	-1.33239	-1.3384	-1.24005							1.33596						1	3
GO_CELL_PROLIFERATION_IN_FOREBRAIN	brain cell proliferation	Cell proliferation									1.67808							1	0
GO_CELL_REDOX_HOMEOSTASIS			1.40781															1	0
GO_CELL_SUBSTRATE_ADHESION	cell adhesion	Cell communication			-1.36349					1.30222								1	1
GO_CELLULAR_AMINO_ACID_BIOSYNTHETIC_PROCESS	amino acid metabolism	Biosynthesis & Metabolism								1.5028								1	0
GO_CELLULAR_MODIFIED_AMINO_ACID_CATABOLIC_PROCESS	amino acid metabolism	Biosynthesis & Metabolism			-1.63122									1.73445				1	1
GO_CELLULAR_RESPONSE_TO_CALCIUM_ION	response to ion	Cellular response										1.57715						1	0
GO_CELLULAR_RESPONSE_TO_GROWTH_HORMONE_STIMULUS																1.93741		1	0
GO_CELLULAR_RESPONSE_TO_XENOBIOTIC_STIMULUS											1.52236							1	0
GO_CGMP_MEDIATED_SIGNALING										1.60825								1	0
GO_CHAPERONE_MEDIATED_AUTOPHAGY					1.53286													1	0
GO_CHEMOKINE_PRODUCTION			1.4593															1	0
GO_CHLORIDE_TRANSPORT	ion transport	Ion transport									1.48725							1	0
GO_CHROMOSOME_CONDENSATION	chromatin remodeling	Chromatin remodeling	1.57602	-1.53596											-1.87964			1	2
GO_CIRCADIAN_SLEEP_WAKE_CYCLE																	1.81514	1	0
GO_COLLAGEN_BIOSYNTHETIC_PROCESS					1.4866													1	0
GO_COLLAGEN_CATABOLIC_PROCESS													1.53298					1	0
GO_COLUMNAR_CUBOIDAL_EPITHELIAL_CELL_DEVELOPMENT	columnar/cuboidal epithelial cell differentiation	Cell differentiation													1.55223			1	0
GO_COLUMNAR_CUBOIDAL_EPITHELIAL_CELL_DIFFERENTIATION	columnar/cuboidal epithelial cell differentiation	Cell differentiation													1.52304			1	0
GO_CONNECTIVE_TISSUE_DEVELOPMENT	connective tissue development	Tissue development														1.37		1	0
GO_COPULATION										2.07822								1	0
GO_CRISTAE_FORMATION			1.63832															1	0
GO_CYTOKINE_PRODUCTION_INVOLVED_IN_INFLAMMATORY_RESPONSE										1.56159								1	0
GO_CYTOKINE_SECRETION	cytokine secretion	Immune response										1.48565						1	0
GO_CYTOKINETIC_PROCESS			1.51457															1	0
GO_CYTOPLASMIC_TRANSLATIONAL_INITIATION			1.5791															1	0
GO_DEFENSE_RESPONSE_TO_BACTERIUM	response to biotic stimulus	Cellular response													1.63918			1	0
GO_DEFENSE_RESPONSE_TO_FUNGUS	response to biotic stimulus	Cellular response	1.61817															1	0
GO_DENDRITE_DEVELOPMENT	dendrite development	Cell maturation		-1.31033												1.31625		1	1
GO_DENDRITE_MORPHOGENESIS	dendrite development	Cell maturation														1.39563		1	0
GO_DENDRITIC_CELL_MIGRATION			1.82242															1	0
GO_DEOXYRIBONUCLEOTIDE_METABOLIC_PROCESS					1.74672													1	0
GO_DETECTION_OF_MECHANICAL_STIMULUS	response to mechanical stimulus	Cellular response													1.66123			1	0
GO_DEVELOPMENTAL_GROWTH_INVOLVED_IN_MORPHOGENESIS	developmental cell growth	Tissue development										1.4955						1	0
GO_DIENCEPHALON_DEVELOPMENT	nervous system development	Tissue development													1.5291			1	0
GO_DIGESTIVE_TRACT_MORPHOGENESIS	digestive system development	Tissue development	1.47469															1	0
GO_DIVALENT_INORGANIC_CATION_TRANSPORT	ion transport	Ion transport								1.39111								1	0
GO_DNA_DAMAGE_RESPONSE_DETECTION_OF_DNA_DAMAGE	DNA repair process	DNA repair			1.56555													1	0
GO_DNA_DEMETHYLATION										1.62624								1	0
GO_EMBRYONIC_CAMERA_TYPE_EYE_MORPHOGENESIS	eye development	Tissue development									1.75865							1	0
GO_EMBRYONIC_DIGESTIVE_TRACT_DEVELOPMENT	digestive system development	Tissue development	1.8594															1	0
GO_EMBRYONIC_DIGESTIVE_TRACT_MORPHOGENESIS			1.79649															1	0
GO_EMBRYONIC_EYE_MORPHOGENESIS	eye development	Tissue development		-1.53783							1.77326							1	1
GO_EMBRYONIC_ORGAN_MORPHOGENESIS	embryonic development	Embryonic development										1.40602						1	0
GO_EMBRYONIC_PLACENTA_MORPHOGENESIS	placenta development	Tissue development													1.66571			1	0
GO_EMBRYONIC_SKELETAL_SYSTEM_MORPHOGENESIS	muscle development	Tissue development										1.61709						1	0
GO_ENDOCRINE_HORMONE_SECRETION					1.61763													1	0
GO_ENDOCYTOSIS							-1.34162			1.2638								1	1
GO_ENTRAINMENT_OF_CIRCADIAN_CLOCK_BY_PHOTOPERIOD	circardian rhythmic process	Circardian process	1.66968															1	0
GO_EOSINOPHIL_CHEMOTAXIS			1.74771															1	0
GO_EPITHELIAL_CELL_DEVELOPMENT	endothelial/epithelial cell differentiation	Cell differentiation													1.43081			1	0
GO_EPITHELIAL_CELL_PROLIFERATION	endothelial/epithelial cell proliferation	Cell proliferation													1.35424			1	0
GO_EPITHELIAL_TUBE_BRANCHING_INVOLVED_IN_LUNG_MORPHOGENESIS	lung development	Tissue development													1.69826			1	0
GO_EXCITATORY_SYNAPSE_ASSEMBLY										1.76082								1	0
GO_EXOCYTIC_PROCESS															1.48661			1	0
GO_EXTRACELLULAR_MATRIX_ASSEMBLY												1.71589						1	0
GO_FAT_SOLUBLE_VITAMIN_METABOLIC_PROCESS	vitamin metabolism	Biosynthesis & Metabolism											1.75722					1	0
GO_FATTY_ACID_BIOSYNTHETIC_PROCESS	fatty acid metabolism	Biosynthesis & Metabolism											1.3652					1	0
GO_FATTY_ACID_TRANSPORT	fatty acid transport	Transport														1.49255		1	0
GO_FATTY_ACYL_COA_BIOSYNTHETIC_PROCESS				1.66246														1	0
GO_FATTY_ACYL_COA_METABOLIC_PROCESS	coenzyme metabolism	Biosynthesis & Metabolism		1.65214														1	0
GO_FC_EPSILON_RECEPTOR_SIGNALING_PATHWAY	Fc receptor signaling	Cell signaling			1.67916													1	0
GO_FC_RECEPTOR_SIGNALING_PATHWAY	Fc receptor signaling	Cell signaling			1.5367													1	0
GO_FEAR_RESPONSE	response to fear	Behavior														1.57389		1	0
GO_FEMALE_PREGNANCY																1.436		1	0
GO_FIBRINOLYSIS											1.82575					-1.85815		1	1
GO_FOREBRAIN_REGIONALIZATION	embryonic development	Embryonic development													1.63223			1	0
GO_G_PROTEIN_COUPLED_PURINERGIC_RECEPTOR_SIGNALING_PATHWAY																1.72396		1	0
GO_GAMMA_AMINOBUTYRIC_ACID_TRANSPORT										1.73107								1	0
GO_GLIAL_CELL_PROLIFERATION															1.61992			1	0
GO_GLUCOCORTICOID_METABOLIC_PROCESS															1.61037			1	0
GO_GLUTAMINE_FAMILY_AMINO_ACID_METABOLIC_PROCESS	amino acid metabolism	Biosynthesis & Metabolism								1.63543								1	0
GO_GLYCOPROTEIN_BIOSYNTHETIC_PROCESS																1.375		1	0
GO_GLYCOSYL_COMPOUND_BIOSYNTHETIC_PROCESS	citric acid cycle & oxidative phosphorylation	Cellular respiration	1.56887															1	0
GO_GLYCOSYL_COMPOUND_CATABOLIC_PROCESS	citric acid cycle & oxidative phosphorylation	Cellular respiration			1.51852													1	0
GO_GLYCOSYLATION	protein glycosylation	Post-translational modification														1.28504		1	0
GO_GRANULOCYTE_MIGRATION	leukocyte migration	Cell migration										1.5028						1	0
GO_HAIR_CELL_DIFFERENTIATION	hair cell differentiation	Cell differentiation													1.68982			1	0
GO_HEART_PROCESS	heart contraction	Tissue contraction								1.66189								1	0
GO_HEMATOPOIETIC_PROGENITOR_CELL_DIFFERENTIATION	hematopoietic progenitor cell differentiation	Cell differentiation	1.32104									-1.47377						1	1
GO_HEPARAN_SULFATE_PROTEOGLYCAN_METABOLIC_PROCESS	glycosaminoglycan metabolism	Biosynthesis & Metabolism	-1.51742										1.64917					1	1
GO_HOMOLOGOUS_CHROMOSOME_SEGREGATION	chromosome segregation	Cell cycle			1.65252													1	0
GO_HORMONE_TRANSPORT							1.42299											1	0
GO_HUMORAL_IMMUNE_RESPONSE	immune response	Immune response													1.58564			1	0
GO_HYPEROSMOTIC_RESPONSE	response to osmotic stress	Cellular response										1.82139						1	0
GO_ICOSANOID_BIOSYNTHETIC_PROCESS										1.61473								1	0
GO_IMMUNE_RESPONSE_REGULATING_CELL_SURFACE_RECEPTOR_SIGNALING_PATHWAY	TCR signaling	Cell signaling			1.4273													1	0
GO_IMMUNE_RESPONSE_REGULATING_SIGNALING_PATHWAY					1.34806													1	0
GO_INACTIVATION_OF_MAPK_ACTIVITY	regulation of MAPK signaling	Cell signaling														1.66198		1	0
GO_INFLAMMATORY_RESPONSE	inflammatory response	Immune response													1.27046			1	0
GO_INNER_EAR_AUDITORY_RECEPTOR_CELL_DIFFERENTIATION															1.60879			1	0
GO_INNER_EAR_RECEPTOR_CELL_STEREOCILIUM_ORGANIZATION								1.63052										1	0
GO_INORGANIC_ANION_TRANSMEMBRANE_TRANSPORT										1.61188								1	0
GO_INORGANIC_ANION_TRANSPORT	ion transport	Ion transport								1.56151								1	0
GO_INORGANIC_ION_IMPORT_ACROSS_PLASMA_MEMBRANE			-1.89059							1.73145								1	1
GO_INSULIN_SECRETION	insulin secretion	Cell signaling													1.39136			1	0
GO_INTEGRIN_MEDIATED_SIGNALING_PATHWAY	integrin signaling	Cell communication								1.48196								1	0
GO_INTERLEUKIN_1_BETA_PRODUCTION															1.48812			1	0
GO_INTERLEUKIN_1_SECRETION															1.71946			1	0
GO_INTERLEUKIN_10_PRODUCTION															1.63992			1	0
GO_INTERLEUKIN_6_PRODUCTION												1.52427						1	0
GO_INTERLEUKIN_6_SECRETION															1.59118			1	0
GO_INTERLEUKIN_8_PRODUCTION												1.64596						1	0
GO_INTERLEUKIN_8_SECRETION															1.75974			1	0
GO_INTERMEDIATE_FILAMENT_ORGANIZATION															1.66208			1	0
GO_INTERSTRAND_CROSS_LINK_REPAIR	DNA repair process	DNA repair									1.65685							1	0
GO_INTRASPECIES_INTERACTION_BETWEEN_ORGANISMS	reproductive behavior	Behavior								1.789								1	0
GO_L_AMINO_ACID_TRANSPORT	amino acid transport	Transport											1.88395					1	0
GO_LABYRINTHINE_LAYER_MORPHOGENESIS															1.79812			1	0
GO_LENS_DEVELOPMENT_IN_CAMERA_TYPE_EYE	eye development	Tissue development													1.51135			1	0
GO_LENS_MORPHOGENESIS_IN_CAMERA_TYPE_EYE	eye development	Tissue development													1.59456			1	0
GO_LEUKOCYTE_CHEMOTAXIS	leukocyte chemotaxis	Immune response										1.58867						1	0
GO_LEUKOCYTE_MIGRATION	leukocyte migration	Cell migration										1.48279						1	0
GO_LEUKOTRIENE_METABOLIC_PROCESS	fatty acid metabolism	Biosynthesis & Metabolism												1.75847				1	0
GO_LIPID_LOCALIZATION	lipid transport	Transport								1.30771								1	0
GO_LIPID_MODIFICATION	lipid modification	Biosynthesis & Metabolism									1.43281							1	0
GO_LIPOPROTEIN_BIOSYNTHETIC_PROCESS	lipoprotein metabolism	Biosynthesis & Metabolism								1.53758								1	0
GO_LIPOPROTEIN_METABOLIC_PROCESS										1.5577								1	0
GO_LIVER_REGENERATION	liver regeneration	Regeneration	1.62715															1	0
GO_LOCOMOTORY_BEHAVIOR	locomotory behavior	Behavior								1.69049								1	0
GO_LONG_CHAIN_FATTY_ACID_METABOLIC_PROCESS	fatty acid metabolism	Biosynthesis & Metabolism													1.46582			1	0
GO_LONG_TERM_MEMORY	learning, memory & cognition	Behavior									1.91962							1	0
GO_LUNG_MORPHOGENESIS	lung development	Tissue development													1.85686			1	0
GO_MACROPHAGE_CHEMOTAXIS										1.59193								1	0
GO_MATURATION_OF_SSU_RRNA_FROM_TRICISTRONIC_RRNA_TRANSCRIPT_SSU_RRNA_5_8S_RRNA_LSU_RRNA			1.45375															1	0
GO_MECHANORECEPTOR_DIFFERENTIATION	mechanoreceptor differentiation	Cell differentiation													1.67561			1	0
GO_MEIOSIS_I_CELL_CYCLE_PROCESS					1.48416													1	0
GO_MEIOTIC_CHROMOSOME_SEGREGATION	chromosome segregation	Cell cycle			1.47127													1	0
GO_MEMBRANE_LIPID_BIOSYNTHETIC_PROCESS						1.50196												1	0
GO_MEMBRANE_LIPID_METABOLIC_PROCESS	lipid metabolism	Biosynthesis & Metabolism				1.46572												1	0
GO_MEMBRANE_REPOLARIZATION_DURING_ACTION_POTENTIAL										1.77482								1	0
GO_MEMORY	learning, memory & cognition	Behavior								1.43589								1	0
GO_METANEPHRIC_NEPHRON_DEVELOPMENT	kidney development	Tissue development													1.68444			1	0
GO_METAPHASE_ANAPHASE_TRANSITION_OF_CELL_CYCLE					1.57202										-1.72678			1	1
GO_METAPHASE_PLATE_CONGRESSION	chromosome congression	Cell cycle	1.59168						-1.59962						-1.56183			1	2
GO_METENCEPHALON_DEVELOPMENT	nervous system development	Tissue development														1.43126		1	0
GO_MIDBRAIN_DEVELOPMENT	nervous system development	Tissue development														1.55453		1	0
GO_MITOCHONDRIAL_DEPOLARIZATION													1.64228					1	0
GO_MITOCHONDRIAL_FUSION	mitochondrial fusion	Organelle dynamics	1.67825															1	0
GO_MITOCHONDRIAL_OUTER_MEMBRANE_PERMEABILIZATION			1.68859															1	0
GO_MITOTIC_METAPHASE_PLATE_CONGRESSION			1.54617												-1.67692			1	1
GO_MITOTIC_NUCLEAR_DIVISION			1.31945	-1.38081											-1.67492	-1.38997		1	3
GO_MONOAMINE_TRANSPORT																1.94205		1	0
GO_MONOCYTE_CHEMOTAXIS	leukocyte chemotaxis	Immune response	1.6197						-1.81965									1	1
GO_MONONUCLEAR_CELL_MIGRATION										1.5609								1	0
GO_MORPHOGENESIS_OF_A_POLARIZED_EPITHELIUM					1.5319													1	0
GO_MORPHOGENESIS_OF_AN_EPITHELIAL_FOLD															1.5899			1	0
GO_MUCOPOLYSACCHARIDE_METABOLIC_PROCESS	glycosaminoglycan metabolism	Biosynthesis & Metabolism											1.5599					1	0
GO_MULTI_MULTICELLULAR_ORGANISM_PROCESS	maternal process	Embryonic development														1.41263		1	0
GO_MULTI_ORGANISM_BEHAVIOR	multi organism behavior	Behavior								1.79523								1	0
GO_MULTICELLULAR_ORGANISMAL_HOMEOSTASIS	multicellular organism homeostasis	Cell number													1.31742			1	0
GO_MULTICELLULAR_ORGANISMAL_RESPONSE_TO_STRESS	multicellular organismal response to stress	Cellular response														1.51253		1	0
GO_MYD88_INDEPENDENT_TOLL_LIKE_RECEPTOR_SIGNALING_PATHWAY					1.50725													1	0
GO_MYELOID_LEUKOCYTE_MIGRATION	leukocyte migration	Cell migration										1.51952						1	0
GO_MYOBLAST_FUSION											1.72866							1	0
GO_MYOTUBE_DIFFERENTIATION	muscle development	Tissue development									1.5243							1	0
GO_NAD_METABOLIC_PROCESS	glycolysis/gluconeogenesis	Cellular respiration								1.53323								1	0
GO_NATURAL_KILLER_CELL_DIFFERENTIATION															1.61281			1	0
GO_NEGATIVE_REGULATION_OF_ANIMAL_ORGAN_MORPHOGENESIS															1.54134			1	0
GO_NEGATIVE_REGULATION_OF_ANION_TRANSPORT	regulation of ion transport	Ion transport										1.66388						1	0
GO_NEGATIVE_REGULATION_OF_AXON_GUIDANCE	regulation of axon guidance	Cell communication									1.84795							1	0
GO_NEGATIVE_REGULATION_OF_AXONOGENESIS	regulation of axonogenesis	Cell maturation									1.63964							1	0
GO_NEGATIVE_REGULATION_OF_BLOOD_CIRCULATION	regulation of blood circulation	Body system process								1.65985								1	0
GO_NEGATIVE_REGULATION_OF_BLOOD_PRESSURE	regulation of blood pressure	Body system process														1.72611		1	0
GO_NEGATIVE_REGULATION_OF_CALCIUM_ION_TRANSMEMBRANE_TRANSPORT	regulation of ion transport	Ion transport														1.71845		1	0
GO_NEGATIVE_REGULATION_OF_CALCIUM_ION_TRANSPORT	regulation of ion transport	Ion transport														1.73721		1	0
GO_NEGATIVE_REGULATION_OF_CANONICAL_WNT_SIGNALING_PATHWAY	regulation of WNT signaling by proteasomal degradation	Cell signaling	1.43737															1	0
GO_NEGATIVE_REGULATION_OF_CATABOLIC_PROCESS	regulation of cellular catabolic process	Degradation									1.42472							1	0
GO_NEGATIVE_REGULATION_OF_CELL_MORPHOGENESIS_INVOLVED_IN_DIFFERENTIATION	regulation of cell differentiation	Cell differentiation									1.50844							1	0
GO_NEGATIVE_REGULATION_OF_CELLULAR_AMIDE_METABOLIC_PROCESS	regulation of amide metabolism	Biosynthesis & Metabolism														1.37412		1	0
GO_NEGATIVE_REGULATION_OF_CELLULAR_CATABOLIC_PROCESS	regulation of cellular metabolism	Degradation									1.49381							1	0
GO_NEGATIVE_REGULATION_OF_CHEMOTAXIS	regulation of chemotaxis	Cell communication									1.72155							1	0
GO_NEGATIVE_REGULATION_OF_CHROMOSOME_SEGREGATION	regulation of chromosome segregation	Cell cycle			1.46956													1	0
GO_NEGATIVE_REGULATION_OF_CYTOKINE_SECRETION	regulation of cytokine secretion	Immune response	1.50579															1	0
GO_NEGATIVE_REGULATION_OF_DEFENSE_RESPONSE	regulation of inflammatory response	Immune response									1.44428							1	0
GO_NEGATIVE_REGULATION_OF_ENDOTHELIAL_CELL_PROLIFERATION	regulation of endothelial/epithelial cell proliferation	Cell proliferation														1.62757		1	0
GO_NEGATIVE_REGULATION_OF_EPITHELIAL_CELL_MIGRATION	regulation of endothelial/epithelial cell migration	Cell migration								1.50975								1	0
GO_NEGATIVE_REGULATION_OF_ERK1_AND_ERK2_CASCADE	regulation of ERK signaling	Cell signaling														1.68642		1	0
GO_NEGATIVE_REGULATION_OF_ESTABLISHMENT_OF_PROTEIN_LOCALIZATION			1.4195															1	0
GO_NEGATIVE_REGULATION_OF_EXTRINSIC_APOPTOTIC_SIGNALING_PATHWAY_VIA_DEATH_DOMAIN_RECEPTORS	regulation of apoptosis	Cell death											1.56505					1	0
GO_NEGATIVE_REGULATION_OF_GLIOGENESIS	regulation of glial cell differentiation	Cell differentiation													1.67579			1	0
GO_NEGATIVE_REGULATION_OF_GROWTH	regulation of growth	Tissue growth										1.36025						1	0
GO_NEGATIVE_REGULATION_OF_HYDROLASE_ACTIVITY																1.40998		1	0
GO_NEGATIVE_REGULATION_OF_INFLAMMATORY_RESPONSE	regulation of inflammatory response	Immune response													1.50271			1	0
GO_NEGATIVE_REGULATION_OF_INNATE_IMMUNE_RESPONSE	regulation of immune response	Immune response			1.53056													1	0
GO_NEGATIVE_REGULATION_OF_ION_TRANSPORT	regulation of ion transport	Ion transport														1.64453		1	0
GO_NEGATIVE_REGULATION_OF_LIPID_METABOLIC_PROCESS										1.50382								1	0
GO_NEGATIVE_REGULATION_OF_LIPID_TRANSPORT	regulation of lipid transport	Transport														1.72875		1	0
GO_NEGATIVE_REGULATION_OF_LYMPHOCYTE_APOPTOTIC_PROCESS	regulation of leukocyte apoptosis	Cell death					-1.65128	-1.73778							1.59082			1	2
GO_NEGATIVE_REGULATION_OF_MAP_KINASE_ACTIVITY	regulation of MAPK signaling	Cell signaling														1.5514		1	0
GO_NEGATIVE_REGULATION_OF_MAPK_CASCADE																1.57537		1	0
GO_NEGATIVE_REGULATION_OF_METAPHASE_ANAPHASE_TRANSITION_OF_CELL_CYCLE					1.64345													1	0
GO_NEGATIVE_REGULATION_OF_MULTI_ORGANISM_PROCESS	regulation of multi organism process	Viral life cycle			1.37529													1	0
GO_NEGATIVE_REGULATION_OF_NEURON_APOPTOTIC_PROCESS	regulation of neuron death	Cell death														1.53683		1	0
GO_NEGATIVE_REGULATION_OF_NEURON_DEATH	regulation of neuron death	Cell death														1.41811		1	0
GO_NEGATIVE_REGULATION_OF_NEUROTRANSMITTER_TRANSPORT																1.64635		1	0
GO_NEGATIVE_REGULATION_OF_NUCLEAR_DIVISION					1.52798													1	0
GO_NEGATIVE_REGULATION_OF_ORGANIC_ACID_TRANSPORT			1.55343															1	0
GO_NEGATIVE_REGULATION_OF_OSTEOCLAST_DIFFERENTIATION	regulation of bone cell differentiation	Cell differentiation			1.49109													1	0
GO_NEGATIVE_REGULATION_OF_PLATELET_ACTIVATION															1.81473			1	0
GO_NEGATIVE_REGULATION_OF_PROTEIN_CATABOLIC_PROCESS	regulation of protein catabolic process	Degradation									1.49166							1	0
GO_NEGATIVE_REGULATION_OF_PROTEIN_CONTAINING_COMPLEX_ASSEMBLY										1.48908								1	0
GO_NEGATIVE_REGULATION_OF_RESPONSE_TO_BIOTIC_STIMULUS	response to biotic stimulus	Cellular response			1.48653													1	0
GO_NEGATIVE_REGULATION_OF_RESPONSE_TO_DRUG																1.70051		1	0
GO_NEGATIVE_REGULATION_OF_SECRETION												1.65025						1	0
GO_NEGATIVE_REGULATION_OF_SMALL_MOLECULE_METABOLIC_PROCESS										1.47646								1	0
GO_NEGATIVE_REGULATION_OF_SUPRAMOLECULAR_FIBER_ORGANIZATION																1.45473		1	0
GO_NEGATIVE_REGULATION_OF_TRANSFERASE_ACTIVITY					1.32623													1	0
GO_NEGATIVE_REGULATION_OF_TRANSMEMBRANE_RECEPTOR_PROTEIN_SERINE_THREONINE_KINASE_SIGNALING_PATHWAY	regulation of transmembrane receptor signaling	Cell signaling														1.43212		1	0
GO_NEGATIVE_REGULATION_OF_WNT_SIGNALING_PATHWAY	regulation of WNT signaling by proteasomal degradation	Cell signaling	1.43928															1	0
GO_NEGATIVE_REGULATION_OF_WOUND_HEALING	regulation of platelet activation & coagulation	Immune response						1.69762										1	0
GO_NEURAL_TUBE_DEVELOPMENT	nervous system development	Tissue development									1.45238							1	0
GO_NEUROEPITHELIAL_CELL_DIFFERENTIATION	stem cell differentiation	Cell differentiation													1.57398			1	0
GO_NEURON_APOPTOTIC_PROCESS	neuron death	Cell death														1.57852		1	0
GO_NEURON_DEATH	neuron death	Cell death														1.5031		1	0
GO_NEURON_FATE_COMMITMENT	neuron fate commitment	Cell differentiation					1.55967											1	0
GO_NEURON_MIGRATION	neuron migration	Cell migration								1.43964								1	0
GO_NEURON_PROJECTION_EXTENSION_INVOLVED_IN_NEURON_PROJECTION_GUIDANCE			-1.53466		-1.42688											1.52793		1	2
GO_NEURON_PROJECTION_GUIDANCE	axon guidance	Cell communication	-1.37236							1.37145								1	1
GO_NEURON_PROJECTION_ORGANIZATION																1.46845		1	0
GO_NEURON_RECOGNITION	cell recognition	Cell communication								1.74534								1	0
GO_NEUROTRANSMITTER_SECRETION										1.3598								1	0
GO_NEUTRAL_AMINO_ACID_TRANSPORT	amino acid transport	Transport											1.78153					1	0
GO_NIK_NF_KAPPAB_SIGNALING	regulation of NF-kB signaling by proteasomal degradation	Cell signaling			1.53189													1	0
GO_NON_CANONICAL_WNT_SIGNALING_PATHWAY	regulation of WNT signaling by proteasomal degradation	Cell signaling			1.44551													1	0
GO_NOREPINEPHRINE_SECRETION										1.6076								1	0
GO_NOREPINEPHRINE_TRANSPORT																1.72913		1	0
GO_NUCLEOBASE_CONTAINING_SMALL_MOLECULE_CATABOLIC_PROCESS					1.72403													1	0
GO_NUCLEOBASE_CONTAINING_SMALL_MOLECULE_INTERCONVERSION			1.54287								-1.7555							1	1
GO_NUCLEOSIDE_CATABOLIC_PROCESS					1.59183													1	0
GO_NUCLEOSIDE_METABOLIC_PROCESS													1.41141					1	0
GO_NUCLEOSIDE_MONOPHOSPHATE_BIOSYNTHETIC_PROCESS	citric acid cycle & oxidative phosphorylation	Cellular respiration	1.47574															1	0
GO_NUCLEOSIDE_MONOPHOSPHATE_METABOLIC_PROCESS	citric acid cycle & oxidative phosphorylation	Cellular respiration	1.43232									-1.64749						1	1
GO_NUCLEOTIDE_EXCISION_REPAIR_DNA_DAMAGE_RECOGNITION	nucleotide excision repair	DNA repair			1.66629													1	0
GO_NUCLEOTIDE_EXCISION_REPAIR_DNA_DUPLEX_UNWINDING	nucleotide excision repair	DNA repair			1.74386													1	0
GO_NUCLEOTIDE_EXCISION_REPAIR_DNA_GAP_FILLING															1.59694			1	0
GO_NUCLEOTIDE_EXCISION_REPAIR_PREINCISION_COMPLEX_ASSEMBLY					1.7004													1	0
GO_ODONTOGENESIS	tooth morphogenesis	Tissue development													1.45787			1	0
GO_OLIGOSACCHARIDE_METABOLIC_PROCESS	protein glycosylation	Post-translational modification								1.52447								1	0
GO_ORGANIC_CYCLIC_COMPOUND_CATABOLIC_PROCESS	organic cyclic compound metabolism	Biosynthesis & Metabolism				1.39234												1	0
GO_ORGANIC_HYDROXY_COMPOUND_METABOLIC_PROCESS													1.24749					1	0
GO_ORGANIC_HYDROXY_COMPOUND_TRANSPORT	organic hydroxy compound transport	Transport														1.66677		1	0
GO_ORGANISM_EMERGENCE_FROM_PROTECTIVE_STRUCTURE			1.47972															1	0
GO_OSTEOCLAST_DIFFERENTIATION	bone cell differentiation	Cell differentiation			1.603													1	0
GO_OXIDOREDUCTION_COENZYME_METABOLIC_PROCESS	glycolysis/gluconeogenesis	Cellular respiration		1.54236														1	0
GO_PATHWAY_RESTRICTED_SMAD_PROTEIN_PHOSPHORYLATION																1.54075		1	0
GO_PEPTIDE_HORMONE_SECRETION															1.39491			1	0
GO_PEPTIDE_SECRETION	peptide secretion	Cell signaling													1.33047			1	0
GO_PEPTIDYL_CYSTEINE_MODIFICATION	peptidyl-cysteine modification	Post-translational modification			1.50429													1	0
GO_PEPTIDYL_THREONINE_DEPHOSPHORYLATION																1.73331		1	0
GO_PHAGOSOME_MATURATION	phagosome maturation	Ion transport			1.54952													1	0
GO_PHOSPHATIDYLCHOLINE_METABOLIC_PROCESS	phospholipid metabolism	Biosynthesis & Metabolism									1.63331							1	0
GO_PHOSPHATIDYLSERINE_METABOLIC_PROCESS	phospholipid metabolism	Biosynthesis & Metabolism			1.53903													1	0
GO_PHOTOPERIODISM	circardian rhythmic process	Circardian process	1.60394															1	0
GO_PITUITARY_GLAND_DEVELOPMENT	pituitary gland development	Tissue development													1.84327			1	0
GO_PLASMA_MEMBRANE_ORGANIZATION	plasma membrane organization	Membrane organization														1.42848		1	0
GO_PLASMINOGEN_ACTIVATION							1.7973											1	0
GO_POSITIVE_REGULATION_OF_ACTIN_FILAMENT_POLYMERIZATION	regulation of actin polymerization	Cytoskeleton organization			1.58144													1	0
GO_POSITIVE_REGULATION_OF_ALCOHOL_BIOSYNTHETIC_PROCESS			1.5597															1	0
GO_POSITIVE_REGULATION_OF_BIOMINERALIZATION					1.47406													1	0
GO_POSITIVE_REGULATION_OF_BLOOD_CIRCULATION	regulation of blood circulation	Body system process			1.51884													1	0
GO_POSITIVE_REGULATION_OF_BLOOD_VESSEL_DIAMETER			1.65526															1	0
GO_POSITIVE_REGULATION_OF_BONE_MINERALIZATION					1.48737													1	0
GO_POSITIVE_REGULATION_OF_CALCIUM_ION_DEPENDENT_EXOCYTOSIS	regulation of exocytosis	Exocytosis			1.59137													1	0
GO_POSITIVE_REGULATION_OF_CALCIUM_ION_TRANSMEMBRANE_TRANSPORT	regulation of ion transport	Ion transport									1.62694							1	0
GO_POSITIVE_REGULATION_OF_CALCIUM_ION_TRANSMEMBRANE_TRANSPORTER_ACTIVITY	regulation of ion transport	Ion transport						1.66449										1	0
GO_POSITIVE_REGULATION_OF_CANONICAL_WNT_SIGNALING_PATHWAY	regulation of WNT signaling by proteasomal degradation	Cell signaling			1.50767													1	0
GO_POSITIVE_REGULATION_OF_CARTILAGE_DEVELOPMENT	regulation of cartilage development	Tissue development										1.71328						1	0
GO_POSITIVE_REGULATION_OF_CATION_CHANNEL_ACTIVITY	regulation of ion transport	Ion transport														1.55698		1	0
GO_POSITIVE_REGULATION_OF_CELL_CYCLE_G1_S_PHASE_TRANSITION			1.52007										-1.79147					1	1
GO_POSITIVE_REGULATION_OF_CELL_CYCLE_PHASE_TRANSITION	regulation of cell cycle	Cell cycle	1.58568										-1.67219					1	1
GO_POSITIVE_REGULATION_OF_CELL_DEVELOPMENT															1.28191			1	0
GO_POSITIVE_REGULATION_OF_CELL_JUNCTION_ASSEMBLY	regulation of cell junction organization	Membrane organization														1.58415		1	0
GO_POSITIVE_REGULATION_OF_CHEMOTAXIS	regulation of chemotaxis	Cell communication							-1.50034			1.51513						1	1
GO_POSITIVE_REGULATION_OF_CHONDROCYTE_DIFFERENTIATION			-1.5627									1.7866						1	1
GO_POSITIVE_REGULATION_OF_COLLAGEN_METABOLIC_PROCESS					1.53627													1	0
GO_POSITIVE_REGULATION_OF_CYTOKINE_PRODUCTION	regulation of cytokine production	Immune response										1.35215				-1.23618		1	1
GO_POSITIVE_REGULATION_OF_CYTOSOLIC_CALCIUM_ION_CONCENTRATION_INVOLVED_IN_PHOSPHOLIPASE_C_ACTIVATING_G_PROTEIN_COUPLED_SIGNALING_PATHWAY			1.591					-1.86117										1	1
GO_POSITIVE_REGULATION_OF_DEFENSE_RESPONSE					1.3637													1	0
GO_POSITIVE_REGULATION_OF_ERK1_AND_ERK2_CASCADE	regulation of ERK signaling	Cell signaling								1.51856								1	0
GO_POSITIVE_REGULATION_OF_ESTABLISHMENT_OF_PROTEIN_LOCALIZATION			1.3363															1	0
GO_POSITIVE_REGULATION_OF_FATTY_ACID_BIOSYNTHETIC_PROCESS										1.71015								1	0
GO_POSITIVE_REGULATION_OF_FATTY_ACID_METABOLIC_PROCESS	regulation of fatty acid metabolism	Biosynthesis & Metabolism			1.52542													1	0
GO_POSITIVE_REGULATION_OF_G1_S_TRANSITION_OF_MITOTIC_CELL_CYCLE			1.44722										-1.84829					1	1
GO_POSITIVE_REGULATION_OF_GLIOGENESIS	regulation of glial cell differentiation	Cell differentiation													1.51636			1	0
GO_POSITIVE_REGULATION_OF_HEART_CONTRACTION	regulation of heart contraction	Tissue contraction						1.68635										1	0
GO_POSITIVE_REGULATION_OF_INSULIN_SECRETION	regulation of insulin secretion	Cell signaling	1.4375															1	0
GO_POSITIVE_REGULATION_OF_INTERFERON_GAMMA_PRODUCTION													-1.73485		1.52766			1	1
GO_POSITIVE_REGULATION_OF_INTERLEUKIN_1_SECRETION	regulation of interleukin secretion	Immune response													1.73696			1	0
GO_POSITIVE_REGULATION_OF_INTERLEUKIN_10_PRODUCTION	regulation of interleukin production	Immune response													1.58017			1	0
GO_POSITIVE_REGULATION_OF_INTERLEUKIN_6_PRODUCTION												1.69792						1	0
GO_POSITIVE_REGULATION_OF_KIDNEY_DEVELOPMENT	regulation of kidney development	Tissue development								1.7457								1	0
GO_POSITIVE_REGULATION_OF_LEUKOCYTE_CHEMOTAXIS	regulation of leukocyte chemotaxis	Immune response										1.61536						1	0
GO_POSITIVE_REGULATION_OF_LEUKOCYTE_MEDIATED_CYTOTOXICITY					1.62057													1	0
GO_POSITIVE_REGULATION_OF_LEUKOCYTE_MIGRATION	regulation of leukocyte migration	Cell migration										1.60088						1	0
GO_POSITIVE_REGULATION_OF_LEUKOCYTE_PROLIFERATION	regulation of leukocyte proliferation	Cell proliferation													1.54161			1	0
GO_POSITIVE_REGULATION_OF_LIPID_BIOSYNTHETIC_PROCESS	regulation of lipid metabolism	Biosynthesis & Metabolism										1.72001						1	0
GO_POSITIVE_REGULATION_OF_LIPID_KINASE_ACTIVITY	regulation of lipid kinase activity	Enzyme activity								1.80706								1	0
GO_POSITIVE_REGULATION_OF_MEMBRANE_PERMEABILITY			1.65486															1	0
GO_POSITIVE_REGULATION_OF_MITOCHONDRIAL_OUTER_MEMBRANE_PERMEABILIZATION_INVOLVED_IN_APOPTOTIC_SIGNALING_PATHWAY	regulation of mitochondrial membrane permeability	Cell death	1.49784															1	0
GO_POSITIVE_REGULATION_OF_MITOCHONDRION_ORGANIZATION	regulation of mitochondrion organization	Organelle dynamics	1.39088															1	0
GO_POSITIVE_REGULATION_OF_MULTI_ORGANISM_PROCESS	regulation of multi organism process	Viral life cycle			1.34951													1	0
GO_POSITIVE_REGULATION_OF_NATURAL_KILLER_CELL_ACTIVATION										1.65535								1	0
GO_POSITIVE_REGULATION_OF_NERVOUS_SYSTEM_DEVELOPMENT	regulation of nervous system development	Tissue development													1.25538			1	0
GO_POSITIVE_REGULATION_OF_NEURON_APOPTOTIC_PROCESS	regulation of neuron death	Cell death														1.61203		1	0
GO_POSITIVE_REGULATION_OF_NITRIC_OXIDE_METABOLIC_PROCESS					1.66132													1	0
GO_POSITIVE_REGULATION_OF_NUCLEOTIDE_BIOSYNTHETIC_PROCESS																1.69606		1	0
GO_POSITIVE_REGULATION_OF_OLIGODENDROCYTE_DIFFERENTIATION													1.58712					1	0
GO_POSITIVE_REGULATION_OF_OSTEOBLAST_DIFFERENTIATION					1.65902													1	0
GO_POSITIVE_REGULATION_OF_PATHWAY_RESTRICTED_SMAD_PROTEIN_PHOSPHORYLATION	regulation of TGF beta receptor signaling	Cell signaling														1.54425		1	0
GO_POSITIVE_REGULATION_OF_PEPTIDASE_ACTIVITY	regulation of proteolysis	Proteolysis			1.36047													1	0
GO_POSITIVE_REGULATION_OF_PEPTIDE_SECRETION	regulation of peptide secretion	Protein targeting	1.36709															1	0
GO_POSITIVE_REGULATION_OF_PROTEIN_CONTAINING_COMPLEX_ASSEMBLY					1.4138													1	0
GO_POSITIVE_REGULATION_OF_REACTIVE_OXYGEN_SPECIES_BIOSYNTHETIC_PROCESS	regulation of reactive oxygen species metabolism	Biosynthesis & Metabolism								1.65229								1	0
GO_POSITIVE_REGULATION_OF_RELEASE_OF_CYTOCHROME_C_FROM_MITOCHONDRIA	regulation of cytochrome c release	Cell death	1.60037															1	0
GO_POSITIVE_REGULATION_OF_RESPONSE_TO_BIOTIC_STIMULUS	regulation of response to biotic stimulus	Immune response			1.4869													1	0
GO_POSITIVE_REGULATION_OF_RESPONSE_TO_EXTERNAL_STIMULUS					1.25909													1	0
GO_POSITIVE_REGULATION_OF_SMALL_MOLECULE_METABOLIC_PROCESS												1.45546						1	0
GO_POSITIVE_REGULATION_OF_SODIUM_ION_TRANSPORT	regulation of ion transport	Ion transport								1.60509								1	0
GO_POSITIVE_REGULATION_OF_STRIATED_MUSCLE_CELL_DIFFERENTIATION	regulation of muscle cell differentiation	Cell differentiation													1.50759			1	0
GO_POSITIVE_REGULATION_OF_SYNAPTIC_TRANSMISSION_GLUTAMATERGIC	regulation of glutamatergic synaptic transmission	Neurotransmission								1.68419								1	0
GO_POSITIVE_REGULATION_OF_T_CELL_PROLIFERATION															1.60663			1	0
GO_POSITIVE_REGULATION_OF_T_HELPER_1_TYPE_IMMUNE_RESPONSE				1.71743														1	0
GO_POSITIVE_REGULATION_OF_TUMOR_NECROSIS_FACTOR_SUPERFAMILY_CYTOKINE_PRODUCTION										1.52236								1	0
GO_POSITIVE_REGULATION_OF_VASCULATURE_DEVELOPMENT	regulation of vasculature development	Tissue development			-1.31654					1.38637								1	1
GO_POSITIVE_REGULATION_OF_VASOCONSTRICTION	regulation of vasonconstriction	Tissue contraction												1.70496				1	0
GO_POSITIVE_REGULATION_OF_WNT_SIGNALING_PATHWAY	regulation of WNT signaling by proteasomal degradation	Cell signaling			1.40084													1	0
GO_POST_EMBRYONIC_ANIMAL_ORGAN_DEVELOPMENT					1.49692													1	0
GO_POST_TRANSLATIONAL_PROTEIN_MODIFICATION					1.3339													1	0
GO_POSTSYNAPSE_ASSEMBLY			-1.59224							1.64215								1	1
GO_POSTSYNAPSE_ORGANIZATION																1.41208		1	0
GO_POSTSYNAPTIC_CYTOSKELETON_ORGANIZATION					1.548													1	0
GO_POSTSYNAPTIC_MEMBRANE_ORGANIZATION	postsynaptic membrane organization	Membrane organization								1.68662								1	0
GO_POSTSYNAPTIC_SIGNAL_TRANSDUCTION						1.76955												1	0
GO_POSTSYNAPTIC_SPECIALIZATION_ORGANIZATION										1.60328								1	0
GO_POTASSIUM_ION_IMPORT_ACROSS_PLASMA_MEMBRANE			-1.94207							1.93533								1	1
GO_POTASSIUM_ION_TRANSPORT	ion transport	Ion transport	-1.35348							1.35858								1	1
GO_PRESYNAPTIC_MODULATION_OF_CHEMICAL_SYNAPTIC_TRANSMISSION															1.67318			1	0
GO_PRIMARY_ALCOHOL_METABOLIC_PROCESS													1.47336					1	0
GO_PROSTANOID_METABOLIC_PROCESS	prostanoid metabolism	Biosynthesis & Metabolism								1.65465								1	0
GO_PROTEIN_CONTAINING_COMPLEX_REMODELING											1.90914							1	0
GO_PROTEIN_HOMOOLIGOMERIZATION	protein oligomerization	Protein structure											1.40055					1	0
GO_PROTEIN_HOMOTETRAMERIZATION	protein tetramerization	Protein structure		1.6822														1	0
GO_PROTEIN_HOMOTRIMERIZATION	protein trimerization	Protein structure			1.57455													1	0
GO_PROTEIN_INSERTION_INTO_MEMBRANE	protein localization to membrane	Protein targeting	1.60884															1	0
GO_PROTEIN_INSERTION_INTO_MITOCHONDRIAL_MEMBRANE			1.61138															1	0
GO_PROTEIN_K11_LINKED_UBIQUITINATION	regulation of proteasomal degradation	Degradation	1.58877															1	0
GO_PROTEIN_KINASE_B_SIGNALING															1.45073			1	0
GO_PROTEIN_LIPID_COMPLEX_SUBUNIT_ORGANIZATION	protein-lipid complex organization	Protein structure									1.69							1	0
GO_PROTEIN_LOCALIZATION_TO_MITOCHONDRION	mitrochondrial protein transport	Protein targeting	1.60976															1	0
GO_PROTEIN_LOCALIZATION_TO_VACUOLE	protein localization to vacuole	Protein targeting			1.46885													1	0
GO_PROTEIN_MATURATION	protein maturation	Proteolysis					1.60495											1	0
GO_PROTEIN_PEPTIDYL_PROLYL_ISOMERIZATION			1.51735													-1.7694		1	1
GO_PROTEIN_POLYUBIQUITINATION	protein ubiquitination	Post-translational modification			1.30723													1	0
GO_PROTEIN_REFOLDING	chaperone-mediated protein folding	Protein structure	1.53681													-2.03636		1	1
GO_PROTEIN_STABILIZATION					1.3523													1	0
GO_PROTEIN_TARGETING_TO_MITOCHONDRION	protein localization to mitochondrion	Protein targeting	1.58476															1	0
GO_PROTEIN_TRANSMEMBRANE_TRANSPORT	protein transport	Protein targeting			1.47876													1	0
GO_PROTEOGLYCAN_METABOLIC_PROCESS	glycosaminoglycan metabolism	Biosynthesis & Metabolism											1.68921					1	0
GO_PROXIMAL_DISTAL_PATTERN_FORMATION	embryonic development	Embryonic development													1.7041			1	0
GO_PURINERGIC_RECEPTOR_SIGNALING_PATHWAY	GPCR signaling	Cell signaling														1.77825		1	0
GO_QUINONE_METABOLIC_PROCESS	quinone metabolism	Biosynthesis & Metabolism		1.64163														1	0
GO_RECEPTOR_LOCALIZATION_TO_SYNAPSE													1.51081					1	0
GO_RECEPTOR_METABOLIC_PROCESS	receptor metabolism	Biosynthesis & Metabolism														1.3882		1	0
GO_REGULATION_OF_AMPA_RECEPTOR_ACTIVITY										1.80414								1	0
GO_REGULATION_OF_ANATOMICAL_STRUCTURE_SIZE																1.32863		1	0
GO_REGULATION_OF_ANIMAL_ORGAN_MORPHOGENESIS					1.32334													1	0
GO_REGULATION_OF_ASTROCYTE_DIFFERENTIATION	regulation of glial cell differentiation	Cell differentiation													1.6031			1	0
GO_REGULATION_OF_ATPASE_ACTIVITY	regulation of ATPase activity	Enzyme activity	1.3733															1	0
GO_REGULATION_OF_AXON_GUIDANCE	regulation of axon guidance	Cell communication									1.79973							1	0
GO_REGULATION_OF_BEHAVIOR	regulation of behavior	Behavior														1.57213		1	0
GO_REGULATION_OF_BLOOD_CIRCULATION	regulation of blood circulation	Body system process								1.81653								1	0
GO_REGULATION_OF_BODY_FLUID_LEVELS										1.24565								1	0
GO_REGULATION_OF_BONE_MINERALIZATION					1.44558													1	0
GO_REGULATION_OF_CALCIUM_ION_DEPENDENT_EXOCYTOSIS	regulation of exocytosis	Exocytosis										1.63199						1	0
GO_REGULATION_OF_CALCIUM_ION_TRANSMEMBRANE_TRANSPORT										1.41929								1	0
GO_REGULATION_OF_CARDIAC_CONDUCTION	regulation of heart contraction	Tissue contraction								1.61601								1	0
GO_REGULATION_OF_CELL_CYCLE_ARREST	regulation of cell cycle	Cell cycle										1.53139						1	0
GO_REGULATION_OF_CELL_CYCLE_G1_S_PHASE_TRANSITION	regulation of cell cycle	Cell cycle	1.36229										-1.49957					1	1
GO_REGULATION_OF_CELL_MORPHOGENESIS										1.29225								1	0
GO_REGULATION_OF_CELL_MORPHOGENESIS_INVOLVED_IN_DIFFERENTIATION	regulation of cell differentiation	Cell differentiation								1.32011								1	0
GO_REGULATION_OF_CELLULAR_RESPONSE_TO_VASCULAR_ENDOTHELIAL_GROWTH_FACTOR_STIMULUS													1.64769					1	0
GO_REGULATION_OF_COAGULATION	regulation of platelet activation & coagulation	Immune response													1.53028			1	0
GO_REGULATION_OF_COFACTOR_METABOLIC_PROCESS	regulation of cellular respiration	Cellular respiration														1.59894		1	0
GO_REGULATION_OF_COLLATERAL_SPROUTING	regulation of axonogenesis	Cell maturation	1.5785															1	0
GO_REGULATION_OF_CYTOSOLIC_CALCIUM_ION_CONCENTRATION	regulation of calcium homeostasis	Ion transport								1.40911								1	0
GO_REGULATION_OF_DIGESTIVE_SYSTEM_PROCESS	regulation of digestion	Body system process														1.7941		1	0
GO_REGULATION_OF_DNA_TEMPLATED_TRANSCRIPTION_IN_RESPONSE_TO_STRESS	response to stress	Cellular response			1.62365													1	0
GO_REGULATION_OF_ENDOCRINE_PROCESS					1.66746													1	0
GO_REGULATION_OF_FATTY_ACID_TRANSPORT	regulation of fatty acid transport	Transport										1.64868						1	0
GO_REGULATION_OF_FIBROBLAST_GROWTH_FACTOR_RECEPTOR_SIGNALING_PATHWAY	regulation of FGFR signaling	Cell signaling													1.5805			1	0
GO_REGULATION_OF_GLIAL_CELL_DIFFERENTIATION	regulation of glial cell differentiation	Cell differentiation													1.49178			1	0
GO_REGULATION_OF_GLIOGENESIS	regulation of glial cell differentiation	Cell differentiation													1.56126			1	0
GO_REGULATION_OF_GLUTAMATE_RECEPTOR_SIGNALING_PATHWAY										1.86382								1	0
GO_REGULATION_OF_GLUTAMATE_SECRETION										1.71725								1	0
GO_REGULATION_OF_GRANULOCYTE_CHEMOTAXIS	regulation of leukocyte chemotaxis	Immune response										1.81218						1	0
GO_REGULATION_OF_HEMATOPOIETIC_PROGENITOR_CELL_DIFFERENTIATION	regulation of hematopoietic progenitor cell differentiation	Cell differentiation			1.49118													1	0
GO_REGULATION_OF_HEMOPOIESIS					1.30383													1	0
GO_REGULATION_OF_HOMOTYPIC_CELL_CELL_ADHESION															1.63289			1	0
GO_REGULATION_OF_HORMONE_SECRETION							1.50565											1	0
GO_REGULATION_OF_HUMORAL_IMMUNE_RESPONSE	regulation of immune response	Immune response	-1.761												1.75991			1	1
GO_REGULATION_OF_ICOSANOID_SECRETION															1.75115			1	0
GO_REGULATION_OF_INFLAMMATORY_RESPONSE	regulation of inflammatory response	Immune response													1.3521			1	0
GO_REGULATION_OF_INFLAMMATORY_RESPONSE_TO_ANTIGENIC_STIMULUS														1.84342				1	0
GO_REGULATION_OF_INSULIN_LIKE_GROWTH_FACTOR_RECEPTOR_SIGNALING_PATHWAY															1.69644			1	0
GO_REGULATION_OF_INSULIN_SECRETION																1.41457		1	0
GO_REGULATION_OF_INTERLEUKIN_1_SECRETION	regulation of interleukin secretion	Immune response													1.62758			1	0
GO_REGULATION_OF_INTRINSIC_APOPTOTIC_SIGNALING_PATHWAY	regulation of apoptosis	Cell death	1.42915															1	0
GO_REGULATION_OF_ION_TRANSPORT															1.29829			1	0
GO_REGULATION_OF_LEUKOCYTE_CHEMOTAXIS	regulation of leukocyte chemotaxis	Immune response										1.84184						1	0
GO_REGULATION_OF_LEUKOCYTE_MEDIATED_CYTOTOXICITY	regulation of immune response	Immune response			1.6884													1	0
GO_REGULATION_OF_LEUKOCYTE_MIGRATION	regulation of leukocyte migration	Cell migration										1.65829						1	0
GO_REGULATION_OF_LIPID_CATABOLIC_PROCESS	regulation of lipid metabolism	Biosynthesis & Metabolism												1.57329				1	0
GO_REGULATION_OF_LIPID_TRANSPORT																1.47904		1	0
GO_REGULATION_OF_LIPOPROTEIN_LIPASE_ACTIVITY					1.47566													1	0
GO_REGULATION_OF_LYASE_ACTIVITY	regulation of lyase activity	Enzyme activity	1.48313								-1.80759							1	1
GO_REGULATION_OF_MACROPHAGE_CHEMOTAXIS										1.65975								1	0
GO_REGULATION_OF_MEMBRANE_PERMEABILITY	regulation of membrane permeability	Organelle dynamics	1.53309															1	0
GO_REGULATION_OF_MESONEPHROS_DEVELOPMENT	regulation of kidney development	Tissue development								1.63258								1	0
GO_REGULATION_OF_MITOCHONDRIAL_GENE_EXPRESSION				1.75129														1	0
GO_REGULATION_OF_MITOCHONDRIAL_MEMBRANE_PERMEABILITY_INVOLVED_IN_APOPTOTIC_PROCESS	apoptotic mitochondrial changes	Cell death	1.64835															1	0
GO_REGULATION_OF_MITOCHONDRIAL_OUTER_MEMBRANE_PERMEABILIZATION_INVOLVED_IN_APOPTOTIC_SIGNALING_PATHWAY	regulation of cytochrome c release	Cell death	1.61963															1	0
GO_REGULATION_OF_MITOCHONDRION_ORGANIZATION	regulation of mitochondrion organization	Organelle dynamics	1.48633															1	0
GO_REGULATION_OF_MORPHOGENESIS_OF_AN_EPITHELIUM					1.391													1	0
GO_REGULATION_OF_MUSCLE_CONTRACTION	regulation of muscle contraction	Tissue contraction						1.54862										1	0
GO_REGULATION_OF_MYOBLAST_FUSION										1.69753								1	0
GO_REGULATION_OF_NATURAL_KILLER_CELL_ACTIVATION	regulation of leukocyte activation	Immune response								1.66515								1	0
GO_REGULATION_OF_NERVOUS_SYSTEM_PROCESS										1.46967								1	0
GO_REGULATION_OF_NEURON_MIGRATION				-1.58171		1.56478												1	1
GO_REGULATION_OF_NEURON_PROJECTION_DEVELOPMENT										1.37779								1	0
GO_REGULATION_OF_NEUROTRANSMITTER_RECEPTOR_ACTIVITY	regulation of neurotransmitter receptor activity	Neurotransmission								1.62544								1	0
GO_REGULATION_OF_NEUROTRANSMITTER_TRANSPORT	regulation of neurotransmitter tranport	Cell signaling														1.68871		1	0
GO_REGULATION_OF_NEUTROPHIL_CHEMOTAXIS	regulation of leukocyte chemotaxis	Immune response										1.75284						1	0
GO_REGULATION_OF_OLIGODENDROCYTE_DIFFERENTIATION	regulation of glial cell differentiation	Cell differentiation											1.57183					1	0
GO_REGULATION_OF_OSTEOBLAST_DIFFERENTIATION	regulation of bone cell differentiation	Cell differentiation			1.38778													1	0
GO_REGULATION_OF_OSTEOCLAST_DIFFERENTIATION	regulation of bone cell differentiation	Cell differentiation			1.69116													1	0
GO_REGULATION_OF_OXIDATIVE_PHOSPHORYLATION							1.70059											1	0
GO_REGULATION_OF_PEPTIDE_HORMONE_SECRETION							1.53716											1	0
GO_REGULATION_OF_PLATELET_ACTIVATION	regulation of platelet activation & coagulation	Immune response													1.72555			1	0
GO_REGULATION_OF_PLATELET_AGGREGATION															1.59758			1	0
GO_REGULATION_OF_POSITIVE_CHEMOTAXIS	regulation of chemotaxis	Cell communication										1.78705						1	0
GO_REGULATION_OF_PROTEIN_CONTAINING_COMPLEX_ASSEMBLY					1.27949													1	0
GO_REGULATION_OF_PROTEIN_SUMOYLATION			1.53849															1	0
GO_REGULATION_OF_REACTIVE_OXYGEN_SPECIES_METABOLIC_PROCESS	regulation of reactive oxygen species metabolism	Biosynthesis & Metabolism			1.42073													1	0
GO_REGULATION_OF_RECEPTOR_SIGNALING_PATHWAY_VIA_STAT			-1.46894	1.49285														1	1
GO_REGULATION_OF_REPRODUCTIVE_PROCESS	regulation of reproductive process	Body system process										1.4542						1	0
GO_REGULATION_OF_RESPONSE_TO_BIOTIC_STIMULUS	response to biotic stimulus	Cellular response			1.55165		-1.28122											1	1
GO_REGULATION_OF_RESPONSE_TO_DRUG														-1.496		1.5626		1	1
GO_REGULATION_OF_RNA_SPLICING	regulation of RNA metabolism	RNA metabolism		-1.4443							1.5206							1	1
GO_REGULATION_OF_SIGNALING_RECEPTOR_ACTIVITY										1.34941								1	0
GO_REGULATION_OF_SMALL_MOLECULE_METABOLIC_PROCESS													1.32649					1	0
GO_REGULATION_OF_STEROL_TRANSPORT	regulation of steroid transport	Transport									1.61681							1	0
GO_REGULATION_OF_STRIATED_MUSCLE_CONTRACTION	regulation of muscle contraction	Tissue contraction						1.65718										1	0
GO_REGULATION_OF_SUPEROXIDE_ANION_GENERATION			1.61124															1	0
GO_REGULATION_OF_SUPEROXIDE_METABOLIC_PROCESS	regulation of reactive oxygen species metabolism	Biosynthesis & Metabolism	1.6773															1	0
GO_REGULATION_OF_SUPRAMOLECULAR_FIBER_ORGANIZATION																1.28232		1	0
GO_REGULATION_OF_SYNAPSE_ASSEMBLY	regulation of synapse organization	Membrane organization	-1.61546							1.53482								1	1
GO_REGULATION_OF_SYNAPTIC_TRANSMISSION_GLUTAMATERGIC	regulation of glutamatergic synaptic transmission	Neurotransmission								1.65183								1	0
GO_REGULATION_OF_SYNCYTIUM_FORMATION_BY_PLASMA_MEMBRANE_FUSION											1.73939							1	0
GO_REGULATION_OF_SYSTEMIC_ARTERIAL_BLOOD_PRESSURE	regulation of blood pressure	Body system process														1.70403		1	0
GO_REGULATION_OF_T_CELL_MEDIATED_CYTOTOXICITY					1.60315													1	0
GO_REGULATION_OF_TRANSMEMBRANE_TRANSPORT										1.44551								1	0
GO_REGULATION_OF_VASCULATURE_DEVELOPMENT					-1.20766					1.41775								1	1
GO_REGULATION_OF_VIRAL_ENTRY_INTO_HOST_CELL	HIV life cycle	Viral life cycle													1.59289			1	0
GO_REGULATION_OF_VOLTAGE_GATED_CALCIUM_CHANNEL_ACTIVITY	regulation of ion transport	Ion transport														1.77393		1	0
GO_REGULATION_OF_WATER_LOSS_VIA_SKIN			1.61793															1	0
GO_RENAL_SYSTEM_VASCULATURE_DEVELOPMENT	kidney development	Tissue development													1.60564			1	0
GO_RESPIRATORY_BURST					1.50436													1	0
GO_RESPIRATORY_GASEOUS_EXCHANGE_BY_RESPIRATORY_SYSTEM					1.44385													1	0
GO_RESPIRATORY_SYSTEM_PROCESS					1.5972													1	0
GO_RESPONSE_TO_ACIDIC_PH													1.7465					1	0
GO_RESPONSE_TO_ANESTHETIC					1.55351													1	0
GO_RESPONSE_TO_BRONCHODILATOR																1.60696		1	0
GO_RESPONSE_TO_CAMP	response to purine	Cellular response			1.63755													1	0
GO_RESPONSE_TO_CHEMOKINE						1.53729												1	0
GO_RESPONSE_TO_CORTICOSTEROID	response to steroid	Cellular response										1.51559	-1.45696					1	1
GO_RESPONSE_TO_DIETARY_EXCESS																1.67667		1	0
GO_RESPONSE_TO_ETHANOL			1.79589															1	0
GO_RESPONSE_TO_FATTY_ACID	response to fatty acid	Cellular response											1.64451					1	0
GO_RESPONSE_TO_FUNGUS	response to biotic stimulus	Cellular response	1.71937															1	0
GO_RESPONSE_TO_GROWTH_HORMONE	Growth hormone signaling	Cell signaling														1.68934		1	0
GO_RESPONSE_TO_IMMOBILIZATION_STRESS					1.73408													1	0
GO_RESPONSE_TO_INTERFERON_ALPHA	response to interferon	Cytokine signaling													1.58362			1	0
GO_RESPONSE_TO_INTERFERON_GAMMA	response to interferon	Cytokine signaling	1.38376															1	0
GO_RESPONSE_TO_INTERLEUKIN_12					1.44374													1	0
GO_RESPONSE_TO_MECHANICAL_STIMULUS	response to mechanical stimulus	Cellular response			1.39291													1	0
GO_RESPONSE_TO_MOLECULE_OF_BACTERIAL_ORIGIN	response to biotic stimulus	Cellular response							-1.40927			1.3204						1	1
GO_RESPONSE_TO_ORGANOPHOSPHORUS	response to organophosphorus	Cellular response			1.63602													1	0
GO_RESPONSE_TO_PAIN	response to pain	Sensory perception										1.71973						1	0
GO_RESPONSE_TO_PURINE_CONTAINING_COMPOUND	response to purine	Cellular response			1.56288													1	0
GO_RESPONSE_TO_TOPOLOGICALLY_INCORRECT_PROTEIN	unfolded protein response	Cellular response										1.43794						1	0
GO_RESPONSE_TO_TYPE_I_INTERFERON	response to interferon	Cytokine signaling													1.55675			1	0
GO_RETINAL_GANGLION_CELL_AXON_GUIDANCE	axon guidance	Cell communication								1.68281								1	0
GO_RETINOIC_ACID_METABOLIC_PROCESS											1.95205							1	0
GO_RIBONUCLEOPROTEIN_COMPLEX_BIOGENESIS			1.48074															1	0
GO_RIBOSOMAL_LARGE_SUBUNIT_ASSEMBLY	ribosome biogenesis	Gene expression	1.69467															1	0
GO_RIBOSOMAL_LARGE_SUBUNIT_BIOGENESIS	ribosome biogenesis	Gene expression	1.52978															1	0
GO_RIBOSOMAL_SMALL_SUBUNIT_BIOGENESIS	ribosome biogenesis	Gene expression	1.70372															1	0
GO_RIBOSOME_BIOGENESIS	ribosome biogenesis	Gene expression	1.53504															1	0
GO_RRNA_METABOLIC_PROCESS	rRNA metabolism	RNA metabolism	1.35454															1	0
GO_SECOND_MESSENGER_MEDIATED_SIGNALING	cyclic nucleotide-mediated signaling	Cell signaling														1.46018		1	0
GO_SECONDARY_METABOLIC_PROCESS	secondary metabolism	Biosynthesis & Metabolism	1.44456							-1.67924								1	1
GO_SEMAPHORIN_PLEXIN_SIGNALING_PATHWAY	Semaphorin interactions	Cell communication						-1.63705			1.69247							1	1
GO_SENSORY_ORGAN_DEVELOPMENT			-1.26833												1.37908			1	1
GO_SENSORY_PERCEPTION_OF_LIGHT_STIMULUS	sensory perception of light stimulus	Sensory perception										1.42182						1	0
GO_SENSORY_PERCEPTION_OF_MECHANICAL_STIMULUS	response to mechanical stimulus	Cellular response													1.46842			1	0
GO_SENSORY_PERCEPTION_OF_SMELL											1.71447							1	0
GO_SENSORY_SYSTEM_DEVELOPMENT															1.36594			1	0
GO_SKELETAL_MUSCLE_ORGAN_DEVELOPMENT	muscle development	Tissue development										1.51854	-1.4511	-1.47383				1	2
GO_SMOOTH_MUSCLE_TISSUE_DEVELOPMENT	muscle development	Tissue development													1.58621			1	0
GO_SPINAL_CORD_DEVELOPMENT	nervous system development	Tissue development									1.67054							1	0
GO_STEROID_BIOSYNTHETIC_PROCESS	steroid metabolism	Biosynthesis & Metabolism											1.50729					1	0
GO_STEROID_CATABOLIC_PROCESS															1.78144			1	0
GO_STEROID_METABOLIC_PROCESS	steroid metabolism	Biosynthesis & Metabolism											1.38026					1	0
GO_STORE_OPERATED_CALCIUM_ENTRY			1.70251															1	0
GO_STRIATED_MUSCLE_ADAPTATION	muscle contraction	Tissue contraction								1.65882								1	0
GO_STRIATED_MUSCLE_CONTRACTION	muscle contraction	Tissue contraction						1.61301										1	0
GO_SULFUR_COMPOUND_BIOSYNTHETIC_PROCESS	organic acid metabolism	Biosynthesis & Metabolism											1.4811					1	0
GO_SYNAPSIS					1.60389													1	0
GO_SYNAPTIC_TRANSMISSION_DOPAMINERGIC			1.61582															1	0
GO_SYNAPTIC_TRANSMISSION_GLUTAMATERGIC	glutamatergic neurotransmission	Neurotransmission								1.65043								1	0
GO_SYNAPTIC_VESICLE_LOCALIZATION	synaptic vesicle cycle	Neurotransmission														1.64688		1	0
GO_SYNAPTIC_VESICLE_TRANSPORT																1.62902		1	0
GO_SYNCYTIUM_FORMATION	muscle development	Tissue development									1.66671							1	0
GO_T_CELL_MEDIATED_CYTOTOXICITY					1.60314													1	0
GO_TEMPERATURE_HOMEOSTASIS	temperature homeostasis	Body system process													1.43656			1	0
GO_THYMOCYTE_APOPTOTIC_PROCESS										1.6303								1	0
GO_TRANSCRIPTION_COUPLED_NUCLEOTIDE_EXCISION_REPAIR	nucleotide excision repair	DNA repair			1.55241													1	0
GO_TRANSITION_METAL_ION_TRANSPORT	ion transport	Ion transport		1.53488														1	0
GO_TRANSMISSION_OF_NERVE_IMPULSE	neurotransmission	Neurotransmission					1.74314											1	0
GO_TUMOR_NECROSIS_FACTOR_SUPERFAMILY_CYTOKINE_PRODUCTION												1.44618						1	0
GO_TYROSINE_PHOSPHORYLATION_OF_STAT_PROTEIN																1.58001		1	0
GO_UNSATURATED_FATTY_ACID_BIOSYNTHETIC_PROCESS	fatty acid metabolism	Biosynthesis & Metabolism	1.62162															1	0
GO_UNSATURATED_FATTY_ACID_METABOLIC_PROCESS	fatty acid metabolism	Biosynthesis & Metabolism	1.65889															1	0
GO_VASCULAR_ENDOTHELIAL_GROWTH_FACTOR_PRODUCTION										1.61773								1	0
GO_VENTRICULAR_CARDIAC_MUSCLE_CELL_ACTION_POTENTIAL										1.58754								1	0
GO_VERY_LONG_CHAIN_FATTY_ACID_METABOLIC_PROCESS	fatty acid metabolism	Biosynthesis & Metabolism		1.83122														1	0
GO_VIRAL_LIFE_CYCLE	viral life cycle	Viral life cycle										1.37597						1	0
GO_VISUAL_BEHAVIOR	visual behavior	Behavior								1.87196								1	0
GO_VITAMIN_BIOSYNTHETIC_PROCESS			1.72161															1	0
GO_VITAMIN_TRANSPORT	vitamin transport	Transport													1.56695			1	0
GO_VOCALIZATION_BEHAVIOR										1.8518								1	0
GO_WATER_HOMEOSTASIS	water homeostasis	Body system process	1.65337															1	0
GO_WATER_SOLUBLE_VITAMIN_METABOLIC_PROCESS				1.59935														1	0
HALLMARK_APICAL_JUNCTION	cell junction organization	Membrane organization								1.4842								1	0
HALLMARK_E2F_TARGETS	regulation of cell cycle	Cell cycle	1.68646							-1.4142					-1.53572			1	2
HALLMARK_GLYCOLYSIS			1.47274															1	0
HALLMARK_INFLAMMATORY_RESPONSE	inflammatory response	Immune response										1.44755						1	0
HALLMARK_KRAS_SIGNALING_UP																1.59523		1	0
HALLMARK_TNFA_SIGNALING_VIA_NFKB	TNF signaling	Cell signaling					-1.41737		-1.47494	-1.4194		1.3826	-1.86777	-1.84009				1	5
HALLMARK_UV_RESPONSE_UP					1.49371													1	0
KEGG_ALLOGRAFT_REJECTION													1.80357					1	0
KEGG_ANTIGEN_PROCESSING_AND_PRESENTATION	antigen processing & presentation	Immune response										1.8161						1	0
KEGG_CITRATE_CYCLE_TCA_CYCLE	citric acid cycle & oxidative phosphorylation	Cellular respiration		1.65432														1	0
KEGG_GLYCEROLIPID_METABOLISM	phospholipid metabolism	Biosynthesis & Metabolism			1.45376													1	0
KEGG_GLYCOSAMINOGLYCAN_DEGRADATION	glycosaminoglycan metabolism	Biosynthesis & Metabolism			1.47391													1	0
KEGG_GRAFT_VERSUS_HOST_DISEASE													1.7621					1	0
KEGG_HEMATOPOIETIC_CELL_LINEAGE										1.51926								1	0
KEGG_LYSOSOME	lysosomes & lysosomal degradation	Degradation			1.37674													1	0
KEGG_NITROGEN_METABOLISM			1.60217		-1.71263													1	1
KEGG_PEROXISOME	peroxisome	Biosynthesis & Metabolism											1.42501					1	0
KEGG_PRIMARY_IMMUNODEFICIENCY	primary immunodeficiency	Immune response												1.73717				1	0
KEGG_PRION_DISEASES	prion diseases	Disease													1.58511			1	0
KEGG_PROTEIN_EXPORT	protein transport	Protein targeting	1.59167															1	0
KEGG_PROXIMAL_TUBULE_BICARBONATE_RECLAMATION	renal system process	Body system process								1.70331								1	0
KEGG_PYRIMIDINE_METABOLISM	pyrimidine metabolism	Biosynthesis & Metabolism											1.36429					1	0
KEGG_PYRUVATE_METABOLISM	pyruvate metabolism	Biosynthesis & Metabolism													1.57745			1	0
KEGG_SPLICEOSOME	spliceosome	RNA metabolism	1.65169													-1.45123		1	1
KEGG_SYSTEMIC_LUPUS_ERYTHEMATOSUS	systemic lupus erythematosus	Disease			1.56756													1	0
KEGG_TERPENOID_BACKBONE_BIOSYNTHESIS												-1.62573	1.6288					1	1
KEGG_TRYPTOPHAN_METABOLISM													1.84437					1	0
KEGG_TYROSINE_METABOLISM													1.62475					1	0
KEGG_VALINE_LEUCINE_AND_ISOLEUCINE_DEGRADATION	amino acid metabolism	Biosynthesis & Metabolism											1.87285					1	0
KEGG_VIBRIO_CHOLERAE_INFECTION	Vibrio cholerae infection	Disease			1.60482													1	0
REACTOME_A_TETRASACCHARIDE_LINKER_SEQUENCE_IS_REQUIRED_FOR_GAG_SYNTHESIS	glycosaminoglycan metabolism	Biosynthesis & Metabolism		1.65419														1	0
REACTOME_ACTIVATION_OF_AMPK_DOWNSTREAM_OF_NMDARS			1.71896															1	0
REACTOME_ACTIVATION_OF_IRF3_IRF7_MEDIATED_BY_TBK1_IKK_EPSILON					1.67517													1	0
REACTOME_ACTIVATION_OF_NMDA_RECEPTORS_AND_POSTSYNAPTIC_EVENTS										1.65657								1	0
REACTOME_ADHERENS_JUNCTIONS_INTERACTIONS	cell junction organization	Membrane organization		-1.5458											1.57922			1	1
REACTOME_ADP_SIGNALLING_THROUGH_P2Y_PURINOCEPTOR_1										1.62235								1	0
REACTOME_ADP_SIGNALLING_THROUGH_P2Y_PURINOCEPTOR_12			1.56805															1	0
REACTOME_ADRENALINE_NORADRENALINE_INHIBITS_INSULIN_SECRETION															1.62803			1	0
REACTOME_AMINO_ACID_TRANSPORT_ACROSS_THE_PLASMA_MEMBRANE	amino acid transport	Transport											1.88382					1	0
REACTOME_ANTIGEN_PROCESSING_UBIQUITINATION_PROTEASOME_DEGRADATION	antigen processing & presentation	Immune response			1.35947													1	0
REACTOME_BETA_DEFENSINS				1.98476														1	0
REACTOME_BUDDING_AND_MATURATION_OF_HIV_VIRION					1.50772													1	0
REACTOME_CARDIAC_CONDUCTION			-1.36501							1.92083								1	1
REACTOME_CELL_CYCLE_MITOTIC			1.47371							-1.28736	-1.26788					-1.33353		1	3
REACTOME_CELL_JUNCTION_ORGANIZATION	cell junction organization	Membrane organization													1.74873			1	0
REACTOME_CHAPERONE_MEDIATED_AUTOPHAGY					1.61311													1	0
REACTOME_CHEMOKINE_RECEPTORS_BIND_CHEMOKINES	Chemokine signaling	Cytokine signaling													1.87139	-1.66842		1	1
REACTOME_CITRIC_ACID_CYCLE_TCA_CYCLE	citric acid cycle & oxidative phosphorylation	Cellular respiration		1.68576														1	0
REACTOME_CLASS_B_2_SECRETIN_FAMILY_RECEPTORS	GPCR signaling	Cell signaling								1.63698								1	0
REACTOME_CLASS_I_MHC_MEDIATED_ANTIGEN_PROCESSING_PRESENTATION	antigen processing & presentation	Immune response			1.29126													1	0
REACTOME_COPI_INDEPENDENT_GOLGI_TO_ER_RETROGRADE_TRAFFIC						1.60415												1	0
REACTOME_COPI_MEDIATED_ANTEROGRADE_TRANSPORT						1.60041												1	0
REACTOME_CRISTAE_FORMATION			1.55262															1	0
REACTOME_DEFECTIVE_B4GALT7_CAUSES_EDS_PROGEROID_TYPE				1.67235														1	0
REACTOME_DEFENSINS				1.94483														1	0
REACTOME_DEGRADATION_OF_THE_EXTRACELLULAR_MATRIX															1.48806			1	0
REACTOME_DIGESTION_AND_ABSORPTION										1.78916								1	0
REACTOME_DNA_DAMAGE_RECOGNITION_IN_GG_NER					1.50695													1	0
REACTOME_DOWNREGULATION_OF_TGF_BETA_RECEPTOR_SIGNALING					1.54985													1	0
REACTOME_DUAL_INCISION_IN_TC_NER					1.46583													1	0
REACTOME_ELASTIC_FIBRE_FORMATION															1.60856			1	0
REACTOME_ENERGY_DEPENDENT_REGULATION_OF_MTOR_BY_LKB1_AMPK	regulation of mTOR signaling	Cell signaling											1.63692					1	0
REACTOME_ER_TO_GOLGI_ANTEROGRADE_TRANSPORT						1.54603												1	0
REACTOME_FC_EPSILON_RECEPTOR_FCERI_SIGNALING					1.70273													1	0
REACTOME_FGFR2_MUTANT_RECEPTOR_ACTIVATION			1.65449															1	0
REACTOME_FLT3_SIGNALING					1.49372													1	0
REACTOME_FORMATION_OF_INCISION_COMPLEX_IN_GG_NER	nucleotide excision repair	DNA repair			1.65672													1	0
REACTOME_FORMATION_OF_TC_NER_PRE_INCISION_COMPLEX					1.72478													1	0
REACTOME_FORMATION_OF_THE_CORNIFIED_ENVELOPE			1.67143															1	0
REACTOME_G_BETA_GAMMA_SIGNALLING_THROUGH_CDC42			1.54814															1	0
REACTOME_GAP_JUNCTION_ASSEMBLY			1.86191															1	0
REACTOME_GLOBAL_GENOME_NUCLEOTIDE_EXCISION_REPAIR_GG_NER					1.42749													1	0
REACTOME_GLUCOSE_METABOLISM	glycolysis/gluconeogenesis	Cellular respiration	1.39094															1	0
REACTOME_GLUTATHIONE_CONJUGATION	xenobiotic metabolism	Biosynthesis & Metabolism											1.5777					1	0
REACTOME_GLYCOSPHINGOLIPID_METABOLISM	sphingolipid metabolism	Biosynthesis & Metabolism			1.4862													1	0
REACTOME_GOLGI_TO_ER_RETROGRADE_TRANSPORT						1.44967												1	0
REACTOME_GROWTH_HORMONE_RECEPTOR_SIGNALING	Growth hormone signaling	Cell signaling														1.88086		1	0
REACTOME_HCMV_EARLY_EVENTS			1.49997	-1.5884														1	1
REACTOME_HSP90_CHAPERONE_CYCLE_FOR_STEROID_HORMONE_RECEPTORS_SHR			1.77616															1	0
REACTOME_IKK_COMPLEX_RECRUITMENT_MEDIATED_BY_RIP1					1.58175													1	0
REACTOME_IMMUNOREGULATORY_INTERACTIONS_BETWEEN_A_LYMPHOID_AND_A_NON_LYMPHOID_CELL											1.58953							1	0
REACTOME_INFECTION_WITH_MYCOBACTERIUM_TUBERCULOSIS					1.51643													1	0
REACTOME_INTERCONVERSION_OF_NUCLEOTIDE_DI_AND_TRIPHOSPHATES			1.6877								-1.72848							1	1
REACTOME_INTERFERON_ALPHA_BETA_SIGNALING	Interferon signaling	Cytokine signaling							-1.60409						1.60607			1	1
REACTOME_INTERLEUKIN_1_FAMILY_SIGNALING					1.66223													1	0
REACTOME_INTERLEUKIN_12_FAMILY_SIGNALING					1.54872													1	0
REACTOME_INTERLEUKIN_12_SIGNALING					1.49665													1	0
REACTOME_INTRINSIC_PATHWAY_OF_FIBRIN_CLOT_FORMATION															1.543			1	0
REACTOME_INWARDLY_RECTIFYING_K_CHANNELS	ion transport	Ion transport								1.68433								1	0
REACTOME_ION_HOMEOSTASIS										1.81848								1	0
REACTOME_ION_TRANSPORT_BY_P_TYPE_ATPASES	ion transport	Ion transport								1.87379								1	0
REACTOME_IRON_UPTAKE_AND_TRANSPORT	ion transport	Ion transport			1.83414													1	0
REACTOME_KERATAN_SULFATE_KERATIN_METABOLISM	glycosaminoglycan metabolism	Biosynthesis & Metabolism								1.53396								1	0
REACTOME_KERATINIZATION			1.67143															1	0
REACTOME_L1CAM_INTERACTIONS	L1CAM interactions	Cell communication								1.63676								1	0
REACTOME_LAMININ_INTERACTIONS			-1.77689									1.66932						1	1
REACTOME_LYSOSOME_VESICLE_BIOGENESIS	lysosome vesicle biogenesis	Organelle dynamics	1.51065															1	0
REACTOME_M_PHASE			1.56446													-1.2283		1	1
REACTOME_MAPK_FAMILY_SIGNALING_CASCADES					1.41479													1	0
REACTOME_METABOLISM_OF_PORPHYRINS				1.62086														1	0
REACTOME_METABOLISM_OF_WATER_SOLUBLE_VITAMINS_AND_COFACTORS				1.4159														1	0
REACTOME_MITOPHAGY					1.4942													1	0
REACTOME_MITOTIC_PROMETAPHASE			1.46021	-1.42271											-1.73605	-1.51854		1	3
REACTOME_MITOTIC_SPINDLE_CHECKPOINT			1.64754												-1.80151			1	1
REACTOME_MOLECULES_ASSOCIATED_WITH_ELASTIC_FIBRES															1.67768			1	0
REACTOME_MRNA_SPLICING	mRNA processing	Gene expression	1.39356															1	0
REACTOME_MRNA_SPLICING_MINOR_PATHWAY	mRNA processing	Gene expression	1.58538															1	0
REACTOME_MTOR_SIGNALLING													1.52286					1	0
REACTOME_MUSCLE_CONTRACTION	muscle contraction	Tissue contraction								1.80216								1	0
REACTOME_NCAM_SIGNALING_FOR_NEURITE_OUT_GROWTH	NCAM1 interactions	Cell communication								1.66179								1	0
REACTOME_NEF_MEDIATES_DOWN_MODULATION_OF_CELL_SURFACE_RECEPTORS_BY_RECRUITING_THEM_TO_CLATHRIN_ADAPTERS	host interactions of viral factors	Immune response											1.72837					1	0
REACTOME_NEGATIVE_REGULATION_OF_MAPK_PATHWAY					1.54672													1	0
REACTOME_NOTCH2_ACTIVATION_AND_TRANSMISSION_OF_SIGNAL_TO_THE_NUCLEUS												1.7149						1	0
REACTOME_NOTCH3_ACTIVATION_AND_TRANSMISSION_OF_SIGNAL_TO_THE_NUCLEUS							1.73264											1	0
REACTOME_NRIF_SIGNALS_CELL_DEATH_FROM_THE_NUCLEUS			1.70213															1	0
REACTOME_NUCLEAR_ENVELOPE_NE_REASSEMBLY			1.60464															1	0
REACTOME_NUCLEAR_EVENTS_KINASE_AND_TRANSCRIPTION_FACTOR_ACTIVATION	protein kinase signaling	Cell signaling										1.59276	-1.91406	-1.49098				1	2
REACTOME_NUCLEOBASE_CATABOLISM					1.74362													1	0
REACTOME_NUCLEOTIDE_EXCISION_REPAIR	nucleotide excision repair	DNA repair			1.42172													1	0
REACTOME_OTHER_INTERLEUKIN_SIGNALING								1.65978										1	0
REACTOME_PEROXISOMAL_LIPID_METABOLISM	fatty acid metabolism	Biosynthesis & Metabolism											1.63971					1	0
REACTOME_PEROXISOMAL_PROTEIN_IMPORT					1.52581													1	0
REACTOME_PHASE_2_PLATEAU_PHASE															1.56727			1	0
REACTOME_PHASE_4_RESTING_MEMBRANE_POTENTIAL										1.80357								1	0
REACTOME_PHOSPHORYLATION_OF_THE_APC_C	regulation of mitotic cell cycle by proteasomal degradation	Cell cycle											1.58738					1	0
REACTOME_PINK_PARKIN_MEDIATED_MITOPHAGY					1.69173													1	0
REACTOME_PLASMA_LIPOPROTEIN_ASSEMBLY																1.7811		1	0
REACTOME_PLASMA_LIPOPROTEIN_ASSEMBLY_REMODELING_AND_CLEARANCE										1.55718								1	0
REACTOME_PLASMA_LIPOPROTEIN_CLEARANCE												1.71275						1	0
REACTOME_PLASMA_LIPOPROTEIN_REMODELING										1.64921								1	0
REACTOME_POLO_LIKE_KINASE_MEDIATED_EVENTS					1.72776											-1.6095		1	1
REACTOME_PROCESSING_OF_CAPPED_INTRON_CONTAINING_PRE_MRNA	mRNA processing	Gene expression	1.31675	-1.38346						-1.31012								1	2
REACTOME_PROSTACYCLIN_SIGNALLING_THROUGH_PROSTACYCLIN_RECEPTOR	prostacyclin signaling	Cell signaling	1.65538															1	0
REACTOME_PROTEIN_FOLDING	chaperone-mediated protein folding	Protein structure	1.57595															1	0
REACTOME_PYRUVATE_METABOLISM	citric acid cycle & oxidative phosphorylation	Cellular respiration		1.61616														1	0
REACTOME_PYRUVATE_METABOLISM_AND_CITRIC_ACID_TCA_CYCLE	citric acid cycle & oxidative phosphorylation	Cellular respiration		1.90589														1	0
REACTOME_RAF_INDEPENDENT_MAPK1_3_ACTIVATION					1.61632													1	0
REACTOME_RECYCLING_PATHWAY_OF_L1	L1CAM interactions	Cell communication	1.45594															1	0
REACTOME_RESOLUTION_OF_SISTER_CHROMATID_COHESION			1.68755	-1.50516											-1.85964	-1.44202		1	3
REACTOME_RESPONSE_OF_MTB_TO_PHAGOCYTOSIS					1.62082													1	0
REACTOME_RESPONSE_TO_ELEVATED_PLATELET_CYTOSOLIC_CA2															1.46704			1	0
REACTOME_RHO_GTPASE_EFFECTORS			1.62512															1	0
REACTOME_RHO_GTPASES_ACTIVATE_FORMINS			1.78085															1	0
REACTOME_RHO_GTPASES_ACTIVATE_IQGAPS			1.65844															1	0
REACTOME_RHO_GTPASES_ACTIVATE_NADPH_OXIDASES					1.60088													1	0
REACTOME_RHO_GTPASES_ACTIVATE_PAKS			1.55706															1	0
REACTOME_RHO_GTPASES_ACTIVATE_WASPS_AND_WAVES					1.45539													1	0
REACTOME_RNA_POLYMERASE_II_TRANSCRIPTION_TERMINATION			1.45007															1	0
REACTOME_SELECTIVE_AUTOPHAGY			1.74516															1	0
REACTOME_SEMA3A_PAK_DEPENDENT_AXON_REPULSION					1.57866													1	0
REACTOME_SENESCENCE_ASSOCIATED_SECRETORY_PHENOTYPE_SASP					1.59319													1	0
REACTOME_SIGNALING_BY_FGFR2_IIIA_TM			1.54762															1	0
REACTOME_SIGNALING_BY_HEDGEHOG					1.61001													1	0
REACTOME_SIGNALING_BY_INTERLEUKINS					1.3231													1	0
REACTOME_SIGNALING_BY_NOTCH	Notch signaling	Cell signaling			1.34663													1	0
REACTOME_SIGNALING_BY_NOTCH3							1.5991											1	0
REACTOME_SIGNALING_BY_RECEPTOR_TYROSINE_KINASES															1.31859			1	0
REACTOME_SIGNALING_BY_RHO_GTPASES			1.38763	-1.3259										-1.3576				1	2
REACTOME_SPHINGOLIPID_DE_NOVO_BIOSYNTHESIS						1.59948												1	0
REACTOME_STIMULI_SENSING_CHANNELS										1.51516								1	0
REACTOME_SYNAPTIC_ADHESION_LIKE_MOLECULES										1.73933								1	0
REACTOME_SYNTHESIS_OF_ACTIVE_UBIQUITIN_ROLES_OF_E1_AND_E2_ENZYMES			1.46158															1	0
REACTOME_SYNTHESIS_OF_VERY_LONG_CHAIN_FATTY_ACYL_COAS				1.60454														1	0
REACTOME_TELOMERE_EXTENSION_BY_TELOMERASE			1.61424															1	0
REACTOME_TGF_BETA_RECEPTOR_SIGNALING_ACTIVATES_SMADS					1.64459													1	0
REACTOME_TGF_BETA_RECEPTOR_SIGNALING_IN_EMT_EPITHELIAL_TO_MESENCHYMAL_TRANSITION																1.90889		1	0
REACTOME_THE_CANONICAL_RETINOID_CYCLE_IN_RODS_TWILIGHT_VISION										1.65939								1	0
REACTOME_THROMBIN_SIGNALLING_THROUGH_PROTEINASE_ACTIVATED_RECEPTORS_PARS	Thrombin signaling	Cell signaling								1.65412								1	0
REACTOME_TOLL_LIKE_RECEPTOR_CASCADES																1.39155		1	0
REACTOME_TRANSCRIPTION_COUPLED_NUCLEOTIDE_EXCISION_REPAIR_TC_NER					1.45947													1	0
REACTOME_TRANSCRIPTION_OF_E2F_TARGETS_UNDER_NEGATIVE_CONTROL_BY_P107_RBL1_AND_P130_RBL2_IN_COMPLEX_WITH_HDAC1					1.63071													1	0
REACTOME_TRANSCRIPTIONAL_REGULATION_BY_RUNX1					1.37408													1	0
REACTOME_TRANSCRIPTIONAL_REGULATION_BY_TP53			1.33956															1	0
REACTOME_TRANSLESION_SYNTHESIS_BY_POLK					1.54559													1	0
REACTOME_TRANSLOCATION_OF_SLC2A4_GLUT4_TO_THE_PLASMA_MEMBRANE			1.64387															1	0
REACTOME_TRANSPORT_TO_THE_GOLGI_AND_SUBSEQUENT_MODIFICATION						1.47717												1	0
REACTOME_TRIGLYCERIDE_CATABOLISM			1.63239															1	0
REACTOME_TRIGLYCERIDE_METABOLISM			1.61115															1	0
REACTOME_UNBLOCKING_OF_NMDA_RECEPTORS_GLUTAMATE_BINDING_AND_ACTIVATION										1.67319								1	0
REACTOME_VISUAL_PHOTOTRANSDUCTION												1.52734						1	0
BIOCARTA_CSK_PATHWAY			-1.63357															0	1
BIOCARTA_CTLA4_PATHWAY							-1.82168											0	1
BIOCARTA_IL7_PATHWAY			-1.8523															0	1
BIOCARTA_MCM_PATHWAY	regulation of cell cycle	Cell cycle														-1.76276		0	1
BIOCARTA_NTHI_PATHWAY	NF-kB signaling	Cell signaling	-1.88349	-1.56199									-1.77545					0	3
BIOCARTA_PPARA_PATHWAY	PPAR signaling	Cell signaling											-1.60672					0	1
BIOCARTA_TGFB_PATHWAY	TGF beta receptor signaling	Cell signaling	-1.91448										-1.77302					0	2
BIOCARTA_VDR_PATHWAY			-1.8385															0	1
GO_ACTIN_FILAMENT_BUNDLE_ORGANIZATION	actin filament organization	Cytoskeleton organization												-1.62119				0	1
GO_ACTIN_FILAMENT_ORGANIZATION	actin filament organization	Cytoskeleton organization												-1.42914				0	1
GO_ACTOMYOSIN_STRUCTURE_ORGANIZATION	muscle development	Tissue development											-1.58496	-1.41146				0	2
GO_ADHERENS_JUNCTION_ORGANIZATION	cell junction organization	Membrane organization	-1.71839															0	1
GO_ALTERNATIVE_MRNA_SPLICING_VIA_SPLICEOSOME				-1.49965														0	1
GO_ANATOMICAL_STRUCTURE_ARRANGEMENT			-1.56378															0	1
GO_ANIMAL_ORGAN_FORMATION			-1.45863															0	1
GO_ANION_HOMEOSTASIS	ion transport	Ion transport	-1.55083															0	1
GO_ANTERIOR_POSTERIOR_PATTERN_SPECIFICATION	embryonic development	Embryonic development	-1.50898															0	1
GO_AORTIC_VALVE_DEVELOPMENT					-1.66407								-1.66972					0	2
GO_APOPTOTIC_CELL_CLEARANCE	phagocytosis	Endocytosis					-1.66485											0	1
GO_ASYMMETRIC_CELL_DIVISION				-1.57509														0	1
GO_AUTONOMIC_NERVOUS_SYSTEM_DEVELOPMENT																-1.54166		0	1
GO_AXONEME_ASSEMBLY	cilium development	Cell maturation							-1.63073									0	1
GO_B_CELL_ACTIVATION							-1.37895											0	1
GO_B_CELL_MEDIATED_IMMUNITY	immune response	Immune response	-1.61135															0	1
GO_BASEMENT_MEMBRANE_ORGANIZATION			-1.85132															0	1
GO_BIOMINERALIZATION													-1.43968					0	1
GO_BLASTOCYST_FORMATION	embryonic development	Embryonic development										-1.57174						0	1
GO_BLASTOCYST_GROWTH										-1.67065								0	1
GO_BLOOD_VESSEL_MORPHOGENESIS	vasculature development	Tissue development			-1.28619									-1.40828				0	2
GO_BODY_MORPHOGENESIS	body development	Tissue development												-1.90382				0	1
GO_BRANCH_ELONGATION_OF_AN_EPITHELIUM	epithelium development	Tissue development											-1.66191					0	1
GO_BRANCHING_MORPHOGENESIS_OF_AN_EPITHELIAL_TUBE	epithelium development	Tissue development			-1.30813									-1.49902				0	2
GO_CALCIUM_MEDIATED_SIGNALING	calcium-mediated signaling	Cell signaling			-1.29581													0	1
GO_CAMP_METABOLIC_PROCESS	cyclic nucleotide metabolism	Biosynthesis & Metabolism					-1.80544											0	1
GO_CARDIAC_MUSCLE_CELL_PROLIFERATION					-1.47157													0	1
GO_CARDIAC_MUSCLE_TISSUE_DEVELOPMENT	heart development	Tissue development											-1.35556					0	1
GO_CARDIAC_MUSCLE_TISSUE_MORPHOGENESIS	heart development	Tissue development												-1.53041				0	1
GO_CARDIAC_VENTRICLE_DEVELOPMENT	heart development	Tissue development											-1.37094					0	1
GO_CD4_POSITIVE_ALPHA_BETA_T_CELL_LINEAGE_COMMITMENT																-1.65867		0	1
GO_CD4_POSITIVE_OR_CD8_POSITIVE_ALPHA_BETA_T_CELL_LINEAGE_COMMITMENT							-1.83703											0	1
GO_CELL_AGING	aging	Aging												-1.4557				0	1
GO_CELL_CELL_ADHESION_MEDIATED_BY_CADHERIN			-1.59538	-1.66514	-1.54696													0	3
GO_CELL_CELL_JUNCTION_ASSEMBLY	cell junction organization	Membrane organization	-1.50393	-1.45868														0	2
GO_CELL_CELL_JUNCTION_ORGANIZATION			-1.45083															0	1
GO_CELL_CELL_SIGNALING_INVOLVED_IN_CARDIAC_CONDUCTION	heart contraction	Tissue contraction			-1.76969													0	1
GO_CELL_CYCLE_CHECKPOINT	cell cycle checkpoint	Cell cycle								-1.35636								0	1
GO_CELL_CYCLE_G1_S_PHASE_TRANSITION	regulation of cell cycle	Cell cycle											-1.39088					0	1
GO_CELL_DIFFERENTIATION_IN_HINDBRAIN	nervous system development	Tissue development		-1.63324														0	1
GO_CELL_DIFFERENTIATION_INVOLVED_IN_KIDNEY_DEVELOPMENT	kidney development	Tissue development							-1.70904									0	1
GO_CELL_FATE_COMMITMENT	cell fate commitment	Cell differentiation	-1.29758															0	1
GO_CELL_FATE_DETERMINATION	cell fate commitment	Cell differentiation			-1.53888													0	1
GO_CELL_FATE_SPECIFICATION	cell fate commitment	Cell differentiation	-1.3681															0	1
GO_CELL_JUNCTION_ORGANIZATION	cell junction organization	Membrane organization	-1.35896		-1.19501													0	2
GO_CELL_MATRIX_ADHESION	cell adhesion	Cell communication	-1.32224		-1.37013								-1.38536					0	3
GO_CELL_PROJECTION_ASSEMBLY									-1.33914									0	1
GO_CELLULAR_CARBOHYDRATE_BIOSYNTHETIC_PROCESS											-1.61543							0	1
GO_CELLULAR_COMPONENT_ASSEMBLY_INVOLVED_IN_MORPHOGENESIS	cilium development	Cell maturation											-1.52111			-1.43265		0	2
GO_CELLULAR_PIGMENTATION	pigmentation	Body system process								-1.53159								0	1
GO_CELLULAR_RESPONSE_TO_BIOTIC_STIMULUS							-1.4864											0	1
GO_CELLULAR_RESPONSE_TO_CORTICOSTEROID_STIMULUS	response to steroid	Cellular response		-1.69768									-1.64653					0	2
GO_CELLULAR_RESPONSE_TO_DEXAMETHASONE_STIMULUS	response to steroid	Cellular response		-1.85018														0	1
GO_CELLULAR_RESPONSE_TO_HEAT	response to temperature stimulus	Cellular response		-1.38478	-1.43596													0	2
GO_CELLULAR_RESPONSE_TO_INSULIN_STIMULUS	response to insulin	Cellular response	-1.304	-1.38498														0	2
GO_CELLULAR_RESPONSE_TO_LIGHT_STIMULUS	response to light stimulus	Cellular response								-1.46095								0	1
GO_CELLULAR_RESPONSE_TO_PEPTIDE_HORMONE_STIMULUS				-1.29051														0	1
GO_CELLULAR_RESPONSE_TO_STEROID_HORMONE_STIMULUS	response to steroid	Cellular response	-1.36757	-1.44351									-1.4076					0	3
GO_CELLULAR_RESPONSE_TO_VASCULAR_ENDOTHELIAL_GROWTH_FACTOR_STIMULUS					-1.50321													0	1
GO_CENTROMERE_COMPLEX_ASSEMBLY	chromatin remodeling	Chromatin remodeling													-1.85755			0	1
GO_CENTROSOME_DUPLICATION	centrosome cycle	Cell cycle												-1.71275				0	1
GO_CHAPERONE_COFACTOR_DEPENDENT_PROTEIN_REFOLDING				-1.59993												-1.65215		0	2
GO_CHROMATIN_ASSEMBLY				-1.56795			-1.73077			-1.59474	-1.67984					-1.55344		0	5
GO_CHROMATIN_ASSEMBLY_OR_DISASSEMBLY	chromatin remodeling	Chromatin remodeling		-1.47114			-1.75611			-1.51987	-1.54326					-1.50231		0	5
GO_CHROMATIN_REMODELING	chromatin remodeling	Chromatin remodeling	-1.32849				-1.42488											0	2
GO_CHROMATIN_REMODELING_AT_CENTROMERE															-1.7076			0	1
GO_CHROMOSOME_LOCALIZATION	chromosome segregation	Cell cycle							-1.60724						-1.56984			0	2
GO_CHROMOSOME_SEGREGATION	chromosome segregation	Cell cycle		-1.5283						-1.44456					-1.84216	-1.37005		0	4
GO_CHROMOSOME_SEPARATION	chromosome segregation	Cell cycle								-1.50021					-1.53807			0	2
GO_CILIARY_BASAL_BODY_PLASMA_MEMBRANE_DOCKING				-1.50161														0	1
GO_CILIUM_MOVEMENT	cilium movement	Cell maturation							-1.55076									0	1
GO_CILIUM_ORGANIZATION	cilium development	Cell maturation		-1.29114					-1.47103									0	2
GO_CIRCADIAN_REGULATION_OF_GENE_EXPRESSION	circardian rhythmic process	Circardian process												-1.54204				0	1
GO_CIRCADIAN_RHYTHM	circardian rhythmic process	Circardian process		-1.33891														0	1
GO_COLLAGEN_FIBRIL_ORGANIZATION	extracellular matrix organization	Extracellular matrix organization						-1.79166										0	1
GO_CONTRACTILE_ACTIN_FILAMENT_BUNDLE_ASSEMBLY														-1.5412				0	1
GO_CORONARY_VASCULATURE_MORPHOGENESIS				-1.57761														0	1
GO_CORTICAL_CYTOSKELETON_ORGANIZATION				-1.5367									-1.7259					0	2
GO_COVALENT_CHROMATIN_MODIFICATION			-1.40373	-1.74781	-1.27519		-1.45361									-1.29288		0	5
GO_CRANIAL_SKELETAL_SYSTEM_DEVELOPMENT	muscle development	Tissue development	-1.45302															0	1
GO_CYTOKINESIS	cytokinesis	Cell cycle											-1.4557		-1.52951			0	2
GO_CYTOPLASMIC_MRNA_PROCESSING_BODY_ASSEMBLY										-1.60278								0	1
GO_DE_NOVO_PROTEIN_FOLDING				-1.70668									-1.71234	-1.64945		-1.77722		0	4
GO_DEFENSE_RESPONSE_TO_VIRUS	response to virus	Immune response		-1.43453			-1.52909									-1.38617		0	3
GO_DERMATAN_SULFATE_PROTEOGLYCAN_METABOLIC_PROCESS	glycosaminoglycan metabolism	Biosynthesis & Metabolism			-1.63999													0	1
GO_DIGESTION	digestion	Body system process												-1.54608				0	1
GO_DIGESTIVE_SYSTEM_DEVELOPMENT	digestive system development	Tissue development											-1.389					0	1
GO_DIGESTIVE_SYSTEM_PROCESS	digestion	Body system process												-1.76017				0	1
GO_DNA_CONFORMATION_CHANGE				-1.66738			-1.56297			-1.49908					-1.38749	-1.54337		0	5
GO_DNA_DEPENDENT_DNA_REPLICATION_MAINTENANCE_OF_FIDELITY			-1.53637															0	1
GO_DNA_INTEGRITY_CHECKPOINT	cell cycle checkpoint	Cell cycle														-1.38593		0	1
GO_DNA_PACKAGING	chromatin remodeling	Chromatin remodeling		-1.76524			-1.88463			-1.58629					-1.70699	-1.73229		0	5
GO_DNA_REPAIR				-1.49424						-1.35275						-1.19681		0	3
GO_DNA_REPLICATION				-1.41697						-1.43099	-1.41878							0	3
GO_DNA_REPLICATION_INDEPENDENT_NUCLEOSOME_ORGANIZATION															-1.71926	-1.71022		0	2
GO_DOPAMINERGIC_NEURON_DIFFERENTIATION			-1.66276															0	1
GO_DOUBLE_STRAND_BREAK_REPAIR				-1.35369														0	1
GO_EAR_DEVELOPMENT	ear development	Tissue development	-1.37201															0	1
GO_EMBRYONIC_HEMOPOIESIS			-1.55837		-1.59287													0	2
GO_EMBRYONIC_HINDLIMB_MORPHOGENESIS	limb development	Tissue development												-1.74212				0	1
GO_EMBRYONIC_SKELETAL_SYSTEM_DEVELOPMENT	muscle development	Tissue development												-1.55892				0	1
GO_ENDOMEMBRANE_SYSTEM_ORGANIZATION										-1.25996								0	1
GO_ENDOTHELIUM_DEVELOPMENT	endothelium development	Tissue development			-1.53349								-1.60284					0	2
GO_ENERGY_HOMEOSTASIS			-1.50565		-1.67331													0	2
GO_EPIBOLY					-1.60312													0	1
GO_EPIDERMAL_CELL_DIFFERENTIATION	epidermal cell differentiation	Cell differentiation											-1.64093					0	1
GO_EPIDERMIS_DEVELOPMENT	epidermis development	Tissue development											-1.29715					0	1
GO_EPITHELIAL_CELL_DIFFERENTIATION													-1.42672					0	1
GO_EPITHELIAL_TUBE_MORPHOGENESIS			-1.21557															0	1
GO_ESTABLISHMENT_OF_CELL_POLARITY													-1.54065					0	1
GO_ESTABLISHMENT_OF_PROTEIN_LOCALIZATION_TO_PLASMA_MEMBRANE	protein localization to membrane	Protein targeting		-1.49723														0	1
GO_ESTABLISHMENT_OF_RNA_LOCALIZATION				-1.58195														0	1
GO_FACE_DEVELOPMENT	head development	Tissue development												-1.83502				0	1
GO_FEMALE_MEIOTIC_NUCLEAR_DIVISION															-1.5989			0	1
GO_FOREBRAIN_GENERATION_OF_NEURONS	neuron differentiation	Cell differentiation			-1.48697													0	1
GO_FOREBRAIN_NEURON_DIFFERENTIATION					-1.48924													0	1
GO_FORELIMB_MORPHOGENESIS	limb development	Tissue development	-1.66952															0	1
GO_FORMATION_OF_PRIMARY_GERM_LAYER	embryonic development	Embryonic development											-1.4691					0	1
GO_G0_TO_G1_TRANSITION														-1.6683				0	1
GO_G1_DNA_DAMAGE_CHECKPOINT	cell cycle checkpoint	Cell cycle													-1.52761			0	1
GO_GAMMA_AMINOBUTYRIC_ACID_SIGNALING_PATHWAY	GABAergic neurotransmission	Neurotransmission												-1.70226				0	1
GO_GENE_SILENCING	gene silencing	Gene expression		-1.58419			-1.44019											0	2
GO_GENE_SILENCING_BY_RNA	gene silencing	Gene expression		-1.4297														0	1
GO_GLUCOSE_IMPORT				-1.57585														0	1
GO_GOLGI_ORGANIZATION										-1.53587								0	1
GO_GOLGI_TO_PLASMA_MEMBRANE_PROTEIN_TRANSPORT				-1.70081														0	1
GO_GOLGI_TO_PLASMA_MEMBRANE_TRANSPORT	vesicle-mediated transport	Transport		-1.66137														0	1
GO_HEAD_MORPHOGENESIS	head development	Tissue development											-1.74126	-1.90941				0	2
GO_HEART_DEVELOPMENT			-1.28533										-1.4414	-1.27836				0	3
GO_HEART_MORPHOGENESIS	heart development	Tissue development	-1.39649										-1.53801					0	2
GO_HEART_VALVE_DEVELOPMENT	heart development	Tissue development											-1.92238					0	1
GO_HETEROTYPIC_CELL_CELL_ADHESION																-1.60306		0	1
GO_HINDBRAIN_DEVELOPMENT	nervous system development	Tissue development	-1.36507															0	1
GO_HISTONE_H2A_MONOUBIQUITINATION			-1.66733							-1.61166								0	2
GO_HISTONE_H3_K4_METHYLATION	histone methylation	Chromatin remodeling		-1.60182	-1.79193											-1.58876		0	3
GO_HISTONE_H3_K9_METHYLATION			-1.61204	-1.96329			-1.84326					-1.55621						0	4
GO_HISTONE_H3_K9_MODIFICATION			-1.66677	-1.94184			-1.89487									-1.50142		0	4
GO_HISTONE_H4_ACETYLATION	histone acetylation	Chromatin remodeling			-1.66309													0	1
GO_HISTONE_H4_K5_ACETYLATION					-1.77813													0	1
GO_HISTONE_METHYLATION	histone methylation	Chromatin remodeling	-1.57132	-1.91552	-1.76011											-1.58246		0	4
GO_HISTONE_MRNA_METABOLIC_PROCESS																-1.60928		0	1
GO_HISTONE_UBIQUITINATION	histone ubiquitination	Chromatin remodeling		-1.54021														0	1
GO_HOMOPHILIC_CELL_ADHESION_VIA_PLASMA_MEMBRANE_ADHESION_MOLECULES	cell adhesion	Cell communication	-1.88735	-1.4333														0	2
GO_HORMONE_MEDIATED_SIGNALING_PATHWAY	hormone-mediated signaling	Cell signaling	-1.40309	-1.41544										-1.442				0	3
GO_IMMUNOGLOBULIN_PRODUCTION_INVOLVED_IN_IMMUNOGLOBULIN_MEDIATED_IMMUNE_RESPONSE	immune response	Immune response														-1.53127		0	1
GO_INNER_EAR_MORPHOGENESIS	ear development	Tissue development	-1.40981															0	1
GO_INNERVATION	innervation	Tissue development						-1.99056										0	1
GO_INSULIN_LIKE_GROWTH_FACTOR_RECEPTOR_SIGNALING_PATHWAY			-1.5504															0	1
GO_INSULIN_RECEPTOR_SIGNALING_PATHWAY	insulin receptor recycling	Cell signaling		-1.42439			-1.58381											0	2
GO_INTERFERON_ALPHA_PRODUCTION																-1.68205		0	1
GO_INTERFERON_GAMMA_MEDIATED_SIGNALING_PATHWAY	Interferon signaling	Cytokine signaling		-1.59791														0	1
GO_INTERLEUKIN_6_MEDIATED_SIGNALING_PATHWAY				-1.80284														0	1
GO_INTRACELLULAR_RECEPTOR_SIGNALING_PATHWAY	Intracellular receptor signaling	Cell signaling		-1.33423									-1.29198			-1.26291		0	3
GO_IONOTROPIC_GLUTAMATE_RECEPTOR_SIGNALING_PATHWAY	glutamatergic neurotransmission	Neurotransmission	-1.61508															0	1
GO_JNK_CASCADE	JNK signaling	Cell signaling		-1.62085									-1.36164					0	2
GO_KERATINOCYTE_DIFFERENTIATION	epidermal cell differentiation	Cell differentiation											-1.47914					0	1
GO_KIDNEY_MORPHOGENESIS	kidney development	Tissue development												-1.5191				0	1
GO_KINETOCHORE_ORGANIZATION															-1.93652			0	1
GO_LENS_FIBER_CELL_DIFFERENTIATION	lens fiber cell differentiation	Cell differentiation		-1.59598												-1.77319		0	2
GO_LEUKOCYTE_ADHESION_TO_VASCULAR_ENDOTHELIAL_CELL					-1.71102													0	1
GO_LIPID_HOMEOSTASIS	lipid homeostasis	Transport	-1.36834															0	1
GO_LIPID_PHOSPHORYLATION	lipid phosphorylation	Biosynthesis & Metabolism	-1.49397	-1.50065														0	2
GO_LIPID_STORAGE	lipid storage	Transport	-1.4379															0	1
GO_LYMPH_VESSEL_MORPHOGENESIS			-1.5775															0	1
GO_LYMPHANGIOGENESIS			-1.53946													-1.71197		0	2
GO_LYMPHOCYTE_ACTIVATION_INVOLVED_IN_IMMUNE_RESPONSE	leukocyte activation	Immune response														-1.41486		0	1
GO_LYMPHOCYTE_APOPTOTIC_PROCESS	leukocyte apoptosis	Cell death						-1.58136										0	1
GO_LYMPHOCYTE_MEDIATED_IMMUNITY	immune response	Immune response	-1.29878															0	1
GO_MACROMOLECULE_METHYLATION	protein methylation	Post-translational modification		-1.69787	-1.20276		-1.70613									-1.37164		0	4
GO_MAINTENANCE_OF_CELL_NUMBER	cell number maintenance	Cell number												-1.39614				0	1
GO_MALE_SEX_DIFFERENTIATION	reproductive system development	Tissue development		-1.45771	-1.38994													0	2
GO_MATERNAL_PLACENTA_DEVELOPMENT	maternal process	Embryonic development						-1.76057										0	1
GO_MEGAKARYOCYTE_DIFFERENTIATION	myeloid cell differentiation	Cell differentiation														-1.50809		0	1
GO_MEIOTIC_CELL_CYCLE	meiosis	Cell cycle					-1.38256									-1.39056		0	2
GO_MEIOTIC_CELL_CYCLE_PROCESS																-1.35827		0	1
GO_MELANIN_METABOLIC_PROCESS					-1.61641													0	1
GO_MELANOCYTE_DIFFERENTIATION	melanocyte differentiation	Cell differentiation	-1.68801															0	1
GO_MEMBRANE_BIOGENESIS			-1.61157															0	1
GO_MESENCHYMAL_CELL_DIFFERENTIATION	stem cell differentiation	Cell differentiation												-1.44999				0	1
GO_MESENCHYMAL_CELL_PROLIFERATION														-1.81611				0	1
GO_MESENCHYME_DEVELOPMENT	mesenchyme development	Tissue development			-1.23916													0	1
GO_MESONEPHRIC_TUBULE_MORPHOGENESIS	kidney development	Tissue development							-1.53161					-1.52851				0	2
GO_METHYLATION	protein methylation	Post-translational modification		-1.5306			-1.55931									-1.23552		0	3
GO_MICROTUBULE_ANCHORING			-1.86457	-1.58435						-1.70938			-1.75579			-1.77757		0	5
GO_MICROTUBULE_BASED_MOVEMENT	microtubule based movement	Transport							-1.39073									0	1
GO_MICROTUBULE_BUNDLE_FORMATION	cilium development	Cell maturation							-1.62077									0	1
GO_MICROTUBULE_CYTOSKELETON_ORGANIZATION				-1.50141					-1.27896							-1.39938		0	3
GO_MICROTUBULE_CYTOSKELETON_ORGANIZATION_INVOLVED_IN_MITOSIS				-1.57325											-1.86273	-1.61298		0	3
GO_MICROTUBULE_NUCLEATION	microtubule polymerization	Cytoskeleton organization														-1.71238		0	1
GO_MICROTUBULE_ORGANIZING_CENTER_LOCALIZATION				-1.86015									-1.81542		-1.70267			0	3
GO_MICROTUBULE_ORGANIZING_CENTER_ORGANIZATION	centrosome cycle	Cell cycle		-1.41116										-1.56931		-1.49508		0	3
GO_MITOTIC_CELL_CYCLE_CHECKPOINT	cell cycle checkpoint	Cell cycle													-1.39668			0	1
GO_MITOTIC_SISTER_CHROMATID_COHESION				-1.70149														0	1
GO_MITOTIC_SISTER_CHROMATID_SEGREGATION	chromosome segregation	Cell cycle		-1.393											-1.96165	-1.38538		0	3
GO_MITOTIC_SPINDLE_ASSEMBLY	regulation of centrosome cycle	Cell cycle		-1.6909												-1.82891		0	2
GO_MITOTIC_SPINDLE_ORGANIZATION	regulation of centrosome cycle	Cell cycle		-1.45407											-1.93314	-1.63189		0	3
GO_MOLTING_CYCLE	epidermis development	Tissue development		-1.61815														0	1
GO_MOLTING_CYCLE_PROCESS				-1.65847														0	1
GO_MONONUCLEAR_CELL_DIFFERENTIATION			-1.49836															0	1
GO_MORPHOGENESIS_OF_A_BRANCHING_STRUCTURE	branching structure morphogenesis	Tissue development												-1.54125				0	1
GO_MORPHOGENESIS_OF_AN_EPITHELIAL_SHEET					-1.61813													0	1
GO_MOTILE_CILIUM_ASSEMBLY			-1.69114															0	1
GO_MRNA_EXPORT_FROM_NUCLEUS				-1.58074												-1.48262		0	2
GO_MRNA_MODIFICATION				-1.6425														0	1
GO_MRNA_PROCESSING				-1.55388			-1.30381			-1.32025						-1.35095		0	4
GO_MRNA_TRANSPORT				-1.61691														0	1
GO_MUSCLE_CELL_PROLIFERATION					-1.22845													0	1
GO_MUSCLE_CONTRACTION	muscle contraction	Tissue contraction											-1.33001					0	1
GO_MUSCLE_FIBER_DEVELOPMENT	muscle development	Tissue development			-1.59796													0	1
GO_MUSCLE_ORGAN_DEVELOPMENT	muscle development	Tissue development											-1.35934	-1.37703				0	2
GO_MUSCLE_ORGAN_MORPHOGENESIS	muscle development	Tissue development											-1.63154					0	1
GO_MUSCLE_SYSTEM_PROCESS	muscle contraction	Tissue contraction											-1.35443					0	1
GO_MUSCLE_TISSUE_DEVELOPMENT	muscle development	Tissue development											-1.3961	-1.43571				0	2
GO_MYELOID_CELL_DEVELOPMENT	myeloid cell differentiation	Cell differentiation	-1.40349	-1.48438														0	2
GO_MYELOID_CELL_DIFFERENTIATION	myeloid cell differentiation	Cell differentiation		-1.27135										-1.37564				0	2
GO_NCRNA_EXPORT_FROM_NUCLEUS				-1.60741														0	1
GO_NEGATIVE_CHEMOTAXIS	chemotaxis	Cell communication					-1.60349											0	1
GO_NEGATIVE_REGULATION_OF_BIOMINERALIZATION					-1.74904													0	1
GO_NEGATIVE_REGULATION_OF_CAMP_MEDIATED_SIGNALING			-1.65951				-1.76806											0	2
GO_NEGATIVE_REGULATION_OF_CARBOHYDRATE_METABOLIC_PROCESS	regulation of glycolysis/glyconeogenesis	Cellular respiration											-1.95546					0	1
GO_NEGATIVE_REGULATION_OF_CELL_ADHESION	regulation of cell adhesion	Cell communication	-1.21801															0	1
GO_NEGATIVE_REGULATION_OF_CELL_CYCLE_G1_S_PHASE_TRANSITION	regulation of cell cycle	Cell cycle											-1.44847					0	1
GO_NEGATIVE_REGULATION_OF_CELL_MATRIX_ADHESION	regulation of cell adhesion	Cell communication			-1.50893													0	1
GO_NEGATIVE_REGULATION_OF_CELL_MOTILITY													-1.37859					0	1
GO_NEGATIVE_REGULATION_OF_CELL_SUBSTRATE_ADHESION	regulation of cell adhesion	Cell communication			-1.42354													0	1
GO_NEGATIVE_REGULATION_OF_CHROMOSOME_ORGANIZATION				-1.37671											-1.50361			0	2
GO_NEGATIVE_REGULATION_OF_CYTOKINE_PRODUCTION	regulation of cytokine production	Immune response		-1.32508														0	1
GO_NEGATIVE_REGULATION_OF_DEPHOSPHORYLATION				-1.55816														0	1
GO_NEGATIVE_REGULATION_OF_DNA_REPLICATION	regulation of DNA synthesis	Cell cycle		-1.65913														0	1
GO_NEGATIVE_REGULATION_OF_EPITHELIAL_CELL_DIFFERENTIATION	regulation of endothelial/epithelial cell differentiation	Cell differentiation	-1.72634															0	1
GO_NEGATIVE_REGULATION_OF_FAT_CELL_DIFFERENTIATION					-1.52097													0	1
GO_NEGATIVE_REGULATION_OF_GENE_EXPRESSION_EPIGENETIC	regulation of gene expression	Gene expression		-1.68351														0	1
GO_NEGATIVE_REGULATION_OF_GTPASE_ACTIVITY					-1.53101													0	1
GO_NEGATIVE_REGULATION_OF_I_KAPPAB_KINASE_NF_KAPPAB_SIGNALING	regulation of NF-kB signaling	Cell signaling		-1.68407														0	1
GO_NEGATIVE_REGULATION_OF_INTRACELLULAR_STEROID_HORMONE_RECEPTOR_SIGNALING_PATHWAY	regulation of steroid hormone receptor signaling	Cell signaling								-1.57965								0	1
GO_NEGATIVE_REGULATION_OF_JNK_CASCADE	regulation of JNK signaling	Cell signaling	-1.58365	-1.6167									-1.86617					0	3
GO_NEGATIVE_REGULATION_OF_LEUKOCYTE_APOPTOTIC_PROCESS	regulation of leukocyte apoptosis	Cell death						-1.61616										0	1
GO_NEGATIVE_REGULATION_OF_MRNA_METABOLIC_PROCESS	regulation of mRNA metabolism	RNA metabolism	-1.40814	-1.45979														0	2
GO_NEGATIVE_REGULATION_OF_NOTCH_SIGNALING_PATHWAY	regulation of Notch signaling	Cell signaling			-1.59326													0	1
GO_NEGATIVE_REGULATION_OF_PEPTIDYL_THREONINE_PHOSPHORYLATION													-1.67293					0	1
GO_NEGATIVE_REGULATION_OF_PHOSPHORUS_METABOLIC_PROCESS														-1.31015				0	1
GO_NEGATIVE_REGULATION_OF_PROTEIN_DEPHOSPHORYLATION														-1.5029				0	1
GO_NEGATIVE_REGULATION_OF_PROTEIN_LOCALIZATION_TO_NUCLEUS				-1.52851														0	1
GO_NEGATIVE_REGULATION_OF_RNA_CATABOLIC_PROCESS			-1.60554															0	1
GO_NEGATIVE_REGULATION_OF_SIGNALING_RECEPTOR_ACTIVITY														-1.75972				0	1
GO_NEGATIVE_REGULATION_OF_SMALL_GTPASE_MEDIATED_SIGNAL_TRANSDUCTION	regulation of small GTPase signaling	Cell signaling			-1.66164													0	1
GO_NEGATIVE_REGULATION_OF_STRESS_ACTIVATED_PROTEIN_KINASE_SIGNALING_CASCADE	regulation of JNK signaling	Cell signaling		-1.63807														0	1
GO_NEGATIVE_REGULATION_OF_T_CELL_DIFFERENTIATION	regulation of leukocyte differentiation	Cell differentiation						-1.6134										0	1
GO_NEGATIVE_REGULATION_OF_T_HELPER_CELL_DIFFERENTIATION							-1.70788											0	1
GO_NEGATIVE_REGULATION_OF_TYPE_I_INTERFERON_PRODUCTION				-1.56266														0	1
GO_NEGATIVE_REGULATION_OF_VASCULAR_SMOOTH_MUSCLE_CELL_PROLIFERATION										-1.69891								0	1
GO_NEPHRON_DEVELOPMENT	kidney development	Tissue development	-1.3848															0	1
GO_NEPHRON_EPITHELIUM_DEVELOPMENT	kidney development	Tissue development	-1.36332															0	1
GO_NEURONAL_STEM_CELL_POPULATION_MAINTENANCE	cell number maintenance	Cell number	-1.83071															0	1
GO_NUCLEAR_CHROMOSOME_SEGREGATION	chromosome segregation	Cell cycle		-1.48391						-1.35362					-1.79995	-1.43434		0	4
GO_NUCLEAR_ENVELOPE_ORGANIZATION				-1.4763														0	1
GO_NUCLEAR_EXPORT	nuclear export	Transport		-1.45492												-1.3213		0	2
GO_NUCLEAR_TRANSCRIBED_MRNA_CATABOLIC_PROCESS_DEADENYLATION_DEPENDENT_DECAY	mRNA deadenylation	RNA metabolism								-1.50332								0	1
GO_NUCLEAR_TRANSPORT				-1.40586												-1.23117		0	2
GO_NUCLEIC_ACID_PHOSPHODIESTER_BOND_HYDROLYSIS	RNA hydrolysis	RNA metabolism								-1.29261								0	1
GO_NUCLEOBASE_CONTAINING_COMPOUND_TRANSPORT	RNA transport/localization	Transport		-1.45992														0	1
GO_NUCLEOSOME_ORGANIZATION				-1.46428			-1.57368			-1.5936						-1.44432		0	4
GO_NUCLEOTIDE_BINDING_DOMAIN_LEUCINE_RICH_REPEAT_CONTAINING_RECEPTOR_SIGNALING_PATHWAY				-1.55245														0	1
GO_NUCLEUS_LOCALIZATION				-1.58669														0	1
GO_NUCLEUS_ORGANIZATION				-1.61909						-1.43199								0	2
GO_O_GLYCAN_PROCESSING	protein glycosylation	Post-translational modification			-1.5433													0	1
GO_OLFACTORY_LOBE_DEVELOPMENT	nervous system development	Tissue development			-1.70922													0	1
GO_ORGANELLE_FISSION				-1.3665						-1.32296						-1.34546		0	3
GO_OUTFLOW_TRACT_MORPHOGENESIS	heart development	Tissue development	-1.5645	-1.45987														0	2
GO_PARASYMPATHETIC_NERVOUS_SYSTEM_DEVELOPMENT			-1.77347															0	1
GO_PATTERN_SPECIFICATION_PROCESS			-1.45048										-1.3214					0	2
GO_PEPTIDE_CATABOLIC_PROCESS			-1.72077		-1.68103													0	2
GO_PEPTIDYL_LYSINE_ACETYLATION				-1.51549	-1.33298													0	2
GO_PEPTIDYL_LYSINE_METHYLATION	protein methylation	Post-translational modification	-1.65021	-1.92421	-1.83576		-1.67676						-1.51433			-1.64971		0	6
GO_PEPTIDYL_LYSINE_MODIFICATION				-1.72068	-1.33884											-1.3453		0	3
GO_PEPTIDYL_LYSINE_TRIMETHYLATION	protein methylation	Post-translational modification	-1.75067	-1.97113	-1.84791													0	3
GO_PEPTIDYL_PROLINE_MODIFICATION	peptidyl-proline modification	Post-translational modification														-1.82518		0	1
GO_PHENOL_CONTAINING_COMPOUND_BIOSYNTHETIC_PROCESS	phenol-containining compound metabolism	Biosynthesis & Metabolism			-1.62878													0	1
GO_PHENOL_CONTAINING_COMPOUND_METABOLIC_PROCESS	phenol-containining compound metabolism	Biosynthesis & Metabolism			-1.52946													0	1
GO_PHOSPHATIDYLINOSITOL_PHOSPHORYLATION				-1.48863														0	1
GO_PLATELET_MORPHOGENESIS	myeloid cell differentiation	Cell differentiation	-1.62955															0	1
GO_POSITIVE_REGULATION_BY_HOST_OF_VIRAL_TRANSCRIPTION													-1.76173					0	1
GO_POSITIVE_REGULATION_OF_ATPASE_ACTIVITY	regulation of ATPase activity	Enzyme activity										-1.5967						0	1
GO_POSITIVE_REGULATION_OF_CELL_CYCLE	regulation of cell cycle	Cell cycle											-1.39102					0	1
GO_POSITIVE_REGULATION_OF_CELL_CYCLE_PROCESS	regulation of cell cycle	Cell cycle											-1.54394			-1.34021		0	2
GO_POSITIVE_REGULATION_OF_CELL_MIGRATION_INVOLVED_IN_SPROUTING_ANGIOGENESIS			-1.61011															0	1
GO_POSITIVE_REGULATION_OF_CELL_MORPHOGENESIS_INVOLVED_IN_DIFFERENTIATION	regulation of cell differentiation	Cell differentiation												-1.54129				0	1
GO_POSITIVE_REGULATION_OF_CELLULAR_CATABOLIC_PROCESS				-1.27701														0	1
GO_POSITIVE_REGULATION_OF_CELLULAR_PROTEIN_LOCALIZATION				-1.30628														0	1
GO_POSITIVE_REGULATION_OF_CELLULAR_RESPONSE_TO_INSULIN_STIMULUS	response to insulin	Cellular response	-1.60299															0	1
GO_POSITIVE_REGULATION_OF_CHROMATIN_ORGANIZATION				-1.63772												-1.4774		0	2
GO_POSITIVE_REGULATION_OF_CHROMOSOME_ORGANIZATION	regulation of chromatin organization	Chromatin remodeling		-1.73912	-1.39236					-1.49304						-1.48763		0	4
GO_POSITIVE_REGULATION_OF_CHROMOSOME_SEGREGATION	regulation of chromosome segregation	Cell cycle		-1.79361														0	1
GO_POSITIVE_REGULATION_OF_CREB_TRANSCRIPTION_FACTOR_ACTIVITY			-1.69521															0	1
GO_POSITIVE_REGULATION_OF_DEVELOPMENTAL_GROWTH	regulation of growth	Tissue growth											-1.45787					0	1
GO_POSITIVE_REGULATION_OF_DNA_TEMPLATED_TRANSCRIPTION_INITIATION	regulation of transcription	Gene expression											-1.69514					0	1
GO_POSITIVE_REGULATION_OF_EMBRYONIC_DEVELOPMENT	regulation of embryonic development	Embryonic development														-1.96765		0	1
GO_POSITIVE_REGULATION_OF_ENDOTHELIAL_CELL_PROLIFERATION	regulation of endothelial/epithelial cell proliferation	Cell proliferation			-1.44331													0	1
GO_POSITIVE_REGULATION_OF_EPIDERMAL_CELL_DIFFERENTIATION																-1.75854		0	1
GO_POSITIVE_REGULATION_OF_EPITHELIAL_CELL_PROLIFERATION	regulation of endothelial/epithelial cell proliferation	Cell proliferation			-1.32644													0	1
GO_POSITIVE_REGULATION_OF_GLUCOSE_TRANSMEMBRANE_TRANSPORT				-1.62598														0	1
GO_POSITIVE_REGULATION_OF_GTPASE_ACTIVITY				-1.45876			-1.39868											0	2
GO_POSITIVE_REGULATION_OF_HISTONE_METHYLATION	regulation of histone methylation	Chromatin remodeling		-1.64462	-1.63754											-1.65357		0	3
GO_POSITIVE_REGULATION_OF_INTERFERON_ALPHA_PRODUCTION																-1.68242		0	1
GO_POSITIVE_REGULATION_OF_INTERLEUKIN_4_PRODUCTION				-1.5766														0	1
GO_POSITIVE_REGULATION_OF_JNK_CASCADE				-1.38776												-1.42529		0	2
GO_POSITIVE_REGULATION_OF_JUN_KINASE_ACTIVITY	regulation of JNK signaling	Cell signaling	-1.45588															0	1
GO_POSITIVE_REGULATION_OF_LOCOMOTION	regulation of cell motility	Cell migration			-1.24965									-1.33129				0	2
GO_POSITIVE_REGULATION_OF_LYMPHOCYTE_CHEMOTAXIS			-1.60735															0	1
GO_POSITIVE_REGULATION_OF_MESENCHYMAL_CELL_PROLIFERATION	regulation of stem cell proliferation	Cell proliferation												-1.67344				0	1
GO_POSITIVE_REGULATION_OF_MICROTUBULE_POLYMERIZATION_OR_DEPOLYMERIZATION	regulation of microtubule polymerization	Cytoskeleton organization											-1.79482					0	1
GO_POSITIVE_REGULATION_OF_MITOTIC_CELL_CYCLE	regulation of cell cycle	Cell cycle											-1.66291			-1.37307		0	2
GO_POSITIVE_REGULATION_OF_MITOTIC_NUCLEAR_DIVISION	regulation of cell cycle	Cell cycle		-1.50866									-1.60951					0	2
GO_POSITIVE_REGULATION_OF_MRNA_CATABOLIC_PROCESS				-1.63952			-1.84959			-1.68279								0	3
GO_POSITIVE_REGULATION_OF_MRNA_METABOLIC_PROCESS	regulation of mRNA metabolism	RNA metabolism		-1.49726			-1.64671											0	2
GO_POSITIVE_REGULATION_OF_MUSCLE_CELL_APOPTOTIC_PROCESS												-1.65596						0	1
GO_POSITIVE_REGULATION_OF_MUSCLE_TISSUE_DEVELOPMENT					-1.37979													0	1
GO_POSITIVE_REGULATION_OF_MYELINATION																-1.70437		0	1
GO_POSITIVE_REGULATION_OF_NUCLEOCYTOPLASMIC_TRANSPORT	regulation of protein localization	Protein targeting											-1.62375					0	1
GO_POSITIVE_REGULATION_OF_ORGANELLE_ASSEMBLY	regulation of organelle assembly	Organelle dynamics		-1.51476														0	1
GO_POSITIVE_REGULATION_OF_POTASSIUM_ION_TRANSPORT	regulation of ion transport	Ion transport		-1.49386														0	1
GO_POSITIVE_REGULATION_OF_PROTEIN_EXPORT_FROM_NUCLEUS	regulation of protein transport	Protein targeting				-1.82184	-1.74972						-1.70057					0	3
GO_POSITIVE_REGULATION_OF_RECEPTOR_SIGNALING_PATHWAY_VIA_STAT			-1.5482															0	1
GO_POSITIVE_REGULATION_OF_SKELETAL_MUSCLE_TISSUE_DEVELOPMENT					-1.7553													0	1
GO_POSITIVE_REGULATION_OF_SODIUM_ION_TRANSMEMBRANE_TRANSPORTER_ACTIVITY			-1.59635															0	1
GO_POSITIVE_REGULATION_OF_SYNAPSE_ASSEMBLY	regulation of synapse organization	Membrane organization	-1.62836															0	1
GO_POSITIVE_REGULATION_OF_TELOMERE_MAINTENANCE	regulation of telomere maintenance	Telomere maintenance		-1.48362														0	1
GO_POSITIVE_REGULATION_OF_TRANSCRIPTION_BY_RNA_POLYMERASE_I					-1.63694													0	1
GO_POSITIVE_REGULATION_OF_TRANSCRIPTION_ELONGATION_FROM_RNA_POLYMERASE_II_PROMOTER				-1.6011			-1.78588						-1.64609			-1.69011		0	4
GO_POSITIVE_REGULATION_OF_TRANSFORMING_GROWTH_FACTOR_BETA_PRODUCTION			-1.54868															0	1
GO_POSITIVE_REGULATION_OF_TRANSLATIONAL_INITIATION	regulation of translation	Gene expression	-1.64972															0	1
GO_POSITIVE_REGULATION_OF_TYPE_I_INTERFERON_PRODUCTION																-1.45915		0	1
GO_POSITIVE_REGULATION_OF_VIRAL_GENOME_REPLICATION	HIV life cycle	Viral life cycle														-1.69846		0	1
GO_POSITIVE_REGULATION_OF_VIRAL_LIFE_CYCLE																-1.56219		0	1
GO_POSITIVE_T_CELL_SELECTION	leukocyte activation	Immune response	-1.6345															0	1
GO_POST_EMBRYONIC_DEVELOPMENT														-1.4635				0	1
GO_POST_GOLGI_VESICLE_MEDIATED_TRANSPORT	vesicle-mediated transport	Transport		-1.48203														0	1
GO_PRESYNAPSE_ORGANIZATION			-1.77886															0	1
GO_PROTEIN_ACETYLATION	protein acetylation	Post-translational modification		-1.4487	-1.42292													0	2
GO_PROTEIN_ACYLATION	protein acylation	Post-translational modification		-1.34098	-1.29551													0	2
GO_PROTEIN_AUTOPHOSPHORYLATION	protein autophosphorylation	Post-translational modification		-1.33271														0	1
GO_PROTEIN_CONTAINING_COMPLEX_LOCALIZATION				-1.32552														0	1
GO_PROTEIN_DEMETHYLATION			-1.53886															0	1
GO_PROTEIN_DNA_COMPLEX_SUBUNIT_ORGANIZATION										-1.41058								0	1
GO_PROTEIN_FOLDING	chaperone-mediated protein folding	Protein structure														-1.40927		0	1
GO_PROTEIN_K48_LINKED_DEUBIQUITINATION	protein deubiquitination	Post-translational modification		-1.6106														0	1
GO_PROTEIN_KINASE_A_SIGNALING											-1.78806							0	1
GO_PROTEIN_LOCALIZATION_TO_CHROMOSOME				-1.49119														0	1
GO_PROTEIN_LOCALIZATION_TO_CILIUM	cilium development	Cell maturation		-1.55252														0	1
GO_PROTEIN_LOCALIZATION_TO_CYTOSKELETON				-1.51467														0	1
GO_PROTEIN_LOCALIZATION_TO_MICROTUBULE_ORGANIZING_CENTER				-1.74068														0	1
GO_PROTEIN_LOCALIZATION_TO_NUCLEUS	protein localization to nucleus	Protein targeting		-1.55522														0	1
GO_PROTEIN_LOCALIZATION_TO_POSTSYNAPTIC_MEMBRANE												-1.72675						0	1
GO_PROTEIN_METHYLATION			-1.37298	-1.84949	-1.56557		-1.58348									-1.59133		0	5
GO_PROTEIN_MONOUBIQUITINATION				-1.48651														0	1
GO_PROTEIN_O_LINKED_GLYCOSYLATION					-1.41221													0	1
GO_PROTEIN_SUMOYLATION				-1.60533														0	1
GO_PULMONARY_VALVE_DEVELOPMENT													-1.69077					0	1
GO_PULMONARY_VALVE_MORPHOGENESIS													-1.7341					0	1
GO_RAS_PROTEIN_SIGNAL_TRANSDUCTION	Ras signaling	Cell signaling			-1.13359													0	1
GO_RECEPTOR_SIGNALING_PATHWAY_VIA_STAT			-1.38931															0	1
GO_REFLEX													-1.64194					0	1
GO_REGIONALIZATION	embryonic development	Embryonic development	-1.41029										-1.35901					0	2
GO_REGULATION_OF_ACTIN_FILAMENT_BUNDLE_ASSEMBLY	regulation of actin polymerization	Cytoskeleton organization												-1.54281				0	1
GO_REGULATION_OF_ACTION_POTENTIAL	regulation of action potential	Action potential														-1.56477		0	1
GO_REGULATION_OF_ACTOMYOSIN_STRUCTURE_ORGANIZATION														-1.47167				0	1
GO_REGULATION_OF_ADENYLATE_CYCLASE_ACTIVITY	regulation of adenylate cyclase activity	Enzyme activity						-1.85218			-1.71404							0	2
GO_REGULATION_OF_B_CELL_ACTIVATION	regulation of leukocyte activation	Immune response					-1.5472											0	1
GO_REGULATION_OF_BICELLULAR_TIGHT_JUNCTION_ASSEMBLY				-1.65739														0	1
GO_REGULATION_OF_CARDIAC_MUSCLE_CELL_ACTION_POTENTIAL	regulation of cardiac muscle cell action potential	Action potential														-1.56947		0	1
GO_REGULATION_OF_CELL_ACTIVATION	regulation of cell activation	Cellular response					-1.26081											0	1
GO_REGULATION_OF_CELL_CYCLE_CHECKPOINT	regulation of cell cycle	Cell cycle	-1.68383															0	1
GO_REGULATION_OF_CELL_MATRIX_ADHESION	regulation of cell adhesion	Cell communication	-1.41233		-1.45175								-1.48421					0	3
GO_REGULATION_OF_CELL_SUBSTRATE_ADHESION	regulation of cell adhesion	Cell communication			-1.53711													0	1
GO_REGULATION_OF_CELLULAR_PROTEIN_LOCALIZATION				-1.32228														0	1
GO_REGULATION_OF_CELLULAR_RESPONSE_TO_HEAT	regulation of response to temperature stimulus	Cellular response		-1.44943														0	1
GO_REGULATION_OF_CENTRIOLE_REPLICATION																-1.66803		0	1
GO_REGULATION_OF_CENTROSOME_CYCLE	regulation of centrosome cycle	Cell cycle												-1.8726		-1.56354		0	2
GO_REGULATION_OF_CENTROSOME_DUPLICATION	regulation of centrosome cycle	Cell cycle												-1.77454		-1.56628		0	2
GO_REGULATION_OF_CHROMATIN_ORGANIZATION	regulation of chromatin organization	Chromatin remodeling		-1.66138	-1.57139		-1.52998									-1.41732		0	4
GO_REGULATION_OF_CHROMOSOME_ORGANIZATION	regulation of chromatin organization	Chromatin remodeling		-1.62228			-1.33477			-1.34785						-1.38653		0	4
GO_REGULATION_OF_CHROMOSOME_SEGREGATION				-1.63793						-1.40171								0	2
GO_REGULATION_OF_CIRCADIAN_RHYTHM	circardian rhythmic process	Circardian process											-1.48906					0	1
GO_REGULATION_OF_CYTOKINESIS	regulation of cell cycle	Cell cycle													-1.55408			0	1
GO_REGULATION_OF_CYTOSKELETON_ORGANIZATION														-1.33442				0	1
GO_REGULATION_OF_DEFENSE_RESPONSE_TO_VIRUS_BY_HOST	regulation of defense response to virus	Immune response					-1.71072											0	1
GO_REGULATION_OF_DEPHOSPHORYLATION				-1.44885														0	1
GO_REGULATION_OF_DNA_BIOSYNTHETIC_PROCESS	regulation of DNA synthesis	Cell cycle												-1.4991				0	1
GO_REGULATION_OF_DNA_DEPENDENT_DNA_REPLICATION				-1.51711														0	1
GO_REGULATION_OF_DNA_METABOLIC_PROCESS				-1.40673														0	1
GO_REGULATION_OF_DNA_REPAIR	regulation of DNA repair process	DNA repair		-1.43824														0	1
GO_REGULATION_OF_DNA_REPLICATION	regulation of DNA synthesis	Cell cycle		-1.61618						-1.48274			-1.47352					0	3
GO_REGULATION_OF_DNA_TEMPLATED_TRANSCRIPTION_ELONGATION	regulation of transcription	Gene expression		-1.49984														0	1
GO_REGULATION_OF_EMBRYONIC_DEVELOPMENT	regulation of embryonic development	Embryonic development			-1.49422													0	1
GO_REGULATION_OF_ENDOTHELIAL_CELL_DIFFERENTIATION	regulation of endothelial/epithelial cell differentiation	Cell differentiation			-1.62385								-1.76374					0	2
GO_REGULATION_OF_EPITHELIAL_CELL_DIFFERENTIATION	regulation of endothelial/epithelial cell differentiation	Cell differentiation	-1.41799		-1.6558								-1.73937	-1.52886				0	4
GO_REGULATION_OF_EXTRACELLULAR_MATRIX_ORGANIZATION					-1.67197													0	1
GO_REGULATION_OF_FERTILIZATION																-1.87985		0	1
GO_REGULATION_OF_GASTRULATION	regulation of embryonic development	Embryonic development														-1.6682		0	1
GO_REGULATION_OF_GENE_EXPRESSION_EPIGENETIC	regulation of gene expression	Gene expression		-1.63826			-1.67181			-1.28482						-1.31745		0	4
GO_REGULATION_OF_GENE_SILENCING	regulation of gene silencing	Gene expression		-1.72604														0	1
GO_REGULATION_OF_GLUCOSE_TRANSMEMBRANE_TRANSPORT				-1.53313														0	1
GO_REGULATION_OF_GTPASE_ACTIVITY				-1.31953														0	1
GO_REGULATION_OF_HEART_RATE_BY_CARDIAC_CONDUCTION	regulation of heart contraction	Tissue contraction			-1.59773													0	1
GO_REGULATION_OF_HISTONE_H3_K9_METHYLATION			-1.70909	-1.61463			-1.69604											0	3
GO_REGULATION_OF_HISTONE_METHYLATION	regulation of histone methylation	Chromatin remodeling	-1.75932	-1.8201	-1.84897		-1.72083						-1.59277			-1.67631		0	6
GO_REGULATION_OF_HISTONE_MODIFICATION				-1.64581	-1.68753											-1.45449		0	3
GO_REGULATION_OF_JUN_KINASE_ACTIVITY	regulation of JNK signaling	Cell signaling	-1.507															0	1
GO_REGULATION_OF_KIDNEY_DEVELOPMENT	regulation of kidney development	Tissue development												-1.66807				0	1
GO_REGULATION_OF_LYMPHOCYTE_APOPTOTIC_PROCESS	regulation of leukocyte apoptosis	Cell death						-1.89205										0	1
GO_REGULATION_OF_LYMPHOCYTE_MIGRATION	regulation of leukocyte migration	Cell migration	-1.49424															0	1
GO_REGULATION_OF_MACROPHAGE_ACTIVATION	regulation of leukocyte activation	Immune response		-1.5377												-1.49654		0	2
GO_REGULATION_OF_MEGAKARYOCYTE_DIFFERENTIATION	regulation of leukocyte differentiation	Cell differentiation														-1.50469		0	1
GO_REGULATION_OF_MEMBRANE_DEPOLARIZATION	regulation of membrame depolarization	Membrane potential										-1.56988						0	1
GO_REGULATION_OF_MESENCHYMAL_CELL_PROLIFERATION	regulation of stem cell proliferation	Cell proliferation											-1.66955	-1.67575				0	2
GO_REGULATION_OF_MICROTUBULE_BASED_PROCESS	regulation of microtubule polymerization	Cytoskeleton organization		-1.35067												-1.36049		0	2
GO_REGULATION_OF_MITOTIC_SPINDLE_ASSEMBLY				-1.57807												-1.80806		0	2
GO_REGULATION_OF_MRNA_PROCESSING				-1.55198														0	1
GO_REGULATION_OF_NOTCH_SIGNALING_PATHWAY	regulation of Notch signaling	Cell signaling			-1.47672													0	1
GO_REGULATION_OF_NUCLEAR_DIVISION										-1.38844								0	1
GO_REGULATION_OF_NUCLEASE_ACTIVITY	regulation of nuclease activity	Enzyme activity		-1.50524														0	1
GO_REGULATION_OF_NUCLEOBASE_CONTAINING_COMPOUND_TRANSPORT				-1.86523									-1.68696					0	2
GO_REGULATION_OF_NUCLEOCYTOPLASMIC_TRANSPORT	regulation of protein localization	Protein targeting		-1.50742														0	1
GO_REGULATION_OF_ORGANELLE_ASSEMBLY	regulation of organelle assembly	Organelle dynamics		-1.39409														0	1
GO_REGULATION_OF_PHOSPHATASE_ACTIVITY				-1.51089														0	1
GO_REGULATION_OF_PHOSPHOPROTEIN_PHOSPHATASE_ACTIVITY				-1.40455														0	1
GO_REGULATION_OF_POSTSYNAPSE_ORGANIZATION			-1.42234															0	1
GO_REGULATION_OF_POSTSYNAPTIC_DENSITY_ORGANIZATION			-1.59197															0	1
GO_REGULATION_OF_POSTTRANSCRIPTIONAL_GENE_SILENCING	regulation of gene silencing	Gene expression		-1.63025														0	1
GO_REGULATION_OF_PRESYNAPSE_ORGANIZATION			-1.81268															0	1
GO_REGULATION_OF_PROTEIN_EXIT_FROM_ENDOPLASMIC_RETICULUM	regulation of protein transport	Protein targeting								-1.5898								0	1
GO_REGULATION_OF_PROTEIN_KINASE_A_SIGNALING							-1.71462											0	1
GO_REGULATION_OF_PROTEIN_MODIFICATION_BY_SMALL_PROTEIN_CONJUGATION_OR_REMOVAL				-1.33511										-1.44828				0	2
GO_REGULATION_OF_PROTEIN_POLYUBIQUITINATION			-1.58664															0	1
GO_REGULATION_OF_PROTEIN_SERINE_THREONINE_KINASE_ACTIVITY														-1.32403				0	1
GO_REGULATION_OF_RAS_PROTEIN_SIGNAL_TRANSDUCTION	regulation of small GTPase signaling	Cell signaling			-1.43737													0	1
GO_REGULATION_OF_RESPONSE_TO_CYTOKINE_STIMULUS	regulation of response to cytokine	Immune response		-1.59105			-1.61081											0	2
GO_REGULATION_OF_SISTER_CHROMATID_COHESION	regulation of chromatin organization	Cell cycle		-1.77464														0	1
GO_REGULATION_OF_SISTER_CHROMATID_SEGREGATION				-1.51986						-1.56361								0	2
GO_REGULATION_OF_SMALL_GTPASE_MEDIATED_SIGNAL_TRANSDUCTION	regulation of small GTPase signaling	Cell signaling			-1.36935													0	1
GO_REGULATION_OF_SPINDLE_ASSEMBLY				-1.55855												-1.63763		0	2
GO_REGULATION_OF_SPINDLE_ORGANIZATION	regulation of centrosome cycle	Cell cycle		-1.55758														0	1
GO_REGULATION_OF_STEM_CELL_POPULATION_MAINTENANCE										-1.58347								0	1
GO_REGULATION_OF_STRESS_ACTIVATED_PROTEIN_KINASE_SIGNALING_CASCADE	regulation of JNK signaling	Cell signaling		-1.5052														0	1
GO_REGULATION_OF_SYNAPTIC_TRANSMISSION_GABAERGIC	regulation of GABAergic synaptic transmission	Neurotransmission												-1.65987				0	1
GO_REGULATION_OF_T_CELL_APOPTOTIC_PROCESS	regulation of leukocyte apoptosis	Cell death						-1.87396										0	1
GO_REGULATION_OF_T_HELPER_CELL_DIFFERENTIATION							-1.69142											0	1
GO_REGULATION_OF_TELOMERASE_ACTIVITY	regulation of telomerase activity	Telomere maintenance														-1.53086		0	1
GO_REGULATION_OF_TELOMERE_CAPPING	regulation of telomere capping	Telomere maintenance		-1.51171														0	1
GO_REGULATION_OF_TELOMERE_MAINTENANCE	regulation of telomere maintenance	Telomere maintenance		-1.45405												-1.44931		0	2
GO_REGULATION_OF_TELOMERE_MAINTENANCE_VIA_TELOMERE_LENGTHENING	regulation of telomere maintenance	Telomere maintenance														-1.55599		0	1
GO_REGULATION_OF_TRANSCRIPTION_BY_RNA_POLYMERASE_I					-1.70227											-1.60967		0	2
GO_REGULATION_OF_TRANSCRIPTION_ELONGATION_FROM_RNA_POLYMERASE_II_PROMOTER	regulation of transcription	Gene expression		-1.56265									-1.65586					0	2
GO_REGULATION_OF_TUMOR_NECROSIS_FACTOR_MEDIATED_SIGNALING_PATHWAY	regulation of TNF signaling	Cell signaling		-1.6141			-1.63428											0	2
GO_REGULATION_OF_VASCULAR_ENDOTHELIAL_GROWTH_FACTOR_RECEPTOR_SIGNALING_PATHWAY	regulation of VEGFR signaling	Cell signaling				-1.75678												0	1
GO_REGULATION_OF_VASCULAR_SMOOTH_MUSCLE_CELL_PROLIFERATION														-1.61645				0	1
GO_REGULATION_OF_VIRAL_GENOME_REPLICATION	HIV life cycle	Viral life cycle														-1.59278		0	1
GO_REGULATORY_T_CELL_DIFFERENTIATION										-1.61399								0	1
GO_RENAL_TUBULE_DEVELOPMENT	kidney development	Tissue development												-1.48835				0	1
GO_REPLICATION_FORK_PROCESSING			-1.66726							-1.5858								0	2
GO_REPRODUCTIVE_SYSTEM_DEVELOPMENT	reproductive system development	Tissue development			-1.15018													0	1
GO_RESPONSE_TO_AUDITORY_STIMULUS	response to mechanical stimulus	Cellular response					-1.72863											0	1
GO_RESPONSE_TO_CORTICOSTERONE	response to steroid	Cellular response											-1.82518					0	1
GO_RESPONSE_TO_DEXAMETHASONE	response to steroid	Cellular response		-1.82882														0	1
GO_RESPONSE_TO_HEAT	response to temperature stimulus	Cellular response			-1.35903													0	1
GO_RESPONSE_TO_INSULIN	response to insulin	Cellular response	-1.26583	-1.37656														0	2
GO_RESPONSE_TO_INTERLEUKIN_6	response to interleukin	Cytokine signaling		-1.52151														0	1
GO_RESPONSE_TO_LEUKEMIA_INHIBITORY_FACTOR			-1.41555	-1.61853														0	2
GO_RESPONSE_TO_LIGHT_STIMULUS	response to light stimulus	Cellular response												-1.36317				0	1
GO_RESPONSE_TO_LITHIUM_ION	response to ion	Cellular response														-1.69103		0	1
GO_RESPONSE_TO_MINERALOCORTICOID	response to steroid	Cellular response												-1.93149				0	1
GO_RESPONSE_TO_PEPTIDE														-1.30734				0	1
GO_RESPONSE_TO_RADIATION	response to radiation	Cellular response												-1.2967				0	1
GO_RESPONSE_TO_STEROID_HORMONE													-1.38601					0	1
GO_RESPONSE_TO_TEMPERATURE_STIMULUS	response to temperature stimulus	Cellular response		-1.31318	-1.21355													0	2
GO_RESPONSE_TO_TRANSFORMING_GROWTH_FACTOR_BETA	TGF beta receptor signaling	Cell signaling			-1.20981													0	1
GO_RESPONSE_TO_UV										-1.46591								0	1
GO_RESPONSE_TO_VIRUS	response to virus	Immune response					-1.35431											0	1
GO_RETINA_DEVELOPMENT_IN_CAMERA_TYPE_EYE	eye development	Tissue development	-1.38938															0	1
GO_RETINA_VASCULATURE_DEVELOPMENT_IN_CAMERA_TYPE_EYE	eye development	Tissue development	-1.59582															0	1
GO_RHYTHMIC_PROCESS	circardian rhythmic process	Circardian process	-1.28415	-1.35992			-1.3403						-1.38406	-1.40604				0	5
GO_RNA_CAPPING	RNA capping	RNA metabolism										-1.55919						0	1
GO_RNA_DEPENDENT_DNA_BIOSYNTHETIC_PROCESS	telomere maintenance	Telomere maintenance		-1.5278														0	1
GO_RNA_DESTABILIZATION				-1.67362						-1.64862								0	2
GO_RNA_EXPORT_FROM_NUCLEUS				-1.61925												-1.50163		0	2
GO_RNA_LOCALIZATION	RNA transport/localization	Transport		-1.51577												-1.34119		0	2
GO_RNA_METHYLATION	RNA methylation	RNA metabolism					-1.85494											0	1
GO_RNA_SPLICING				-1.53797			-1.29041			-1.31246						-1.32253		0	4
GO_RNA_SPLICING_VIA_TRANSESTERIFICATION_REACTIONS				-1.50345						-1.33671								0	2
GO_RNA_STABILIZATION			-1.59044															0	1
GO_RRNA_TRANSCRIPTION	ribosome biogenesis	Gene expression			-1.84489													0	1
GO_SEGMENTATION	embryonic development	Embryonic development	-1.38755															0	1
GO_SEMI_LUNAR_VALVE_DEVELOPMENT					-1.5233								-1.84918					0	2
GO_SENSORY_PERCEPTION_OF_CHEMICAL_STIMULUS	sensory perception of chemical stimulus	Sensory perception			-1.49271													0	1
GO_SENSORY_PERCEPTION_OF_TASTE											-1.75814							0	1
GO_SEQUESTERING_OF_TRIGLYCERIDE																-1.61272		0	1
GO_SEROTONIN_RECEPTOR_SIGNALING_PATHWAY																-1.87668		0	1
GO_SERTOLI_CELL_DIFFERENTIATION													-1.71298					0	1
GO_SEX_DETERMINATION				-1.65164	-1.62675													0	2
GO_SEX_DIFFERENTIATION	reproductive system development	Tissue development	-1.26615	-1.32356														0	2
GO_SIGNAL_TRANSDUCTION_BY_P53_CLASS_MEDIATOR	cell cycle checkpoint	Cell cycle		-1.29957														0	1
GO_SIGNAL_TRANSDUCTION_INVOLVED_IN_CELL_CYCLE_CHECKPOINT															-1.52784			0	1
GO_SIGNAL_TRANSDUCTION_INVOLVED_IN_REGULATION_OF_GENE_EXPRESSION			-1.57428															0	1
GO_SISTER_CHROMATID_COHESION			-1.46789	-1.80928						-1.65851						-1.47398		0	4
GO_SISTER_CHROMATID_SEGREGATION	chromosome segregation	Cell cycle		-1.55634						-1.43325					-1.94261	-1.48134		0	4
GO_SKELETAL_MUSCLE_CELL_DIFFERENTIATION	muscle cell differentiation	Cell differentiation											-1.66108	-1.64427				0	2
GO_SKELETAL_SYSTEM_DEVELOPMENT			-1.34299											-1.44686				0	2
GO_SKELETAL_SYSTEM_MORPHOGENESIS	muscle development	Tissue development												-1.41925				0	1
GO_SPECIFICATION_OF_SYMMETRY	specification of symmetry	Embryonic development	-1.37716															0	1
GO_SPERM_MOTILITY									-1.57706									0	1
GO_SPINDLE_ASSEMBLY	regulation of centrosome cycle	Cell cycle		-1.59985												-1.60551		0	2
GO_SPINDLE_ORGANIZATION				-1.39001											-1.82215	-1.57819		0	3
GO_STEM_CELL_DIFFERENTIATION	stem cell differentiation	Cell differentiation								-1.29905								0	1
GO_STEROID_HORMONE_MEDIATED_SIGNALING_PATHWAY	Steroid hormone signaling	Cell signaling	-1.45492															0	1
GO_STRESS_ACTIVATED_PROTEIN_KINASE_SIGNALING_CASCADE	JNK signaling	Cell signaling		-1.52632														0	1
GO_STRIATED_MUSCLE_CELL_PROLIFERATION					-1.49048													0	1
GO_SYNAPTIC_MEMBRANE_ADHESION			-1.63089															0	1
GO_SYNAPTIC_TRANSMISSION_GABAERGIC														-1.7006				0	1
GO_SYNAPTIC_VESICLE_CLUSTERING			-1.63534															0	1
GO_T_CELL_LINEAGE_COMMITMENT							-1.78353			-1.6296								0	2
GO_T_HELPER_17_TYPE_IMMUNE_RESPONSE							-1.75238											0	1
GO_TELOMERASE_RNA_LOCALIZATION																-1.62672		0	1
GO_TELOMERE_MAINTENANCE_VIA_TELOMERE_LENGTHENING				-1.4705														0	1
GO_TELOMERE_ORGANIZATION	telomere maintenance	Telomere maintenance		-1.47797														0	1
GO_TIGHT_JUNCTION_ORGANIZATION				-1.52963														0	1
GO_TISSUE_HOMEOSTASIS	cell number maintenance	Cell number												-1.37149				0	1
GO_TRANSFORMING_GROWTH_FACTOR_BETA_PRODUCTION			-1.6141															0	1
GO_TRNA_METHYLATION	tRNA modification	RNA metabolism					-1.71339											0	1
GO_TYPE_I_INTERFERON_PRODUCTION				-1.61779												-1.41414		0	2
GO_VASCULAR_ASSOCIATED_SMOOTH_MUSCLE_CELL_MIGRATION				-1.5977														0	1
GO_VASCULAR_ENDOTHELIAL_CELL_PROLIFERATION													-1.66723					0	1
GO_VASCULAR_ENDOTHELIAL_GROWTH_FACTOR_RECEPTOR_SIGNALING_PATHWAY	VEGF signaling	Cell signaling			-1.50987													0	1
GO_VASCULOGENESIS	vasculogenesis	Tissue development		-1.53446														0	1
GO_VENTRICULAR_CARDIAC_MUSCLE_TISSUE_DEVELOPMENT	heart development	Tissue development														-1.49399		0	1
GO_VENTRICULAR_SYSTEM_DEVELOPMENT										-1.54843								0	1
GO_VESICLE_MEDIATED_TRANSPORT_TO_THE_PLASMA_MEMBRANE				-1.46849														0	1
GO_VIRAL_GENOME_REPLICATION	viral life cycle	Viral life cycle														-1.54805		0	1
GO_WNT_SIGNALING_PATHWAY_CALCIUM_MODULATING_PATHWAY	WNT signaling	Cell signaling			-1.56603													0	1
GO_WOUND_HEALING_SPREADING_OF_EPIDERMAL_CELLS			-1.64616															0	1
HALLMARK_G2M_CHECKPOINT				-1.57622						-1.4788					-2.02051	-1.41507		0	4
HALLMARK_HEDGEHOG_SIGNALING					-1.51725													0	1
HALLMARK_HYPOXIA	hypoxia signaling	Cell signaling												-1.53729				0	1
HALLMARK_INTERFERON_ALPHA_RESPONSE	response to interferon	Cytokine signaling							-1.53657							-1.4058		0	2
HALLMARK_INTERFERON_GAMMA_RESPONSE	response to interferon	Cytokine signaling		-1.4906			-1.50509									-1.45897		0	3
HALLMARK_MITOTIC_SPINDLE				-1.74814										-1.44224	-1.51999	-1.50787		0	4
HALLMARK_MTORC1_SIGNALING											-1.4946							0	1
HALLMARK_MYC_TARGETS_V2										-1.56985						-1.71685		0	2
HALLMARK_P53_PATHWAY	p53 signaling	Cell signaling											-1.53493					0	1
HALLMARK_TGF_BETA_SIGNALING	TGF beta receptor signaling	Cell signaling												-1.54555				0	1
HALLMARK_UV_RESPONSE_DN	response to radiation	Cellular response	-1.82627	-1.52229									-1.65418					0	3
HALLMARK_WNT_BETA_CATENIN_SIGNALING					-1.49351													0	1
KEGG_ARRHYTHMOGENIC_RIGHT_VENTRICULAR_CARDIOMYOPATHY_ARVC	cardiomyopathy	Disease	-1.71467															0	1
KEGG_CELL_ADHESION_MOLECULES_CAMS	cell adhesion	Cell communication	-1.41782													-1.4462		0	2
KEGG_COMPLEMENT_AND_COAGULATION_CASCADES	immune response	Immune response	-1.69828															0	1
KEGG_CYSTEINE_AND_METHIONINE_METABOLISM	amino acid metabolism	Biosynthesis & Metabolism														-1.66557		0	1
KEGG_CYTOSOLIC_DNA_SENSING_PATHWAY	cytosolic DNA sensing signaling	Cell signaling					-1.81186											0	1
KEGG_JAK_STAT_SIGNALING_PATHWAY	JAK/STAT signaling	Cell signaling	-1.50825											-1.51613				0	2
KEGG_MAPK_SIGNALING_PATHWAY	MAPK signaling	Cell signaling											-1.39247					0	1
KEGG_O_GLYCAN_BIOSYNTHESIS	protein glycosylation	Post-translational modification											-1.80868					0	1
KEGG_PATHWAYS_IN_CANCER	cancer	Disease											-1.3169					0	1
KEGG_PROSTATE_CANCER	cancer	Disease												-1.63233				0	1
KEGG_STEROID_HORMONE_BIOSYNTHESIS					-1.86479													0	1
REACTOME_ACTIVATION_OF_ANTERIOR_HOX_GENES_IN_HINDBRAIN_DEVELOPMENT_DURING_EARLY_EMBRYOGENESIS			-1.42277	-1.63212												-1.5829		0	3
REACTOME_ACYL_CHAIN_REMODELLING_OF_PE														-1.62367				0	1
REACTOME_ANCHORING_OF_THE_BASAL_BODY_TO_THE_PLASMA_MEMBRANE				-1.49964														0	1
REACTOME_ANTIVIRAL_MECHANISM_BY_IFN_STIMULATED_GENES	Interferon signaling	Cytokine signaling		-1.63758					-1.65932									0	2
REACTOME_ATTENUATION_PHASE													-1.83713					0	1
REACTOME_AURKA_ACTIVATION_BY_TPX2				-1.53322														0	1
REACTOME_B_WICH_COMPLEX_POSITIVELY_REGULATES_RRNA_EXPRESSION																-1.69187		0	1
REACTOME_BLOOD_GROUP_SYSTEMS_BIOSYNTHESIS				-1.55871														0	1
REACTOME_CA2_PATHWAY					-1.46617													0	1
REACTOME_CHROMATIN_MODIFYING_ENZYMES			-1.46163	-1.54165	-1.45626											-1.34325		0	4
REACTOME_CIRCADIAN_CLOCK			-1.42968	-1.57293														0	2
REACTOME_COLLAGEN_CHAIN_TRIMERIZATION								-1.65368										0	1
REACTOME_COLLAGEN_DEGRADATION								-1.69818										0	1
REACTOME_COLLAGEN_FORMATION	extracellular matrix organization	Extracellular matrix organization	-1.48124															0	1
REACTOME_CONSTITUTIVE_SIGNALING_BY_AKT1_E17K_IN_CANCER													-1.7384					0	1
REACTOME_COSTIMULATION_BY_THE_CD28_FAMILY														-1.59905				0	1
REACTOME_DEPOSITION_OF_NEW_CENPA_CONTAINING_NUCLEOSOMES_AT_THE_CENTROMERE	nucleosome assembly	Cell cycle													-1.8669			0	1
REACTOME_DISEASES_ASSOCIATED_WITH_GLYCOSAMINOGLYCAN_METABOLISM					-1.67995													0	1
REACTOME_DNA_REPAIR				-1.29548														0	1
REACTOME_EGR2_AND_SOX10_MEDIATED_INITIATION_OF_SCHWANN_CELL_MYELINATION															-1.82136			0	1
REACTOME_ESR_MEDIATED_SIGNALING																-1.43044		0	1
REACTOME_ESTROGEN_DEPENDENT_GENE_EXPRESSION			-1.47326	-1.43959			-1.57399			-1.44905			-1.52993			-1.61196		0	6
REACTOME_EXPORT_OF_VIRAL_RIBONUCLEOPROTEINS_FROM_NUCLEUS				-1.61118														0	1
REACTOME_FGFR1_MUTANT_RECEPTOR_ACTIVATION																-1.60967		0	1
REACTOME_FGFR2_LIGAND_BINDING_AND_ACTIVATION				-1.57703														0	1
REACTOME_GPVI_MEDIATED_ACTIVATION_CASCADE	GPVI signaling	Cell signaling								-1.5928								0	1
REACTOME_HDMS_DEMETHYLATE_HISTONES			-1.72726															0	1
REACTOME_HIV_TRANSCRIPTION_INITIATION												-1.62312						0	1
REACTOME_HS_GAG_BIOSYNTHESIS					-1.55093													0	1
REACTOME_HSF1_ACTIVATION													-1.83848					0	1
REACTOME_HSF1_DEPENDENT_TRANSACTIVATION													-1.73989					0	1
REACTOME_INITIAL_TRIGGERING_OF_COMPLEMENT			-1.6019															0	1
REACTOME_INTERACTIONS_OF_REV_WITH_HOST_CELLULAR_PROTEINS				-1.53529														0	1
REACTOME_INTERACTIONS_OF_VPR_WITH_HOST_CELLULAR_PROTEINS	Vpr interactions	Immune response		-1.65374														0	1
REACTOME_INTERFERON_SIGNALING	Interferon signaling	Cytokine signaling		-1.36161					-1.52875									0	2
REACTOME_INTERLEUKIN_20_FAMILY_SIGNALING				-1.65944							-1.66366							0	2
REACTOME_INTERLEUKIN_4_AND_INTERLEUKIN_13_SIGNALING									-1.62047									0	1
REACTOME_MAPK_TARGETS_NUCLEAR_EVENTS_MEDIATED_BY_MAP_KINASES	MAPK signaling	Cell signaling											-1.78927					0	1
REACTOME_MEIOSIS				-1.60363														0	1
REACTOME_METABOLISM_OF_STEROIDS					-1.41514													0	1
REACTOME_MYOGENESIS	muscle development	Tissue development		-1.6415														0	1
REACTOME_NEGATIVE_REGULATORS_OF_DDX58_IFIH1_SIGNALING				-1.68576														0	1
REACTOME_NON_INTEGRIN_MEMBRANE_ECM_INTERACTIONS			-1.48368															0	1
[truncated: 53 more rows]

## Sheet: AGA
GSEA_Term	Pathway	Process	OPC	OLG	OEG	NRP	GABA	CHOL	EC	PC	VSMC	ABC	MG	up	down
GO_COTRANSLATIONAL_PROTEIN_TARGETING_TO_MEMBRANE				2.36692	1.74761	-1.87029	1.89364		2.12855	2.1772	1.76894	1.92226	1.59597	8	1
GO_ESTABLISHMENT_OF_PROTEIN_LOCALIZATION_TO_ENDOPLASMIC_RETICULUM	protein localization to ER	Protein targeting		2.34132	1.60362	-1.93432	1.83602		1.97155	2.1618	1.7246	1.87147	1.60429	8	1
GO_NUCLEAR_TRANSCRIBED_MRNA_CATABOLIC_PROCESS				1.92753	1.47203		1.7312		1.82054	1.87157	1.63456	1.78243	1.43687	8	0
GO_NUCLEAR_TRANSCRIBED_MRNA_CATABOLIC_PROCESS_NONSENSE_MEDIATED_DECAY	mRNA metabolism	RNA metabolism		2.15562	1.55995	-1.58937	1.85141		2.15147	2.03874	1.60327	1.91944	1.75182	8	1
GO_TRANSLATIONAL_INITIATION	translation	Gene expression		2.06767	1.4252		1.67955		2.07208	2.07266	1.72737	1.85341	1.68005	8	0
KEGG_RIBOSOME	ribosome biogenesis	Gene expression		2.54267	1.60648	-1.92593	1.99462		2.24468	2.17659	1.89337	2.12087	1.86045	8	1
REACTOME_EUKARYOTIC_TRANSLATION_ELONGATION				2.5417	1.60141	-1.8148	1.98284		2.27943	2.15217	1.9064	2.16334	1.78769	8	1
REACTOME_EUKARYOTIC_TRANSLATION_INITIATION				2.52956	1.48185	-1.79631	1.9281		2.28625	2.14859	1.79903	2.09218	1.8135	8	1
REACTOME_INFLUENZA_INFECTION				2.3575	1.55174		1.7595		2.03118	1.93167	1.61767	1.84354	1.57052	8	0
REACTOME_NONSENSE_MEDIATED_DECAY_NMD				2.44124	1.50262	-1.60011	1.91931		2.20354	2.07931	1.63411	2.01733	1.72107	8	1
REACTOME_RESPONSE_OF_EIF2AK4_GCN2_TO_AMINO_ACID_DEFICIENCY				2.51192	1.66761	-1.87715	1.90094		2.27077	2.2101	1.90479	2.0306	1.89541	8	1
REACTOME_RRNA_PROCESSING				2.23625	1.40353	-1.70176	1.63458		2.02992	1.84449	1.66812	1.79016	1.76311	8	1
REACTOME_SELENOAMINO_ACID_METABOLISM				2.4113	1.49982		2.05549		2.24321	2.10142	1.67059	1.86343	1.77761	8	0
REACTOME_SRP_DEPENDENT_COTRANSLATIONAL_PROTEIN_TARGETING_TO_MEMBRANE	translation	Gene expression		2.43691	1.68509	-1.86782	1.86521		2.18218	2.1043	1.78496	1.92739	1.56274	8	1
GO_PROTEIN_LOCALIZATION_TO_ENDOPLASMIC_RETICULUM	protein localization to ER	Protein targeting		2.18174		-1.57848	1.85771		1.87677	2.10723	1.67483	1.82553	1.53424	7	1
GO_VIRAL_GENE_EXPRESSION				2.23243	1.41188		1.65208		1.89677	1.87194		1.79757	1.54447	7	0
HALLMARK_MYC_TARGETS_V1	Myc-regulated genes	Cell signaling	-1.40552	1.74807			1.55028	1.29021	1.762	1.59123		1.61015	1.60593	7	1
REACTOME_REGULATION_OF_EXPRESSION_OF_SLITS_AND_ROBOS				2.21844		-1.58146	1.77845		2.0011	1.96431	1.58387	1.90827	1.71599	7	1
REACTOME_SIGNALING_BY_ROBO_RECEPTORS				1.9971			1.61336		1.85816	1.84984	1.56966	1.69126	1.6188	7	0
REACTOME_TRANSLATION	translation	Gene expression		1.84127		-1.61878	1.42705	1.33727	1.87526	1.77162		1.69493	1.32289	7	1
GO_RNA_CATABOLIC_PROCESS	RNA metabolism	RNA metabolism		1.96468		-1.41018	1.48349		1.71386	1.64761		1.67317	1.35491	6	1
REACTOME_ACTIVATION_OF_THE_MRNA_UPON_BINDING_OF_THE_CAP_BINDING_COMPLEX_AND_EIFS_AND_SUBSEQUENT_BINDING_TO_43S	translation	Gene expression		2.19021			1.67318		1.97465	1.8999		1.89605	1.48119	6	0
REACTOME_CELLULAR_RESPONSES_TO_EXTERNAL_STIMULI				1.63167		-1.36551			1.72469	1.62078	1.31055	1.58224	1.45333	6	1
GO_ATP_METABOLIC_PROCESS			1.33767	1.64646				1.30968	1.32525			1.34109		5	0
GO_CYTOPLASMIC_TRANSLATION	translation	Gene expression		1.89438					1.59885	1.81016		1.75327	1.6027	5	0
GO_ESTABLISHMENT_OF_PROTEIN_LOCALIZATION_TO_MEMBRANE	protein localization to membrane	Protein targeting		1.42132	1.31061				1.42578	1.53199		1.33166		5	0
GO_PROTEIN_TARGETING_TO_MEMBRANE	protein localization to membrane	Protein targeting		1.64998	1.56416				1.77271	1.73553		1.41345		5	0
GO_REGULATION_OF_ACUTE_INFLAMMATORY_RESPONSE	regulation of inflammatory response	Immune response					1.67994		1.77654	1.71087		1.96027	1.72769	5	0
GO_RESPONSE_TO_BACTERIUM	response to biotic stimulus	Cellular response		1.32593			1.32619		1.45338			1.29645	1.28654	5	0
GO_RIBOSOME_BIOGENESIS	ribosome biogenesis	Gene expression		1.58527					1.67153	1.4427		1.43311	1.49823	5	0
HALLMARK_TNFA_SIGNALING_VIA_NFKB	TNF signaling	Cell signaling		1.46085					1.86218	1.55994		1.46013	1.95238	5	0
REACTOME_METABOLISM_OF_AMINO_ACIDS_AND_DERIVATIVES	amino acid metabolism	Biosynthesis & Metabolism		1.81715					1.56553	1.65297		1.43359	1.32191	5	0
GO_ACUTE_INFLAMMATORY_RESPONSE	inflammatory response	Immune response		1.63122					1.60746			2.07622	1.56106	4	0
GO_EPITHELIAL_CELL_DIFFERENTIATION					1.32868		1.30307		1.35572				1.3113	4	0
GO_ESTABLISHMENT_OF_PROTEIN_LOCALIZATION_TO_ORGANELLE	protein localization to organelle	Protein targeting		1.4205					1.30564	1.33794		1.27462		4	0
GO_HUMORAL_IMMUNE_RESPONSE	immune response	Immune response	1.50815		1.5852							1.57827	1.51197	4	0
GO_LEUKOCYTE_MIGRATION	leukocyte migration	Cell migration	1.40652	1.32816								1.30725	1.35359	4	0
GO_PROTEIN_TARGETING	protein localization	Protein targeting		1.43248					1.42481	1.34357		1.27781		4	0
GO_REGULATION_OF_VASCULAR_SMOOTH_MUSCLE_CELL_PROLIFERATION							1.75061		1.83285	1.65484			1.61734	4	0
GO_RESPONSE_TO_MOLECULE_OF_BACTERIAL_ORIGIN	response to biotic stimulus	Cellular response		1.53602			1.41168		1.67446			1.39711		4	0
GO_RIBONUCLEOPROTEIN_COMPLEX_BIOGENESIS				1.49137					1.56184			1.45796	1.53209	4	0
GO_RIBONUCLEOPROTEIN_COMPLEX_SUBUNIT_ORGANIZATION	spliceosomal complex assembly	RNA metabolism		1.46003					1.47916			1.42763	1.59053	4	0
GO_RIBOSOMAL_LARGE_SUBUNIT_BIOGENESIS	ribosome biogenesis	Gene expression		1.6027					1.61663			1.62259	1.78777	4	0
GO_RNA_SPLICING				1.57343			1.34192					1.36323	1.36987	4	0
GO_RNA_SPLICING_VIA_TRANSESTERIFICATION_REACTIONS				1.55413			1.37963					1.35007	1.41099	4	0
GO_RRNA_METABOLIC_PROCESS	rRNA metabolism	RNA metabolism		1.63727					1.61061			1.40814	1.46263	4	0
HALLMARK_INTERFERON_GAMMA_RESPONSE	response to interferon	Cytokine signaling	1.57892	1.63615		1.66896							1.46114	4	0
KEGG_PARKINSONS_DISEASE	citric acid cycle & oxidative phosphorylation	Cellular respiration		1.63616		-1.71415			1.45722	1.53858		1.62022		4	1
KEGG_SYSTEMIC_LUPUS_ERYTHEMATOSUS	systemic lupus erythematosus	Disease		1.66673	1.54735							1.81614	1.58579	4	0
REACTOME_AGGREPHAGY				1.65919					1.89504			1.70714	1.607	4	0
REACTOME_HSP90_CHAPERONE_CYCLE_FOR_STEROID_HORMONE_RECEPTORS_SHR				1.64078					2.07576			1.60211	1.44409	4	0
GO_AGING	aging	Aging		1.34652					1.39994			1.32085		3	0
GO_CARDIAC_CONDUCTION	heart contraction	Tissue contraction	1.54898	1.45873				1.38319						3	0
GO_CELL_CHEMOTAXIS	chemotaxis	Cell communication			1.48489				1.38723				1.53393	3	0
GO_CELLULAR_NITROGEN_COMPOUND_CATABOLIC_PROCESS						-1.37486			1.52149	1.44714		1.45581		3	1
GO_CELLULAR_RESPONSE_TO_INSULIN_STIMULUS	response to insulin	Cellular response	1.42528				1.63002						1.38354	3	0
GO_CENTRAL_NERVOUS_SYSTEM_NEURON_DEVELOPMENT	neuron differentiation	Cell differentiation		1.54879	1.49887					1.60714				3	0
GO_DETECTION_OF_ABIOTIC_STIMULUS					1.50301					1.62116		1.49655		3	0
GO_EOSINOPHIL_MIGRATION					1.73577							2.03845	1.85818	3	0
GO_EXPORT_ACROSS_PLASMA_MEMBRANE				1.83071	1.51574			1.70875						3	0
GO_FIBROBLAST_PROLIFERATION					1.57422				1.5578				1.536	3	0
GO_FOREBRAIN_GENERATION_OF_NEURONS	neuron differentiation	Cell differentiation		1.58925	1.6992					1.72396				3	0
GO_FOREBRAIN_NEURON_DIFFERENTIATION				1.60714	1.79784					1.78167				3	0
GO_HEART_PROCESS	heart contraction	Tissue contraction	1.39196		1.41736			1.31328						3	0
GO_LYMPH_VESSEL_DEVELOPMENT			1.81263					1.63152					1.5844	3	0
GO_MICROTUBULE_CYTOSKELETON_ORGANIZATION			-1.54202						1.32882			1.39126	1.35337	3	1
GO_MYELOID_LEUKOCYTE_MEDIATED_IMMUNITY	immune response	Immune response		1.34966			1.3116		1.43138					3	0
GO_NEUROTRANSMITTER_BIOSYNTHETIC_PROCESS			1.48893	1.52335	1.54879									3	0
GO_NEUTROPHIL_MIGRATION			1.55788									1.6514	1.82925	3	0
GO_OXIDATIVE_PHOSPHORYLATION	citric acid cycle & oxidative phosphorylation	Cellular respiration		1.55589		-1.79558	1.56438					1.4204		3	1
GO_REACTIVE_OXYGEN_SPECIES_BIOSYNTHETIC_PROCESS	reactive oxygen species metabolism	Biosynthesis & Metabolism		1.58111	1.45456								1.44519	3	0
GO_REACTIVE_OXYGEN_SPECIES_METABOLIC_PROCESS	reactive oxygen species metabolism	Biosynthesis & Metabolism		1.58611	1.50621								1.32917	3	0
GO_REGULATION_OF_DNA_TEMPLATED_TRANSCRIPTION_IN_RESPONSE_TO_STRESS	response to stress	Cellular response		1.5993					1.55653				1.43776	3	0
GO_REGULATION_OF_REACTIVE_OXYGEN_SPECIES_METABOLIC_PROCESS	regulation of reactive oxygen species metabolism	Biosynthesis & Metabolism		1.59881	1.45203								1.41218	3	0
GO_REGULATION_OF_RNA_SPLICING	regulation of RNA metabolism	RNA metabolism	1.49222	1.5481					1.46688					3	0
GO_REGULATION_OF_SUPEROXIDE_METABOLIC_PROCESS	regulation of reactive oxygen species metabolism	Biosynthesis & Metabolism			1.62488		1.8135						1.65835	3	0
GO_REGULATION_OF_TRANSCRIPTION_FROM_RNA_POLYMERASE_II_PROMOTER_IN_RESPONSE_TO_HYPOXIA	response to hypoxia	Cellular response		1.62521								1.4321	1.62101	3	0
GO_RESPONSE_TO_CORTICOSTEROID	response to steroid	Cellular response			1.46092				1.74892				1.37528	3	0
GO_RESPONSE_TO_INTERLEUKIN_1	response to interleukin	Cytokine signaling		1.49206								1.40391	1.59336	3	0
GO_RIBOSOMAL_SMALL_SUBUNIT_BIOGENESIS	ribosome biogenesis	Gene expression		1.57457					1.58534	1.61569				3	0
GO_RIBOSOME_ASSEMBLY	ribosome biogenesis	Gene expression							1.6778	1.71056			1.68001	3	0
GO_SMOOTH_MUSCLE_CELL_PROLIFERATION				1.42865					1.60689				1.55795	3	0
HALLMARK_INTERFERON_ALPHA_RESPONSE	response to interferon	Cytokine signaling	1.78362	1.84232		1.9421								3	0
KEGG_ANTIGEN_PROCESSING_AND_PRESENTATION	antigen processing & presentation	Immune response		1.6242						1.74544		1.59639		3	0
KEGG_COMPLEMENT_AND_COAGULATION_CASCADES	immune response	Immune response	1.72162			1.80024						1.62041		3	0
KEGG_SPLICEOSOME	spliceosome	RNA metabolism		1.60121					1.5212			1.4463		3	0
REACTOME_ASSEMBLY_OF_THE_PRE_REPLICATIVE_COMPLEX	regulation of mitotic cell cycle by proteasomal degradation	Cell cycle		1.47464								1.52433	1.56358	3	0
REACTOME_AUF1_HNRNP_D0_BINDS_AND_DESTABILIZES_MRNA				1.72752								1.68283	1.5066	3	0
REACTOME_CELL_CYCLE_MITOTIC			-1.93293	1.31265								1.5754	1.516	3	1
REACTOME_CELL_SURFACE_INTERACTIONS_AT_THE_VASCULAR_WALL	leukocyte migration	Cell migration					1.59475	1.46544				1.51807		3	0
REACTOME_COOPERATION_OF_PREFOLDIN_AND_TRIC_CCT_IN_ACTIN_AND_TUBULIN_FOLDING									1.72197			1.72246	1.76866	3	0
REACTOME_DEGRADATION_OF_AXIN				1.64106								1.53047	1.55725	3	0
REACTOME_HEDGEHOG_LIGAND_BIOGENESIS				1.54584								1.62417	1.43487	3	0
REACTOME_INTERFERON_SIGNALING	Interferon signaling	Cytokine signaling		1.66932		1.45857						1.43094		3	0
REACTOME_M_PHASE			-1.85531	1.29621								1.6286	1.45512	3	1
REACTOME_MITOTIC_G2_G2_M_PHASES	regulation of cell cycle	Cell cycle		1.46867								1.6257	1.59898	3	0
REACTOME_NEGATIVE_REGULATION_OF_NOTCH4_SIGNALING				1.59856								1.82491	1.62896	3	0
REACTOME_NEUTROPHIL_DEGRANULATION				1.32845			1.37613		1.39488					3	0
REACTOME_ORC1_REMOVAL_FROM_CHROMATIN	regulation of mitotic cell cycle by proteasomal degradation	Cell cycle		1.56663								1.63848	1.5776	3	0
REACTOME_REGULATION_OF_RAS_BY_GAPS				1.50511								1.53093	1.44802	3	0
REACTOME_SCF_SKP2_MEDIATED_DEGRADATION_OF_P27_P21				1.48342								1.75273	1.67032	3	0
REACTOME_SIGNALING_BY_THE_B_CELL_RECEPTOR_BCR	BCR signaling	Cell signaling		1.4564								1.4751	1.48671	3	0
REACTOME_THE_ROLE_OF_GTSE1_IN_G2_M_PROGRESSION_AFTER_G2_CHECKPOINT				1.64472								1.88192	1.94038	3	0
REACTOME_TNFR2_NON_CANONICAL_NF_KB_PATHWAY				1.51856								1.92306	1.48564	3	0
REACTOME_UCH_PROTEINASES				1.50741					1.51182			1.47943		3	0
BIOCARTA_TEL_PATHWAY	telomere maintenance	Telomere maintenance			1.55033								1.57504	2	0
GO_ACTIVATION_OF_IMMUNE_RESPONSE				1.27452								1.29303		2	0
GO_ACUTE_PHASE_RESPONSE										1.6426		1.78508		2	0
GO_ADP_METABOLIC_PROCESS	citric acid cycle & oxidative phosphorylation	Cellular respiration	1.4771	1.58968										2	0
GO_AEROBIC_ELECTRON_TRANSPORT_CHAIN			1.63186										1.57713	2	0
GO_ANAPHASE_PROMOTING_COMPLEX_DEPENDENT_CATABOLIC_PROCESS	APC/C-mediated degradation	Degradation	-1.65856									1.48538	1.5125	2	1
GO_ANIMAL_ORGAN_REGENERATION				1.6697									1.56639	2	0
GO_ATP_BIOSYNTHETIC_PROCESS	citric acid cycle & oxidative phosphorylation	Cellular respiration			1.57143							1.59549		2	0
GO_BLOOD_VESSEL_MORPHOGENESIS	vasculature development	Tissue development	1.27081										1.33958	2	0
GO_CELL_CELL_ADHESION_VIA_PLASMA_MEMBRANE_ADHESION_MOLECULES	cell adhesion	Cell communication	1.97442		1.35079							-1.37227		2	1
GO_CELL_CYCLE_G2_M_PHASE_TRANSITION	regulation of cell cycle	Cell cycle	-1.53268									1.39023	1.39074	2	1
GO_CELL_JUNCTION_ASSEMBLY	cell junction organization	Membrane organization	1.30545		1.45629									2	0
GO_CELL_JUNCTION_ORGANIZATION	cell junction organization	Membrane organization	1.2932		1.32335									2	0
GO_CELL_MATURATION					1.46086						1.51453			2	0
GO_CELLULAR_KETONE_METABOLIC_PROCESS	ketone metabolism	Biosynthesis & Metabolism						1.29095				1.35708		2	0
GO_CELLULAR_RESPONSE_TO_BIOTIC_STIMULUS				1.59659									1.44226	2	0
GO_CELLULAR_RESPONSE_TO_CHEMICAL_STRESS									1.4162	1.438				2	0
GO_CELLULAR_RESPONSE_TO_HEAT	response to temperature stimulus	Cellular response		1.51946					1.48001					2	0
GO_CENTRAL_NERVOUS_SYSTEM_NEURON_AXONOGENESIS	axonogenesis	Cell maturation		1.62747									1.62017	2	0
GO_CENTRAL_NERVOUS_SYSTEM_NEURON_DIFFERENTIATION	neuron differentiation	Cell differentiation		1.49606	1.47953									2	0
GO_CHAPERONE_MEDIATED_PROTEIN_FOLDING	chaperone-mediated protein folding	Protein structure							1.59946	1.61465				2	0
GO_CHEMOKINE_PRODUCTION					1.55494								1.58092	2	0
GO_CILIUM_OR_FLAGELLUM_DEPENDENT_CELL_MOTILITY											1.70109		1.50823	2	0
GO_COMPLEMENT_ACTIVATION	immune response	Immune response	1.87315									1.69609		2	0
GO_CORNIFICATION								1.62979					1.68875	2	0
GO_CYTOKINE_SECRETION	cytokine secretion	Immune response	1.43622										1.3975	2	0
GO_CYTOPLASMIC_PATTERN_RECOGNITION_RECEPTOR_SIGNALING_PATHWAY				1.52583					1.62788					2	0
GO_DE_NOVO_PROTEIN_FOLDING									1.67811	1.81973				2	0
GO_DEFENSE_RESPONSE_TO_VIRUS	response to virus	Immune response		1.54367		1.46052								2	0
GO_DETECTION_OF_LIGHT_STIMULUS	sensory perception of light stimulus	Sensory perception								1.77251		1.66784		2	0
GO_DETECTION_OF_VISIBLE_LIGHT	sensory perception of light stimulus	Sensory perception								1.71279		1.63294		2	0
GO_DNA_BIOSYNTHETIC_PROCESS				1.36539									1.52574	2	0
GO_DNA_CONFORMATION_CHANGE			-1.45188	1.37888									1.54003	2	1
GO_DNA_PACKAGING	chromatin remodeling	Chromatin remodeling	-1.75788	1.46808									1.69919	2	1
GO_ENDOCARDIAL_CUSHION_MORPHOGENESIS	mesenchyme development	Tissue development				1.94464			1.62857					2	0
GO_EXTRACELLULAR_STRUCTURE_ORGANIZATION	extracellular matrix organization	Extracellular matrix organization	1.40348		1.40223							-1.41351		2	1
GO_FOREBRAIN_NEURON_DEVELOPMENT	neuron differentiation	Cell differentiation			1.6303					1.6605				2	0
GO_FORMATION_OF_CYTOPLASMIC_TRANSLATION_INITIATION_COMPLEX				1.6193									1.55949	2	0
GO_GRANULOCYTE_MIGRATION	leukocyte migration	Cell migration										1.53638	1.6109	2	0
GO_HETEROPHILIC_CELL_CELL_ADHESION_VIA_PLASMA_MEMBRANE_CELL_ADHESION_MOLECULES	cell adhesion	Cell communication	1.64449			1.86358								2	0
GO_HOMOPHILIC_CELL_ADHESION_VIA_PLASMA_MEMBRANE_ADHESION_MOLECULES	cell adhesion	Cell communication	1.9633					1.4836				-1.5413		2	1
GO_IMMUNE_RESPONSE_REGULATING_SIGNALING_PATHWAY				1.2723								1.27584		2	0
GO_INTERLEUKIN_1_MEDIATED_SIGNALING_PATHWAY												1.61638	1.44937	2	0
GO_INTERLEUKIN_8_PRODUCTION				1.58637					1.63018					2	0
GO_KERATINOCYTE_DIFFERENTIATION	epidermal cell differentiation	Cell differentiation			1.60731								1.43068	2	0
GO_LEUKOCYTE_CHEMOTAXIS	leukocyte chemotaxis	Immune response	1.50105										1.40416	2	0
GO_LIPOPOLYSACCHARIDE_MEDIATED_SIGNALING_PATHWAY	LPS signaling	Cell signaling		1.66372									1.47189	2	0
GO_LYMPH_VESSEL_MORPHOGENESIS			1.63317										1.6034	2	0
GO_LYMPHANGIOGENESIS			1.69834										1.52809	2	0
GO_LYMPHOCYTE_CHEMOTAXIS	leukocyte chemotaxis	Immune response	1.59881										1.80134	2	0
GO_LYMPHOCYTE_MIGRATION	leukocyte migration	Cell migration			1.63685								1.61149	2	0
GO_METANEPHROS_DEVELOPMENT	kidney development	Tissue development			1.64919								1.45157	2	0
GO_METHYLATION	protein methylation	Post-translational modification	1.27594						1.34758					2	0
GO_MITOTIC_NUCLEAR_DIVISION			-2.03763									1.36272	1.39475	2	1
GO_MITOTIC_SISTER_CHROMATID_SEGREGATION	chromosome segregation	Cell cycle	-2.00348									1.46549	1.40797	2	1
GO_MITOTIC_SPINDLE_ORGANIZATION	regulation of centrosome cycle	Cell cycle	-2.00509									1.44751	1.43338	2	1
GO_MONOCYTE_CHEMOTAXIS	leukocyte chemotaxis	Immune response							1.76874				1.76687	2	0
GO_MONONUCLEAR_CELL_MIGRATION									1.56656				1.58623	2	0
GO_MRNA_PROCESSING				1.4473									1.37338	2	0
GO_MULTICELLULAR_ORGANISMAL_MOVEMENT	multicellular organismal movement	Body system process	1.64228										1.44933	2	0
GO_MUSCLE_CELL_MIGRATION									1.61132		1.58033			2	0
GO_MUSCLE_CELL_PROLIFERATION									1.45315				1.56893	2	0
GO_MYD88_DEPENDENT_TOLL_LIKE_RECEPTOR_SIGNALING_PATHWAY	TLR signaling	Cell signaling		1.61378			1.72353							2	0
GO_MYELOID_LEUKOCYTE_MIGRATION	leukocyte migration	Cell migration							1.64673				1.49044	2	0
GO_NCRNA_METABOLIC_PROCESS	ncRNA metabolism	RNA metabolism		1.26461								1.30739		2	0
GO_NEGATIVE_REGULATION_OF_CELL_MOTILITY									1.50631		1.54471			2	0
GO_NEGATIVE_REGULATION_OF_CHEMOTAXIS	regulation of chemotaxis	Cell communication							1.65848	1.60925				2	0
GO_NEGATIVE_REGULATION_OF_CHROMOSOME_SEGREGATION	regulation of chromosome segregation	Cell cycle	-1.70526									1.52839	1.62774	2	1
GO_NEGATIVE_REGULATION_OF_INFLAMMATORY_RESPONSE	regulation of inflammatory response	Immune response			1.44422								1.47995	2	0
GO_NEGATIVE_REGULATION_OF_METAPHASE_ANAPHASE_TRANSITION_OF_CELL_CYCLE			-1.80617									1.59046	1.59721	2	1
GO_NEGATIVE_REGULATION_OF_VIRAL_PROCESS	HIV life cycle	Viral life cycle		1.54188									1.48583	2	0
GO_NUCLEAR_CHROMOSOME_SEGREGATION	chromosome segregation	Cell cycle	-1.91558									1.55263	1.33198	2	1
GO_PATTERN_SPECIFICATION_PROCESS									1.39316				1.29363	2	0
GO_PEPTIDYL_LYSINE_TRIMETHYLATION	protein methylation	Post-translational modification	1.62195	1.63324										2	0
GO_PHOTOTRANSDUCTION	sensory perception of light stimulus	Sensory perception								1.78737		1.67318		2	0
GO_PHOTOTRANSDUCTION_VISIBLE_LIGHT										1.71381		1.61525		2	0
GO_PLATELET_DEGRANULATION	platelet exocytosis	Immune response	1.57969						1.58618					2	0
GO_POSITIVE_REGULATION_OF_ALCOHOL_BIOSYNTHETIC_PROCESS			1.783	1.72889										2	0
GO_POSITIVE_REGULATION_OF_ATP_METABOLIC_PROCESS							1.70244	1.59883						2	0
GO_POSITIVE_REGULATION_OF_CYTOKINE_PRODUCTION	regulation of cytokine production	Immune response	1.43174										1.33895	2	0
GO_POSITIVE_REGULATION_OF_DNA_BINDING_TRANSCRIPTION_FACTOR_ACTIVITY			1.32064	1.52006										2	0
GO_POSITIVE_REGULATION_OF_FIBROBLAST_PROLIFERATION	regulation of fibroblast proliferation	Cell proliferation			1.64026								1.49893	2	0
GO_POSITIVE_REGULATION_OF_LYMPHOCYTE_CHEMOTAXIS			1.63568										1.6705	2	0
GO_POSITIVE_REGULATION_OF_MORPHOGENESIS_OF_AN_EPITHELIUM					1.52269								1.67323	2	0
GO_POSITIVE_REGULATION_OF_MULTI_ORGANISM_PROCESS	regulation of multi organism process	Viral life cycle		1.31819								1.28805		2	0
GO_POSITIVE_REGULATION_OF_MYELOID_CELL_DIFFERENTIATION	regulation of myeloid cell differentiation	Cell differentiation							1.65705	1.67016				2	0
GO_POSITIVE_REGULATION_OF_REACTIVE_OXYGEN_SPECIES_METABOLIC_PROCESS	regulation of reactive oxygen species metabolism	Biosynthesis & Metabolism		1.71059									1.61002	2	0
GO_POSITIVE_REGULATION_OF_RESPONSE_TO_BIOTIC_STIMULUS	regulation of response to biotic stimulus	Immune response		1.3817								1.37616		2	0
GO_POSITIVE_REGULATION_OF_RESPONSE_TO_EXTERNAL_STIMULUS			1.29917									1.35318		2	0
GO_PROTEIN_DNA_COMPLEX_SUBUNIT_ORGANIZATION												1.40275	1.30469	2	0
GO_PROTEIN_FOLDING	chaperone-mediated protein folding	Protein structure						1.38005		1.45465				2	0
GO_PROTEIN_REFOLDING	chaperone-mediated protein folding	Protein structure							1.62701	1.70095				2	0
GO_REACTIVE_NITROGEN_SPECIES_METABOLIC_PROCESS	reactive nitrogen species metabolism	Biosynthesis & Metabolism		1.60052									1.49985	2	0
GO_REGENERATION	tissue regeneration	Regeneration							1.5401				1.41945	2	0
GO_REGULATION_OF_ANION_TRANSMEMBRANE_TRANSPORT	regulation of ion transport	Ion transport		2.05153	1.54279									2	0
GO_REGULATION_OF_CELL_ACTIVATION	regulation of cell activation	Cellular response		1.25288									1.31977	2	0
GO_REGULATION_OF_CELL_CYCLE_G2_M_PHASE_TRANSITION	regulation of cell cycle	Cell cycle	-1.53035									1.411	1.31595	2	1
GO_REGULATION_OF_CELLULAR_AMIDE_METABOLIC_PROCESS				1.30052						1.36249				2	0
GO_REGULATION_OF_HEMOPOIESIS									1.32891				1.31787	2	0
GO_REGULATION_OF_HORMONE_LEVELS			1.3025		1.28163									2	0
GO_REGULATION_OF_HUMORAL_IMMUNE_RESPONSE	regulation of immune response	Immune response	1.66177										1.52433	2	0
GO_REGULATION_OF_IMMUNE_EFFECTOR_PROCESS	regulation of immune response	Immune response	1.28114	1.40138										2	0
GO_REGULATION_OF_LEUKOCYTE_CHEMOTAXIS	regulation of leukocyte chemotaxis	Immune response	1.61623						1.52704					2	0
GO_REGULATION_OF_LEUKOCYTE_MIGRATION	regulation of leukocyte migration	Cell migration		1.44966	1.44267									2	0
GO_REGULATION_OF_LYMPHOCYTE_CHEMOTAXIS	regulation of leukocyte chemotaxis	Immune response	1.58998										1.62506	2	0
GO_REGULATION_OF_LYMPHOCYTE_MIGRATION	regulation of leukocyte migration	Cell migration			1.52936								1.42891	2	0
GO_REGULATION_OF_METAL_ION_TRANSPORT				1.31516	1.31361									2	0
GO_REGULATION_OF_MRNA_METABOLIC_PROCESS	regulation of mRNA metabolism	RNA metabolism		1.64095					1.45064					2	0
GO_REGULATION_OF_NEUROTRANSMITTER_UPTAKE				1.671	1.65792									2	0
GO_REGULATION_OF_NUCLEOTIDE_METABOLIC_PROCESS	regulation of nucleotide metabolism	Biosynthesis & Metabolism		1.44494				1.45638						2	0
GO_REGULATION_OF_PHOSPHOLIPASE_C_ACTIVITY	regulation of phospholipase activity	Enzyme activity		1.63028				1.58622						2	0
GO_REGULATION_OF_PROTEIN_AUTOPHOSPHORYLATION	regulation of protein autophosphorylation	Post-translational modification							1.64245				1.55998	2	0
GO_REGULATION_OF_RESPONSE_TO_BIOTIC_STIMULUS	response to biotic stimulus	Cellular response		1.44457								1.3222		2	0
GO_REGULATION_OF_SUPEROXIDE_ANION_GENERATION					1.58145		1.70596							2	0
GO_REGULATION_OF_SYSTEM_PROCESS			1.27674		1.29332									2	0
GO_REGULATION_OF_TUMOR_NECROSIS_FACTOR_MEDIATED_SIGNALING_PATHWAY	regulation of TNF signaling	Cell signaling	1.54571						1.63104					2	0
GO_REGULATION_OF_VASCULATURE_DEVELOPMENT				1.40299									1.3106	2	0
GO_RESPONSE_TO_CHEMOKINE					1.65057								1.68865	2	0
GO_RESPONSE_TO_EPIDERMAL_GROWTH_FACTOR	response to EGF	Cellular response			1.7411								1.64037	2	0
GO_RESPONSE_TO_HEAT	response to temperature stimulus	Cellular response		1.53243					1.47261					2	0
GO_RESPONSE_TO_INORGANIC_SUBSTANCE					1.31915				1.38161					2	0
GO_RESPONSE_TO_INSULIN	response to insulin	Cellular response					1.59401						1.31092	2	0
GO_RESPONSE_TO_INTERFERON_GAMMA	response to interferon	Cytokine signaling		1.53206									1.58992	2	0
GO_RESPONSE_TO_MECHANICAL_STIMULUS	response to mechanical stimulus	Cellular response	1.49063			1.41301								2	0
GO_RESPONSE_TO_MINERALOCORTICOID	response to steroid	Cellular response							1.7395				1.71141	2	0
GO_RESPONSE_TO_RADIATION	response to radiation	Cellular response							1.33444	1.40242				2	0
GO_RESPONSE_TO_STEROID_HORMONE					1.31712				1.56573					2	0
GO_RESPONSE_TO_TEMPERATURE_STIMULUS	response to temperature stimulus	Cellular response		1.5282					1.41985					2	0
GO_RESPONSE_TO_TOXIC_SUBSTANCE	xenobiotic metabolism	Biosynthesis & Metabolism			1.2838				1.38635					2	0
GO_RESPONSE_TO_TYPE_I_INTERFERON	response to interferon	Cytokine signaling		1.63764		1.92277								2	0
GO_RHYTHMIC_PROCESS	circardian rhythmic process	Circardian process		1.38971	1.34345									2	0
GO_RNA_LOCALIZATION	RNA transport/localization	Transport										1.43648	1.34239	2	0
GO_SENSORY_PERCEPTION_OF_LIGHT_STIMULUS	sensory perception of light stimulus	Sensory perception			1.42218							1.44431		2	0
GO_SISTER_CHROMATID_SEGREGATION	chromosome segregation	Cell cycle	-1.96727									1.56837	1.51019	2	1
GO_SKELETAL_MUSCLE_CELL_DIFFERENTIATION	muscle cell differentiation	Cell differentiation							1.62573				1.54242	2	0
GO_SMOOTH_MUSCLE_CELL_DIFFERENTIATION	muscle cell differentiation	Cell differentiation			1.54511		1.72846							2	0
GO_SUPEROXIDE_METABOLIC_PROCESS	reactive oxygen species metabolism	Biosynthesis & Metabolism			1.64817								1.44923	2	0
GO_SYNAPSE_MATURATION					1.68393			1.61405						2	0
GO_SYNAPSE_ORGANIZATION	synapse organization	Membrane organization	1.34264		1.28985									2	0
GO_T_CELL_ACTIVATION				1.29077									1.37315	2	0
GO_TYPE_I_INTERFERON_PRODUCTION			1.52055	1.55805										2	0
GO_XENOBIOTIC_METABOLIC_PROCESS			1.59497				1.74942							2	0
HALLMARK_E2F_TARGETS	regulation of cell cycle	Cell cycle	-2.36185									1.54068	1.64925	2	1
HALLMARK_G2M_CHECKPOINT			-2.13696									1.4749	1.67042	2	1
HALLMARK_HYPOXIA	hypoxia signaling	Cell signaling							1.61173				1.69058	2	0
HALLMARK_KRAS_SIGNALING_UP			1.56773	1.39272										2	0
HALLMARK_MYC_TARGETS_V2												1.60752	1.44388	2	0
HALLMARK_REACTIVE_OXYGEN_SPECIES_PATHWAY										1.63208			1.6921	2	0
KEGG_CELL_ADHESION_MOLECULES_CAMS	cell adhesion	Cell communication	1.5775		1.67555									2	0
KEGG_DRUG_METABOLISM_CYTOCHROME_P450	xenobiotic metabolism	Biosynthesis & Metabolism			1.65559		1.93967							2	0
KEGG_METABOLISM_OF_XENOBIOTICS_BY_CYTOCHROME_P450	xenobiotic metabolism	Biosynthesis & Metabolism			1.6108		1.83334							2	0
KEGG_NEUROACTIVE_LIGAND_RECEPTOR_INTERACTION	GPCR signaling	Cell signaling			1.43068	1.61086							-1.52484	2	1
KEGG_OXIDATIVE_PHOSPHORYLATION	citric acid cycle & oxidative phosphorylation	Cellular respiration		1.45165		-1.90672						1.51196		2	1
KEGG_PATHOGENIC_ESCHERICHIA_COLI_INFECTION	pathogenic Escherichia coli infection	Disease										1.62688	1.62463	2	0
REACTOME_ACTIVATION_OF_AMPK_DOWNSTREAM_OF_NMDARS												1.70206	1.53807	2	0
REACTOME_ANTIVIRAL_MECHANISM_BY_IFN_STIMULATED_GENES	Interferon signaling	Cytokine signaling		1.49308								1.56309		2	0
REACTOME_APC_C_MEDIATED_DEGRADATION_OF_CELL_CYCLE_PROTEINS			-1.69558									1.52702	1.55152	2	1
REACTOME_AUTOPHAGY									1.44616			1.46733		2	0
REACTOME_BIOLOGICAL_OXIDATIONS	xenobiotic metabolism	Biosynthesis & Metabolism	1.51346				1.64978							2	0
REACTOME_CELL_CYCLE_CHECKPOINTS	regulation of mitotic cell cycle by proteasomal degradation	Cell cycle	-2.05968									1.59807	1.59524	2	1
REACTOME_CELLULAR_RESPONSE_TO_HEAT_STRESS				1.50469					1.47996					2	0
REACTOME_CHAPERONE_MEDIATED_AUTOPHAGY				1.93773					1.63971					2	0
REACTOME_CHEMOKINE_RECEPTORS_BIND_CHEMOKINES	Chemokine signaling	Cytokine signaling			1.5384								1.81339	2	0
REACTOME_CLEC7A_DECTIN_1_SIGNALING				1.44569								1.62242		2	0
REACTOME_COMPLEMENT_CASCADE			1.72572	1.70321										2	0
REACTOME_DECTIN_1_MEDIATED_NONCANONICAL_NF_KB_SIGNALING												1.80896	1.50985	2	0
REACTOME_DEGRADATION_OF_DVL												1.60588	1.42066	2	0
REACTOME_DNA_REPLICATION			-1.49321									1.42407	1.48178	2	1
REACTOME_DNA_REPLICATION_PRE_INITIATION												1.46198	1.5578	2	0
REACTOME_DOWNSTREAM_SIGNALING_EVENTS_OF_B_CELL_RECEPTOR_BCR	BCR signaling	Cell signaling										1.68506	1.4737	2	0
REACTOME_FORMATION_OF_TUBULIN_FOLDING_INTERMEDIATES_BY_CCT_TRIC	chaperone-mediated protein folding	Protein structure							1.71651				1.74763	2	0
REACTOME_G1_S_DNA_DAMAGE_CHECKPOINTS												1.60774	1.57672	2	0
REACTOME_G2_M_CHECKPOINTS			-1.41051									1.72436	1.56957	2	1
REACTOME_GAP_JUNCTION_ASSEMBLY												1.68385	1.55979	2	0
REACTOME_HCMV_EARLY_EVENTS				1.52843								1.58351		2	0
REACTOME_HEDGEHOG_OFF_STATE												1.53443	1.42553	2	0
REACTOME_HEMOSTASIS								1.24065				1.28293		2	0
REACTOME_HOST_INTERACTIONS_OF_HIV_FACTORS	host interactions of viral factors	Immune response		1.63175								1.64953		2	0
REACTOME_IMMUNOREGULATORY_INTERACTIONS_BETWEEN_A_LYMPHOID_AND_A_NON_LYMPHOID_CELL					1.70528				1.78158					2	0
REACTOME_INTERFERON_ALPHA_BETA_SIGNALING	Interferon signaling	Cytokine signaling		1.7753		2.00355								2	0
REACTOME_INTERLEUKIN_1_FAMILY_SIGNALING												1.74724	1.43129	2	0
REACTOME_MAP3K8_TPL2_DEPENDENT_MAPK1_3_ACTIVATION												1.69552	1.51396	2	0
REACTOME_MAPK6_MAPK4_SIGNALING												1.56304	1.53057	2	0
REACTOME_METABOLIC_DISORDERS_OF_BIOLOGICAL_OXIDATION_ENZYMES					1.54072			1.62432						2	0
REACTOME_MITOTIC_METAPHASE_AND_ANAPHASE			-2.05668									1.68508	1.55029	2	1
REACTOME_MITOTIC_PROMETAPHASE			-2.2131									1.53897	1.45217	2	1
REACTOME_MRNA_SPLICING	mRNA processing	Gene expression		1.47831								1.4182		2	0
REACTOME_NGF_STIMULATED_TRANSCRIPTION					1.51634				1.6883					2	0
REACTOME_PROCESSING_OF_CAPPED_INTRON_CONTAINING_PRE_MRNA	mRNA processing	Gene expression		1.3984								1.51863		2	0
REACTOME_REGULATION_OF_FZD_BY_UBIQUITINATION									1.65503				1.65227	2	0
REACTOME_REGULATION_OF_MRNA_STABILITY_BY_PROTEINS_THAT_BIND_AU_RICH_ELEMENTS	regulation of gene expression by ARE-mRNA degradation	Gene expression		1.71125								1.66845		2	0
REACTOME_REGULATION_OF_PLK1_ACTIVITY_AT_G2_M_TRANSITION			-1.56481						1.54399			1.489		2	1
REACTOME_REGULATION_OF_PTEN_STABILITY_AND_ACTIVITY				1.65915									1.47487	2	0
REACTOME_REGULATION_OF_RUNX3_EXPRESSION_AND_ACTIVITY												1.70525	1.45932	2	0
REACTOME_REGULATION_OF_TP53_ACTIVITY_THROUGH_METHYLATION									1.6414				1.54796	2	0
REACTOME_RESOLUTION_OF_SISTER_CHROMATID_COHESION			-2.37617									1.60158	1.68123	2	1
REACTOME_RESPIRATORY_ELECTRON_TRANSPORT_ATP_SYNTHESIS_BY_CHEMIOSMOTIC_COUPLING_AND_HEAT_PRODUCTION_BY_UNCOUPLING_PROTEINS				1.51077		-1.80735						1.5119		2	1
REACTOME_RESPONSE_TO_ELEVATED_PLATELET_CYTOSOLIC_CA2				1.38502					1.4939					2	0
REACTOME_S_PHASE	regulation of mitotic cell cycle by proteasomal degradation	Cell cycle		1.47819									1.64421	2	0
REACTOME_SELECTIVE_AUTOPHAGY									1.58082			1.55801		2	0
REACTOME_SEPARATION_OF_SISTER_CHROMATIDS			-2.04017									1.66317	1.67307	2	1
REACTOME_SIGNALING_BY_ERBB2_IN_CANCER								1.59549					1.60415	2	0
REACTOME_SIGNALING_BY_INTERLEUKINS												1.36737	1.53275	2	0
REACTOME_SIGNALING_BY_NOTCH4				1.59096								1.6267		2	0
REACTOME_SMOOTH_MUSCLE_CONTRACTION	muscle contraction	Tissue contraction							1.63642	1.75276				2	0
REACTOME_STABILIZATION_OF_P53												1.62179	1.52425	2	0
REACTOME_SWITCHING_OF_ORIGINS_TO_A_POST_REPLICATIVE_STATE												1.56263	1.42133	2	0
REACTOME_SYNTHESIS_OF_ACTIVE_UBIQUITIN_ROLES_OF_E1_AND_E2_ENZYMES												1.77977	1.57449	2	0
REACTOME_TCR_SIGNALING				1.61176								1.79211		2	0
REACTOME_TRANSCRIPTIONAL_REGULATION_BY_RUNX2				1.39478									1.50352	2	0
REACTOME_TRANSCRIPTIONAL_REGULATION_BY_RUNX3												1.61601	1.66988	2	0
REACTOME_TRANSCRIPTIONAL_REGULATION_OF_GRANULOPOIESIS				1.73968	1.57982									2	0
BIOCARTA_ARENRF2_PATHWAY									1.7577					1	0
BIOCARTA_CCR5_PATHWAY	Chemokine signaling	Cytokine signaling								1.70184				1	0
BIOCARTA_CDMAC_PATHWAY									1.67107					1	0
BIOCARTA_CTLA4_PATHWAY							1.83415							1	0
BIOCARTA_EFP_PATHWAY			-1.71609										1.55128	1	1
BIOCARTA_EIF_PATHWAY	translation	Gene expression										1.59296		1	0
BIOCARTA_G2_PATHWAY	regulation of cell cycle	Cell cycle											1.74933	1	0
BIOCARTA_IGF1_PATHWAY	IGF-1R signaling	Cell signaling							1.65435					1	0
BIOCARTA_IGF1MTOR_PATHWAY													1.52808	1	0
BIOCARTA_IL2RB_PATHWAY	Interleukin signaling	Cell signaling											1.62449	1	0
BIOCARTA_IL6_PATHWAY	Interleukin signaling	Cell signaling							1.6942					1	0
BIOCARTA_IL7_PATHWAY				1.79837										1	0
BIOCARTA_KERATINOCYTE_PATHWAY	epidermal cell differentiation	Cell differentiation										1.54594		1	0
BIOCARTA_P53_PATHWAY	cell cycle checkpoint	Cell cycle			1.56546									1	0
BIOCARTA_VDR_PATHWAY			1.64695											1	0
BIOCARTA_VEGF_PATHWAY	VEGF signaling	Cell signaling		1.71655										1	0
GO_ACTIN_MEDIATED_CELL_CONTRACTION	cell contraction	Cell contraction	1.55616											1	0
GO_ACTIVATION_OF_ADENYLATE_CYCLASE_ACTIVITY	regulation of adenylate cyclase activity	Enzyme activity											1.65906	1	0
GO_ACTIVATION_OF_INNATE_IMMUNE_RESPONSE												1.35218		1	0
GO_ACUTE_INFLAMMATORY_RESPONSE_TO_ANTIGENIC_STIMULUS													1.62962	1	0
GO_ADAPTIVE_IMMUNE_RESPONSE	immune response	Immune response										1.38973		1	0
GO_ADAPTIVE_IMMUNE_RESPONSE_BASED_ON_SOMATIC_RECOMBINATION_OF_IMMUNE_RECEPTORS_BUILT_FROM_IMMUNOGLOBULIN_SUPERFAMILY_DOMAINS	immune response	Immune response											1.36378	1	0
GO_ADAPTIVE_THERMOGENESIS			1.48059											1	0
GO_AEROBIC_RESPIRATION	citric acid cycle & oxidative phosphorylation	Cellular respiration								1.59065				1	0
GO_ALPHA_BETA_T_CELL_ACTIVATION	leukocyte activation	Immune response											1.5286	1	0
GO_ALPHA_BETA_T_CELL_DIFFERENTIATION	leukocyte differentiation	Cell differentiation											1.57981	1	0
GO_AMEBOIDAL_TYPE_CELL_MIGRATION	endothelial cell migration	Cell migration							1.34853					1	0
GO_AMINE_METABOLIC_PROCESS	amine metabolism	Biosynthesis & Metabolism		1.40589										1	0
GO_AMYLOID_FIBRIL_FORMATION					1.56389									1	0
GO_ANATOMICAL_STRUCTURE_HOMEOSTASIS	anatomical structure homeostasis	Body system process											1.3082	1	0
GO_ANATOMICAL_STRUCTURE_MATURATION	anatomical structure maturation	Cell maturation			1.54948									1	0
GO_ANTIGEN_PROCESSING_AND_PRESENTATION	antigen processing & presentation	Immune response										1.38783		1	0
GO_ANTIGEN_PROCESSING_AND_PRESENTATION_OF_PEPTIDE_ANTIGEN	antigen processing & presentation	Immune response										1.37656		1	0
GO_ANTIGEN_PROCESSING_AND_PRESENTATION_OF_PEPTIDE_OR_POLYSACCHARIDE_ANTIGEN_VIA_MHC_CLASS_II			-1.79662									1.44293		1	1
GO_ANTIMICROBIAL_HUMORAL_IMMUNE_RESPONSE_MEDIATED_BY_ANTIMICROBIAL_PEPTIDE													1.82686	1	0
GO_APOPTOTIC_SIGNALING_PATHWAY	apoptosis	Cell death								1.30524				1	0
GO_AROMATIC_AMINO_ACID_FAMILY_CATABOLIC_PROCESS			1.65565											1	0
GO_AROMATIC_AMINO_ACID_FAMILY_METABOLIC_PROCESS			1.72344											1	0
GO_ASTROCYTE_ACTIVATION													1.57777	1	0
GO_ATP_SYNTHESIS_COUPLED_ELECTRON_TRANSPORT				1.47127		-1.90971								1	1
GO_ATTACHMENT_OF_SPINDLE_MICROTUBULES_TO_KINETOCHORE			-2.03954		-1.77258								1.48203	1	2
GO_AXON_DEVELOPMENT			1.43878											1	0
GO_B_CELL_ACTIVATION													1.28716	1	0
GO_B_CELL_HOMEOSTASIS	leukocyte homeostasis	Immune response											1.52897	1	0
GO_B_CELL_MEDIATED_IMMUNITY	immune response	Immune response										1.519		1	0
GO_BEHAVIOR			1.29856											1	0
GO_BENZENE_CONTAINING_COMPOUND_METABOLIC_PROCESS			1.79271											1	0
GO_BINDING_OF_SPERM_TO_ZONA_PELLUCIDA	fertilization	Embryonic development					1.70518							1	0
GO_BIOMINERALIZATION									1.6984					1	0
GO_BLASTOCYST_GROWTH													1.53442	1	0
GO_BODY_MORPHOGENESIS	body development	Tissue development			1.54428									1	0
GO_BONE_DEVELOPMENT	bone development	Tissue development				1.41506								1	0
GO_BRANCHING_INVOLVED_IN_BLOOD_VESSEL_MORPHOGENESIS					1.59641									1	0
GO_BRANCHING_INVOLVED_IN_SALIVARY_GLAND_MORPHOGENESIS													1.55348	1	0
GO_CALCIUM_DEPENDENT_CELL_CELL_ADHESION_VIA_PLASMA_MEMBRANE_CELL_ADHESION_MOLECULES			1.8077											1	0
GO_CALCIUM_ION_IMPORT	ion transport	Ion transport											1.60135	1	0
GO_CALCIUM_ION_TRANSMEMBRANE_TRANSPORT	ion transport	Ion transport		1.31856										1	0
GO_CAMP_METABOLIC_PROCESS	cyclic nucleotide metabolism	Biosynthesis & Metabolism	1.69339											1	0
GO_CARBOHYDRATE_CATABOLIC_PROCESS	glycolysis/gluconeogenesis	Cellular respiration		1.49355										1	0
GO_CARDIAC_MUSCLE_CELL_ACTION_POTENTIAL	muscle cell action potential	Action potential	1.62717											1	0
GO_CARDIAC_MUSCLE_CELL_MEMBRANE_REPOLARIZATION								1.63359						1	0
GO_CARDIAC_MUSCLE_CONTRACTION			1.4671											1	0
GO_CARDIAC_MUSCLE_TISSUE_DEVELOPMENT	heart development	Tissue development				1.4476								1	0
GO_CARDIOCYTE_DIFFERENTIATION	muscle cell differentiation	Cell differentiation											1.46039	1	0
GO_CARTILAGE_DEVELOPMENT	connective tissue development	Tissue development							1.45121					1	0
GO_CATECHOLAMINE_BIOSYNTHETIC_PROCESS					1.52488									1	0
GO_CD4_POSITIVE_ALPHA_BETA_T_CELL_ACTIVATION	leukocyte activation	Immune response											1.41264	1	0
GO_CELL_CELL_ADHESION_MEDIATED_BY_CADHERIN					1.66086									1	0
GO_CELL_CELL_SIGNALING_BY_WNT										1.34276				1	0
GO_CELL_COMMUNICATION_BY_ELECTRICAL_COUPLING			1.62985											1	0
GO_CELL_COMMUNICATION_BY_ELECTRICAL_COUPLING_INVOLVED_IN_CARDIAC_CONDUCTION			1.76989											1	0
GO_CELL_COMMUNICATION_INVOLVED_IN_CARDIAC_CONDUCTION	heart contraction	Tissue contraction	1.61901											1	0
GO_CELL_CYCLE_DNA_REPLICATION													1.54903	1	0
GO_CELL_DIVISION												1.3239		1	0
GO_CELL_FATE_COMMITMENT	cell fate commitment	Cell differentiation											1.37577	1	0
GO_CELL_FATE_DETERMINATION	cell fate commitment	Cell differentiation											1.52772	1	0
GO_CELL_KILLING	immune response	Immune response										1.6389		1	0
GO_CELL_SUBSTRATE_JUNCTION_ORGANIZATION					1.50138									1	0
GO_CELLULAR_BIOGENIC_AMINE_METABOLIC_PROCESS			1.58382											1	0
GO_CELLULAR_CARBOHYDRATE_METABOLIC_PROCESS	glycolysis/gluconeogenesis	Cellular respiration		1.33299										1	0
GO_CELLULAR_EXTRAVASATION	leukocyte migration	Cell migration			1.64762									1	0
GO_CELLULAR_MODIFIED_AMINO_ACID_CATABOLIC_PROCESS	amino acid metabolism	Biosynthesis & Metabolism			1.5598									1	0
GO_CELLULAR_PROTEIN_COMPLEX_DISASSEMBLY	protein complex disassembly	Protein structure						1.3098						1	0
GO_CELLULAR_RESPONSE_TO_ALKALOID	response to alkaloid	Cellular response			1.77707									1	0
GO_CELLULAR_RESPONSE_TO_CALCIUM_ION	response to ion	Cellular response							1.74805					1	0
GO_CELLULAR_RESPONSE_TO_DEXAMETHASONE_STIMULUS	response to steroid	Cellular response											1.51773	1	0
GO_CELLULAR_RESPONSE_TO_FATTY_ACID	response to fatty acid	Cellular response											1.52277	1	0
GO_CELLULAR_RESPONSE_TO_INORGANIC_SUBSTANCE	response to inorganic substance	Cellular response			1.45646									1	0
GO_CELLULAR_RESPONSE_TO_OSMOTIC_STRESS	response to osmotic stress	Cellular response											1.51297	1	0
GO_CELLULAR_RESPONSE_TO_OXYGEN_LEVELS	response to oxygen levels	Cellular response											1.5608	1	0
GO_CELLULAR_RESPONSE_TO_STEROID_HORMONE_STIMULUS	response to steroid	Cellular response							1.41998					1	0
GO_CELLULAR_RESPONSE_TO_TOXIC_SUBSTANCE	xenobiotic metabolism	Biosynthesis & Metabolism											1.35455	1	0
GO_CELLULAR_RESPONSE_TO_XENOBIOTIC_STIMULUS													1.41168	1	0
GO_CENTRAL_NERVOUS_SYSTEM_PROJECTION_NEURON_AXONOGENESIS	axonogenesis	Cell maturation											1.53409	1	0
GO_CHAPERONE_COFACTOR_DEPENDENT_PROTEIN_REFOLDING										1.81483				1	0
GO_CHROMATIN_ASSEMBLY			-1.50599										1.42771	1	1
GO_CHROMOSOME_CONDENSATION	chromatin remodeling	Chromatin remodeling	-1.95328										1.76505	1	1
GO_CHROMOSOME_ORGANIZATION_INVOLVED_IN_MEIOTIC_CELL_CYCLE	chromosome segregation	Cell cycle										1.71913		1	0
GO_CHROMOSOME_SEGREGATION	chromosome segregation	Cell cycle	-2.09777									1.44394		1	1
GO_CHRONIC_INFLAMMATORY_RESPONSE													1.60085	1	0
GO_CILIUM_MOVEMENT	cilium movement	Cell maturation											1.46954	1	0
GO_CIRCULATORY_SYSTEM_PROCESS	circulatory system process	Body system process	1.29447											1	0
GO_COAGULATION				1.29913										1	0
GO_COENZYME_BIOSYNTHETIC_PROCESS	coenzyme metabolism	Biosynthesis & Metabolism						1.39206						1	0
GO_COENZYME_METABOLIC_PROCESS	coenzyme metabolism	Biosynthesis & Metabolism						1.30143						1	0
GO_COFACTOR_CATABOLIC_PROCESS					1.6025									1	0
GO_COGNITION	learning, memory & cognition	Behavior	1.40962											1	0
GO_CRISTAE_FORMATION					1.65422									1	0
GO_CYCLIC_NUCLEOTIDE_MEDIATED_SIGNALING	cyclic nucleotide-mediated signaling	Cell signaling			1.56043									1	0
GO_CYTOKINE_METABOLIC_PROCESS												1.53429		1	0
GO_CYTOKINESIS	cytokinesis	Cell cycle	-1.61365									1.42961		1	1
GO_CYTOKINETIC_PROCESS			-1.81298									1.59824		1	1
GO_CYTOPLASMIC_PATTERN_RECOGNITION_RECEPTOR_SIGNALING_PATHWAY_IN_RESPONSE_TO_VIRUS						1.85582								1	0
GO_CYTOPLASMIC_SEQUESTERING_OF_TRANSCRIPTION_FACTOR													1.62344	1	0
GO_CYTOPLASMIC_TRANSLATIONAL_INITIATION				1.69462										1	0
GO_CYTOSKELETON_DEPENDENT_CYTOKINESIS	cytokinesis	Cell cycle	-1.68118									1.53984		1	1
GO_DECIDUALIZATION	maternal process	Embryonic development								1.71124				1	0
GO_DENDRITIC_CELL_MIGRATION												1.59265		1	0
GO_DETECTION_OF_STIMULUS	detection of stimulus	Cellular response										1.58181		1	0
GO_DETECTION_OF_STIMULUS_INVOLVED_IN_SENSORY_PERCEPTION					1.72362									1	0
GO_DETOXIFICATION	xenobiotic metabolism	Biosynthesis & Metabolism			1.48096									1	0
GO_DEVELOPMENT_OF_PRIMARY_SEXUAL_CHARACTERISTICS					1.4359									1	0
GO_DEVELOPMENTAL_MATURATION	developmental maturation	Cell maturation			1.56073									1	0
GO_DIENCEPHALON_DEVELOPMENT	nervous system development	Tissue development			1.59362									1	0
GO_DIGESTIVE_SYSTEM_DEVELOPMENT	digestive system development	Tissue development											1.54636	1	0
GO_DIVALENT_INORGANIC_CATION_HOMEOSTASIS				1.30209										1	0
GO_DNA_DEPENDENT_DNA_REPLICATION_MAINTENANCE_OF_FIDELITY													1.65225	1	0
GO_DNA_RECOMBINATION	DNA recombination	Cell cycle										1.32862		1	0
GO_DNA_REPAIR			-1.30687									1.30193		1	1
GO_DNA_REPLICATION			-1.47397										1.45091	1	1
GO_DNA_SYNTHESIS_INVOLVED_IN_DNA_REPAIR				1.61793										1	0
GO_DNA_TEMPLATED_TRANSCRIPTION_INITIATION	transcription	Gene expression											1.30815	1	0
GO_DOPAMINE_TRANSPORT									1.66206					1	0
GO_DRUG_METABOLIC_PROCESS					1.3524									1	0
GO_DRUG_TRANSPORT					1.44235									1	0
GO_EMBRYONIC_ORGAN_DEVELOPMENT												-1.28218	1.32154	1	1
GO_ENDOMEMBRANE_SYSTEM_ORGANIZATION												1.34643		1	0
GO_ENDOTHELIAL_CELL_CHEMOTAXIS													1.63644	1	0
GO_ENDOTHELIAL_CELL_PROLIFERATION	endothelial/epithelial cell proliferation	Cell proliferation											1.38756	1	0
GO_ENERGY_DERIVATION_BY_OXIDATION_OF_ORGANIC_COMPOUNDS	citric acid cycle & oxidative phosphorylation	Cellular respiration								1.41456				1	0
GO_ENSHEATHMENT_OF_NEURONS	axon ensheathment	Cell maturation											1.49469	1	0
GO_EOSINOPHIL_CHEMOTAXIS													1.83775	1	0
GO_EPIBOLY			1.60282											1	0
GO_EPIDERMAL_CELL_DIFFERENTIATION	epidermal cell differentiation	Cell differentiation							1.49608					1	0
GO_EPITHELIAL_CELL_DEVELOPMENT	endothelial/epithelial cell differentiation	Cell differentiation											1.39823	1	0
GO_EPITHELIAL_CELL_PROLIFERATION	endothelial/epithelial cell proliferation	Cell proliferation											1.52073	1	0
GO_EPITHELIAL_TUBE_BRANCHING_INVOLVED_IN_LUNG_MORPHOGENESIS	lung development	Tissue development						1.56743						1	0
GO_EPITHELIAL_TUBE_MORPHOGENESIS													1.31226	1	0
GO_ERBB2_SIGNALING_PATHWAY													1.64369	1	0
GO_ERK1_AND_ERK2_CASCADE	ERK signaling	Cell signaling											1.42157	1	0
GO_ERROR_FREE_TRANSLESION_SYNTHESIS				1.75692										1	0
GO_ESTABLISHMENT_OF_PROTEIN_LOCALIZATION_TO_CHROMOSOME													1.54164	1	0
GO_ESTABLISHMENT_OF_RNA_LOCALIZATION												1.35249		1	0
GO_ESTABLISHMENT_OR_MAINTENANCE_OF_MONOPOLAR_CELL_POLARITY					1.56013									1	0
GO_ESTROGEN_METABOLIC_PROCESS					1.53277									1	0
GO_EXCITATORY_SYNAPSE_ASSEMBLY			1.79355											1	0
GO_EXOCRINE_SYSTEM_DEVELOPMENT	exocrine system development	Tissue development											1.78872	1	0
GO_EXTRACELLULAR_MATRIX_DISASSEMBLY	extracellular matrix organization	Extracellular matrix organization	1.59731									-1.52855		1	1
GO_FACE_DEVELOPMENT	head development	Tissue development			1.65495							-1.56723		1	1
GO_FAT_SOLUBLE_VITAMIN_METABOLIC_PROCESS	vitamin metabolism	Biosynthesis & Metabolism											1.65722	1	0
GO_FATTY_ACID_DERIVATIVE_TRANSPORT					1.58856									1	0
GO_FC_EPSILON_RECEPTOR_SIGNALING_PATHWAY	Fc receptor signaling	Cell signaling										1.51021		1	0
GO_FC_RECEPTOR_SIGNALING_PATHWAY	Fc receptor signaling	Cell signaling										1.50899		1	0
GO_FEMALE_MEIOTIC_NUCLEAR_DIVISION												1.91713		1	0
GO_FEMALE_SEX_DIFFERENTIATION	reproductive system development	Tissue development			1.44919									1	0
GO_FOREBRAIN_DEVELOPMENT					1.45101									1	0
GO_G_PROTEIN_COUPLED_RECEPTOR_SIGNALING_PATHWAY_COUPLED_TO_CYCLIC_NUCLEOTIDE_SECOND_MESSENGER	GPCR signaling	Cell signaling			1.45405									1	0
GO_GENERATION_OF_PRECURSOR_METABOLITES_AND_ENERGY	citric acid cycle & oxidative phosphorylation	Cellular respiration		1.30821										1	0
GO_GERM_CELL_DEVELOPMENT	gamete formation	Cell differentiation									1.52375			1	0
GO_GLAND_DEVELOPMENT													1.47819	1	0
GO_GLAND_MORPHOGENESIS	gland development	Tissue development											1.3952	1	0
GO_GLIAL_CELL_DEVELOPMENT	glial cell differentiation	Cell differentiation											1.66088	1	0
GO_GLIAL_CELL_DIFFERENTIATION	glial cell differentiation	Cell differentiation											1.46089	1	0
GO_GLIOGENESIS	glial cell differentiation	Cell differentiation											1.33464	1	0
GO_GLUTAMATE_RECEPTOR_SIGNALING_PATHWAY	glutamatergic neurotransmission	Neurotransmission				1.85302								1	0
GO_GLUTATHIONE_METABOLIC_PROCESS	xenobiotic metabolism	Biosynthesis & Metabolism			1.54549									1	0
GO_GLYCOPROTEIN_BIOSYNTHETIC_PROCESS			1.31284										-1.26489	1	1
GO_GLYCOPROTEIN_METABOLIC_PROCESS			1.36489										-1.25119	1	1
GO_GLYCOSPHINGOLIPID_BIOSYNTHETIC_PROCESS	sphingolipid metabolism	Biosynthesis & Metabolism										1.62249		1	0
GO_HEAD_MORPHOGENESIS	head development	Tissue development			1.63624									1	0
GO_HEMATOPOIETIC_STEM_CELL_DIFFERENTIATION													1.45233	1	0
GO_HETEROTYPIC_CELL_CELL_ADHESION													1.44161	1	0
GO_HISTONE_MRNA_METABOLIC_PROCESS												1.6863		1	0
GO_HISTONE_PHOSPHORYLATION	histone phosphorylation	Chromatin remodeling	-1.7288										1.54725	1	1
GO_HOMOTYPIC_CELL_CELL_ADHESION	cell adhesion	Cell communication										1.44179		1	0
GO_HORMONE_METABOLIC_PROCESS	hormone metabolism	Biosynthesis & Metabolism	1.39792											1	0
GO_HUMORAL_IMMUNE_RESPONSE_MEDIATED_BY_CIRCULATING_IMMUNOGLOBULIN	immune response	Immune response										1.87546		1	0
GO_IMMUNE_RESPONSE_REGULATING_CELL_SURFACE_RECEPTOR_SIGNALING_PATHWAY	TCR signaling	Cell signaling										1.38935		1	0
GO_IMPORT_ACROSS_PLASMA_MEMBRANE			1.55646											1	0
GO_INCLUSION_BODY_ASSEMBLY									1.82648					1	0
GO_INDOLE_CONTAINING_COMPOUND_METABOLIC_PROCESS			1.66479											1	0
GO_INFLAMMATORY_RESPONSE	inflammatory response	Immune response										1.26072		1	0
GO_INFLAMMATORY_RESPONSE_TO_ANTIGENIC_STIMULUS													1.92323	1	0
GO_INNATE_IMMUNE_RESPONSE_ACTIVATING_CELL_SURFACE_RECEPTOR_SIGNALING_PATHWAY	regulation of immune response by proteasomal degradation	Immune response										1.55065		1	0
GO_INNER_EAR_RECEPTOR_CELL_STEREOCILIUM_ORGANIZATION							1.72736							1	0
GO_INNER_MITOCHONDRIAL_MEMBRANE_ORGANIZATION	mitochondrial membrane organization	Organelle dynamics			1.62864									1	0
GO_INORGANIC_ANION_TRANSMEMBRANE_TRANSPORT						1.90728								1	0
GO_INORGANIC_ION_IMPORT_ACROSS_PLASMA_MEMBRANE			1.66584											1	0
GO_INOSITOL_PHOSPHATE_BIOSYNTHETIC_PROCESS				1.6984										1	0
GO_INSULIN_RECEPTOR_SIGNALING_PATHWAY	insulin receptor recycling	Cell signaling											1.36981	1	0
GO_INTERACTION_WITH_SYMBIONT	HIV life cycle	Viral life cycle		1.52283										1	0
GO_INTERFERON_GAMMA_MEDIATED_SIGNALING_PATHWAY	Interferon signaling	Cytokine signaling		1.80074										1	0
GO_INTERLEUKIN_1_BETA_PRODUCTION													1.74073	1	0
GO_INTERLEUKIN_1_PRODUCTION													1.64032	1	0
GO_INTERLEUKIN_1_SECRETION												-1.68333	1.51196	1	1
GO_INTERLEUKIN_5_PRODUCTION													1.54047	1	0
GO_INTERLEUKIN_6_BIOSYNTHETIC_PROCESS													1.59296	1	0
GO_INTERLEUKIN_6_MEDIATED_SIGNALING_PATHWAY				1.70036										1	0
GO_INTERLEUKIN_6_PRODUCTION													1.38098	1	0
GO_INTERLEUKIN_6_SECRETION													1.5857	1	0
GO_INTERLEUKIN_7_MEDIATED_SIGNALING_PATHWAY													1.57321	1	0
GO_INTERSTRAND_CROSS_LINK_REPAIR	DNA repair process	DNA repair											1.58436	1	0
GO_INTRACELLULAR_RECEPTOR_SIGNALING_PATHWAY	Intracellular receptor signaling	Cell signaling							1.38867					1	0
GO_INTRINSIC_APOPTOTIC_SIGNALING_PATHWAY_IN_RESPONSE_TO_OXIDATIVE_STRESS													1.44562	1	0
GO_ISOPRENOID_BIOSYNTHETIC_PROCESS	terpenoid metabolism	Biosynthesis & Metabolism		-1.69504	1.5691									1	1
GO_ISOPRENOID_METABOLIC_PROCESS								1.47233						1	0
GO_KERATINIZATION													1.64119	1	0
GO_KERATINOCYTE_PROLIFERATION													1.84243	1	0
GO_KIDNEY_EPITHELIUM_DEVELOPMENT	kidney development	Tissue development											1.4707	1	0
GO_LEFT_RIGHT_PATTERN_FORMATION	embryonic development	Embryonic development											1.51092	1	0
GO_LEUKOCYTE_DIFFERENTIATION	leukocyte differentiation	Cell differentiation					1.33438							1	0
GO_LEUKOCYTE_MEDIATED_CYTOTOXICITY	immune response	Immune response										1.49521		1	0
GO_LEUKOTRIENE_BIOSYNTHETIC_PROCESS					1.55363									1	0
GO_LIMBIC_SYSTEM_DEVELOPMENT	nervous system development	Tissue development			1.51129									1	0
GO_LIPID_EXPORT_FROM_CELL			1.68658											1	0
GO_LUNG_CELL_DIFFERENTIATION	lung cell differentiation	Cell differentiation			1.70213									1	0
GO_LUNG_MORPHOGENESIS	lung development	Tissue development											1.46627	1	0
GO_LYMPHOCYTE_ACTIVATION_INVOLVED_IN_IMMUNE_RESPONSE	leukocyte activation	Immune response											1.42758	1	0
GO_LYMPHOCYTE_DIFFERENTIATION	leukocyte differentiation	Cell differentiation											1.34944	1	0
GO_LYMPHOCYTE_MEDIATED_IMMUNITY	immune response	Immune response										1.51315		1	0
GO_MAINTENANCE_OF_LOCATION	maintenance of localization	Protein targeting											1.35432	1	0
GO_MALE_MEIOTIC_NUCLEAR_DIVISION												1.62407		1	0
GO_MAST_CELL_ACTIVATION	myeloid cell activation	Immune response							1.67238					1	0
GO_MATURATION_OF_LSU_RRNA				1.62067										1	0
GO_MEIOSIS_I_CELL_CYCLE_PROCESS												1.57447		1	0
GO_MEIOTIC_CELL_CYCLE_PROCESS			-1.44998									1.48961		1	1
GO_MEIOTIC_CHROMOSOME_SEGREGATION	chromosome segregation	Cell cycle	-1.47744									1.53048		1	1
GO_MELANIN_METABOLIC_PROCESS									1.66091					1	0
GO_MEMBRANE_REPOLARIZATION								1.60202						1	0
GO_MESENCHYMAL_CELL_DIFFERENTIATION	stem cell differentiation	Cell differentiation							1.43709					1	0
GO_MESENCHYME_DEVELOPMENT	mesenchyme development	Tissue development							1.39824					1	0
GO_MESENCHYME_MORPHOGENESIS	mesenchyme development	Tissue development			1.53793									1	0
GO_MESONEPHRIC_TUBULE_MORPHOGENESIS	kidney development	Tissue development											1.47679	1	0
GO_MESONEPHROS_DEVELOPMENT	kidney development	Tissue development											1.58603	1	0
GO_METANEPHRIC_NEPHRON_DEVELOPMENT	kidney development	Tissue development			1.84789									1	0
GO_METANEPHRIC_NEPHRON_MORPHOGENESIS	kidney development	Tissue development			1.60662									1	0
GO_METAPHASE_ANAPHASE_TRANSITION_OF_CELL_CYCLE			-1.63772									1.50815		1	1
GO_MICROTUBULE_CYTOSKELETON_ORGANIZATION_INVOLVED_IN_MITOSIS			-2.0285										1.38286	1	1
GO_MICROTUBULE_POLYMERIZATION	microtubule polymerization	Cytoskeleton organization							1.63916					1	0
GO_MICROTUBULE_POLYMERIZATION_OR_DEPOLYMERIZATION	microtubule polymerization	Cytoskeleton organization							1.57269					1	0
GO_MIDDLE_EAR_MORPHOGENESIS													1.5579	1	0
GO_MITOCHONDRIAL_ELECTRON_TRANSPORT_NADH_TO_UBIQUINONE				1.66071		-1.74743								1	1
GO_MITOTIC_CHROMOSOME_CONDENSATION													1.57928	1	0
GO_MITOTIC_CYTOKINESIS			-1.68752									1.53751		1	1
GO_MITOTIC_SPINDLE_ASSEMBLY	regulation of centrosome cycle	Cell cycle											1.45554	1	0
GO_MODIFICATION_OF_MORPHOLOGY_OR_PHYSIOLOGY_OF_OTHER_ORGANISM	HIV life cycle	Viral life cycle		1.51191										1	0
GO_MODIFICATION_OF_MORPHOLOGY_OR_PHYSIOLOGY_OF_OTHER_ORGANISM_INVOLVED_IN_SYMBIOTIC_INTERACTION				1.49275										1	0
GO_MONOSACCHARIDE_METABOLIC_PROCESS	glycolysis/gluconeogenesis	Cellular respiration											1.2932	1	0
GO_MONOVALENT_INORGANIC_ANION_HOMEOSTASIS					1.76934								-1.78304	1	1
GO_MONOVALENT_INORGANIC_CATION_TRANSPORT			1.56744											1	0
GO_MORPHOGENESIS_OF_A_BRANCHING_STRUCTURE	branching structure morphogenesis	Tissue development										-1.32374	1.54925	1	1
GO_MORPHOGENESIS_OF_AN_ENDOTHELIUM													1.57145	1	0
GO_MORPHOGENESIS_OF_AN_EPITHELIUM													1.35457	1	0
GO_MULTI_MULTICELLULAR_ORGANISM_PROCESS	maternal process	Embryonic development								1.43083				1	0
GO_MULTICELLULAR_ORGANISM_GROWTH											1.51353			1	0
GO_MUSCLE_CONTRACTION	muscle contraction	Tissue contraction	1.29245											1	0
GO_MUSCLE_HYPERTROPHY_IN_RESPONSE_TO_STRESS												1.77221		1	0
GO_MUSCLE_ORGAN_DEVELOPMENT	muscle development	Tissue development											1.34394	1	0
GO_MUSCLE_TISSUE_DEVELOPMENT	muscle development	Tissue development										-1.30753	1.28188	1	1
GO_MYELOID_CELL_DIFFERENTIATION	myeloid cell differentiation	Cell differentiation		1.28565										1	0
GO_MYELOID_LEUKOCYTE_CYTOKINE_PRODUCTION					1.53863									1	0
GO_MYELOID_LEUKOCYTE_DIFFERENTIATION	leukocyte differentiation	Cell differentiation					1.57797							1	0
GO_NATURAL_KILLER_CELL_MEDIATED_IMMUNITY												1.7072		1	0
GO_NCRNA_PROCESSING	ncRNA metabolism	RNA metabolism										1.34719		1	0
GO_NEGATIVE_REGULATION_OF_ALPHA_BETA_T_CELL_ACTIVATION					1.58358									1	0
GO_NEGATIVE_REGULATION_OF_ANIMAL_ORGAN_MORPHOGENESIS													1.5398	1	0
GO_NEGATIVE_REGULATION_OF_ATP_METABOLIC_PROCESS				1.59546										1	0
GO_NEGATIVE_REGULATION_OF_BIOMINERALIZATION					1.55916									1	0
GO_NEGATIVE_REGULATION_OF_CALCIUM_ION_TRANSPORT	regulation of ion transport	Ion transport			1.56182									1	0
GO_NEGATIVE_REGULATION_OF_CD4_POSITIVE_ALPHA_BETA_T_CELL_ACTIVATION					1.56125									1	0
GO_NEGATIVE_REGULATION_OF_CD4_POSITIVE_ALPHA_BETA_T_CELL_DIFFERENTIATION					1.56644									1	0
GO_NEGATIVE_REGULATION_OF_CELL_CYCLE_G1_S_PHASE_TRANSITION	regulation of cell cycle	Cell cycle											1.41161	1	0
GO_NEGATIVE_REGULATION_OF_CELL_CYCLE_PHASE_TRANSITION	regulation of cell cycle	Cell cycle	-1.51151										1.38098	1	1
GO_NEGATIVE_REGULATION_OF_CELL_CYCLE_PROCESS	regulation of cell cycle	Cell cycle	-1.49015										1.36899	1	1
GO_NEGATIVE_REGULATION_OF_CELL_JUNCTION_ASSEMBLY	regulation of cell junction organization	Membrane organization											1.70162	1	0
GO_NEGATIVE_REGULATION_OF_CHROMOSOME_ORGANIZATION			-1.53581										1.49927	1	1
GO_NEGATIVE_REGULATION_OF_COAGULATION	regulation of platelet activation & coagulation	Immune response						1.57478						1	0
GO_NEGATIVE_REGULATION_OF_CYTOKINE_PRODUCTION	regulation of cytokine production	Immune response		1.36508										1	0
GO_NEGATIVE_REGULATION_OF_DEFENSE_RESPONSE	regulation of inflammatory response	Immune response											1.35722	1	0
GO_NEGATIVE_REGULATION_OF_DNA_BIOSYNTHETIC_PROCESS	regulation of DNA synthesis	Cell cycle											1.69326	1	0
GO_NEGATIVE_REGULATION_OF_DNA_METABOLIC_PROCESS	regulation of DNA synthesis	Cell cycle											1.4949	1	0
GO_NEGATIVE_REGULATION_OF_DNA_REPLICATION	regulation of DNA synthesis	Cell cycle											1.48834	1	0
GO_NEGATIVE_REGULATION_OF_EPITHELIAL_CELL_MIGRATION	regulation of endothelial/epithelial cell migration	Cell migration								1.69956				1	0
GO_NEGATIVE_REGULATION_OF_EXTRINSIC_APOPTOTIC_SIGNALING_PATHWAY	regulation of apoptosis	Cell death							1.67345					1	0
GO_NEGATIVE_REGULATION_OF_GLUCOSE_TRANSMEMBRANE_TRANSPORT													1.62346	1	0
GO_NEGATIVE_REGULATION_OF_HYDROLASE_ACTIVITY			1.32659											1	0
GO_NEGATIVE_REGULATION_OF_I_KAPPAB_KINASE_NF_KAPPAB_SIGNALING	regulation of NF-kB signaling	Cell signaling							1.65289					1	0
GO_NEGATIVE_REGULATION_OF_INTERLEUKIN_8_PRODUCTION				1.71506										1	0
GO_NEGATIVE_REGULATION_OF_ION_TRANSMEMBRANE_TRANSPORT				1.48624										1	0
GO_NEGATIVE_REGULATION_OF_ION_TRANSPORT	regulation of ion transport	Ion transport		1.55623										1	0
GO_NEGATIVE_REGULATION_OF_JNK_CASCADE	regulation of JNK signaling	Cell signaling							1.72827					1	0
GO_NEGATIVE_REGULATION_OF_LEUKOCYTE_CHEMOTAXIS									1.78197					1	0
GO_NEGATIVE_REGULATION_OF_LEUKOCYTE_PROLIFERATION	regulation of leukocyte proliferation	Cell proliferation							1.62803					1	0
GO_NEGATIVE_REGULATION_OF_LIPID_CATABOLIC_PROCESS			1.72631											1	0
GO_NEGATIVE_REGULATION_OF_LIPID_LOCALIZATION			1.6606											1	0
GO_NEGATIVE_REGULATION_OF_LIPID_TRANSPORT	regulation of lipid transport	Transport	1.64246											1	0
GO_NEGATIVE_REGULATION_OF_LOCOMOTION	regulation of cell motility	Cell migration							1.42898					1	0
GO_NEGATIVE_REGULATION_OF_LYMPHOCYTE_MEDIATED_IMMUNITY	regulation of immune response	Immune response			1.56423									1	0
GO_NEGATIVE_REGULATION_OF_MAP_KINASE_ACTIVITY	regulation of MAPK signaling	Cell signaling							1.6637					1	0
GO_NEGATIVE_REGULATION_OF_MAPK_CASCADE									1.4738					1	0
GO_NEGATIVE_REGULATION_OF_MICROTUBULE_POLYMERIZATION_OR_DEPOLYMERIZATION													1.52176	1	0
GO_NEGATIVE_REGULATION_OF_MITOTIC_CELL_CYCLE	regulation of cell cycle	Cell cycle	-1.60275										1.33726	1	1
GO_NEGATIVE_REGULATION_OF_MULTI_ORGANISM_PROCESS	regulation of multi organism process	Viral life cycle		1.51757										1	0
GO_NEGATIVE_REGULATION_OF_MYOBLAST_DIFFERENTIATION	regulation of muscle cell differentiation	Cell differentiation											1.55807	1	0
GO_NEGATIVE_REGULATION_OF_NEURAL_PRECURSOR_CELL_PROLIFERATION	regulation of neural precursor cell proliferation	Cell proliferation							1.6567					1	0
GO_NEGATIVE_REGULATION_OF_NUCLEAR_DIVISION			-1.80995					1.52023						1	1
GO_NEGATIVE_REGULATION_OF_PHOSPHORUS_METABOLIC_PROCESS				1.30718										1	0
GO_NEGATIVE_REGULATION_OF_PHOSPHORYLATION				1.2783										1	0
GO_NEGATIVE_REGULATION_OF_PLATELET_ACTIVATION			1.67664											1	0
GO_NEGATIVE_REGULATION_OF_POTASSIUM_ION_TRANSPORT	regulation of ion transport	Ion transport			1.54767									1	0
GO_NEGATIVE_REGULATION_OF_PROTEIN_SERINE_THREONINE_KINASE_ACTIVITY	regulation of MAPK signaling	Cell signaling							1.57229					1	0
GO_NEGATIVE_REGULATION_OF_RESPONSE_TO_WOUNDING	regulation of inflammatory response	Immune response	1.60541											1	0
GO_NEGATIVE_REGULATION_OF_SIGNAL_TRANSDUCTION_IN_ABSENCE_OF_LIGAND	regulation of apoptosis	Cell death								1.93202				1	0
GO_NEGATIVE_REGULATION_OF_SMOOTH_MUSCLE_CELL_PROLIFERATION	regulation of muscle cell proliferation	Cell proliferation											1.56857	1	0
GO_NEGATIVE_REGULATION_OF_STRESS_ACTIVATED_PROTEIN_KINASE_SIGNALING_CASCADE	regulation of JNK signaling	Cell signaling							1.65683					1	0
GO_NEGATIVE_REGULATION_OF_STRIATED_MUSCLE_CELL_DIFFERENTIATION	regulation of muscle cell differentiation	Cell differentiation											1.51053	1	0
GO_NEGATIVE_REGULATION_OF_T_CELL_DIFFERENTIATION	regulation of leukocyte differentiation	Cell differentiation			1.50245									1	0
GO_NEGATIVE_REGULATION_OF_TELOMERE_MAINTENANCE													1.64599	1	0
GO_NEGATIVE_REGULATION_OF_TELOMERE_MAINTENANCE_VIA_TELOMERASE													1.57343	1	0
GO_NEGATIVE_REGULATION_OF_TELOMERE_MAINTENANCE_VIA_TELOMERE_LENGTHENING	regulation of telomere maintenance	Telomere maintenance											1.57486	1	0
GO_NEGATIVE_REGULATION_OF_TRANSMEMBRANE_TRANSPORT	regulation of ion transport	Ion transport		1.48813										1	0
GO_NEGATIVE_REGULATION_OF_VASCULAR_SMOOTH_MUSCLE_CELL_PROLIFERATION							1.80932							1	0
GO_NEGATIVE_REGULATION_OF_VASCULATURE_DEVELOPMENT	regulation of vasculature development	Tissue development		1.54819										1	0
GO_NEGATIVE_REGULATION_OF_VIRAL_GENOME_REPLICATION	regulation of viral life cycle	Viral life cycle			1.65038									1	0
GO_NEGATIVE_REGULATION_OF_VIRAL_LIFE_CYCLE					1.55366									1	0
GO_NEGATIVE_REGULATION_OF_VIRAL_TRANSCRIPTION	HIV life cycle	Viral life cycle											1.54161	1	0
GO_NEGATIVE_REGULATION_OF_WOUND_HEALING	regulation of platelet activation & coagulation	Immune response											1.42653	1	0
GO_NEPHRON_MORPHOGENESIS													1.48107	1	0
GO_NEPHRON_TUBULE_FORMATION													1.57196	1	0
GO_NEURAL_CREST_CELL_DIFFERENTIATION	stem cell differentiation	Cell differentiation							1.66981					1	0
GO_NEURAL_NUCLEUS_DEVELOPMENT	nervous system development	Tissue development			1.58902									1	0
GO_NEURON_FATE_COMMITMENT	neuron fate commitment	Cell differentiation											1.57188	1	0
GO_NEURON_PROJECTION_GUIDANCE	axon guidance	Cell communication	1.52016											1	0
GO_NEUROTRANSMITTER_METABOLIC_PROCESS	neurotransmitter metabolism	Biosynthesis & Metabolism	1.50435											1	0
GO_NEUROTRANSMITTER_REUPTAKE					1.57938									1	0
GO_NEUROTRANSMITTER_UPTAKE					1.59819									1	0
GO_NIK_NF_KAPPAB_SIGNALING	regulation of NF-kB signaling by proteasomal degradation	Cell signaling										1.53247		1	0
GO_NITRIC_OXIDE_MEDIATED_SIGNAL_TRANSDUCTION					1.67017									1	0
GO_NITRIC_OXIDE_SYNTHASE_BIOSYNTHETIC_PROCESS							1.75655							1	0
GO_NUCLEIC_ACID_PHOSPHODIESTER_BOND_HYDROLYSIS	RNA hydrolysis	RNA metabolism											1.31008	1	0
GO_NUCLEOSIDE_DIPHOSPHATE_METABOLIC_PROCESS	glycolysis/gluconeogenesis	Cellular respiration		1.42672										1	0
GO_NUCLEOSIDE_TRIPHOSPHATE_BIOSYNTHETIC_PROCESS	citric acid cycle & oxidative phosphorylation	Cellular respiration										1.53038		1	0
GO_NUCLEOSIDE_TRIPHOSPHATE_METABOLIC_PROCESS	citric acid cycle & oxidative phosphorylation	Cellular respiration										1.462		1	0
GO_NUCLEOTIDE_BINDING_DOMAIN_LEUCINE_RICH_REPEAT_CONTAINING_RECEPTOR_SIGNALING_PATHWAY									1.73858					1	0
GO_NUCLEOTIDE_PHOSPHORYLATION	glycolysis/gluconeogenesis	Cellular respiration		1.60812										1	0
GO_ODONTOGENESIS	tooth morphogenesis	Tissue development		1.5142										1	0
GO_ODONTOGENESIS_OF_DENTIN_CONTAINING_TOOTH	tooth morphogenesis	Tissue development		1.49956										1	0
GO_OLFACTORY_LOBE_DEVELOPMENT	nervous system development	Tissue development			1.68673									1	0
GO_OLIGODENDROCYTE_DEVELOPMENT	glial cell differentiation	Cell differentiation							1.79221					1	0
GO_OLIGODENDROCYTE_DIFFERENTIATION				-1.48674					1.63979					1	1
GO_ORGAN_GROWTH	organ growth	Tissue growth			1.46046									1	0
GO_ORGANELLE_FISSION			-1.77729									1.50636		1	1
GO_ORGANIC_HYDROXY_COMPOUND_METABOLIC_PROCESS					1.27764									1	0
GO_OSSIFICATION	bone development	Tissue development							1.36084					1	0
GO_OSTEOBLAST_DIFFERENTIATION	bone cell differentiation	Cell differentiation											1.34236	1	0
GO_OSTEOBLAST_PROLIFERATION										1.64142				1	0
GO_OUTFLOW_TRACT_SEPTUM_MORPHOGENESIS					1.54906									1	0
GO_OVULATION_CYCLE	circardian rhythmic process	Circardian process			1.64572									1	0
GO_OVULATION_CYCLE_PROCESS					1.54031									1	0
GO_PEPTIDE_SECRETION	peptide secretion	Cell signaling	1.26067											1	0
GO_PEPTIDYL_LYSINE_METHYLATION	protein methylation	Post-translational modification		1.42629										1	0
GO_PERIPHERAL_NERVOUS_SYSTEM_DEVELOPMENT	nervous system development	Tissue development											1.7757	1	0
GO_PHAGOSOME_ACIDIFICATION	phagosome acidification	Ion transport											1.54109	1	0
GO_PHARYNGEAL_SYSTEM_DEVELOPMENT													1.54632	1	0
GO_PHOSPHATIDYLGLYCEROL_METABOLIC_PROCESS	phospholipid metabolism	Biosynthesis & Metabolism			1.53539									1	0
GO_PHOTORECEPTOR_CELL_DIFFERENTIATION											1.76302			1	0
GO_PLASMINOGEN_ACTIVATION			1.81718											1	0
GO_PLATELET_ACTIVATION	platelet activation	Immune response		1.40927										1	0
GO_POSITIVE_REGULATION_OF_ACTIN_FILAMENT_POLYMERIZATION	regulation of actin polymerization	Cytoskeleton organization											1.43455	1	0
GO_POSITIVE_REGULATION_OF_ACUTE_INFLAMMATORY_RESPONSE	regulation of inflammatory response	Immune response											1.75095	1	0
GO_POSITIVE_REGULATION_OF_ANIMAL_ORGAN_MORPHOGENESIS													1.58281	1	0
GO_POSITIVE_REGULATION_OF_ANION_TRANSPORT	regulation of ion transport	Ion transport		1.65194										1	0
GO_POSITIVE_REGULATION_OF_BEHAVIOR									1.71639					1	0
GO_POSITIVE_REGULATION_OF_CALCIUM_ION_IMPORT	regulation of ion transport	Ion transport											1.54222	1	0
GO_POSITIVE_REGULATION_OF_CALCIUM_ION_TRANSPORT	regulation of ion transport	Ion transport											1.45698	1	0
GO_POSITIVE_REGULATION_OF_CALCIUM_ION_TRANSPORT_INTO_CYTOSOL	regulation of ion transport	Ion transport											1.4967	1	0
GO_POSITIVE_REGULATION_OF_CALCIUM_MEDIATED_SIGNALING													1.72452	1	0
GO_POSITIVE_REGULATION_OF_CARBOHYDRATE_METABOLIC_PROCESS	regulation of glycolysis/glyconeogenesis	Cellular respiration		1.51997										1	0
GO_POSITIVE_REGULATION_OF_CELL_ACTIVATION	regulation of cell activation	Cellular response											1.44293	1	0
GO_POSITIVE_REGULATION_OF_CELL_CELL_ADHESION													1.37862	1	0
GO_POSITIVE_REGULATION_OF_CELL_CYCLE_G2_M_PHASE_TRANSITION				1.58059										1	0
GO_POSITIVE_REGULATION_OF_CELL_CYCLE_PROCESS	regulation of cell cycle	Cell cycle	-1.74439										1.3344	1	1
GO_POSITIVE_REGULATION_OF_CELL_DIVISION	regulation of cell cycle	Cell cycle	-1.74483										1.55119	1	1
GO_POSITIVE_REGULATION_OF_CELL_JUNCTION_ASSEMBLY	regulation of cell junction organization	Membrane organization			1.50822									1	0
GO_POSITIVE_REGULATION_OF_CELLULAR_CARBOHYDRATE_METABOLIC_PROCESS				1.63773										1	0
GO_POSITIVE_REGULATION_OF_CHOLESTEROL_EFFLUX				1.75809										1	0
GO_POSITIVE_REGULATION_OF_CHROMOSOME_SEGREGATION	regulation of chromosome segregation	Cell cycle		1.59194										1	0
GO_POSITIVE_REGULATION_OF_CYTOKINE_BIOSYNTHETIC_PROCESS												1.51511		1	0
GO_POSITIVE_REGULATION_OF_CYTOKINE_SECRETION	regulation of cytokine secretion	Immune response											1.43618	1	0
GO_POSITIVE_REGULATION_OF_DEFENSE_RESPONSE				1.2564										1	0
GO_POSITIVE_REGULATION_OF_EMBRYONIC_DEVELOPMENT	regulation of embryonic development	Embryonic development											1.58134	1	0
GO_POSITIVE_REGULATION_OF_ENDOCYTOSIS	regulation of endocytosis	Endocytosis	1.67762											1	0
GO_POSITIVE_REGULATION_OF_EPITHELIAL_CELL_DIFFERENTIATION	regulation of endothelial/epithelial cell differentiation	Cell differentiation			1.69828									1	0
GO_POSITIVE_REGULATION_OF_EPITHELIAL_CELL_PROLIFERATION	regulation of endothelial/epithelial cell proliferation	Cell proliferation											1.42752	1	0
GO_POSITIVE_REGULATION_OF_ERK1_AND_ERK2_CASCADE	regulation of ERK signaling	Cell signaling											1.58942	1	0
GO_POSITIVE_REGULATION_OF_ERYTHROCYTE_DIFFERENTIATION	regulation of myeloid cell differentiation	Cell differentiation								1.70681				1	0
GO_POSITIVE_REGULATION_OF_FATTY_ACID_TRANSPORT				1.85858										1	0
GO_POSITIVE_REGULATION_OF_FILOPODIUM_ASSEMBLY	regulation of cell projection assembly	Membrane organization						1.55475						1	0
GO_POSITIVE_REGULATION_OF_GLIOGENESIS	regulation of glial cell differentiation	Cell differentiation											1.57593	1	0
GO_POSITIVE_REGULATION_OF_GLYCOGEN_METABOLIC_PROCESS													1.7957	1	0
GO_POSITIVE_REGULATION_OF_HEMOPOIESIS	regulation of hemopoiesis	Cell differentiation							1.48729					1	0
GO_POSITIVE_REGULATION_OF_INFLAMMATORY_RESPONSE	regulation of inflammatory response	Immune response											1.40617	1	0
GO_POSITIVE_REGULATION_OF_INTERLEUKIN_1_PRODUCTION	regulation of interleukin production	Immune response		-1.55063									1.45776	1	1
GO_POSITIVE_REGULATION_OF_INTERLEUKIN_6_PRODUCTION													1.43342	1	0
GO_POSITIVE_REGULATION_OF_INTERLEUKIN_6_SECRETION													1.5929	1	0
GO_POSITIVE_REGULATION_OF_ION_TRANSPORT	regulation of ion transport	Ion transport		1.33146										1	0
GO_POSITIVE_REGULATION_OF_KIDNEY_DEVELOPMENT	regulation of kidney development	Tissue development											1.66285	1	0
GO_POSITIVE_REGULATION_OF_LEUKOCYTE_CELL_CELL_ADHESION													1.46816	1	0
GO_POSITIVE_REGULATION_OF_LEUKOCYTE_MIGRATION	regulation of leukocyte migration	Cell migration		1.45721										1	0
GO_POSITIVE_REGULATION_OF_MICROTUBULE_POLYMERIZATION_OR_DEPOLYMERIZATION	regulation of microtubule polymerization	Cytoskeleton organization							1.97334					1	0
GO_POSITIVE_REGULATION_OF_MITOTIC_NUCLEAR_DIVISION	regulation of cell cycle	Cell cycle	-1.66414										1.56117	1	1
GO_POSITIVE_REGULATION_OF_MUSCLE_TISSUE_DEVELOPMENT													1.42829	1	0
GO_POSITIVE_REGULATION_OF_MYELINATION													1.61069	1	0
GO_POSITIVE_REGULATION_OF_MYELOID_LEUKOCYTE_CYTOKINE_PRODUCTION_INVOLVED_IN_IMMUNE_RESPONSE					1.58614									1	0
GO_POSITIVE_REGULATION_OF_NEUROBLAST_PROLIFERATION	regulation of neural precursor cell proliferation	Cell proliferation							1.6529					1	0
GO_POSITIVE_REGULATION_OF_NF_KAPPAB_TRANSCRIPTION_FACTOR_ACTIVITY				1.51896										1	0
GO_POSITIVE_REGULATION_OF_NITRIC_OXIDE_METABOLIC_PROCESS			1.61151											1	0
GO_POSITIVE_REGULATION_OF_NOTCH_SIGNALING_PATHWAY	regulation of Notch signaling	Cell signaling	1.53917											1	0
GO_POSITIVE_REGULATION_OF_NUCLEOTIDE_BIOSYNTHETIC_PROCESS					1.5657									1	0
GO_POSITIVE_REGULATION_OF_P38MAPK_CASCADE								1.55031						1	0
GO_POSITIVE_REGULATION_OF_PEPTIDE_SECRETION	regulation of peptide secretion	Protein targeting											1.31384	1	0
GO_POSITIVE_REGULATION_OF_PRI_MIRNA_TRANSCRIPTION_BY_RNA_POLYMERASE_II							1.74642							1	0
GO_POSITIVE_REGULATION_OF_PROTEIN_KINASE_B_SIGNALING	regulation of protein kinase signaling	Cell signaling											1.70303	1	0
GO_POSITIVE_REGULATION_OF_PROTEIN_LOCALIZATION_TO_CELL_SURFACE													1.56694	1	0
GO_POSITIVE_REGULATION_OF_PROTEIN_MATURATION													1.69249	1	0
GO_POSITIVE_REGULATION_OF_PROTEIN_POLYMERIZATION	regulation of protein polymerization	Protein structure							1.49746					1	0
GO_POSITIVE_REGULATION_OF_REACTIVE_OXYGEN_SPECIES_BIOSYNTHETIC_PROCESS	regulation of reactive oxygen species metabolism	Biosynthesis & Metabolism	1.67875											1	0
GO_POSITIVE_REGULATION_OF_RELEASE_OF_SEQUESTERED_CALCIUM_ION_INTO_CYTOSOL													1.50472	1	0
GO_POSITIVE_REGULATION_OF_RESPONSE_TO_OXIDATIVE_STRESS													1.61433	1	0
GO_POSITIVE_REGULATION_OF_SMALL_MOLECULE_METABOLIC_PROCESS				1.45379										1	0
GO_POSITIVE_REGULATION_OF_SMOOTHENED_SIGNALING_PATHWAY	regulation of smoothened signaling	Cell signaling	1.63706											1	0
GO_POSITIVE_REGULATION_OF_STEM_CELL_PROLIFERATION	regulation of stem cell proliferation	Cell proliferation							1.69004					1	0
GO_POSITIVE_REGULATION_OF_STEROID_METABOLIC_PROCESS	regulation of steroid metabolism	Biosynthesis & Metabolism											1.58631	1	0
GO_POSITIVE_REGULATION_OF_TELOMERASE_ACTIVITY	regulation of telomerase activity	Telomere maintenance											1.54195	1	0
GO_POSITIVE_REGULATION_OF_TOLL_LIKE_RECEPTOR_SIGNALING_PATHWAY				1.70249										1	0
GO_POSITIVE_REGULATION_OF_TRANSLATION													1.3981	1	0
GO_POSITIVE_REGULATION_OF_TRANSMEMBRANE_TRANSPORT	regulation of transmembrane transport	Transport		1.43527										1	0
GO_POSITIVE_REGULATION_OF_TRANSPORTER_ACTIVITY	regulation of transporter activity	Transport								1.47863				1	0
GO_POSITIVE_REGULATION_OF_VASCULAR_ENDOTHELIAL_GROWTH_FACTOR_RECEPTOR_SIGNALING_PATHWAY	regulation of VEGFR signaling	Cell signaling		1.64795										1	0
GO_POSITIVE_T_CELL_SELECTION	leukocyte activation	Immune response											1.5219	1	0
GO_POST_EMBRYONIC_DEVELOPMENT													1.5019	1	0
GO_POSTREPLICATION_REPAIR	DNA repair process	DNA repair										1.52005		1	0
GO_POSTSYNAPSE_ASSEMBLY			1.8399											1	0
GO_POSTSYNAPTIC_SIGNAL_TRANSDUCTION					1.6396									1	0
GO_POSTSYNAPTIC_SPECIALIZATION_ASSEMBLY			1.8648											1	0
GO_POSTSYNAPTIC_SPECIALIZATION_ORGANIZATION			1.78476											1	0
GO_POTASSIUM_ION_IMPORT_ACROSS_PLASMA_MEMBRANE			1.71681											1	0
GO_POTASSIUM_ION_TRANSPORT	ion transport	Ion transport	1.55244											1	0
GO_PRESYNAPSE_ORGANIZATION			1.85678											1	0
GO_PRI_MIRNA_TRANSCRIPTION_BY_RNA_POLYMERASE_II							1.85098							1	0
GO_PROSTAGLANDIN_TRANSPORT				1.65086										1	0
GO_PROTEIN_ACTIVATION_CASCADE	immune response	Immune response										1.76727		1	0
GO_PROTEIN_CONTAINING_COMPLEX_DISASSEMBLY								1.28919						1	0
GO_PROTEIN_CONTAINING_COMPLEX_REMODELING			1.63608											1	0
GO_PROTEIN_KINASE_B_SIGNALING													1.51932	1	0
GO_PROTEIN_LIPID_COMPLEX_SUBUNIT_ORGANIZATION	protein-lipid complex organization	Protein structure	1.59395											1	0
GO_PROTEIN_LOCALIZATION_TO_CHROMOSOME			-1.65539										1.56847	1	1
GO_PROTEIN_LOCALIZATION_TO_CHROMOSOME_TELOMERIC_REGION													1.52599	1	0
GO_PROTEIN_POLYMERIZATION	protein polymerization	Post-translational modification							1.38373					1	0
GO_PROTEIN_PROCESSING			1.40125											1	0
GO_PROTEIN_STABILIZATION				1.53075										1	0
GO_PROTON_TRANSMEMBRANE_TRANSPORT					1.4531									1	0
GO_PROXIMAL_DISTAL_PATTERN_FORMATION	embryonic development	Embryonic development											1.70537	1	0
GO_PULMONARY_VALVE_DEVELOPMENT					1.55921									1	0
GO_PULMONARY_VALVE_MORPHOGENESIS					1.63842									1	0
GO_PURINE_NUCLEOBASE_METABOLIC_PROCESS				1.61032										1	0
GO_PURINE_NUCLEOSIDE_TRIPHOSPHATE_METABOLIC_PROCESS												1.63536		1	0
GO_PURINERGIC_NUCLEOTIDE_RECEPTOR_SIGNALING_PATHWAY				1.71308										1	0
GO_PYRUVATE_METABOLIC_PROCESS	glycolysis/gluconeogenesis	Cellular respiration		1.44998										1	0
GO_REFLEX									1.79697					1	0
GO_REGIONALIZATION	embryonic development	Embryonic development							1.44349					1	0
GO_REGULATION_OF_ADENYLATE_CYCLASE_ACTIVITY	regulation of adenylate cyclase activity	Enzyme activity			1.57406									1	0
GO_REGULATION_OF_ALCOHOL_BIOSYNTHETIC_PROCESS	regulation of alcohol metabolism	Biosynthesis & Metabolism			1.5761									1	0
GO_REGULATION_OF_ANIMAL_ORGAN_MORPHOGENESIS													1.57466	1	0
GO_REGULATION_OF_ANION_TRANSPORT	regulation of ion transport	Ion transport		1.74051										1	0
GO_REGULATION_OF_ASTROCYTE_DIFFERENTIATION	regulation of glial cell differentiation	Cell differentiation											1.4921	1	0
GO_REGULATION_OF_ATP_METABOLIC_PROCESS				1.65354										1	0
GO_REGULATION_OF_B_CELL_MEDIATED_IMMUNITY	regulation of immune response	Immune response											1.53813	1	0
GO_REGULATION_OF_BLOOD_CIRCULATION	regulation of blood circulation	Body system process						1.35152						1	0
GO_REGULATION_OF_BONE_DEVELOPMENT													1.54595	1	0
GO_REGULATION_OF_CALCINEURIN_MEDIATED_SIGNALING								1.60785						1	0
GO_REGULATION_OF_CALCIUM_ION_IMPORT													1.46814	1	0
GO_REGULATION_OF_CAMP_MEDIATED_SIGNALING					1.6107									1	0
GO_REGULATION_OF_CARBOHYDRATE_METABOLIC_PROCESS	regulation of glycolysis/glyconeogenesis	Cellular respiration		1.37497										1	0
GO_REGULATION_OF_CARDIAC_MUSCLE_CELL_MEMBRANE_REPOLARIZATION	regulation of cardiac muscle cell conduction	Membrane potential						1.73427						1	0
GO_REGULATION_OF_CATION_CHANNEL_ACTIVITY	regulation of ion transport	Ion transport				1.48154								1	0
GO_REGULATION_OF_CELL_CELL_ADHESION	regulation of cell adhesion	Cell communication											1.27967	1	0
GO_REGULATION_OF_CELL_CYCLE_CHECKPOINT	regulation of cell cycle	Cell cycle											1.58795	1	0
GO_REGULATION_OF_CELL_DIVISION	regulation of cell cycle	Cell cycle	-1.61064										1.40525	1	1
GO_REGULATION_OF_CELL_MATRIX_ADHESION	regulation of cell adhesion	Cell communication									1.60288			1	0
GO_REGULATION_OF_CELL_MATURATION					1.64744									1	0
GO_REGULATION_OF_CELLULAR_AMINE_METABOLIC_PROCESS	regulation of amino acid metabolism	Biosynthesis & Metabolism		1.52066										1	0
GO_REGULATION_OF_CELLULAR_CARBOHYDRATE_METABOLIC_PROCESS				1.43159										1	0
GO_REGULATION_OF_CELLULAR_RESPONSE_TO_GROWTH_FACTOR_STIMULUS	regulation of response to growth factor	Cellular response	1.33794									-1.29444		1	1
GO_REGULATION_OF_CELLULAR_RESPONSE_TO_HEAT	regulation of response to temperature stimulus	Cellular response		1.58601										1	0
GO_REGULATION_OF_CELLULAR_RESPONSE_TO_INSULIN_STIMULUS			1.66221											1	0
GO_REGULATION_OF_CHEMOTAXIS	regulation of chemotaxis	Cell communication							1.48722					1	0
GO_REGULATION_OF_CHROMOSOME_ORGANIZATION	regulation of chromatin organization	Chromatin remodeling											1.34528	1	0
GO_REGULATION_OF_CHROMOSOME_SEGREGATION			-1.82579										1.41279	1	1
GO_REGULATION_OF_COAGULATION	regulation of platelet activation & coagulation	Immune response	1.52907											1	0
GO_REGULATION_OF_CYCLASE_ACTIVITY					1.59645									1	0
GO_REGULATION_OF_CYTOSKELETON_ORGANIZATION									1.29155					1	0
GO_REGULATION_OF_CYTOSOLIC_CALCIUM_ION_CONCENTRATION	regulation of calcium homeostasis	Ion transport		1.29911										1	0
GO_REGULATION_OF_DENDRITE_DEVELOPMENT	regulation of dendrite development	Cell maturation				1.47501								1	0
GO_REGULATION_OF_DEPHOSPHORYLATION				1.38146										1	0
GO_REGULATION_OF_DNA_BINDING_TRANSCRIPTION_FACTOR_ACTIVITY				1.52308										1	0
GO_REGULATION_OF_DNA_BIOSYNTHETIC_PROCESS	regulation of DNA synthesis	Cell cycle											1.5884	1	0
GO_REGULATION_OF_DNA_METABOLIC_PROCESS													1.3603	1	0
GO_REGULATION_OF_DOPAMINE_SECRETION	regulation of catecholamine secretion	Neurotransmission							1.69458					1	0
GO_REGULATION_OF_ENDOTHELIAL_CELL_CHEMOTAXIS													1.52906	1	0
GO_REGULATION_OF_ENDOTHELIAL_CELL_DIFFERENTIATION	regulation of endothelial/epithelial cell differentiation	Cell differentiation			1.51532									1	0
GO_REGULATION_OF_EPITHELIAL_CELL_DIFFERENTIATION	regulation of endothelial/epithelial cell differentiation	Cell differentiation							1.64324					1	0
GO_REGULATION_OF_EPITHELIAL_CELL_MIGRATION	regulation of endothelial/epithelial cell migration	Cell migration								1.43977				1	0
GO_REGULATION_OF_ERYTHROCYTE_DIFFERENTIATION	regulation of myeloid cell differentiation	Cell differentiation								1.65214				1	0
GO_REGULATION_OF_EXTRINSIC_APOPTOTIC_SIGNALING_PATHWAY	regulation of apoptosis	Cell death							1.63547					1	0
GO_REGULATION_OF_EXTRINSIC_APOPTOTIC_SIGNALING_PATHWAY_IN_ABSENCE_OF_LIGAND	regulation of apoptosis	Cell death								1.70662				1	0
GO_REGULATION_OF_FATTY_ACID_TRANSPORT	regulation of fatty acid transport	Transport		1.81973										1	0
GO_REGULATION_OF_GASTRULATION	regulation of embryonic development	Embryonic development											1.55827	1	0
GO_REGULATION_OF_GENERATION_OF_PRECURSOR_METABOLITES_AND_ENERGY	regulation of cellular respiration	Cellular respiration		1.43507										1	0
GO_REGULATION_OF_GLIOGENESIS	regulation of glial cell differentiation	Cell differentiation											1.52616	1	0
GO_REGULATION_OF_HEART_MORPHOGENESIS	regulation of heart development	Tissue development											1.50123	1	0
GO_REGULATION_OF_HETEROTYPIC_CELL_CELL_ADHESION													1.71812	1	0
GO_REGULATION_OF_HORMONE_SECRETION			1.34464											1	0
GO_REGULATION_OF_ICOSANOID_SECRETION				1.85594								-1.74162		1	1
GO_REGULATION_OF_INCLUSION_BODY_ASSEMBLY									1.80905					1	0
GO_REGULATION_OF_INFLAMMATORY_RESPONSE	regulation of inflammatory response	Immune response											1.41556	1	0
GO_REGULATION_OF_INTERLEUKIN_1_SECRETION	regulation of interleukin secretion	Immune response										-1.60992	1.5901	1	1
GO_REGULATION_OF_KERATINOCYTE_DIFFERENTIATION	regulation of keratinocyte differentiation	Cell differentiation		-1.67028	1.58953									1	1
GO_REGULATION_OF_KERATINOCYTE_PROLIFERATION	regulation of keratinocyte proliferation	Cell proliferation											1.76109	1	0
GO_REGULATION_OF_KIDNEY_DEVELOPMENT	regulation of kidney development	Tissue development											1.51597	1	0
GO_REGULATION_OF_LAMELLIPODIUM_ASSEMBLY	lamellipodium organization	Membrane organization		1.61443										1	0
GO_REGULATION_OF_LIPID_LOCALIZATION			1.49539											1	0
GO_REGULATION_OF_LIPID_TRANSPORT			1.68885			-1.61847								1	1
GO_REGULATION_OF_LIPOPOLYSACCHARIDE_MEDIATED_SIGNALING_PATHWAY				1.59198										1	0
GO_REGULATION_OF_LYMPHOCYTE_ACTIVATION													1.30443	1	0
GO_REGULATION_OF_LYMPHOCYTE_DIFFERENTIATION	regulation of leukocyte differentiation	Cell differentiation											1.36617	1	0
GO_REGULATION_OF_MACROPHAGE_MIGRATION									1.66361					1	0
GO_REGULATION_OF_MAST_CELL_ACTIVATION	regulation of leukocyte activation	Immune response							1.62704					1	0
GO_REGULATION_OF_MEMBRANE_POTENTIAL			1.27205											1	0
GO_REGULATION_OF_MEMBRANE_REPOLARIZATION	regulation of membrame potential	Membrane potential						1.61984						1	0
GO_REGULATION_OF_MESONEPHROS_DEVELOPMENT	regulation of kidney development	Tissue development											1.54649	1	0
GO_REGULATION_OF_METALLOPEPTIDASE_ACTIVITY									1.83369					1	0
GO_REGULATION_OF_MICROTUBULE_BASED_PROCESS	regulation of microtubule polymerization	Cytoskeleton organization							1.41122					1	0
GO_REGULATION_OF_MICROTUBULE_POLYMERIZATION	regulation of microtubule polymerization	Cytoskeleton organization							1.70122					1	0
GO_REGULATION_OF_MICROTUBULE_POLYMERIZATION_OR_DEPOLYMERIZATION	regulation of microtubule polymerization	Cytoskeleton organization							1.58797					1	0
GO_REGULATION_OF_MONOCYTE_CHEMOTAXIS									1.72109					1	0
GO_REGULATION_OF_MONOCYTE_DIFFERENTIATION			1.83273											1	0
GO_REGULATION_OF_MONOOXYGENASE_ACTIVITY	regulation of oxidoreductase activity	Enzyme activity								1.66913				1	0
GO_REGULATION_OF_MORPHOGENESIS_OF_A_BRANCHING_STRUCTURE	regulation of branching structure morphogenesis	Tissue development											1.50168	1	0
GO_REGULATION_OF_MORPHOGENESIS_OF_AN_EPITHELIUM													1.5481	1	0
GO_REGULATION_OF_MRNA_CATABOLIC_PROCESS				1.68323										1	0
GO_REGULATION_OF_MUSCLE_CONTRACTION	regulation of muscle contraction	Tissue contraction	1.47281											1	0
GO_REGULATION_OF_MYELINATION	regulation of myelination	Cell communication											1.54655	1	0
GO_REGULATION_OF_MYELOID_CELL_DIFFERENTIATION	regulation of myeloid cell differentiation	Cell differentiation								1.45874				1	0
GO_REGULATION_OF_MYELOID_LEUKOCYTE_DIFFERENTIATION	regulation of leukocyte differentiation	Cell differentiation					1.6137							1	0
GO_REGULATION_OF_NEUROINFLAMMATORY_RESPONSE													1.59462	1	0
GO_REGULATION_OF_NEUROTRANSMITTER_LEVELS	regulation of neurotransmission	Neurotransmission	1.46655											1	0
GO_REGULATION_OF_NITRIC_OXIDE_BIOSYNTHETIC_PROCESS	regulation of NO metabolism	Biosynthesis & Metabolism		1.60297										1	0
GO_REGULATION_OF_NON_CANONICAL_WNT_SIGNALING_PATHWAY	regulation of WNT signaling by proteasomal degradation	Cell signaling						1.72931						1	0
GO_REGULATION_OF_NUCLEASE_ACTIVITY	regulation of nuclease activity	Enzyme activity		1.77449										1	0
GO_REGULATION_OF_ORGANELLE_ASSEMBLY	regulation of organelle assembly	Organelle dynamics	1.41279											1	0
GO_REGULATION_OF_ORGANIC_ACID_TRANSPORT	regulation of organic acid transport	Transport		1.69748										1	0
GO_REGULATION_OF_OXIDATIVE_STRESS_INDUCED_INTRINSIC_APOPTOTIC_SIGNALING_PATHWAY	regulation of apoptosis	Cell death											1.53131	1	0
GO_REGULATION_OF_PHAGOCYTOSIS	regulation of phagocytosis	Endocytosis		1.52446										1	0
GO_REGULATION_OF_PHOSPHATASE_ACTIVITY				1.39501										1	0
GO_REGULATION_OF_PHOSPHOLIPASE_ACTIVITY	regulation of phospholipase activity	Enzyme activity										1.59451		1	0
GO_REGULATION_OF_PLASMA_LIPOPROTEIN_PARTICLE_LEVELS	regulation of lipoprotein homeostasis	Transport	1.5358											1	0
GO_REGULATION_OF_PLASMA_MEMBRANE_ORGANIZATION					1.48867									1	0
GO_REGULATION_OF_PLATELET_ACTIVATION	regulation of platelet activation & coagulation	Immune response	1.59573											1	0
GO_REGULATION_OF_POSITIVE_CHEMOTAXIS	regulation of chemotaxis	Cell communication							1.70663					1	0
GO_REGULATION_OF_POTASSIUM_ION_TRANSMEMBRANE_TRANSPORT				1.60769										1	0
GO_REGULATION_OF_POTASSIUM_ION_TRANSMEMBRANE_TRANSPORTER_ACTIVITY	regulation of ion transport	Ion transport						1.59879						1	0
GO_REGULATION_OF_POTASSIUM_ION_TRANSPORT	regulation of ion transport	Ion transport		1.57091										1	0
GO_REGULATION_OF_PRESYNAPSE_ORGANIZATION			1.657											1	0
GO_REGULATION_OF_PROTEIN_LOCALIZATION_TO_NUCLEUS	regulation of protein localization	Protein targeting		1.4049										1	0
GO_REGULATION_OF_PROTEIN_POLYMERIZATION	regulation of protein polymerization	Protein structure							1.4179					1	0
GO_REGULATION_OF_PROTEIN_STABILITY	regulation of protein stability	Protein structure		1.3913										1	0
GO_REGULATION_OF_REACTIVE_OXYGEN_SPECIES_BIOSYNTHETIC_PROCESS	regulation of reactive oxygen species metabolism	Biosynthesis & Metabolism		1.64659										1	0
GO_REGULATION_OF_RESPIRATORY_GASEOUS_EXCHANGE	regulation of respiratory gaseous exchange	Body system process	1.79189											1	0
GO_REGULATION_OF_RESPONSE_TO_DRUG					1.59799									1	0
GO_REGULATION_OF_RESPONSE_TO_WOUNDING	regulation of inflammatory response	Immune response	1.55381											1	0
GO_REGULATION_OF_SKELETAL_MUSCLE_CELL_DIFFERENTIATION													1.56529	1	0
GO_REGULATION_OF_SMOOTH_MUSCLE_CELL_DIFFERENTIATION	regulation of muscle cell differentiation	Cell differentiation					1.7211							1	0
GO_REGULATION_OF_SMOOTHENED_SIGNALING_PATHWAY	regulation of smoothened signaling	Cell signaling	1.54325											1	0
GO_REGULATION_OF_SPINDLE_ASSEMBLY									1.66384					1	0
GO_REGULATION_OF_STRIATED_MUSCLE_CELL_DIFFERENTIATION	regulation of muscle cell differentiation	Cell differentiation											1.44736	1	0
GO_REGULATION_OF_STRIATED_MUSCLE_CONTRACTION	regulation of muscle contraction	Tissue contraction	1.52376											1	0
GO_REGULATION_OF_SUPRAMOLECULAR_FIBER_ORGANIZATION									1.36554					1	0
GO_REGULATION_OF_SYNAPTIC_PLASTICITY	regulation of synaptic plasticity	Synaptic plasticity				1.46786								1	0
GO_REGULATION_OF_SYNAPTIC_TRANSMISSION_GABAERGIC	regulation of GABAergic synaptic transmission	Neurotransmission	1.61399											1	0
GO_REGULATION_OF_SYNAPTIC_VESICLE_RECYCLING						1.7192								1	0
GO_REGULATION_OF_SYSTEMIC_ARTERIAL_BLOOD_PRESSURE_BY_HORMONE	regulation of blood pressure	Body system process		1.65153										1	0
GO_REGULATION_OF_SYSTEMIC_ARTERIAL_BLOOD_PRESSURE_BY_RENIN_ANGIOTENSIN				1.64544										1	0
GO_REGULATION_OF_SYSTEMIC_ARTERIAL_BLOOD_PRESSURE_MEDIATED_BY_A_CHEMICAL_SIGNAL	regulation of blood pressure	Body system process		1.66982										1	0
GO_REGULATION_OF_T_CELL_ACTIVATION													1.34223	1	0
GO_REGULATION_OF_T_CELL_DIFFERENTIATION	regulation of leukocyte differentiation	Cell differentiation											1.47146	1	0
GO_REGULATION_OF_T_HELPER_CELL_DIFFERENTIATION					1.53815									1	0
GO_REGULATION_OF_TELOMERASE_ACTIVITY	regulation of telomerase activity	Telomere maintenance											1.72884	1	0
GO_REGULATION_OF_TELOMERE_MAINTENANCE	regulation of telomere maintenance	Telomere maintenance											1.47625	1	0
GO_REGULATION_OF_TELOMERE_MAINTENANCE_VIA_TELOMERE_LENGTHENING	regulation of telomere maintenance	Telomere maintenance											1.61275	1	0
GO_REGULATION_OF_THE_FORCE_OF_HEART_CONTRACTION	regulation of heart contraction	Tissue contraction			1.55087									1	0
GO_REGULATION_OF_TRANS_SYNAPTIC_SIGNALING			1.26525											1	0
GO_REGULATION_OF_TRANSMEMBRANE_RECEPTOR_PROTEIN_SERINE_THREONINE_KINASE_SIGNALING_PATHWAY	regulation of transmembrane receptor signaling	Cell signaling		1.43075										1	0
GO_REGULATION_OF_TRANSMEMBRANE_TRANSPORT				1.26205										1	0
GO_REGULATION_OF_TRANSPORTER_ACTIVITY	regulation of transporter activity	Transport			1.39096									1	0
GO_REGULATION_OF_UBIQUITIN_DEPENDENT_PROTEIN_CATABOLIC_PROCESS										1.50304				1	0
GO_REGULATION_OF_VASOCONSTRICTION	regulation of vasonconstriction	Tissue contraction		1.65157										1	0
GO_REGULATION_OF_VESICLE_MEDIATED_TRANSPORT			1.29386											1	0
GO_REGULATION_OF_VIRAL_GENOME_REPLICATION	HIV life cycle	Viral life cycle			1.69299									1	0
GO_REGULATION_OF_VIRAL_LIFE_CYCLE					1.49672									1	0
GO_REGULATION_OF_VIRAL_TRANSCRIPTION	HIV life cycle	Viral life cycle											1.42974	1	0
GO_REGULATION_OF_VOLTAGE_GATED_CALCIUM_CHANNEL_ACTIVITY	regulation of ion transport	Ion transport			1.71042		-1.92311							1	1
GO_REGULATION_OF_WOUND_HEALING			1.47268											1	0
GO_RENAL_SYSTEM_DEVELOPMENT										1.39818				1	0
GO_RENAL_SYSTEM_PROCESS	renal system process	Body system process			1.50799									1	0
GO_REPLICATION_FORK_PROCESSING													1.58734	1	0
GO_REPRODUCTIVE_SYSTEM_DEVELOPMENT	reproductive system development	Tissue development			1.34273									1	0
GO_RESPIRATORY_GASEOUS_EXCHANGE_BY_RESPIRATORY_SYSTEM			1.57081											1	0
GO_RESPONSE_TO_ACETYLCHOLINE					1.71102									1	0
GO_RESPONSE_TO_ACTIVITY												1.62857		1	0
GO_RESPONSE_TO_ALCOHOL									1.37334					1	0
GO_RESPONSE_TO_ANTIBIOTIC	response to antibiotic	Cellular response							1.54372					1	0
GO_RESPONSE_TO_CALCIUM_ION	response to ion	Cellular response							1.66452					1	0
GO_RESPONSE_TO_CARBOHYDRATE	response to carbohydrate	Cellular response											1.39846	1	0
GO_RESPONSE_TO_COPPER_ION	response to ion	Cellular response			1.56815									1	0
GO_RESPONSE_TO_CORTICOSTERONE	response to steroid	Cellular response							1.67442					1	0
GO_RESPONSE_TO_DIETARY_EXCESS						1.96085								1	0
GO_RESPONSE_TO_FATTY_ACID	response to fatty acid	Cellular response						1.47917						1	0
GO_RESPONSE_TO_INTERFERON_ALPHA	response to interferon	Cytokine signaling			1.74806									1	0
GO_RESPONSE_TO_INTERLEUKIN_12													1.47337	1	0
GO_RESPONSE_TO_INTERLEUKIN_6	response to interleukin	Cytokine signaling										1.63096		1	0
GO_RESPONSE_TO_INTERLEUKIN_7													1.67798	1	0
GO_RESPONSE_TO_LEUKEMIA_INHIBITORY_FACTOR				1.8008										1	0
GO_RESPONSE_TO_LIGHT_STIMULUS	response to light stimulus	Cellular response							1.35635					1	0
GO_RESPONSE_TO_METAL_ION	response to ion	Cellular response							1.38728					1	0
GO_RESPONSE_TO_NUTRIENT	response to nutrient	Cellular response											1.5746	1	0
GO_RESPONSE_TO_OXIDATIVE_STRESS									1.39976					1	0
GO_RESPONSE_TO_OXYGEN_LEVELS													1.38254	1	0
GO_RESPONSE_TO_PURINE_CONTAINING_COMPOUND	response to purine	Cellular response								1.54379				1	0
GO_RESPONSE_TO_REACTIVE_OXYGEN_SPECIES	response to oxidative stress	Cellular response							1.38024					1	0
GO_RESPONSE_TO_TRANSFORMING_GROWTH_FACTOR_BETA	TGF beta receptor signaling	Cell signaling							1.3753					1	0
GO_RESPONSE_TO_TUMOR_NECROSIS_FACTOR	regulation of TNF signaling by proteasomal degradation	Cell signaling											1.41008	1	0
GO_RESPONSE_TO_UV_B									1.74036					1	0
GO_RESPONSE_TO_VIRUS	response to virus	Immune response		1.35697										1	0
GO_RESPONSE_TO_VITAMIN	response to vitamin	Cellular response							1.67521					1	0
GO_RESPONSE_TO_XENOBIOTIC_STIMULUS	xenobiotic metabolism	Biosynthesis & Metabolism								1.469				1	0
GO_RETINOL_METABOLIC_PROCESS	vitamin metabolism	Biosynthesis & Metabolism			1.5817									1	0
GO_RIBONUCLEOSIDE_TRIPHOSPHATE_BIOSYNTHETIC_PROCESS	nucleic acid metabolism	Biosynthesis & Metabolism										1.5885		1	0
GO_RIBONUCLEOSIDE_TRIPHOSPHATE_METABOLIC_PROCESS												1.64392		1	0
GO_RIBOSOMAL_LARGE_SUBUNIT_ASSEMBLY	ribosome biogenesis	Gene expression											1.64311	1	0
GO_RIBOSOMAL_SMALL_SUBUNIT_ASSEMBLY	ribosome biogenesis	Gene expression								1.67886				1	0
GO_RNA_DEPENDENT_DNA_BIOSYNTHETIC_PROCESS	telomere maintenance	Telomere maintenance											1.58806	1	0
GO_RRNA_TRANSCRIPTION	ribosome biogenesis	Gene expression											1.50754	1	0
GO_SALIVARY_GLAND_DEVELOPMENT	salivary gland development	Tissue development											1.60829	1	0
GO_SCHWANN_CELL_DEVELOPMENT	glial cell differentiation	Cell differentiation											1.55	1	0
GO_SCHWANN_CELL_DIFFERENTIATION	glial cell differentiation	Cell differentiation											1.70645	1	0
GO_SECOND_MESSENGER_MEDIATED_SIGNALING	cyclic nucleotide-mediated signaling	Cell signaling			1.4917									1	0
GO_SECONDARY_METABOLIC_PROCESS	secondary metabolism	Biosynthesis & Metabolism			1.57954									1	0
GO_SENSORY_PERCEPTION					1.30429									1	0
GO_SEROTONIN_TRANSPORT				1.71978										1	0
GO_SERTOLI_CELL_DIFFERENTIATION												1.61389		1	0
GO_SEX_DIFFERENTIATION	reproductive system development	Tissue development			1.37626									1	0
GO_SIGNAL_RELEASE	signal release	Exocytosis	1.32973											1	0
GO_SIGNAL_TRANSDUCTION_IN_ABSENCE_OF_LIGAND	apoptosis	Cell death								1.56892				1	0
GO_SINGLE_FERTILIZATION	fertilization	Embryonic development		1.49491										1	0
GO_SKELETAL_MUSCLE_CONTRACTION	muscle contraction	Tissue contraction											1.48876	1	0
GO_SKELETAL_SYSTEM_DEVELOPMENT									1.28183					1	0
GO_SKIN_DEVELOPMENT	epidermis development	Tissue development			1.4315									1	0
GO_SMOOTH_MUSCLE_CELL_MIGRATION									1.60299					1	0
GO_SODIUM_ION_HOMEOSTASIS								1.55121						1	0
GO_SODIUM_ION_TRANSPORT	ion transport	Ion transport	1.54161									-1.37979		1	1
GO_SPECIFICATION_OF_ANIMAL_ORGAN_IDENTITY										1.71266				1	0
GO_SPERM_MOTILITY													1.42454	1	0
GO_SPINAL_CORD_DEVELOPMENT	nervous system development	Tissue development			1.46592									1	0
GO_SPINAL_CORD_PATTERNING	nervous system development	Tissue development			1.53506									1	0
GO_SPINDLE_ORGANIZATION			-1.86686									1.57194		1	1
GO_SPLEEN_DEVELOPMENT			1.71737											1	0
GO_STARTLE_RESPONSE	neuromuscular process	Body system process			1.60675									1	0
GO_STEM_CELL_DIFFERENTIATION	stem cell differentiation	Cell differentiation											1.41851	1	0
GO_STEROID_HORMONE_SECRETION					1.5755									1	0
GO_STRIATED_MUSCLE_ADAPTATION	muscle contraction	Tissue contraction										1.73536		1	0
GO_STRIATED_MUSCLE_CELL_DIFFERENTIATION	muscle cell differentiation	Cell differentiation											1.31714	1	0
GO_STRIATED_MUSCLE_CONTRACTION	muscle contraction	Tissue contraction	1.5308											1	0
GO_SUPEROXIDE_ANION_GENERATION													1.5072	1	0
GO_SYNAPSE_ASSEMBLY	synapse organization	Membrane organization	1.49952									-1.40801		1	1
GO_SYNAPTIC_MEMBRANE_ADHESION			1.87263											1	0
GO_SYNAPTIC_TRANSMISSION_DOPAMINERGIC					1.62025									1	0
GO_T_CELL_ACTIVATION_INVOLVED_IN_IMMUNE_RESPONSE	leukocyte activation	Immune response											1.51953	1	0
GO_T_CELL_DIFFERENTIATION	leukocyte differentiation	Cell differentiation											1.41248	1	0
GO_T_CELL_DIFFERENTIATION_IN_THYMUS					1.51161									1	0
GO_T_CELL_RECEPTOR_SIGNALING_PATHWAY	TCR signaling	Cell signaling										1.52634		1	0
GO_T_CELL_SELECTION	leukocyte activation	Immune response											1.58072	1	0
GO_T_HELPER_17_TYPE_IMMUNE_RESPONSE													1.68085	1	0
GO_TAXIS					1.27051									1	0
GO_TELENCEPHALON_DEVELOPMENT	nervous system development	Tissue development			1.37776									1	0
GO_TELOMERASE_RNA_LOCALIZATION													1.60847	1	0
GO_TELOMERE_MAINTENANCE_VIA_TELOMERE_LENGTHENING													1.65159	1	0
GO_TELOMERE_ORGANIZATION	telomere maintenance	Telomere maintenance											1.42987	1	0
GO_THYMIC_T_CELL_SELECTION													1.74234	1	0
GO_TISSUE_HOMEOSTASIS	cell number maintenance	Cell number				1.42403								1	0
GO_TRANSFORMING_GROWTH_FACTOR_BETA_PRODUCTION			1.74075											1	0
GO_TRANSFORMING_GROWTH_FACTOR_BETA_RECEPTOR_SIGNALING_PATHWAY	TGF beta receptor signaling	Cell signaling		1.40093										1	0
GO_TRANSMEMBRANE_RECEPTOR_PROTEIN_SERINE_THREONINE_KINASE_SIGNALING_PATHWAY	TGF beta receptor signaling	Cell signaling		1.39764										1	0
GO_TRIGLYCERIDE_METABOLIC_PROCESS			1.58079											1	0
GO_TUMOR_NECROSIS_FACTOR_MEDIATED_SIGNALING_PATHWAY	regulation of TNF signaling by proteasomal degradation	Cell signaling		1.39758										1	0
GO_TYPE_B_PANCREATIC_CELL_PROLIFERATION													1.64121	1	0
GO_UROGENITAL_SYSTEM_DEVELOPMENT										1.40266		-1.32032		1	1
GO_VASCULAR_ENDOTHELIAL_GROWTH_FACTOR_SIGNALING_PATHWAY													1.57502	1	0
GO_VENTRICULAR_CARDIAC_MUSCLE_TISSUE_DEVELOPMENT	heart development	Tissue development											1.62315	1	0
GO_VIRAL_GENOME_REPLICATION	viral life cycle	Viral life cycle			1.78172									1	0
GO_VIRAL_LIFE_CYCLE	viral life cycle	Viral life cycle			1.37055									1	0
GO_VIRAL_RNA_GENOME_REPLICATION					1.5505									1	0
GO_WOUND_HEALING_SPREADING_OF_EPIDERMAL_CELLS			1.61516											1	0
GO_XENOBIOTIC_TRANSPORT				1.7055										1	0
HALLMARK_ALLOGRAFT_REJECTION	allograft rejection	Immune response										1.44245		1	0
HALLMARK_ANDROGEN_RESPONSE									1.71654					1	0
HALLMARK_APOPTOSIS	apoptosis	Cell death											1.46476	1	0
HALLMARK_EPITHELIAL_MESENCHYMAL_TRANSITION									1.47614			-1.3737		1	1
HALLMARK_ESTROGEN_RESPONSE_EARLY	response to steroid	Cellular response											1.50288	1	0
HALLMARK_ESTROGEN_RESPONSE_LATE	response to steroid	Cellular response							1.43092					1	0
HALLMARK_GLYCOLYSIS													1.40551	1	0
HALLMARK_IL2_STAT5_SIGNALING	Interleukin signaling	Cell signaling											1.42773	1	0
HALLMARK_INFLAMMATORY_RESPONSE	inflammatory response	Immune response	1.46293											1	0
HALLMARK_KRAS_SIGNALING_DN						1.83732								1	0
HALLMARK_MITOTIC_SPINDLE			-1.73773										1.31452	1	1
HALLMARK_MTORC1_SIGNALING								1.35405						1	0
HALLMARK_OXIDATIVE_PHOSPHORYLATION	citric acid cycle & oxidative phosphorylation	Cellular respiration				-1.72504		1.33419						1	1
HALLMARK_P53_PATHWAY	p53 signaling	Cell signaling							1.60479					1	0
HALLMARK_TGF_BETA_SIGNALING	TGF beta receptor signaling	Cell signaling							1.60804					1	0
KEGG_CHEMOKINE_SIGNALING_PATHWAY	chemokine signaling	Cytokine signaling											1.59764	1	0
KEGG_CYTOKINE_CYTOKINE_RECEPTOR_INTERACTION	cytokine signaling	Cytokine signaling											1.53744	1	0
KEGG_CYTOSOLIC_DNA_SENSING_PATHWAY	cytosolic DNA sensing signaling	Cell signaling											1.77797	1	0
KEGG_DILATED_CARDIOMYOPATHY	cardiomyopathy	Disease	1.54506											1	0
KEGG_ECM_RECEPTOR_INTERACTION	cell-extracellular matrix interaction	Cell communication						1.59648						1	0
KEGG_GLYCEROPHOSPHOLIPID_METABOLISM	phospholipid metabolism	Biosynthesis & Metabolism			1.67866									1	0
KEGG_GLYCOSAMINOGLYCAN_BIOSYNTHESIS_HEPARAN_SULFATE	glycosaminoglycan metabolism	Biosynthesis & Metabolism	1.66448											1	0
KEGG_GRAFT_VERSUS_HOST_DISEASE													1.68649	1	0
KEGG_HEMATOPOIETIC_CELL_LINEAGE				1.48812										1	0
KEGG_HISTIDINE_METABOLISM					1.57975									1	0
KEGG_HOMOLOGOUS_RECOMBINATION	DNA recombination	Cell cycle											1.59437	1	0
KEGG_INTESTINAL_IMMUNE_NETWORK_FOR_IGA_PRODUCTION												1.69997		1	0
KEGG_LEUKOCYTE_TRANSENDOTHELIAL_MIGRATION					1.48313									1	0
KEGG_MAPK_SIGNALING_PATHWAY	MAPK signaling	Cell signaling							1.35172					1	0
KEGG_MATURITY_ONSET_DIABETES_OF_THE_YOUNG							1.7134							1	0
KEGG_NITROGEN_METABOLISM					1.53631									1	0
KEGG_NOTCH_SIGNALING_PATHWAY			1.51373											1	0
KEGG_P53_SIGNALING_PATHWAY			-1.75962										1.56199	1	1
KEGG_PROSTATE_CANCER	cancer	Disease											1.38895	1	0
KEGG_PROTEASOME	ubiquitin proteasome pathway	Degradation										1.55957		1	0
KEGG_RENIN_ANGIOTENSIN_SYSTEM				1.63538										1	0
KEGG_TRYPTOPHAN_METABOLISM			1.63311											1	0
REACTOME_ABC_FAMILY_PROTEINS_MEDIATED_TRANSPORT	ABC family proteins mediated transport	Transport											1.46986	1	0
REACTOME_AMINE_LIGAND_BINDING_RECEPTORS	GPCR signaling	Cell signaling			1.49625								-1.77405	1	1
REACTOME_AMYLOID_FIBER_FORMATION				1.86017										1	0
REACTOME_APC_C_CDH1_MEDIATED_DEGRADATION_OF_CDC20_AND_OTHER_APC_C_CDH1_TARGETED_PROTEINS_IN_LATE_MITOSIS_EARLY_G1	regulation of mitotic cell cycle by proteasomal degradation	Cell cycle										1.53542		1	0
REACTOME_ASSEMBLY_OF_THE_HIV_VIRION													1.63953	1	0
REACTOME_ASYMMETRIC_LOCALIZATION_OF_PCP_PROTEINS													1.47948	1	0
REACTOME_ATTENUATION_PHASE									1.91853					1	0
REACTOME_B_WICH_COMPLEX_POSITIVELY_REGULATES_RRNA_EXPRESSION													1.61109	1	0
REACTOME_BETA_CATENIN_PHOSPHORYLATION_CASCADE													1.52512	1	0
REACTOME_BILE_ACID_AND_BILE_SALT_METABOLISM						1.95431								1	0
REACTOME_BUDDING_AND_MATURATION_OF_HIV_VIRION													1.52559	1	0
REACTOME_C_TYPE_LECTIN_RECEPTORS_CLRS												1.58867		1	0
REACTOME_CARDIAC_CONDUCTION			1.46567											1	0
REACTOME_CELLULAR_RESPONSE_TO_HYPOXIA				1.58351										1	0
REACTOME_CHOLESTEROL_BIOSYNTHESIS	lipid metabolism	Biosynthesis & Metabolism		-2.00341	1.57858									1	1
REACTOME_CHROMOSOME_MAINTENANCE			-1.93905									1.48385		1	1
REACTOME_CIRCADIAN_CLOCK				1.52705										1	0
REACTOME_CLASS_A_1_RHODOPSIN_LIKE_RECEPTORS													1.4491	1	0
REACTOME_CONDENSATION_OF_PROPHASE_CHROMOSOMES													1.63054	1	0
REACTOME_CONSTITUTIVE_SIGNALING_BY_ABERRANT_PI3K_IN_CANCER													1.64435	1	0
REACTOME_CONSTITUTIVE_SIGNALING_BY_LIGAND_RESPONSIVE_EGFR_CANCER_VARIANTS													1.49621	1	0
REACTOME_COPI_INDEPENDENT_GOLGI_TO_ER_RETROGRADE_TRAFFIC									1.67744					1	0
REACTOME_CROSS_PRESENTATION_OF_SOLUBLE_EXOGENOUS_ANTIGENS_ENDOSOMES	antigen processing & presentation	Immune response										1.60166		1	0
REACTOME_CYCLIN_A_B1_B2_ASSOCIATED_EVENTS_DURING_G2_M_TRANSITION													1.71599	1	0
REACTOME_CYCLIN_A_CDK2_ASSOCIATED_EVENTS_AT_S_PHASE_ENTRY													1.63792	1	0
REACTOME_CYTOCHROME_P450_ARRANGED_BY_SUBSTRATE_TYPE			1.74077											1	0
REACTOME_DDX58_IFIH1_MEDIATED_INDUCTION_OF_INTERFERON_ALPHA_BETA												1.57726		1	0
REACTOME_DEFECTIVE_CFTR_CAUSES_CYSTIC_FIBROSIS													1.44601	1	0
REACTOME_DEGRADATION_OF_BETA_CATENIN_BY_THE_DESTRUCTION_COMPLEX													1.54786	1	0
REACTOME_DEGRADATION_OF_GLI1_BY_THE_PROTEASOME				1.6943										1	0
REACTOME_DEPOLYMERISATION_OF_THE_NUCLEAR_LAMINA													1.52215	1	0
REACTOME_DNA_DAMAGE_BYPASS				1.71921										1	0
REACTOME_DNA_DAMAGE_TELOMERE_STRESS_INDUCED_SENESCENCE													1.69832	1	0
REACTOME_DOWNREGULATION_OF_ERBB2_SIGNALING													1.70425	1	0
REACTOME_DUAL_INCISION_IN_GG_NER													1.491	1	0
REACTOME_E3_UBIQUITIN_LIGASES_UBIQUITINATE_TARGET_PROTEINS												1.53778		1	0
REACTOME_ECM_PROTEOGLYCANS			1.61036											1	0
REACTOME_EGFR_DOWNREGULATION	regulation of ErbB signaling	Cell signaling											1.4829	1	0
REACTOME_ESTROGEN_DEPENDENT_GENE_EXPRESSION									1.68722					1	0
REACTOME_EXTRACELLULAR_MATRIX_ORGANIZATION	extracellular matrix organization	Extracellular matrix organization	1.38259									-1.44152		1	1
REACTOME_FACTORS_INVOLVED_IN_MEGAKARYOCYTE_DEVELOPMENT_AND_PLATELET_PRODUCTION	myeloid cell differentiation	Cell differentiation											1.44756	1	0
REACTOME_FC_EPSILON_RECEPTOR_FCERI_SIGNALING												1.60231		1	0
REACTOME_FCERI_MEDIATED_NF_KB_ACTIVATION												1.69998		1	0
REACTOME_FLT3_SIGNALING													1.35425	1	0
REACTOME_FORMATION_OF_THE_CORNIFIED_ENVELOPE													1.72111	1	0
REACTOME_FOXO_MEDIATED_TRANSCRIPTION			1.61836											1	0
REACTOME_G_ALPHA_I_SIGNALLING_EVENTS	GPCR signaling	Cell signaling						1.36419						1	0
REACTOME_GENE_AND_PROTEIN_EXPRESSION_BY_JAK_STAT_SIGNALING_AFTER_INTERLEUKIN_12_STIMULATION													1.66502	1	0
REACTOME_GENERATION_OF_SECOND_MESSENGER_MOLECULES	generation of second messenger molecules	Cell signaling								1.87272				1	0
REACTOME_GLUTATHIONE_CONJUGATION	xenobiotic metabolism	Biosynthesis & Metabolism			1.61747									1	0
REACTOME_GPCR_LIGAND_BINDING	GPCR signaling	Cell signaling											1.38724	1	0
REACTOME_HCMV_INFECTION												1.53714		1	0
REACTOME_HEDGEHOG_ON_STATE				1.49678										1	0
REACTOME_HEPARAN_SULFATE_HEPARIN_HS_GAG_METABOLISM	glycosaminoglycan metabolism	Biosynthesis & Metabolism	1.70074											1	0
REACTOME_HS_GAG_BIOSYNTHESIS			1.62373											1	0
REACTOME_HSF1_ACTIVATION									1.92478					1	0
REACTOME_HSF1_DEPENDENT_TRANSACTIVATION									1.92896					1	0
REACTOME_INFECTION_WITH_MYCOBACTERIUM_TUBERCULOSIS													1.52263	1	0
REACTOME_INTERFERON_GAMMA_SIGNALING	Interferon signaling	Cytokine signaling		1.65788										1	0
REACTOME_INTERLEUKIN_1_SIGNALING												1.62891		1	0
REACTOME_INTERLEUKIN_10_SIGNALING													1.7321	1	0
REACTOME_INTERLEUKIN_12_FAMILY_SIGNALING													1.47762	1	0
REACTOME_INTERLEUKIN_12_SIGNALING													1.58589	1	0
REACTOME_INTERLEUKIN_20_FAMILY_SIGNALING				1.78149										1	0
REACTOME_INTERLEUKIN_4_AND_INTERLEUKIN_13_SIGNALING													1.62777	1	0
REACTOME_INTERLEUKIN_6_FAMILY_SIGNALING				1.62113										1	0
REACTOME_INTRACELLULAR_SIGNALING_BY_SECOND_MESSENGERS													1.4399	1	0
REACTOME_INTRAFLAGELLAR_TRANSPORT													1.565	1	0
REACTOME_KERATINIZATION													1.72111	1	0
REACTOME_LATE_ENDOSOMAL_MICROAUTOPHAGY													1.62127	1	0
REACTOME_MAPK_FAMILY_SIGNALING_CASCADES													1.45924	1	0
REACTOME_METABOLISM_OF_POLYAMINES				1.5108										1	0
REACTOME_MHC_CLASS_II_ANTIGEN_PRESENTATION			-1.62044									1.58035		1	1
REACTOME_MITOTIC_G1_PHASE_AND_G1_S_TRANSITION			-1.5911										1.60376	1	1
REACTOME_MITOTIC_PROPHASE												1.46314		1	0
REACTOME_MUSCLE_CONTRACTION	muscle contraction	Tissue contraction	1.43513											1	0
REACTOME_MYD88_INDEPENDENT_TLR4_CASCADE												1.483		1	0
REACTOME_NEDDYLATION												1.35752		1	0
REACTOME_NEGATIVE_REGULATION_OF_THE_PI3K_AKT_NETWORK													1.63278	1	0
REACTOME_NEGATIVE_REGULATORS_OF_DDX58_IFIH1_SIGNALING				1.75512										1	0
REACTOME_NEURONAL_SYSTEM	neurotransmission	Neurotransmission	1.37783											1	0
REACTOME_NR1H2_AND_NR1H3_MEDIATED_SIGNALING			1.78077											1	0
REACTOME_NR1H3_NR1H2_REGULATE_GENE_EXPRESSION_LINKED_TO_CHOLESTEROL_TRANSPORT_AND_EFFLUX			1.67834											1	0
REACTOME_NUCLEAR_ENVELOPE_NE_REASSEMBLY												1.61087		1	0
REACTOME_NUCLEAR_EVENTS_KINASE_AND_TRANSCRIPTION_FACTOR_ACTIVATION	protein kinase signaling	Cell signaling							1.56569					1	0
REACTOME_NUCLEAR_RECEPTOR_TRANSCRIPTION_PATHWAY	Nuclear receptor transcription pathway	Cell signaling	1.56911											1	0
REACTOME_PEPTIDE_LIGAND_BINDING_RECEPTORS	GPCR signaling	Cell signaling											1.5273	1	0
REACTOME_PHASE_I_FUNCTIONALIZATION_OF_COMPOUNDS			1.57577											1	0
REACTOME_PHOSPHOLIPID_METABOLISM	phospholipid metabolism	Biosynthesis & Metabolism				1.36802								1	0
REACTOME_PI3K_AKT_SIGNALING_IN_CANCER													1.68579	1	0
REACTOME_PI3K_EVENTS_IN_ERBB2_SIGNALING	ErbB signaling	Cell signaling											1.70817	1	0
REACTOME_PLATELET_ACTIVATION_SIGNALING_AND_AGGREGATION	platelet activation	Immune response		1.32949										1	0
REACTOME_PLATELET_CALCIUM_HOMEOSTASIS													1.50296	1	0
REACTOME_POLO_LIKE_KINASE_MEDIATED_EVENTS													1.64684	1	0
REACTOME_POST_CHAPERONIN_TUBULIN_FOLDING_PATHWAY	chaperone-mediated protein folding	Protein structure											1.5379	1	0
REACTOME_POTASSIUM_CHANNELS	ion transport	Ion transport										1.75959		1	0
REACTOME_PRC2_METHYLATES_HISTONES_AND_DNA				1.68345										1	0
REACTOME_PROGRAMMED_CELL_DEATH													1.38737	1	0
REACTOME_PROTEIN_FOLDING	chaperone-mediated protein folding	Protein structure										1.51177		1	0
REACTOME_PROTEIN_UBIQUITINATION												1.68614		1	0
REACTOME_PTEN_REGULATION				1.4198										1	0
REACTOME_PURINERGIC_SIGNALING_IN_LEISHMANIASIS_INFECTION				1.67472										1	0
REACTOME_RECEPTOR_TYPE_TYROSINE_PROTEIN_PHOSPHATASES			1.66156											1	0
REACTOME_RECOGNITION_OF_DNA_DAMAGE_BY_PCNA_CONTAINING_REPLICATION_COMPLEX													1.47488	1	0
REACTOME_REGULATION_OF_INSULIN_LIKE_GROWTH_FACTOR_IGF_TRANSPORT_AND_UPTAKE_BY_INSULIN_LIKE_GROWTH_FACTOR_BINDING_PROTEINS_IGFBPS			1.77523											1	0
REACTOME_REGULATION_OF_RUNX2_EXPRESSION_AND_ACTIVITY												1.59563		1	0
REACTOME_REGULATION_OF_TNFR1_SIGNALING													1.59546	1	0
REACTOME_REPRODUCTION												1.4618		1	0
REACTOME_RESPONSE_OF_MTB_TO_PHAGOCYTOSIS													1.55703	1	0
REACTOME_RHO_GTPASES_ACTIVATE_FORMINS			-2.22509									1.50176		1	1
REACTOME_ROLE_OF_PHOSPHOLIPIDS_IN_PHAGOCYTOSIS								1.55947						1	0
REACTOME_RORA_ACTIVATES_GENE_EXPRESSION			1.72628											1	0
REACTOME_ROS_AND_RNS_PRODUCTION_IN_PHAGOCYTES													1.60046	1	0
REACTOME_RRNA_MODIFICATION_IN_THE_NUCLEUS_AND_CYTOSOL													1.43282	1	0
REACTOME_RUNX1_REGULATES_TRANSCRIPTION_OF_GENES_INVOLVED_IN_DIFFERENTIATION_OF_HSCS												1.52033		1	0
REACTOME_SENESCENCE_ASSOCIATED_SECRETORY_PHENOTYPE_SASP									1.71944					1	0
REACTOME_SHC1_EVENTS_IN_ERBB2_SIGNALING													1.5746	1	0
REACTOME_SIGNALING_BY_ERBB2													1.57006	1	0
REACTOME_SIGNALING_BY_GPCR					1.26877									1	0
REACTOME_SIGNALING_BY_HEDGEHOG												1.47848		1	0
REACTOME_SIGNALING_BY_INSULIN_RECEPTOR	Insulin receptor recycling	Cell signaling											1.43198	1	0
REACTOME_SIGNALING_BY_NOTCH	Notch signaling	Cell signaling										1.37039		1	0
REACTOME_SIGNALING_BY_NTRKS					1.48561									1	0
REACTOME_SIGNALING_BY_PTK6													1.49262	1	0
REACTOME_SIGNALING_BY_WNT	regulation of WNT signaling by proteasomal degradation	Cell signaling											1.36558	1	0
REACTOME_SNRNP_ASSEMBLY												1.50759		1	0
REACTOME_STIMULI_SENSING_CHANNELS										1.59341				1	0
REACTOME_SUMOYLATION_OF_DNA_REPLICATION_PROTEINS			-1.64592									1.54608		1	1
REACTOME_SYNTHESIS_OF_BILE_ACIDS_AND_BILE_SALTS						1.92917								1	0
REACTOME_TCF_DEPENDENT_SIGNALING_IN_RESPONSE_TO_WNT													1.51174	1	0
REACTOME_TERMINATION_OF_TRANSLESION_DNA_SYNTHESIS				1.78977										1	0
REACTOME_TICAM1_RIP1_MEDIATED_IKK_COMPLEX_RECRUITMENT												1.6031		1	0
REACTOME_TIGHT_JUNCTION_INTERACTIONS					1.54543									1	0
REACTOME_TNFR1_INDUCED_NFKAPPAB_SIGNALING_PATHWAY													1.47529	1	0
REACTOME_TOLL_LIKE_RECEPTOR_CASCADES												1.42829		1	0
REACTOME_TP53_REGULATES_TRANSCRIPTION_OF_CELL_CYCLE_GENES													1.46747	1	0
REACTOME_TRANSCRIPTIONAL_ACTIVITY_OF_SMAD2_SMAD3_SMAD4_HETEROTRIMER	TGF beta receptor signaling	Cell signaling							1.67954					1	0
REACTOME_TRANSLESION_SYNTHESIS_BY_POLH				1.67945										1	0
REACTOME_TRANSLESION_SYNTHESIS_BY_Y_FAMILY_DNA_POLYMERASES_BYPASSES_LESIONS_ON_DNA_TEMPLATE				1.69819										1	0
REACTOME_UB_SPECIFIC_PROCESSING_PROTEASES												1.37817		1	0
BIOCARTA_NUCLEARRS_PATHWAY												-1.73491		0	1
GO_ACTIVATION_OF_PROTEIN_KINASE_A_ACTIVITY	protein kinase signaling	Cell signaling		-1.81169										0	1
GO_ANIMAL_ORGAN_MATURATION				-1.67861										0	1
GO_AORTA_DEVELOPMENT	vasculature development	Tissue development										-1.51691		0	1
GO_ASSOCIATIVE_LEARNING	learning, memory & cognition	Behavior											-1.51646	0	1
GO_BASEMENT_MEMBRANE_ORGANIZATION										-1.85197				0	1
GO_BONE_MATURATION				-1.64656										0	1
GO_C4_DICARBOXYLATE_TRANSPORT												-1.876		0	1
GO_CELL_CYCLE_CHECKPOINT	cell cycle checkpoint	Cell cycle	-1.65117											0	1
GO_CELL_CYCLE_G1_S_PHASE_TRANSITION	regulation of cell cycle	Cell cycle	-1.47901											0	1
GO_CELL_DIFFERENTIATION_INVOLVED_IN_EMBRYONIC_PLACENTA_DEVELOPMENT	placenta development	Tissue development							-1.8261					0	1
GO_CELL_VOLUME_HOMEOSTASIS												-1.61505		0	1
GO_CELLULAR_RESPONSE_TO_GLUCAGON_STIMULUS				-1.72416										0	1
GO_CELLULAR_RESPONSE_TO_GROWTH_HORMONE_STIMULUS			-1.91929	-1.68287			-2.19505		-1.95185	-2.29508		-2.15494	-2.44923	0	7
GO_CELLULAR_RESPONSE_TO_LIPOPROTEIN_PARTICLE_STIMULUS												-1.75094		0	1
GO_CENTROMERE_COMPLEX_ASSEMBLY	chromatin remodeling	Chromatin remodeling	-1.76048											0	1
GO_CHROMATIN_REMODELING_AT_CENTROMERE			-1.98894											0	1
GO_CHROMOSOME_LOCALIZATION	chromosome segregation	Cell cycle	-2.13335											0	1
GO_CHROMOSOME_SEPARATION	chromosome segregation	Cell cycle	-1.74997											0	1
GO_COLLAGEN_FIBRIL_ORGANIZATION	extracellular matrix organization	Extracellular matrix organization										-1.46835		0	1
GO_COPULATION							-1.84824		-1.74695					0	2
GO_DENDRITIC_SPINE_MORPHOGENESIS													-1.64993	0	1
GO_DEOXYRIBONUCLEOTIDE_METABOLIC_PROCESS			-1.93682											0	1
GO_DNA_INTEGRITY_CHECKPOINT	cell cycle checkpoint	Cell cycle	-1.47784											0	1
GO_DNA_REPLICATION_INDEPENDENT_NUCLEOSOME_ORGANIZATION			-1.89207											0	1
GO_EMBRYONIC_EYE_MORPHOGENESIS	eye development	Tissue development										-1.63714		0	1
GO_EMBRYONIC_ORGAN_MORPHOGENESIS	embryonic development	Embryonic development										-1.35306		0	1
GO_ESTABLISHMENT_OF_EPITHELIAL_CELL_POLARITY													-1.8529	0	1
GO_ESTABLISHMENT_OF_LOCALIZATION_IN_CELL			-1.25581											0	1
GO_ESTABLISHMENT_OF_ORGANELLE_LOCALIZATION			-1.3508											0	1
GO_EXOCYTIC_PROCESS													-1.4174	0	1
GO_FLUID_TRANSPORT	fluid transport	Transport											-1.7521	0	1
GO_GLUTAMATE_SECRETION	glutamate secretion	Neurotransmission					-1.92999							0	1
GO_GLYCOSYLATION	protein glycosylation	Post-translational modification											-1.34016	0	1
GO_HEPARAN_SULFATE_PROTEOGLYCAN_BIOSYNTHETIC_PROCESS	glycosaminoglycan metabolism	Biosynthesis & Metabolism										-1.64036		0	1
GO_HEPARAN_SULFATE_PROTEOGLYCAN_METABOLIC_PROCESS	glycosaminoglycan metabolism	Biosynthesis & Metabolism										-1.90656		0	1
GO_HISTONE_EXCHANGE			-1.8552											0	1
GO_INOSITOL_TRISPHOSPHATE_METABOLIC_PROCESS												-1.76325		0	1
GO_INSULIN_LIKE_GROWTH_FACTOR_RECEPTOR_SIGNALING_PATHWAY												-1.8797		0	1
GO_IONOTROPIC_GLUTAMATE_RECEPTOR_SIGNALING_PATHWAY	glutamatergic neurotransmission	Neurotransmission								-1.77088				0	1
GO_MEIOTIC_CHROMOSOME_SEPARATION									-1.9124					0	1
GO_MEMBRANE_FUSION	membrane fusion	Organelle dynamics											-1.45985	0	1
GO_METAPHASE_PLATE_CONGRESSION	chromosome congression	Cell cycle	-2.14705											0	1
GO_MICROTUBULE_ORGANIZING_CENTER_ORGANIZATION	centrosome cycle	Cell cycle	-1.63742											0	1
GO_MICROVILLUS_ASSEMBLY				-1.84118										0	1
GO_MICROVILLUS_ORGANIZATION	microvillus organization	Membrane organization		-1.71101										0	1
GO_MITOCHONDRIAL_TRANSLATIONAL_TERMINATION			-1.50268											0	1
GO_MITOTIC_CELL_CYCLE_CHECKPOINT	cell cycle checkpoint	Cell cycle	-1.69988											0	1
GO_MITOTIC_METAPHASE_PLATE_CONGRESSION			-1.99302											0	1
GO_MUCOPOLYSACCHARIDE_METABOLIC_PROCESS	glycosaminoglycan metabolism	Biosynthesis & Metabolism										-1.44972		0	1
GO_MULTI_ORGANISM_BEHAVIOR	multi organism behavior	Behavior										-1.75993		0	1
GO_NADH_DEHYDROGENASE_COMPLEX_ASSEMBLY						-1.78623								0	1
GO_NEGATIVE_REGULATION_OF_AXON_EXTENSION	regulation of axonogenesis	Cell maturation											-1.5646	0	1
GO_NEGATIVE_REGULATION_OF_COLD_INDUCED_THERMOGENESIS												-1.70858		0	1
GO_NEGATIVE_REGULATION_OF_DENDRITE_DEVELOPMENT	regulation of dendrite development	Cell maturation										-1.80447		0	1
GO_NEGATIVE_REGULATION_OF_INTERLEUKIN_10_PRODUCTION				-1.8889										0	1
GO_NEGATIVE_REGULATION_OF_MUSCLE_TISSUE_DEVELOPMENT	regulation of muscle development	Tissue development										-1.53907		0	1
GO_NEGATIVE_REGULATION_OF_NERVOUS_SYSTEM_PROCESS				-1.56797								-1.68437		0	2
GO_NEGATIVE_REGULATION_OF_ORGANELLE_ORGANIZATION			-1.35145											0	1
GO_NEGATIVE_REGULATION_OF_OSTEOCLAST_DIFFERENTIATION	regulation of bone cell differentiation	Cell differentiation										-1.80845		0	1
GO_NEGATIVE_REGULATION_OF_PLASMA_MEMBRANE_BOUNDED_CELL_PROJECTION_ASSEMBLY				-1.74079										0	1
GO_NEGATIVE_REGULATION_OF_PROTEIN_LOCALIZATION_TO_MEMBRANE													-1.70871	0	1
GO_NEGATIVE_REGULATION_OF_SYNAPSE_ORGANIZATION												-1.67067		0	1
GO_NEUROMUSCULAR_SYNAPTIC_TRANSMISSION												-1.75238		0	1
GO_NEURON_PROJECTION_ORGANIZATION													-1.72694	0	1
GO_NEUROPEPTIDE_SIGNALING_PATHWAY	GPCR signaling	Cell signaling											-1.7672	0	1
GO_NEUROTRANSMITTER_TRANSPORT	neurotransmitter transport	Neurotransmission											-1.38079	0	1
GO_NOREPINEPHRINE_TRANSPORT													-1.81359	0	1
GO_NUCLEOSOME_ORGANIZATION			-1.48771											0	1
GO_O_GLYCAN_PROCESSING	protein glycosylation	Post-translational modification											-1.51741	0	1
GO_ORGANIC_ACID_TRANSPORT	organic acid transport	Transport							-1.34266					0	1
GO_ORGANIC_ANION_TRANSPORT	ion transport	Ion transport							-1.27613					0	1
GO_OVULATION													-1.67087	0	1
GO_PARASYMPATHETIC_NERVOUS_SYSTEM_DEVELOPMENT												-1.65132		0	1
GO_PEPTIDYL_ASPARAGINE_MODIFICATION	peptidyl-asparagine modification	Post-translational modification											-1.57647	0	1
GO_PEPTIDYL_TYROSINE_MODIFICATION	protein phosphorylation	Post-translational modification	-1.3028									-1.29481	-1.27993	0	3
GO_POSITIVE_REGULATION_OF_AMINO_ACID_TRANSPORT							-1.90945							0	1
GO_POSITIVE_REGULATION_OF_BLOOD_CIRCULATION	regulation of blood circulation	Body system process							-1.58249					0	1
GO_POSITIVE_REGULATION_OF_CATION_CHANNEL_ACTIVITY	regulation of ion transport	Ion transport											-1.43307	0	1
GO_POSITIVE_REGULATION_OF_CELL_CYCLE	regulation of cell cycle	Cell cycle	-1.57841											0	1
GO_POSITIVE_REGULATION_OF_CELL_CYCLE_PHASE_TRANSITION	regulation of cell cycle	Cell cycle	-1.83424											0	1
GO_POSITIVE_REGULATION_OF_CYTOKINESIS	regulation of cell cycle	Cell cycle	-1.87512											0	1
GO_POSITIVE_REGULATION_OF_GROWTH	regulation of growth	Tissue growth	-1.46455									-1.55675	-1.44995	0	3
GO_POSITIVE_REGULATION_OF_INTERLEUKIN_1_SECRETION	regulation of interleukin secretion	Immune response		-1.5854										0	1
GO_POSITIVE_REGULATION_OF_MAP_KINASE_ACTIVITY	regulation of MAPK signaling	Cell signaling	-1.48045											0	1
GO_POSITIVE_REGULATION_OF_MITOTIC_CELL_CYCLE	regulation of cell cycle	Cell cycle	-1.64647											0	1
GO_POSITIVE_REGULATION_OF_MULTICELLULAR_ORGANISM_GROWTH	regulation of growth	Tissue growth											-1.72644	0	1
GO_POSITIVE_REGULATION_OF_PEPTIDYL_THREONINE_PHOSPHORYLATION	regulation of protein phosphorylation	Post-translational modification										-1.65436		0	1
GO_POSITIVE_REGULATION_OF_PEPTIDYL_TYROSINE_PHOSPHORYLATION	regulation of protein phosphorylation	Post-translational modification	-1.49966									-1.40434	-1.63206	0	3
GO_POSITIVE_REGULATION_OF_PROTEIN_SERINE_THREONINE_KINASE_ACTIVITY			-1.46744											0	1
GO_POSITIVE_REGULATION_OF_RECEPTOR_SIGNALING_PATHWAY_VIA_STAT			-1.82538	-1.61159			-2.10442			-2.12397		-1.61723	-1.62428	0	6
GO_POSITIVE_REGULATION_OF_T_CELL_MIGRATION												-1.79017		0	1
GO_POSITIVE_REGULATION_OF_TYROSINE_PHOSPHORYLATION_OF_STAT_PROTEIN			-2.01419	-1.80296			-2.1476		-1.63089	-2.28294		-1.76801	-2.07326	0	7
GO_PROSTATE_GLAND_DEVELOPMENT												-1.69135		0	1
GO_PROSTATE_GLAND_MORPHOGENESIS	reproductive system development	Tissue development										-1.65908		0	1
GO_PROTEIN_DEMANNOSYLATION				-1.57836										0	1
GO_PROTEIN_HYDROXYLATION												-1.64407		0	1
GO_PROTEIN_KINASE_C_SIGNALING							-2.05361			-1.82329				0	2
GO_PROTEIN_LOCALIZATION_TO_CHROMOSOME_CENTROMERIC_REGION			-1.98038											0	1
GO_PROTEIN_LOCALIZATION_TO_KINETOCHORE			-1.93642											0	1
GO_PROTEIN_PALMITOYLATION	protein palmitoylation	Post-translational modification		-1.64254										0	1
GO_PURINERGIC_RECEPTOR_SIGNALING_PATHWAY	GPCR signaling	Cell signaling										-1.59972		0	1
GO_PYRIMIDINE_DEOXYRIBONUCLEOTIDE_METABOLIC_PROCESS	pyrimidine metabolism	Biosynthesis & Metabolism	-1.72747											0	1
GO_RECEPTOR_SIGNALING_PATHWAY_VIA_STAT			-1.4916	-1.4694									-1.6122	0	3
GO_REGULATION_OF_ANIMAL_ORGAN_FORMATION												-1.80048		0	1
GO_REGULATION_OF_B_CELL_DIFFERENTIATION	regulation of leukocyte differentiation	Cell differentiation			-1.71836									0	1
GO_REGULATION_OF_BONE_REMODELING	regulation of bone remodeling	Tissue remodeling							-1.64042					0	1
GO_REGULATION_OF_CELL_CYCLE_G1_S_PHASE_TRANSITION	regulation of cell cycle	Cell cycle	-1.5337											0	1
GO_REGULATION_OF_CELL_CYCLE_PHASE_TRANSITION			-1.61282											0	1
GO_REGULATION_OF_CENTROSOME_CYCLE	regulation of centrosome cycle	Cell cycle	-1.53691											0	1
GO_REGULATION_OF_CHOLESTEROL_METABOLIC_PROCESS	regulation of lipid metabolism	Biosynthesis & Metabolism		-1.50625										0	1
GO_REGULATION_OF_CHROMOSOME_SEPARATION			-1.63832											0	1
GO_REGULATION_OF_CYCLIN_DEPENDENT_PROTEIN_KINASE_ACTIVITY	regulation of CDK activity	Cell cycle	-1.50824											0	1
GO_REGULATION_OF_CYTOKINESIS	regulation of cell cycle	Cell cycle	-1.71619											0	1
GO_REGULATION_OF_EPIDERMAL_CELL_DIFFERENTIATION	regulation of epidermal cell differentiation	Cell differentiation		-1.70464										0	1
GO_REGULATION_OF_EPIDERMIS_DEVELOPMENT	regulation of epidermis development	Tissue development		-1.50829										0	1
GO_REGULATION_OF_EPITHELIAL_CELL_DIFFERENTIATION_INVOLVED_IN_KIDNEY_DEVELOPMENT				-1.83697										0	1
GO_REGULATION_OF_INSULIN_LIKE_GROWTH_FACTOR_RECEPTOR_SIGNALING_PATHWAY												-1.77078		0	1
GO_REGULATION_OF_MAP_KINASE_ACTIVITY			-1.33104											0	1
GO_REGULATION_OF_NEURONAL_SYNAPTIC_PLASTICITY	regulation of synaptic plasticity	Synaptic plasticity					-2.0008							0	1
GO_REGULATION_OF_NUCLEAR_DIVISION			-1.77162											0	1
GO_REGULATION_OF_PEPTIDYL_TYROSINE_PHOSPHORYLATION	regulation of protein phosphorylation	Post-translational modification	-1.41344	-1.35831								-1.34152	-1.4374	0	4
GO_REGULATION_OF_PROTEIN_SERINE_THREONINE_KINASE_ACTIVITY			-1.40652											0	1
GO_REGULATION_OF_RECEPTOR_SIGNALING_PATHWAY_VIA_STAT			-1.68831	-1.596									-1.66686	0	3
GO_REGULATION_OF_REPRODUCTIVE_PROCESS	regulation of reproductive process	Body system process	-1.51713											0	1
GO_REGULATION_OF_SISTER_CHROMATID_SEGREGATION			-1.53285											0	1
GO_REGULATION_OF_SODIUM_ION_TRANSPORT	regulation of ion transport	Ion transport										-1.40578		0	1
GO_REGULATION_OF_SYNAPSE_ASSEMBLY	regulation of synapse organization	Membrane organization										-1.44752		0	1
GO_REGULATION_OF_SYNAPTIC_TRANSMISSION_GLUTAMATERGIC	regulation of glutamatergic synaptic transmission	Neurotransmission					-2.04109							0	1
GO_REGULATION_OF_TISSUE_REMODELING	regulation of tissue remodeling	Tissue remodeling							-1.55874					0	1
GO_RELEASE_OF_CYTOCHROME_C_FROM_MITOCHONDRIA	apoptotic mitochondrial changes	Cell death		-1.65379										0	1
GO_RESPIRATORY_ELECTRON_TRANSPORT_CHAIN						-1.76721								0	1
GO_RESPONSE_TO_ACIDIC_PH									-1.85049					0	1
GO_RESPONSE_TO_CATECHOLAMINE													-1.47166	0	1
GO_RESPONSE_TO_DOPAMINE													-1.42499	0	1
GO_RESPONSE_TO_EXTRACELLULAR_STIMULUS												-1.24628		0	1
GO_RESPONSE_TO_GROWTH_HORMONE	Growth hormone signaling	Cell signaling	-1.88958	-1.73826			-2.22168		-1.78422	-2.25377		-1.8227	-2.29437	0	7
GO_RESPONSE_TO_LITHIUM_ION	response to ion	Cellular response		-1.65167										0	1
GO_RESPONSE_TO_PAIN	response to pain	Sensory perception				-1.97072								0	1
GO_SEROTONIN_RECEPTOR_SIGNALING_PATHWAY													-1.91074	0	1
GO_SIGNAL_TRANSDUCTION_INVOLVED_IN_CELL_CYCLE_CHECKPOINT			-1.4848											0	1
GO_SNRNA_3_END_PROCESSING				-1.78294										0	1
GO_SNRNA_METABOLIC_PROCESS	snRNA metabolism	RNA metabolism		-1.59245										0	1
GO_SNRNA_PROCESSING	snRNA metabolism	RNA metabolism		-1.81953										0	1
GO_SPINDLE_LOCALIZATION	spindle localization	Cell cycle	-1.6946											0	1
GO_STRIATED_MUSCLE_CELL_PROLIFERATION												-1.51339		0	1
GO_T_CELL_CHEMOTAXIS												-1.62368		0	1
GO_THYMOCYTE_APOPTOTIC_PROCESS			-1.70206											0	1
GO_TRABECULA_FORMATION	heart development	Tissue development											-1.77667	0	1
GO_TRANSITION_METAL_ION_TRANSPORT	ion transport	Ion transport							-1.67207					0	1
GO_TRANSLATIONAL_ELONGATION	translation	Gene expression	-1.60522											0	1
GO_TRANSLATIONAL_TERMINATION	translation	Gene expression	-1.5268											0	1
GO_TYROSINE_PHOSPHORYLATION_OF_STAT_PROTEIN			-2.00365	-1.75929			-2.13047		-1.54828	-2.18709		-1.65459	-2.02284	0	7
GO_VESICLE_DOCKING	vesicle fusion	Exocytosis											-1.47838	0	1
GO_VESICLE_MEDIATED_TRANSPORT_IN_SYNAPSE													-1.30426	0	1
KEGG_CELL_CYCLE	regulation of cell cycle	Cell cycle	-1.70881											0	1
KEGG_JAK_STAT_SIGNALING_PATHWAY	JAK/STAT signaling	Cell signaling										-1.45363		0	1
KEGG_LINOLEIC_ACID_METABOLISM				-1.73274										0	1
KEGG_N_GLYCAN_BIOSYNTHESIS	protein glycosylation	Post-translational modification											-1.50541	0	1
KEGG_PRIMARY_IMMUNODEFICIENCY	primary immunodeficiency	Immune response								-1.91314				0	1
KEGG_PYRIMIDINE_METABOLISM	pyrimidine metabolism	Biosynthesis & Metabolism				-1.69657								0	1
KEGG_STEROID_BIOSYNTHESIS				-1.8371										0	1
KEGG_TERPENOID_BACKBONE_BIOSYNTHESIS				-1.64889										0	1
REACTOME_APC_C_CDC20_MEDIATED_DEGRADATION_OF_CYCLIN_B	regulation of mitotic cell cycle by proteasomal degradation	Cell cycle	-1.70867											0	1
REACTOME_AURKA_ACTIVATION_BY_TPX2			-1.57094											0	1
REACTOME_BASE_EXCISION_REPAIR	base excision repair	DNA repair	-1.61727											0	1
REACTOME_BASE_EXCISION_REPAIR_AP_SITE_FORMATION			-1.7211											0	1
REACTOME_BETA_DEFENSINS				-1.95364										0	1
REACTOME_CELL_CELL_JUNCTION_ORGANIZATION	cell junction organization	Membrane organization				-1.6705								0	1
REACTOME_COMPLEX_I_BIOGENESIS						-1.83539								0	1
REACTOME_DEFENSINS				-1.88382										0	1
REACTOME_DEGRADATION_OF_THE_EXTRACELLULAR_MATRIX												-1.55226		0	1
REACTOME_DEPOSITION_OF_NEW_CENPA_CONTAINING_NUCLEOSOMES_AT_THE_CENTROMERE	nucleosome assembly	Cell cycle	-1.99991											0	1
REACTOME_ELASTIC_FIBRE_FORMATION												-1.78196		0	1
REACTOME_G2_M_DNA_DAMAGE_CHECKPOINT			-1.57681											0	1
REACTOME_GLYCOSAMINOGLYCAN_METABOLISM	glycosaminoglycan metabolism	Biosynthesis & Metabolism										-1.51547		0	1
REACTOME_GROWTH_HORMONE_RECEPTOR_SIGNALING	Growth hormone signaling	Cell signaling	-1.83013				-2.00879			-2.02999		-1.73402	-1.94157	0	5
REACTOME_HDR_THROUGH_HOMOLOGOUS_RECOMBINATION_HRR			-1.49302											0	1
REACTOME_INTERCONVERSION_OF_NUCLEOTIDE_DI_AND_TRIPHOSPHATES			-1.77536											0	1
REACTOME_METABOLISM_OF_VITAMINS_AND_COFACTORS	vitamin metabolism	Biosynthesis & Metabolism										-1.38719		0	1
REACTOME_MITOCHONDRIAL_PROTEIN_IMPORT	mitrochondrial protein transport	Protein targeting				-1.62223								0	1
REACTOME_MITOTIC_SPINDLE_CHECKPOINT			-2.41165											0	1
REACTOME_MOLECULES_ASSOCIATED_WITH_ELASTIC_FIBRES												-1.62629		0	1
REACTOME_NCAM_SIGNALING_FOR_NEURITE_OUT_GROWTH	NCAM1 interactions	Cell communication										-1.63645		0	1
REACTOME_NCAM1_INTERACTIONS	NCAM1 interactions	Cell communication										-1.97848		0	1
REACTOME_NEPHRIN_FAMILY_INTERACTIONS												-1.68235		0	1
REACTOME_O_LINKED_GLYCOSYLATION_OF_MUCINS	protein glycosylation	Post-translational modification											-1.50334	0	1
REACTOME_PEPTIDE_HORMONE_METABOLISM													-1.85329	0	1
REACTOME_PHOSPHORYLATION_OF_THE_APC_C	regulation of mitotic cell cycle by proteasomal degradation	Cell cycle	-1.80333											0	1
REACTOME_PROLACTIN_RECEPTOR_SIGNALING			-2.00806				-2.11598		-1.89859	-1.92113		-1.81857	-2.14102	0	6
REACTOME_RESPIRATORY_ELECTRON_TRANSPORT	citric acid cycle & oxidative phosphorylation	Cellular respiration				-1.8509								0	1
REACTOME_RHO_GTPASE_EFFECTORS			-1.9534											0	1
REACTOME_SIGNALING_BY_RHO_GTPASES			-1.6832											0	1
REACTOME_SLC_MEDIATED_TRANSMEMBRANE_TRANSPORT	SLC-mediated transmembrane transport	Transport							-1.45373					0	1
REACTOME_SYNDECAN_INTERACTIONS													-1.66948	0	1
REACTOME_SYNTHESIS_SECRETION_AND_DEACYLATION_OF_GHRELIN													-1.76518	0	1
REACTOME_THE_CITRIC_ACID_TCA_CYCLE_AND_RESPIRATORY_ELECTRON_TRANSPORT						-1.62753								0	1
REACTOME_TNFS_BIND_THEIR_PHYSIOLOGICAL_RECEPTORS					-1.91747									0	1

## Sheet: Aging
GSEA_Term	Pathway	Process	OPC	OLG	ARP	ASC	EPC	CPC	NRP	ImmN	GABA	NendC	EC	PC	VSMC	ABC	MG	NEUT	up	down
REACTOME_RRNA_PROCESSING			-1.63701	2.29942	1.59764	1.55082	1.52678		-1.56347	-1.85371	1.97308		2.04661	2.09267	1.83953	1.58923	1.92029		10	3
KEGG_RIBOSOME	ribosome biogenesis	Gene expression	-1.66633	2.56787	2.10477		1.73242		-1.77978	-2.18835	2.32747		2.13442	2.39766	2.17533	1.61215	2.12359		9	3
REACTOME_EUKARYOTIC_TRANSLATION_ELONGATION			-1.77412	2.58731	2.16007		1.7352		-1.68307	-2.18045	2.27112		2.09493	2.38998	2.18541	1.64704	2.05977		9	3
REACTOME_EUKARYOTIC_TRANSLATION_INITIATION			-1.75055	2.54773	2.08455		1.67844		-1.65268	-1.99166	2.31698		2.15841	2.39578	2.07275	1.53122	2.07886		9	3
REACTOME_INFLUENZA_INFECTION			-1.51156	2.32381	1.73869		1.54597		-1.52157	-1.93585	2.12046		1.95755	2.15747	1.86345	1.6317	1.84834		9	3
GO_COTRANSLATIONAL_PROTEIN_TARGETING_TO_MEMBRANE			-1.51406	2.3563	2.01214				-1.73052	-2.19207	2.26807		2.03252	2.35086	2.17933	1.46713	2.00447		8	3
GO_DEFENSE_RESPONSE_TO_VIRUS	response to virus	Immune response	1.34898	1.50669		1.90546	1.93538	1.50543			1.3681			1.36944			1.60224		8	0
GO_ESTABLISHMENT_OF_PROTEIN_LOCALIZATION_TO_ENDOPLASMIC_RETICULUM	protein localization to ER	Protein targeting	-1.46547	2.26765	2.06596				-1.7905	-2.10462	2.24439		1.8877	2.29535	2.0543	1.50097	1.99319		8	3
GO_NUCLEAR_TRANSCRIBED_MRNA_CATABOLIC_PROCESS_NONSENSE_MEDIATED_DECAY	mRNA metabolism	RNA metabolism	-1.45848	2.37744	1.91866				-1.57505	-2.06608	2.18928		2.0765	2.22279	2.05559	1.53766	2.04162		8	3
GO_POSITIVE_REGULATION_OF_CYTOKINE_PRODUCTION	regulation of cytokine production	Immune response	1.41382	1.32755		1.45743	1.38678						1.37559	1.31498		1.35431	1.56918		8	0
GO_PROTEIN_LOCALIZATION_TO_ENDOPLASMIC_RETICULUM	protein localization to ER	Protein targeting		2.10225	1.83806				-1.47074	-2.056	2.11261		1.78223	2.25439	1.95646	1.52873	1.91388		8	2
GO_RIBOSOME_BIOGENESIS	ribosome biogenesis	Gene expression	-1.6293	1.57989		1.57913				-1.37791	1.66567		1.69696	1.51765	1.34686	1.61485	1.67218		8	2
GO_RNA_CATABOLIC_PROCESS	RNA metabolism	RNA metabolism	-1.29615	1.96226		1.48328			-1.41006	-1.4525	1.88599		1.73396	1.7907	1.55215	1.42091	1.48119		8	3
GO_RRNA_METABOLIC_PROCESS	rRNA metabolism	RNA metabolism	-1.50068	1.6467		1.54324				-1.3244	1.68565		1.68064	1.43769	1.4437	1.52542	1.52766		8	2
GO_TRANSLATIONAL_INITIATION	translation	Gene expression	-1.49488	2.2027	1.93513				-1.4984	-1.80615	2.14042		1.92201	2.21097	1.88579	1.50436	1.77804		8	3
GO_VIRAL_GENE_EXPRESSION			-1.33501	2.20521	1.60276				-1.51701	-1.86518	1.99252		1.70419	1.96582	1.63626	1.58839	1.88551		8	3
HALLMARK_INTERFERON_GAMMA_RESPONSE	response to interferon	Cytokine signaling	1.72227	1.91379		1.83585	1.99311	1.43891						1.49695		1.51654	1.96067		8	0
HALLMARK_TNFA_SIGNALING_VIA_NFKB	TNF signaling	Cell signaling		1.4948			1.5245	1.41522				-1.45242	2.10502	1.90919	1.39244	1.67418	1.55383		8	1
REACTOME_NONSENSE_MEDIATED_DECAY_NMD			-1.49888	2.55482	1.98015				-1.58418	-2.1025	2.28634		2.09672	2.30052	2.10576	1.55051	1.94727		8	3
REACTOME_RESPONSE_OF_EIF2AK4_GCN2_TO_AMINO_ACID_DEFICIENCY			-1.59378	2.55481	2.05557		1.6425		-1.74905	-2.1774	2.32979		2.19163	2.44787	2.16445		2.02744		8	3
REACTOME_SELENOAMINO_ACID_METABOLISM				2.41407	1.91448				-1.60281	-2.06741	2.30054		2.09938	2.30468	1.97971	1.48283	1.99015		8	2
REACTOME_SRP_DEPENDENT_COTRANSLATIONAL_PROTEIN_TARGETING_TO_MEMBRANE	translation	Gene expression	-1.49154	2.52568	1.90454				-1.71637	-2.08473	2.22402		2.03788	2.26066	2.1292	1.48461	1.9519		8	3
REACTOME_TRANSLATION	translation	Gene expression	-1.82291	1.78182					-1.43995	-1.72702	1.81619	1.61744	1.52484	1.77845	1.49817	1.31702	1.62963		8	3
GO_CYTOPLASMIC_TRANSLATION	translation	Gene expression	-1.57658	2.00579	1.70594				-1.58966	-1.58605	1.98621		1.61882	2.06631	1.7978		1.87176		7	3
GO_NUCLEAR_TRANSCRIBED_MRNA_CATABOLIC_PROCESS			-1.3514	2.08946						-1.81389	2.07675		1.78186	2.00388	1.85133	1.37963	1.62589		7	2
GO_PROTEIN_TARGETING_TO_MEMBRANE	protein localization to membrane	Protein targeting	-1.48746	1.56508	1.70173					-1.89796	1.85473		1.67681	1.82946	1.82005		1.59425		7	2
GO_RESPONSE_TO_BACTERIUM	response to biotic stimulus	Cellular response				1.5024	1.54829				1.38019		1.45802	1.51699		1.40252	1.37305		7	0
GO_RESPONSE_TO_INTERFERON_GAMMA	response to interferon	Cytokine signaling		1.60457		1.46837	1.79834	1.50782						1.5906		1.59155	2.02181		7	0
GO_RESPONSE_TO_MOLECULE_OF_BACTERIAL_ORIGIN	response to biotic stimulus	Cellular response		1.4608		1.56018	1.54172				1.42514		1.61472	1.69055		1.48511			7	0
GO_RIBONUCLEOPROTEIN_COMPLEX_BIOGENESIS			-1.41548	1.6585		1.51312				-1.24319	1.69311		1.6488	1.40783		1.54092	1.68555		7	2
GO_RIBOSOMAL_LARGE_SUBUNIT_BIOGENESIS	ribosome biogenesis	Gene expression	-1.46456	1.82861		1.6692				-1.46849	1.75734		1.59055	1.88641		1.54116	1.81239		7	2
HALLMARK_MYC_TARGETS_V1	Myc-regulated genes	Cell signaling	-2.0078	1.62571					-1.66078	-1.41834	1.87157	1.65238	1.38283	1.53827		1.59206	1.8838		7	3
REACTOME_REGULATION_OF_EXPRESSION_OF_SLITS_AND_ROBOS			-1.66903	2.17589	1.77778				-1.57766	-1.88505	2.0309		1.59498	2.05061	1.96853		1.82151		7	3
REACTOME_SIGNALING_BY_ROBO_RECEPTORS			-1.42497	1.97502	1.63715				-1.48437	-1.78121	1.865		1.48638	1.94631	1.84306		1.74681		7	3
GO_DE_NOVO_PROTEIN_FOLDING				1.8117							1.79035		1.96493	2.22339		1.61681	1.61714		6	0
GO_LEUKOCYTE_MIGRATION	leukocyte migration	Cell migration	1.30155			1.48246	1.45529						1.28633			1.34528	1.53616		6	0
GO_NEGATIVE_REGULATION_OF_VIRAL_PROCESS	HIV life cycle	Viral life cycle				1.61176	1.90805	1.59326			1.49061			1.55808			1.94583		6	0
GO_REGULATION_OF_HEMOPOIESIS				1.31391		1.63919	1.39252				1.28307		1.4904	1.33752					6	0
GO_REGULATION_OF_RESPONSE_TO_BIOTIC_STIMULUS	response to biotic stimulus	Cellular response		1.53071		1.5662	1.44407				1.27303			1.26982		1.32122			6	0
GO_RESPONSE_TO_CHEMOKINE			1.48248			1.59418							1.77126	1.80589			1.79911	1.70212	6	0
GO_RESPONSE_TO_TYPE_I_INTERFERON	response to interferon	Cytokine signaling		1.79881		1.52711	2.18407	1.7035						1.47709			1.74365		6	0
GO_RIBONUCLEOPROTEIN_COMPLEX_SUBUNIT_ORGANIZATION	spliceosomal complex assembly	RNA metabolism		1.59539						-1.33848	1.67504		1.60483	1.53331		1.42834	1.78105		6	1
HALLMARK_INTERFERON_ALPHA_RESPONSE	response to interferon	Cytokine signaling	1.97259	2.00816		2.08921	2.35027	1.82047									2.14381		6	0
KEGG_ANTIGEN_PROCESSING_AND_PRESENTATION	antigen processing & presentation	Immune response		1.62229			1.86791				1.89685		1.8496	1.85801		2.21031			6	0
KEGG_SYSTEMIC_LUPUS_ERYTHEMATOSUS	systemic lupus erythematosus	Disease	1.57567	1.67763		2.0089	1.93626									2.15267	1.70866		6	0
REACTOME_ACTIVATION_OF_THE_MRNA_UPON_BINDING_OF_THE_CAP_BINDING_COMPLEX_AND_EIFS_AND_SUBSEQUENT_BINDING_TO_43S	translation	Gene expression	-1.82255	2.29611						-1.83789	2.03289		1.94349	2.04078	1.9021		1.81173		6	2
REACTOME_CELLULAR_RESPONSES_TO_EXTERNAL_STIMULI			-1.51801	1.60057					-1.53008	-1.47266	1.72647		1.60403	1.77187	1.58653		1.46687		6	3
REACTOME_INTERFERON_ALPHA_BETA_SIGNALING	Interferon signaling	Cytokine signaling		1.92453		1.77436	2.25016	1.84197						1.68365			1.88431		6	0
REACTOME_INTERFERON_SIGNALING	Interferon signaling	Cytokine signaling		1.82138		1.54091	1.93755	1.52766								1.45695	1.50656		6	0
GO_ACTIVATION_OF_INNATE_IMMUNE_RESPONSE				1.41107		1.46079	1.43659						1.31305			1.36275			5	0
GO_ACUTE_INFLAMMATORY_RESPONSE	inflammatory response	Immune response				1.65307						1.71402	1.65213	1.6205		1.87475			5	0
GO_ADAPTIVE_IMMUNE_RESPONSE	immune response	Immune response	1.39077	1.40022		1.73267	1.42042									1.64053			5	0
GO_CELLULAR_NITROGEN_COMPOUND_CATABOLIC_PROCESS									-1.29523	-1.36759	1.60967		1.46311	1.53048	1.41875		1.34201		5	2
GO_CELLULAR_RESPONSE_TO_BIOTIC_STIMULUS				1.58308		1.78511					1.37788			1.41826		1.56629			5	0
GO_CHAPERONE_COFACTOR_DEPENDENT_PROTEIN_REFOLDING				1.81547							1.79309		1.9413	2.218		1.57446			5	0
GO_GRANULOCYTE_MIGRATION	leukocyte migration	Cell migration	1.42163			1.75812							1.44618			1.66061	2.01919		5	0
GO_HUMORAL_IMMUNE_RESPONSE_MEDIATED_BY_CIRCULATING_IMMUNOGLOBULIN	immune response	Immune response	1.7088		1.98872	2.0773	2.04596						-1.46417			1.80554			5	1
GO_IMMUNE_RESPONSE_REGULATING_SIGNALING_PATHWAY				1.39144		1.47135							1.26578	1.33504		1.43653			5	0
GO_LEUKOCYTE_DIFFERENTIATION	leukocyte differentiation	Cell differentiation				1.374	1.4407						1.31032	1.35639			1.36316		5	0
GO_MITOTIC_SPINDLE_ASSEMBLY	regulation of centrosome cycle	Cell cycle	-1.54573								1.56213		1.96455	1.96332		1.52081	1.59453		5	1
GO_MYELOID_CELL_DIFFERENTIATION	myeloid cell differentiation	Cell differentiation		1.34606			1.37297				1.30734		1.49454	1.63242					5	0
GO_NEGATIVE_REGULATION_OF_CELL_MOTILITY						1.40449	1.50415						1.73529	1.64513	1.42257				5	0
GO_NEGATIVE_REGULATION_OF_LOCOMOTION	regulation of cell motility	Cell migration				1.38119	1.48586						1.60287	1.61069	1.33215				5	0
GO_NEGATIVE_REGULATION_OF_VIRAL_GENOME_REPLICATION	regulation of viral life cycle	Viral life cycle	1.60005			1.70548	1.95803	1.7627									1.87969		5	0
GO_NEGATIVE_REGULATION_OF_VIRAL_LIFE_CYCLE						1.73369	1.91681	1.65459			1.43212						1.88645		5	0
GO_NEUTROPHIL_MIGRATION			1.67759			1.93188							1.46204			1.69798	2.10919		5	0
GO_POSITIVE_REGULATION_OF_MULTI_ORGANISM_PROCESS	regulation of multi organism process	Viral life cycle		1.32029		1.46745	1.40381				1.3167					1.38828			5	0
GO_POSITIVE_REGULATION_OF_PHAGOCYTOSIS	regulation of phagocytosis	Endocytosis		1.58292		1.8608	1.81081		1.71311								1.5844		5	0
GO_POSITIVE_REGULATION_OF_RESPONSE_TO_BIOTIC_STIMULUS	regulation of response to biotic stimulus	Immune response		1.46821		1.54465	1.5053				1.31541					1.32477			5	0
GO_PROTEIN_REFOLDING	chaperone-mediated protein folding	Protein structure		1.64087							1.80638		1.77949	2.13393			1.92471		5	0
GO_REGULATION_OF_EPITHELIAL_CELL_DIFFERENTIATION	regulation of endothelial/epithelial cell differentiation	Cell differentiation									1.48208		1.9916	1.55194	1.43816	1.48529			5	0
GO_REGULATION_OF_IMMUNE_EFFECTOR_PROCESS	regulation of immune response	Immune response	1.34891	1.42323		1.73875	1.81236									1.42191			5	0
GO_REGULATION_OF_MRNA_CATABOLIC_PROCESS				1.48482		1.46843					1.39354		1.46865			1.40864			5	0
GO_REGULATION_OF_MRNA_METABOLIC_PROCESS	regulation of mRNA metabolism	RNA metabolism		1.53555		1.52603			-1.41707		1.51564		1.40408			1.51708			5	1
GO_REGULATION_OF_MYELOID_CELL_DIFFERENTIATION	regulation of myeloid cell differentiation	Cell differentiation				1.40391	1.55705				1.32262		1.65351	1.65016					5	0
GO_REGULATION_OF_RESPONSE_TO_CYTOKINE_STIMULUS	regulation of response to cytokine	Immune response		1.46774		1.61617	1.60394						1.65371	1.69314					5	0
GO_REGULATION_OF_SYMBIOSIS_ENCOMPASSING_MUTUALISM_THROUGH_PARASITISM	HIV life cycle	Viral life cycle				1.4579	1.54955				1.36154					1.40018	1.61459		5	0
GO_REGULATION_OF_VIRAL_ENTRY_INTO_HOST_CELL	HIV life cycle	Viral life cycle					1.92067	1.67775						1.76321		1.64507	2.00449		5	0
GO_REGULATION_OF_VIRAL_GENOME_REPLICATION	HIV life cycle	Viral life cycle				1.50543	1.67863	1.63595			1.48523						1.85738		5	0
GO_RESPONSE_TO_INTERFERON_ALPHA	response to interferon	Cytokine signaling		1.64276		1.79774	1.91237	1.93286									1.88983		5	0
GO_RESPONSE_TO_INTERFERON_BETA	response to interferon	Cytokine signaling					1.95537	1.84134			1.55398		1.63186				1.90054		5	0
GO_RESPONSE_TO_VIRUS	response to virus	Immune response		1.44343		1.7292	1.76616	1.47313									1.50804		5	0
GO_RIBOSOMAL_SMALL_SUBUNIT_BIOGENESIS	ribosome biogenesis	Gene expression	-1.53451	1.57549						-1.53455	1.82901		1.66277	1.58993	1.57019				5	2
GO_RIBOSOME_ASSEMBLY	ribosome biogenesis	Gene expression								-1.75334	1.67847		1.65912	1.85522		1.55035	1.82777		5	1
GO_SPINDLE_ASSEMBLY	regulation of centrosome cycle	Cell cycle	-1.58117	1.49978							1.3928		1.78372	1.61246		1.58159			5	1
KEGG_SPLICEOSOME	spliceosome	RNA metabolism		1.58935					-1.57001		1.85928		1.47675	1.57906		1.50101			5	1
REACTOME_CELLULAR_RESPONSE_TO_HEAT_STRESS				1.59864							1.46234		1.78058	1.72431	1.45569				5	0
REACTOME_COMPLEMENT_CASCADE			1.78008		1.79947	1.95515	1.90906						-1.46317			1.71714			5	1
REACTOME_ESTROGEN_DEPENDENT_GENE_EXPRESSION			1.54708	1.49567		1.78688					1.48576		1.91347						5	0
REACTOME_METABOLISM_OF_AMINO_ACIDS_AND_DERIVATIVES	amino acid metabolism	Biosynthesis & Metabolism	-1.45431	1.47582					-1.39003	-1.5463	1.56004			1.49399	1.41782		1.49419	-1.41371	5	4
GO_ACTIVATION_OF_IMMUNE_RESPONSE				1.39076		1.60053	1.4108									1.50462			4	0
GO_ADAPTIVE_IMMUNE_RESPONSE_BASED_ON_SOMATIC_RECOMBINATION_OF_IMMUNE_RECEPTORS_BUILT_FROM_IMMUNOGLOBULIN_SUPERFAMILY_DOMAINS	immune response	Immune response	1.48727			1.80747	1.59861									1.44778			4	0
GO_ALPHA_BETA_T_CELL_DIFFERENTIATION	leukocyte differentiation	Cell differentiation	1.51075	1.45272		1.57329											1.68147		4	0
GO_B_CELL_MEDIATED_IMMUNITY	immune response	Immune response	1.71689			2.00228	1.74535									1.73962			4	0
GO_CELL_CHEMOTAXIS	chemotaxis	Cell communication				1.40418					-1.3268		1.39432	1.35068			1.6507		4	1
GO_CHAPERONE_MEDIATED_PROTEIN_FOLDING	chaperone-mediated protein folding	Protein structure									1.74993		1.74404	1.8113		1.67513			4	0
GO_COMPLEMENT_ACTIVATION	immune response	Immune response	1.62197		1.92039	1.93941	1.91694												4	0
GO_CYTOPLASMIC_PATTERN_RECOGNITION_RECEPTOR_SIGNALING_PATHWAY				1.58238			1.59583						1.86918	1.6793					4	0
GO_EMBRYONIC_MORPHOGENESIS			1.26076										1.39743	1.44131	1.29176				4	0
GO_ERYTHROCYTE_HOMEOSTASIS	myeloid cell differentiation	Cell differentiation									1.41405		1.59068	1.60002	1.43981				4	0
GO_ESTABLISHMENT_OF_PROTEIN_LOCALIZATION_TO_MEMBRANE	protein localization to membrane	Protein targeting	-1.35884	1.41694						-1.56261	1.67214			1.53464	1.58155				4	2
GO_ESTABLISHMENT_OF_PROTEIN_LOCALIZATION_TO_ORGANELLE	protein localization to organelle	Protein targeting		1.41637						-1.43048	1.51693			1.40056	1.30968				4	1
GO_FACE_DEVELOPMENT	head development	Tissue development	1.47091										1.70929	1.7152	1.61323				4	0
GO_FOREBRAIN_DEVELOPMENT													1.28603	1.33235	1.33595			1.45759	4	0
GO_HUMORAL_IMMUNE_RESPONSE	immune response	Immune response	1.56927		1.90636	1.88253	1.6209												4	0
GO_INTRACELLULAR_RECEPTOR_SIGNALING_PATHWAY	Intracellular receptor signaling	Cell signaling	1.31523								1.33087		1.51691	1.41454					4	0
GO_LEUKOCYTE_CHEMOTAXIS	leukocyte chemotaxis	Immune response				1.41083							1.41669	1.38733			1.66455		4	0
GO_LYMPHOCYTE_MEDIATED_IMMUNITY	immune response	Immune response	1.54237			1.66125	1.68517									1.47108			4	0
GO_MICROTUBULE_CYTOSKELETON_ORGANIZATION			-1.55268					1.31915					1.50346			1.40658	1.32981		4	1
GO_MICROTUBULE_CYTOSKELETON_ORGANIZATION_INVOLVED_IN_MITOSIS			-1.95748										1.76097	1.63951		1.4994	1.59224		4	1
GO_MITOTIC_SPINDLE_ORGANIZATION	regulation of centrosome cycle	Cell cycle	-1.94546										1.72235	1.75287		1.75096	1.62675		4	1
GO_MRNA_PROCESSING				1.54672		1.44901			-1.37623		1.70113					1.50091			4	1
GO_MYELOID_LEUKOCYTE_MIGRATION	leukocyte migration	Cell migration				1.65045							1.7228			1.54961	1.65276		4	0
GO_NCRNA_METABOLIC_PROCESS	ncRNA metabolism	RNA metabolism				1.30692					1.28333		1.31333			1.36835			4	0
GO_NCRNA_PROCESSING	ncRNA metabolism	RNA metabolism	-1.31609			1.35101					1.38872		1.42416			1.38716			4	1
GO_ORGANELLE_FISSION			-1.77294										1.33031	1.32471		1.59024	1.35699		4	1
GO_PATTERN_RECOGNITION_RECEPTOR_SIGNALING_PATHWAY				1.49129			1.52955						1.51338	1.43493					4	0
GO_POSITIVE_REGULATION_OF_DEFENSE_RESPONSE				1.33022		1.54953	1.46997						1.36578						4	0
GO_POSITIVE_REGULATION_OF_HEMOPOIESIS	regulation of hemopoiesis	Cell differentiation				1.67729					1.39375		1.74965	1.49155					4	0
GO_POSITIVE_REGULATION_OF_RESPONSE_TO_CYTOKINE_STIMULUS	regulation of response to cytokine	Immune response				1.72644	1.81319						1.81029	1.76787					4	0
GO_POSITIVE_T_CELL_SELECTION	leukocyte activation	Immune response	1.57858			1.92216										1.71891	1.60643		4	0
GO_PROTEIN_FOLDING	chaperone-mediated protein folding	Protein structure											1.34414	1.61817		1.6073	1.5131		4	0
GO_PROTEIN_TARGETING	protein localization	Protein targeting	-1.2807	1.4352						-1.51653	1.57605			1.27989	1.47837				4	2
GO_REGENERATION	tissue regeneration	Regeneration											1.61734	1.49832		1.48526	1.56609		4	0
GO_REGULATION_OF_ACUTE_INFLAMMATORY_RESPONSE	regulation of inflammatory response	Immune response				1.67643						1.89491	1.6437			1.7923			4	0
GO_REGULATION_OF_CELLULAR_RESPONSE_TO_HEAT	regulation of response to temperature stimulus	Cellular response	1.41422	1.75144									1.82546	1.70788					4	0
GO_REGULATION_OF_HUMORAL_IMMUNE_RESPONSE	regulation of immune response	Immune response	1.61197		1.94175	1.96753	1.91665						-1.48186						4	1
GO_REGULATION_OF_LEUKOCYTE_MIGRATION	regulation of leukocyte migration	Cell migration				1.45038	1.62487						1.37712			1.41346			4	0
GO_REGULATION_OF_MICROTUBULE_POLYMERIZATION	regulation of microtubule polymerization	Cytoskeleton organization		1.72569							1.58191		2.14906	1.80485					4	0
GO_REGULATION_OF_PHAGOCYTOSIS	regulation of phagocytosis	Endocytosis				1.71182	1.72361		1.51211				1.50506						4	0
GO_REGULATION_OF_SPINDLE_ORGANIZATION	regulation of centrosome cycle	Cell cycle		1.60746							1.65753		1.95324	1.77159					4	0
GO_RIBOSOMAL_LARGE_SUBUNIT_ASSEMBLY	ribosome biogenesis	Gene expression		1.64261							1.58101			1.77178			1.76616		4	0
GO_RIBOSOMAL_SMALL_SUBUNIT_ASSEMBLY	ribosome biogenesis	Gene expression								-1.76106	1.56757		1.63732	1.79974			1.78201		4	1
GO_RNA_SPLICING				1.61037		1.41602			-1.4669		1.74204					1.59368			4	1
GO_RNA_SPLICING_VIA_TRANSESTERIFICATION_REACTIONS				1.6403		1.42497			-1.39824		1.82397					1.62254			4	1
GO_SECONDARY_METABOLIC_PROCESS	secondary metabolism	Biosynthesis & Metabolism				1.60978					1.67621		1.70423	1.78476					4	0
GO_SENSORY_ORGAN_DEVELOPMENT			1.36406										1.34255	1.26458	1.32935				4	0
GO_SPINDLE_ORGANIZATION			-1.87559										1.64524	1.52322		1.72297	1.56448		4	1
GO_T_CELL_SELECTION	leukocyte activation	Immune response	1.62377			1.92969										1.72084	1.64141		4	0
GO_TRANSMEMBRANE_RECEPTOR_PROTEIN_SERINE_THREONINE_KINASE_SIGNALING_PATHWAY	TGF beta receptor signaling	Cell signaling		1.38947									1.50425	1.49332	1.38485				4	0
HALLMARK_MYC_TARGETS_V2											1.74179		1.52586			1.69283	1.69989	-1.95393	4	1
KEGG_COMPLEMENT_AND_COAGULATION_CASCADES	immune response	Immune response	1.77584			1.75627	2.01893		2.0291										4	0
REACTOME_ATTENUATION_PHASE											1.93366		2.12471	2.02876	1.79701				4	0
REACTOME_HSF1_ACTIVATION											1.84801		2.09359	1.87483	1.80259				4	0
REACTOME_HSF1_DEPENDENT_TRANSACTIVATION											1.67904		2.10343	1.96888	1.78338				4	0
REACTOME_HSP90_CHAPERONE_CYCLE_FOR_STEROID_HORMONE_RECEPTORS_SHR				1.73127					-1.76429		1.85493		2.03142	2.16843					4	1
REACTOME_IMMUNOREGULATORY_INTERACTIONS_BETWEEN_A_LYMPHOID_AND_A_NON_LYMPHOID_CELL						1.49877	1.62514									1.69482	1.73846		4	0
REACTOME_INTERFERON_GAMMA_SIGNALING	Interferon signaling	Cytokine signaling		1.72638			1.8513							1.57434		1.6871			4	0
REACTOME_SIGNALING_BY_INTERLEUKINS						1.43797							1.31102			1.4177	1.51759		4	0
BIOCARTA_CDMAC_PATHWAY						1.74354	1.68794						1.75216						3	0
BIOCARTA_P53HYPOXIA_PATHWAY	hypoxia signaling	Cell signaling									1.53012		1.69138	1.59286					3	0
GO_ALTERNATIVE_MRNA_SPLICING_VIA_SPLICEOSOME						1.5105					1.43065					1.6991			3	0
GO_AMEBOIDAL_TYPE_CELL_MIGRATION	endothelial cell migration	Cell migration											1.48729	1.55864	1.32711				3	0
GO_APOPTOTIC_CELL_CLEARANCE	phagocytosis	Endocytosis	1.62572			1.80836	1.91703												3	0
GO_ATP_METABOLIC_PROCESS				1.36706					-1.43578	-1.60258	1.38655				1.46866				3	2
GO_BEHAVIOR			1.36741										1.31102					1.35604	3	0
GO_BODY_MORPHOGENESIS	body development	Tissue development	1.73186										1.68678	1.64451					3	0
GO_CELL_CELL_ADHESION_VIA_PLASMA_MEMBRANE_ADHESION_MOLECULES	cell adhesion	Cell communication	2.27143											1.42892				1.54299	3	0
GO_CELL_CELL_JUNCTION_ORGANIZATION			1.64509										1.39421	1.38566					3	0
GO_CELL_FATE_COMMITMENT	cell fate commitment	Cell differentiation	1.45239										1.56059	1.44217					3	0
GO_CELL_JUNCTION_ASSEMBLY	cell junction organization	Membrane organization	1.49829										1.37172		1.34744				3	0
GO_CELLULAR_RESPONSE_TO_CHEMICAL_STRESS							1.42954						1.43603	1.40427					3	0
GO_CELLULAR_RESPONSE_TO_HEAT	response to temperature stimulus	Cellular response		1.60613									1.61799	1.6241					3	0
GO_CELLULAR_RESPONSE_TO_INSULIN_STIMULUS	response to insulin	Cellular response	1.44693				1.41211				1.42526								3	0
GO_CHAPERONE_MEDIATED_PROTEIN_COMPLEX_ASSEMBLY				1.89775									1.64476		1.64553				3	0
GO_CHEMOKINE_PRODUCTION				1.51171									1.44902			1.68144			3	0
GO_DETECTION_OF_BIOTIC_STIMULUS						1.64238	1.73522									1.62886			3	0
GO_DNA_BIOSYNTHETIC_PROCESS										-1.36003			1.34124		1.37791		1.47499		3	1
GO_DNA_CONFORMATION_CHANGE			-1.33086			1.37043					1.42725						1.66047		3	1
GO_DNA_PACKAGING	chromatin remodeling	Chromatin remodeling	-1.56963			1.69044					1.55042						1.70549		3	1
GO_EMBRYONIC_ORGAN_DEVELOPMENT													1.5572	1.48065	1.28995				3	0
GO_EMBRYONIC_ORGAN_MORPHOGENESIS	embryonic development	Embryonic development									1.32706		1.44992	1.5477					3	0
GO_EPITHELIAL_CELL_DIFFERENTIATION													1.63491	1.26066			1.35284		3	0
GO_EXTRINSIC_APOPTOTIC_SIGNALING_PATHWAY	apoptosis	Cell death											1.6374	1.46512	1.37319				3	0
GO_FIBROBLAST_PROLIFERATION						1.50474							1.64252				1.59005		3	0
GO_FORMATION_OF_CYTOPLASMIC_TRANSLATION_INITIATION_COMPLEX				1.73173							1.58576						1.78853		3	0
GO_HEAD_MORPHOGENESIS	head development	Tissue development	1.5577										1.74525	1.7423					3	0
GO_HEART_DEVELOPMENT													1.60639	1.31098	1.28677				3	0
GO_HOMEOSTASIS_OF_NUMBER_OF_CELLS	cell number maintenance	Cell number					1.42111						1.48216	1.45319					3	0
GO_I_KAPPAB_KINASE_NF_KAPPAB_SIGNALING				1.44438			1.51638									1.48133			3	0
GO_IMMUNE_RESPONSE_REGULATING_CELL_SURFACE_RECEPTOR_SIGNALING_PATHWAY	TCR signaling	Cell signaling				1.42607						1.36128				1.5102			3	0
GO_INTERFERON_GAMMA_MEDIATED_SIGNALING_PATHWAY	Interferon signaling	Cytokine signaling		1.84124			1.83307									1.62116			3	0
GO_LEARNING	learning, memory & cognition	Behavior	1.61494								-1.7539		1.47319					1.49285	3	1
GO_LEUKOTRIENE_METABOLIC_PROCESS	fatty acid metabolism	Biosynthesis & Metabolism	1.91212				1.68655				1.64884								3	0
GO_LYMPHOCYTE_CHEMOTAXIS	leukocyte chemotaxis	Immune response	1.67411														2.05274	1.61116	3	0
GO_LYMPHOCYTE_MIGRATION	leukocyte migration	Cell migration	1.52824											1.46511			1.86836		3	0
GO_MACROPHAGE_ACTIVATION	leukocyte activation	Immune response	1.46807	1.58575												1.87348			3	0
GO_MAINTENANCE_OF_CELL_NUMBER	cell number maintenance	Cell number									1.5601		1.48662	1.50763					3	0
GO_MAST_CELL_ACTIVATION	myeloid cell activation	Immune response											1.57847			1.50049	1.74549		3	0
GO_MESENCHYME_DEVELOPMENT	mesenchyme development	Tissue development											1.48814	1.33385	1.39428				3	0
GO_MICROTUBULE_NUCLEATION	microtubule polymerization	Cytoskeleton organization									1.73132		2.07368	2.04945					3	0
GO_MICROTUBULE_POLYMERIZATION	microtubule polymerization	Cytoskeleton organization		1.57344									2.08021	1.66906					3	0
GO_MITOTIC_NUCLEAR_DIVISION			-2.03498										1.39188			1.45548	1.49517		3	1
GO_MONOCYTE_CHEMOTAXIS	leukocyte chemotaxis	Immune response					1.60472				-1.47456		1.59587				1.71269		3	1
GO_MONONUCLEAR_CELL_DIFFERENTIATION							1.83144							1.56991		1.67012			3	0
GO_MONONUCLEAR_CELL_MIGRATION						1.77255					-1.66226		1.54151				1.74364		3	1
GO_MUSCLE_ORGAN_DEVELOPMENT	muscle development	Tissue development		1.31721									1.69425	1.61013		-1.29281			3	1
GO_MYELOID_CELL_HOMEOSTASIS	cell number maintenance	Cell number											1.55697	1.55408	1.41742				3	0
GO_MYELOID_LEUKOCYTE_MEDIATED_IMMUNITY	immune response	Immune response					1.70475				1.31444		1.33513						3	0
GO_NEGATIVE_REGULATION_OF_CELL_ADHESION	regulation of cell adhesion	Cell communication									-1.27242		1.37249	1.50058		1.4074			3	1
GO_NEGATIVE_REGULATION_OF_CYTOKINE_PRODUCTION	regulation of cytokine production	Immune response		1.5066		1.4855	1.45199												3	0
GO_NEGATIVE_REGULATION_OF_EXTRINSIC_APOPTOTIC_SIGNALING_PATHWAY	regulation of apoptosis	Cell death											1.99607	1.58743			1.54854		3	0
GO_NEGATIVE_REGULATION_OF_MULTI_ORGANISM_PROCESS	regulation of multi organism process	Viral life cycle				1.43222	1.6572										1.74635		3	0
GO_NUCLEOTIDE_BINDING_DOMAIN_LEUCINE_RICH_REPEAT_CONTAINING_RECEPTOR_SIGNALING_PATHWAY				1.7197									2.03493	1.85159					3	0
GO_PEPTIDYL_LYSINE_METHYLATION	protein methylation	Post-translational modification	1.40813	1.56441		1.52417													3	0
GO_PEPTIDYL_LYSINE_TRIMETHYLATION	protein methylation	Post-translational modification	1.61867	1.72022									1.56765						3	0
GO_POSITIVE_REGULATION_OF_ATPASE_ACTIVITY	regulation of ATPase activity	Enzyme activity									1.73789		1.4484	1.55962					3	0
GO_POSITIVE_REGULATION_OF_CELL_ACTIVATION	regulation of cell activation	Cellular response	1.34735			1.62335											1.69096		3	0
GO_POSITIVE_REGULATION_OF_CELL_CELL_ADHESION			1.39933			1.51456											1.49208		3	0
GO_POSITIVE_REGULATION_OF_CHROMOSOME_ORGANIZATION	regulation of chromatin organization	Chromatin remodeling		1.42691			1.45445						1.37411						3	0
GO_POSITIVE_REGULATION_OF_EMBRYONIC_DEVELOPMENT	regulation of embryonic development	Embryonic development				1.72959							1.75902				1.84603		3	0
GO_POSITIVE_REGULATION_OF_ENDOCYTOSIS	regulation of endocytosis	Endocytosis	1.66462	1.53422			1.60463												3	0
GO_POSITIVE_REGULATION_OF_ERK1_AND_ERK2_CASCADE	regulation of ERK signaling	Cell signaling											1.44453				1.73471	1.64038	3	0
GO_POSITIVE_REGULATION_OF_FIBROBLAST_PROLIFERATION	regulation of fibroblast proliferation	Cell proliferation											1.71053			1.66551	1.62555		3	0
GO_POSITIVE_REGULATION_OF_IMMUNE_EFFECTOR_PROCESS	regulation of immune response	Immune response				1.42743	1.60705									1.42945			3	0
GO_POSITIVE_REGULATION_OF_LEUKOCYTE_CELL_CELL_ADHESION						1.56648										1.45423	1.54905		3	0
GO_POSITIVE_REGULATION_OF_LOCOMOTION	regulation of cell motility	Cell migration	1.24122										1.2629		1.22987				3	0
GO_POSITIVE_REGULATION_OF_MICROTUBULE_POLYMERIZATION_OR_DEPOLYMERIZATION	regulation of microtubule polymerization	Cytoskeleton organization		1.89865									2.22538	1.93028					3	0
GO_POSITIVE_REGULATION_OF_RESPONSE_TO_EXTERNAL_STIMULUS							1.3939						1.41046			1.45021			3	0
GO_PROTEIN_CONTAINING_COMPLEX_DISASSEMBLY			-1.47228							-1.3709	1.33182	1.47354	1.28174						3	2
GO_REGIONALIZATION	embryonic development	Embryonic development	1.38206							-1.28105			1.4701	1.40276					3	1
GO_REGULATION_OF_CELL_ACTIVATION	regulation of cell activation	Cellular response				1.39768							1.47601				1.59488		3	0
GO_REGULATION_OF_CELL_MATRIX_ADHESION	regulation of cell adhesion	Cell communication	1.56311										1.48292		1.52566				3	0
GO_REGULATION_OF_CELLULAR_RESPONSE_TO_TRANSFORMING_GROWTH_FACTOR_BETA_STIMULUS	regulation of TGF beta receptor signaling	Cell signaling											1.53139	1.45697	1.46565				3	0
GO_REGULATION_OF_CHEMOTAXIS	regulation of chemotaxis	Cell communication					1.42136						1.50563			1.49501			3	0
GO_REGULATION_OF_DNA_BINDING_TRANSCRIPTION_FACTOR_ACTIVITY				1.39133									1.44336	1.32401					3	0
GO_REGULATION_OF_ENDOTHELIAL_CELL_MIGRATION	regulation of endothelial/epithelial cell migration	Cell migration											1.49822	1.36892	1.41068				3	0
GO_REGULATION_OF_EPITHELIAL_CELL_MIGRATION	regulation of endothelial/epithelial cell migration	Cell migration											1.4145	1.40915	1.36391				3	0
GO_REGULATION_OF_ERYTHROCYTE_DIFFERENTIATION	regulation of myeloid cell differentiation	Cell differentiation									1.55246		1.87829	2.0427					3	0
GO_REGULATION_OF_EXTRINSIC_APOPTOTIC_SIGNALING_PATHWAY	regulation of apoptosis	Cell death											1.92568	1.66855	1.43508				3	0
GO_REGULATION_OF_INFLAMMATORY_RESPONSE	regulation of inflammatory response	Immune response				1.36733	1.50006										1.51104		3	0
GO_REGULATION_OF_LEUKOCYTE_CHEMOTAXIS	regulation of leukocyte chemotaxis	Immune response				1.50555	1.67072						1.40739						3	0
GO_REGULATION_OF_LEUKOCYTE_DIFFERENTIATION	regulation of leukocyte differentiation	Cell differentiation				1.47996	1.54129						1.32421						3	0
GO_REGULATION_OF_LYMPHOCYTE_ACTIVATION						1.44468							1.27919				1.4712		3	0
GO_REGULATION_OF_MITOTIC_SPINDLE_ASSEMBLY											1.87695		2.02564	1.93446					3	0
GO_REGULATION_OF_MRNA_SPLICING_VIA_SPLICEOSOME	regulation of mRNA metabolism	RNA metabolism		1.4423							1.40471					1.5065			3	0
GO_REGULATION_OF_ORGANELLE_ASSEMBLY	regulation of organelle assembly	Organelle dynamics						1.39049					1.72196	1.40823					3	0
GO_REGULATION_OF_RNA_SPLICING	regulation of RNA metabolism	RNA metabolism							-1.51425		1.37716		1.54756			1.55481			3	1
GO_REGULATION_OF_SPINDLE_ASSEMBLY											1.81187		2.05495	1.82232					3	0
GO_REGULATION_OF_SYNAPTIC_TRANSMISSION_GABAERGIC	regulation of GABAergic synaptic transmission	Neurotransmission	1.59999						1.75904					1.65265					3	0
GO_REGULATION_OF_T_CELL_ACTIVATION						1.41057										1.44135	1.51356		3	0
GO_REGULATION_OF_TRANSMEMBRANE_RECEPTOR_PROTEIN_SERINE_THREONINE_KINASE_SIGNALING_PATHWAY	regulation of transmembrane receptor signaling	Cell signaling											1.36955	1.45691	1.36731				3	0
GO_REGULATION_OF_VIRAL_LIFE_CYCLE						1.53376	1.65178										1.80251		3	0
GO_RESPONSE_TO_CAMP	response to purine	Cellular response					1.62361						1.46984	1.52912					3	0
GO_RESPONSE_TO_HEAT	response to temperature stimulus	Cellular response		1.48395									1.58699	1.72073					3	0
GO_RESPONSE_TO_LEUKEMIA_INHIBITORY_FACTOR			1.45577	1.93645									1.73663						3	0
GO_RESPONSE_TO_MECHANICAL_STIMULUS	response to mechanical stimulus	Cellular response	1.37985										1.34843	1.40667					3	0
GO_RESPONSE_TO_PROGESTERONE	response to steroid	Cellular response					1.64668						1.46444			1.67809			3	0
GO_RESPONSE_TO_STEROID_HORMONE							1.40976						1.50135	1.32385					3	0
GO_RESPONSE_TO_TEMPERATURE_STIMULUS	response to temperature stimulus	Cellular response		1.51056									1.49778	1.6405					3	0
GO_RESPONSE_TO_TOXIC_SUBSTANCE	xenobiotic metabolism	Biosynthesis & Metabolism	-1.34415				1.32788						1.33879	1.3764					3	1
GO_RESPONSE_TO_TRANSFORMING_GROWTH_FACTOR_BETA	TGF beta receptor signaling	Cell signaling											1.59226	1.40395	1.48585				3	0
GO_RESPONSE_TO_TUMOR_NECROSIS_FACTOR	regulation of TNF signaling by proteasomal degradation	Cell signaling				1.56177							1.47842				1.4869		3	0
GO_SENSORY_ORGAN_MORPHOGENESIS	sensory organ development	Tissue development											1.35658	1.54624	1.35788				3	0
GO_T_CELL_ACTIVATION						1.34157										1.32229	1.49512		3	0
GO_TOXIN_METABOLIC_PROCESS											1.69346		1.71562	1.8117					3	0
GO_TRANSFORMING_GROWTH_FACTOR_BETA_RECEPTOR_SIGNALING_PATHWAY	TGF beta receptor signaling	Cell signaling											1.59531	1.41565	1.44832				3	0
GO_VIRAL_GENOME_REPLICATION	viral life cycle	Viral life cycle									1.64592		1.47493				1.80921		3	0
HALLMARK_E2F_TARGETS	regulation of cell cycle	Cell cycle	-2.34133						-1.50789		1.40642					1.43018	1.76532		3	2
HALLMARK_G2M_CHECKPOINT			-2.11939											1.40227		1.50748	1.69281		3	1
HALLMARK_IL2_STAT5_SIGNALING	Interleukin signaling	Cell signaling						1.40864					1.41458				1.55072		3	0
HALLMARK_UV_RESPONSE_DN	response to radiation	Cellular response	1.62216										1.67179	1.40941					3	0
KEGG_LEISHMANIA_INFECTION	leishmania infection	Disease					1.69451							1.54114		1.86311			3	0
REACTOME_CHEMOKINE_RECEPTORS_BIND_CHEMOKINES	Chemokine signaling	Cytokine signaling											1.4269	1.77508	-2.00212		1.83987		3	1
REACTOME_CYTOCHROME_P450_ARRANGED_BY_SUBSTRATE_TYPE			1.8127				1.72418						1.51002						3	0
REACTOME_HEDGEHOG_LIGAND_BIOGENESIS											1.45938	1.56297				1.48263			3	0
REACTOME_HIV_INFECTION	HIV life cycle	Viral life cycle	-1.61585							-1.33501	1.5492	1.47158				1.49689			3	2
REACTOME_INTERLEUKIN_12_FAMILY_SIGNALING											1.56669				1.7497		1.75887		3	0
REACTOME_MITOTIC_G2_G2_M_PHASES	regulation of cell cycle	Cell cycle	-1.69038								1.35755					1.54528	1.50077		3	1
REACTOME_MRNA_SPLICING	mRNA processing	Gene expression		1.51435							1.81584					1.63948			3	0
REACTOME_NEGATIVE_REGULATION_OF_NOTCH4_SIGNALING			-1.60751								1.55978	1.68837				1.70246			3	1
REACTOME_NEUTROPHIL_DEGRANULATION							1.72055				1.3635		1.28854						3	0
REACTOME_NR1H3_NR1H2_REGULATE_GENE_EXPRESSION_LINKED_TO_CHOLESTEROL_TRANSPORT_AND_EFFLUX			1.56702	1.75244											1.56364				3	0
REACTOME_ORGANELLE_BIOGENESIS_AND_MAINTENANCE								1.27414		-1.30309	1.33558		1.30638						3	1
REACTOME_PROCESSING_OF_CAPPED_INTRON_CONTAINING_PRE_MRNA	mRNA processing	Gene expression		1.48886					-1.42526		1.66185					1.67125			3	1
REACTOME_REGULATION_OF_HSF1_MEDIATED_HEAT_SHOCK_RESPONSE											1.53458		1.79919	1.76041					3	0
REACTOME_REGULATION_OF_MRNA_STABILITY_BY_PROTEINS_THAT_BIND_AU_RICH_ELEMENTS	regulation of gene expression by ARE-mRNA degradation	Gene expression									1.59885		1.45521			1.57805			3	0
REACTOME_REGULATION_OF_RUNX2_EXPRESSION_AND_ACTIVITY											1.65092	1.70732				1.53911			3	0
REACTOME_SCF_SKP2_MEDIATED_DEGRADATION_OF_P27_P21			-1.54581									1.60571				1.57009	1.57328		3	1
REACTOME_THE_CITRIC_ACID_TCA_CYCLE_AND_RESPIRATORY_ELECTRON_TRANSPORT			-1.47595						-1.62072	-1.69506	1.61844	1.47276			1.35814				3	3
BIOCARTA_ARENRF2_PATHWAY													1.9186	1.72253				-1.6992	2	1
BIOCARTA_CARDIACEGF_PATHWAY	ErbB signaling	Cell signaling					1.79644						1.80945						2	0
BIOCARTA_CCR5_PATHWAY	Chemokine signaling	Cytokine signaling											1.76595	1.79622					2	0
BIOCARTA_EPO_PATHWAY	EPO signaling	Cell signaling											1.60914	1.63115					2	0
BIOCARTA_ETS_PATHWAY	ETS signaling	Cell signaling											1.81257	1.60445					2	0
BIOCARTA_TID_PATHWAY													1.73594			1.86154			2	0
BIOCARTA_TOLL_PATHWAY	TLR signaling	Cell signaling											1.763			1.59279	-1.81153		2	1
GO_ACTIN_FILAMENT_BUNDLE_ORGANIZATION	actin filament organization	Cytoskeleton organization											1.59467	1.394					2	0
GO_ACTIN_FILAMENT_ORGANIZATION	actin filament organization	Cytoskeleton organization											1.41826	1.32488					2	0
GO_ACTOMYOSIN_STRUCTURE_ORGANIZATION	muscle development	Tissue development											1.54261	1.44376					2	0
GO_ACUTE_PHASE_RESPONSE													1.83162	1.61982					2	0
GO_ALPHA_BETA_T_CELL_ACTIVATION	leukocyte activation	Immune response				1.54259											1.54439		2	0
GO_AMINE_METABOLIC_PROCESS	amine metabolism	Biosynthesis & Metabolism									1.42852	1.47884							2	0
GO_ANTERIOR_POSTERIOR_PATTERN_SPECIFICATION	embryonic development	Embryonic development											1.37201	1.44302					2	0
GO_ANTIGEN_PROCESSING_AND_PRESENTATION	antigen processing & presentation	Immune response	-1.7647								1.35278					1.82787			2	1
GO_ARACHIDONIC_ACID_METABOLIC_PROCESS	fatty acid metabolism	Biosynthesis & Metabolism											1.65657	1.70106					2	0
GO_ARTERY_MORPHOGENESIS	vasculature development	Tissue development											1.81067		1.51202				2	0
GO_ATP_BIOSYNTHETIC_PROCESS	citric acid cycle & oxidative phosphorylation	Cellular respiration								-1.62517	1.63526					1.57292			2	1
GO_ATP_SYNTHESIS_COUPLED_ELECTRON_TRANSPORT			-1.82731						-1.75927	-1.76361	1.58308				1.58853			-1.57864	2	4
GO_AXON_DEVELOPMENT			1.43912								-1.47321							1.45664	2	1
GO_BIOMINERALIZATION									1.44526				1.76208						2	0
GO_BLOOD_VESSEL_MORPHOGENESIS	vasculature development	Tissue development	1.40038												1.34859				2	0
GO_BRANCHING_MORPHOGENESIS_OF_AN_EPITHELIAL_TUBE	epithelium development	Tissue development	1.36658											1.49576					2	0
GO_CALCIUM_DEPENDENT_CELL_CELL_ADHESION_VIA_PLASMA_MEMBRANE_CELL_ADHESION_MOLECULES			2.16362	1.68034															2	0
GO_CARDIAC_MUSCLE_TISSUE_DEVELOPMENT	heart development	Tissue development											1.66498	1.51864					2	0
GO_CARDIOCYTE_DIFFERENTIATION	muscle cell differentiation	Cell differentiation											1.6786	1.45633					2	0
GO_CELL_CELL_JUNCTION_ASSEMBLY	cell junction organization	Membrane organization	1.72977										1.39449						2	0
GO_CELL_CELL_RECOGNITION	cell recognition	Cell communication											1.53555	1.6437					2	0
GO_CELL_CYCLE_G2_M_PHASE_TRANSITION	regulation of cell cycle	Cell cycle	-1.74636								1.29653					1.40128			2	1
GO_CELL_FATE_DETERMINATION	cell fate commitment	Cell differentiation				1.64631							1.7739						2	0
GO_CELL_JUNCTION_ORGANIZATION	cell junction organization	Membrane organization	1.53112									-1.3989	1.39915						2	1
GO_CELL_MIGRATION_INVOLVED_IN_SPROUTING_ANGIOGENESIS													1.52577					1.68017	2	0
GO_CELLULAR_MODIFIED_AMINO_ACID_CATABOLIC_PROCESS	amino acid metabolism	Biosynthesis & Metabolism	1.56599		1.75149													-1.72035	2	1
GO_CELLULAR_RESPONSE_TO_AMMONIUM_ION														1.56855				1.59589	2	0
GO_CELLULAR_RESPONSE_TO_CORTICOSTEROID_STIMULUS	response to steroid	Cellular response											1.66487		1.63728				2	0
GO_CELLULAR_RESPONSE_TO_DRUG	response to drug	Cellular response											1.44121	1.35095					2	0
GO_CELLULAR_RESPONSE_TO_LIPID													1.2578			1.35521			2	0
GO_CELLULAR_RESPONSE_TO_OXYGEN_LEVELS	response to oxygen levels	Cellular response										1.4288				1.52269			2	0
GO_CELLULAR_RESPONSE_TO_STEROID_HORMONE_STIMULUS	response to steroid	Cellular response											1.36183		1.40102				2	0
GO_CELLULAR_RESPONSE_TO_TOPOLOGICALLY_INCORRECT_PROTEIN	unfolded protein response	Cellular response											1.45087	1.44058					2	0
GO_CENTRAL_NERVOUS_SYSTEM_NEURON_AXONOGENESIS	axonogenesis	Cell maturation	1.50123	1.7979															2	0
GO_CENTRAL_NERVOUS_SYSTEM_NEURON_DIFFERENTIATION	neuron differentiation	Cell differentiation	1.4416	1.49619															2	0
GO_CHROMATIN_ASSEMBLY						1.75747					1.58261								2	0
GO_CHROMATIN_ASSEMBLY_OR_DISASSEMBLY	chromatin remodeling	Chromatin remodeling				1.66896					1.58985								2	0
GO_CILIUM_OR_FLAGELLUM_DEPENDENT_CELL_MOTILITY								1.66283									1.66762		2	0
GO_CIRCADIAN_REGULATION_OF_GENE_EXPRESSION	circardian rhythmic process	Circardian process											1.47456	1.69675					2	0
GO_CIRCULATORY_SYSTEM_PROCESS	circulatory system process	Body system process	1.2805								-1.49765		1.30126						2	1
GO_COGNITION	learning, memory & cognition	Behavior	1.4281								-1.55716		1.28586						2	1
GO_CYTOKINE_SECRETION	cytokine secretion	Immune response	1.35924														1.65251		2	0
GO_CYTOKINESIS	cytokinesis	Cell cycle	-1.59045										1.37334			1.50977			2	1
GO_CYTOPLASMIC_TRANSLATIONAL_INITIATION				1.73163										1.56119					2	0
GO_DECIDUALIZATION	maternal process	Embryonic development											1.68657	1.72093					2	0
GO_DENDRITIC_CELL_MIGRATION											1.78301			1.59533					2	0
GO_DIGESTION	digestion	Body system process											1.3714	1.46921					2	0
GO_DIGESTIVE_SYSTEM_PROCESS	digestion	Body system process											1.40925	1.55501					2	0
GO_EAR_DEVELOPMENT	ear development	Tissue development	1.40646										1.3892						2	0
GO_EAR_MORPHOGENESIS	ear development	Tissue development									1.62735			1.60568					2	0
GO_ELECTRON_TRANSPORT_CHAIN	citric acid cycle & oxidative phosphorylation	Cellular respiration	-1.74212						-1.57684	-1.64453		1.45329			1.38321			-1.67713	2	4
GO_EMBRYONIC_CAMERA_TYPE_EYE_DEVELOPMENT	eye development	Tissue development											1.67691	1.67331					2	0
GO_EMBRYONIC_CAMERA_TYPE_EYE_MORPHOGENESIS	eye development	Tissue development											1.65116	1.60739					2	0
GO_EMBRYONIC_EYE_MORPHOGENESIS	eye development	Tissue development											1.56563	1.6803					2	0
GO_ENDOCRINE_PROCESS	endocrine process	Body system process											1.55655		1.53724				2	0
GO_ENTRY_INTO_HOST							1.56976						1.38369						2	0
GO_EOSINOPHIL_CHEMOTAXIS						1.71035											1.9918		2	0
GO_EOSINOPHIL_MIGRATION																1.68782	2.00397		2	0
GO_EPIBOLY			1.65363													1.59052			2	0
GO_EPITHELIAL_TUBE_MORPHOGENESIS													1.36391	1.39763					2	0
GO_ERK1_AND_ERK2_CASCADE	ERK signaling	Cell signaling									-1.41212						1.44308	1.52141	2	1
GO_ESTABLISHMENT_OF_CELL_POLARITY													1.51102		1.46622				2	0
GO_ESTABLISHMENT_OF_RNA_LOCALIZATION				1.42037						-1.29848						1.45831			2	1
GO_EXTRACELLULAR_STRUCTURE_ORGANIZATION	extracellular matrix organization	Extracellular matrix organization	1.40318									-1.51294	1.29373						2	1
GO_FC_RECEPTOR_SIGNALING_PATHWAY	Fc receptor signaling	Cell signaling										1.45144				1.53355			2	0
GO_FEMALE_SEX_DIFFERENTIATION	reproductive system development	Tissue development											1.4622	1.48898					2	0
GO_FORELIMB_MORPHOGENESIS	limb development	Tissue development	1.6051			1.79621													2	0
GO_G_PROTEIN_COUPLED_RECEPTOR_SIGNALING_PATHWAY_COUPLED_TO_CYCLIC_NUCLEOTIDE_SECOND_MESSENGER	GPCR signaling	Cell signaling									-1.56012			1.38805				1.53218	2	1
GO_GLUTAMATE_RECEPTOR_SIGNALING_PATHWAY	glutamatergic neurotransmission	Neurotransmission							1.91973		-2.03856							1.63825	2	1
GO_GOLGI_ORGANIZATION			1.39364															1.53109	2	0
GO_HEART_GROWTH	heart growth	Tissue growth											1.66119		1.47404				2	0
GO_HEART_MORPHOGENESIS	heart development	Tissue development											1.5938		1.40303				2	0
GO_HEART_PROCESS	heart contraction	Tissue contraction	1.32999								-1.49865			1.34862					2	1
GO_HISTONE_H3_K9_MODIFICATION				1.80318									1.54271						2	0
GO_HOMOPHILIC_CELL_ADHESION_VIA_PLASMA_MEMBRANE_ADHESION_MOLECULES	cell adhesion	Cell communication	2.234			1.48253													2	0
GO_INFLAMMATORY_RESPONSE	inflammatory response	Immune response					1.53557									1.34027			2	0
GO_INNER_EAR_MORPHOGENESIS	ear development	Tissue development									1.51513			1.49796					2	0
GO_INTERFERON_GAMMA_PRODUCTION											1.54068						1.56075		2	0
GO_INTERLEUKIN_1_BETA_PRODUCTION														1.51521			1.64152		2	0
GO_INTERLEUKIN_1_PRODUCTION														1.52388			1.63602		2	0
GO_INTERLEUKIN_5_PRODUCTION						1.70497											1.87692		2	0
GO_INTERLEUKIN_8_PRODUCTION													1.85377	1.51998					2	0
GO_LABYRINTHINE_LAYER_DEVELOPMENT	placenta development	Tissue development									1.5455		1.44766						2	0
GO_LEUKOTRIENE_BIOSYNTHETIC_PROCESS			1.84011				1.86296												2	0
GO_LIPOPOLYSACCHARIDE_MEDIATED_SIGNALING_PATHWAY	LPS signaling	Cell signaling				1.57205										1.58156			2	0
GO_MATERNAL_PROCESS_INVOLVED_IN_FEMALE_PREGNANCY	maternal process	Embryonic development											1.50167	1.67151					2	0
GO_MATURATION_OF_SSU_RRNA	ribosome biogenesis	Gene expression									1.56833		1.44979						2	0
GO_MEIOTIC_CELL_CYCLE_PROCESS			-1.44472											1.50993		1.67336			2	1
GO_MESENCHYMAL_CELL_DIFFERENTIATION	stem cell differentiation	Cell differentiation											1.50856		1.37108				2	0
GO_METANEPHROS_DEVELOPMENT	kidney development	Tissue development											1.47817	1.57323					2	0
GO_METHYLATION	protein methylation	Post-translational modification				1.48385							1.37356						2	0
GO_MICROTUBULE_ORGANIZING_CENTER_LOCALIZATION													1.49736		1.62607				2	0
GO_MICROTUBULE_POLYMERIZATION_OR_DEPOLYMERIZATION	microtubule polymerization	Cytoskeleton organization											1.91509	1.638					2	0
GO_MITOCHONDRIAL_RESPIRATORY_CHAIN_COMPLEX_ASSEMBLY	citric acid cycle & oxidative phosphorylation	Cellular respiration	-1.60069							-1.52607	1.6509	1.81581							2	2
GO_MITOCHONDRIAL_TRANSLATIONAL_TERMINATION			-2.00054	-1.67141							1.48014	2.00193							2	2
GO_MITOCHONDRION_ORGANIZATION			-1.27679							-1.3703	1.31805	1.39801							2	2
GO_MORPHOGENESIS_OF_AN_EPITHELIUM													1.35481	1.26776					2	0
GO_MULTI_MULTICELLULAR_ORGANISM_PROCESS	maternal process	Embryonic development											1.34441	1.66192					2	0
GO_MULTICELLULAR_ORGANISM_GROWTH			1.34495												1.44749				2	0
GO_MUSCLE_ADAPTATION	muscle contraction	Tissue contraction											1.54631			1.45573			2	0
GO_MUSCLE_CELL_DEVELOPMENT	muscle cell differentiation	Cell differentiation											1.54201	1.50093					2	0
GO_MUSCLE_CELL_DIFFERENTIATION	muscle cell differentiation	Cell differentiation											1.58725	1.44003					2	0
GO_MUSCLE_CELL_MIGRATION						1.62454							1.62939						2	0
GO_MUSCLE_CONTRACTION	muscle contraction	Tissue contraction	1.40854										1.30359						2	0
GO_MUSCLE_HYPERTROPHY	muscle hypertrophy	Tissue remodeling											1.56841			1.58917			2	0
GO_MUSCLE_SYSTEM_PROCESS	muscle contraction	Tissue contraction											1.43858				1.38233		2	0
GO_MUSCLE_TISSUE_DEVELOPMENT	muscle development	Tissue development											1.76405	1.70339					2	0
GO_MYELOID_CELL_DEVELOPMENT	myeloid cell differentiation	Cell differentiation		1.57668											1.55374				2	0
GO_MYELOID_LEUKOCYTE_DIFFERENTIATION	leukocyte differentiation	Cell differentiation					1.46829						1.35741						2	0
GO_MYOTUBE_DIFFERENTIATION	muscle development	Tissue development											1.4929	1.49486					2	0
GO_NEGATIVE_REGULATION_OF_ACTIN_FILAMENT_DEPOLYMERIZATION	regulation of actin depolymerization	Cytoskeleton organization											1.5017			1.61732			2	0
GO_NEGATIVE_REGULATION_OF_CELL_CELL_ADHESION	regulation of cell adhesion	Cell communication											1.33085	1.47763					2	0
GO_NEGATIVE_REGULATION_OF_CELL_DEVELOPMENT	regulation of cell differentiation	Cell differentiation	1.29764								-1.2501		1.34589						2	1
GO_NEGATIVE_REGULATION_OF_CELL_GROWTH	regulation of cell growth	Cell growth											1.38143	1.46605					2	0
GO_NEGATIVE_REGULATION_OF_CELL_MATRIX_ADHESION	regulation of cell adhesion	Cell communication	1.52358										1.54512						2	0
GO_NEGATIVE_REGULATION_OF_EPITHELIAL_CELL_DIFFERENTIATION	regulation of endothelial/epithelial cell differentiation	Cell differentiation											1.65845			1.71112			2	0
GO_NEGATIVE_REGULATION_OF_EPITHELIAL_CELL_MIGRATION	regulation of endothelial/epithelial cell migration	Cell migration											1.44685		1.54336				2	0
GO_NEGATIVE_REGULATION_OF_GROWTH	regulation of growth	Tissue growth											1.33306	1.46975					2	0
GO_NEGATIVE_REGULATION_OF_IMMUNE_SYSTEM_PROCESS	regulation of immune response	Immune response				1.29722	1.49686												2	0
GO_NEGATIVE_REGULATION_OF_JNK_CASCADE	regulation of JNK signaling	Cell signaling											1.56921		1.7222				2	0
GO_NEGATIVE_REGULATION_OF_LEUKOCYTE_MEDIATED_IMMUNITY	regulation of immune response	Immune response				1.73305	1.70584												2	0
GO_NEGATIVE_REGULATION_OF_LEUKOCYTE_MIGRATION	regulation of leukocyte migration	Cell migration					1.7387						1.42803						2	0
GO_NEGATIVE_REGULATION_OF_NERVOUS_SYSTEM_DEVELOPMENT	regulation of nervous system development	Tissue development	1.31757								-1.2593		1.35454						2	1
GO_NEGATIVE_REGULATION_OF_NEURON_DIFFERENTIATION	regulation of neuron differentiation	Cell differentiation	1.33286										1.34525						2	0
GO_NEGATIVE_REGULATION_OF_PHAGOCYTOSIS											1.57225		1.66375						2	0
GO_NEGATIVE_REGULATION_OF_POTASSIUM_ION_TRANSMEMBRANE_TRANSPORT							1.84372							1.59942					2	0
GO_NEGATIVE_REGULATION_OF_POTASSIUM_ION_TRANSPORT	regulation of ion transport	Ion transport					1.76389							1.72616					2	0
GO_NEGATIVE_REGULATION_OF_PROTEIN_MODIFICATION_BY_SMALL_PROTEIN_CONJUGATION_OR_REMOVAL	regulation of protein modification by proteasomal degradation	Post-translational modification												1.75088	1.48812				2	0
GO_NEGATIVE_REGULATION_OF_RESPONSE_TO_ENDOPLASMIC_RETICULUM_STRESS	regulation of response to ER stress	Cellular response											1.70612			1.53809			2	0
GO_NEGATIVE_REGULATION_OF_RESPONSE_TO_WOUNDING	regulation of inflammatory response	Immune response											1.59713				1.91568		2	0
GO_NEGATIVE_REGULATION_OF_SIGNAL_TRANSDUCTION_IN_ABSENCE_OF_LIGAND	regulation of apoptosis	Cell death											1.97811	2.06953					2	0
GO_NEGATIVE_REGULATION_OF_TRANSMEMBRANE_RECEPTOR_PROTEIN_SERINE_THREONINE_KINASE_SIGNALING_PATHWAY	regulation of transmembrane receptor signaling	Cell signaling											1.53672	1.46302					2	0
GO_NEGATIVE_REGULATION_OF_TRANSPORT							1.39046							1.27166					2	0
GO_NEGATIVE_REGULATION_OF_WOUND_HEALING	regulation of platelet activation & coagulation	Immune response											1.69967				1.67886		2	0
GO_NON_RECOMBINATIONAL_REPAIR	DNA repair process	DNA repair											1.55037	1.55985					2	0
GO_NUCLEOSOME_ORGANIZATION						1.68924					1.54442								2	0
GO_ODONTOGENESIS	tooth morphogenesis	Tissue development		1.72683									1.42053						2	0
GO_ODONTOGENESIS_OF_DENTIN_CONTAINING_TOOTH	tooth morphogenesis	Tissue development		1.61622						-1.42895				1.48068					2	1
GO_ORGAN_GROWTH	organ growth	Tissue growth					1.47829						1.52505						2	0
GO_OUTFLOW_TRACT_MORPHOGENESIS	heart development	Tissue development											1.80063		1.53121				2	0
GO_OXIDATIVE_PHOSPHORYLATION	citric acid cycle & oxidative phosphorylation	Cellular respiration	-1.52966						-1.72407	-1.75864	1.76434				1.56118				2	3
GO_PATTERN_SPECIFICATION_PROCESS			1.4178										1.51113						2	0
GO_PEPTIDE_CATABOLIC_PROCESS			2.07725								1.63882								2	0
GO_PEPTIDYL_PROLINE_MODIFICATION	peptidyl-proline modification	Post-translational modification														1.53848	1.76565		2	0
GO_PERK_MEDIATED_UNFOLDED_PROTEIN_RESPONSE											1.70831			1.57035					2	0
GO_PHAGOCYTOSIS	phagocytosis	Endocytosis				1.38913	1.60344												2	0
GO_PLATELET_DEGRANULATION	platelet exocytosis	Immune response											1.4532		1.48914				2	0
GO_POSITIVE_REGULATION_OF_CD4_POSITIVE_ALPHA_BETA_T_CELL_ACTIVATION			1.5959					1.6239											2	0
GO_POSITIVE_REGULATION_OF_CELL_ADHESION						1.49473							1.27856						2	0
GO_POSITIVE_REGULATION_OF_CELL_DIVISION	regulation of cell cycle	Cell cycle	-1.57718								1.43185						1.66278		2	1
GO_POSITIVE_REGULATION_OF_CELLULAR_COMPONENT_BIOGENESIS			1.2357															1.36106	2	0
GO_POSITIVE_REGULATION_OF_CHEMOTAXIS	regulation of chemotaxis	Cell communication											1.43254			1.50882			2	0
GO_POSITIVE_REGULATION_OF_CYTOKINE_BIOSYNTHETIC_PROCESS																1.60206	1.593		2	0
GO_POSITIVE_REGULATION_OF_CYTOKINE_PRODUCTION_INVOLVED_IN_IMMUNE_RESPONSE	regulation of cytokine production	Immune response					1.66163									1.5603			2	0
GO_POSITIVE_REGULATION_OF_CYTOKINE_SECRETION	regulation of cytokine secretion	Immune response	1.39371														1.648		2	0
GO_POSITIVE_REGULATION_OF_CYTOSKELETON_ORGANIZATION	regulation of cytoskeleton organization	Cytoskeleton organization											1.90254	1.44364					2	0
GO_POSITIVE_REGULATION_OF_DNA_BIOSYNTHETIC_PROCESS	regulation of DNA synthesis	Cell cycle													1.57166		1.55503		2	0
GO_POSITIVE_REGULATION_OF_ERYTHROCYTE_DIFFERENTIATION	regulation of myeloid cell differentiation	Cell differentiation											2.14045	1.96912					2	0
GO_POSITIVE_REGULATION_OF_GTPASE_ACTIVITY						1.372					-1.34731							1.39774	2	1
GO_POSITIVE_REGULATION_OF_I_KAPPAB_KINASE_NF_KAPPAB_SIGNALING							1.48734									1.49834			2	0
GO_POSITIVE_REGULATION_OF_INTERLEUKIN_8_PRODUCTION	regulation of interleukin production	Immune response											1.90685	1.73239					2	0
GO_POSITIVE_REGULATION_OF_KIDNEY_DEVELOPMENT	regulation of kidney development	Tissue development	-1.53951										1.57588	1.6366					2	1
GO_POSITIVE_REGULATION_OF_LEUKOCYTE_DIFFERENTIATION	regulation of leukocyte differentiation	Cell differentiation				1.62035										1.44543			2	0
GO_POSITIVE_REGULATION_OF_LEUKOCYTE_PROLIFERATION	regulation of leukocyte proliferation	Cell proliferation				1.69453											1.57819		2	0
GO_POSITIVE_REGULATION_OF_LYMPHOCYTE_CHEMOTAXIS			1.76335														1.9243		2	0
GO_POSITIVE_REGULATION_OF_LYMPHOCYTE_DIFFERENTIATION	regulation of leukocyte differentiation	Cell differentiation				1.74465										1.65361			2	0
GO_POSITIVE_REGULATION_OF_LYMPHOCYTE_MIGRATION	regulation of leukocyte migration	Cell migration	1.68345														1.74137		2	0
GO_POSITIVE_REGULATION_OF_MAST_CELL_ACTIVATION			1.62725														1.94109		2	0
GO_POSITIVE_REGULATION_OF_MRNA_METABOLIC_PROCESS	regulation of mRNA metabolism	RNA metabolism									1.43916				1.48596				2	0
GO_POSITIVE_REGULATION_OF_MUSCLE_HYPERTROPHY													1.56448					1.66203	2	0
GO_POSITIVE_REGULATION_OF_MUSCLE_TISSUE_DEVELOPMENT							1.63592						1.52451						2	0
GO_POSITIVE_REGULATION_OF_MYELOID_CELL_DIFFERENTIATION	regulation of myeloid cell differentiation	Cell differentiation											2.01652	1.94967					2	0
GO_POSITIVE_REGULATION_OF_MYELOID_LEUKOCYTE_CYTOKINE_PRODUCTION_INVOLVED_IN_IMMUNE_RESPONSE							1.67117									1.73518			2	0
GO_POSITIVE_REGULATION_OF_MYELOID_LEUKOCYTE_DIFFERENTIATION	regulation of leukocyte differentiation	Cell differentiation											1.51224	1.57913					2	0
GO_POSITIVE_REGULATION_OF_NEURAL_PRECURSOR_CELL_PROLIFERATION	regulation of neural precursor cell proliferation	Cell proliferation											1.44738					1.77608	2	0
GO_POSITIVE_REGULATION_OF_NF_KAPPAB_TRANSCRIPTION_FACTOR_ACTIVITY				1.49114									1.4203						2	0
GO_POSITIVE_REGULATION_OF_PROTEIN_CATABOLIC_PROCESS	regulation of proteasomal degradation	Degradation											1.34558	1.35024					2	0
GO_POSITIVE_REGULATION_OF_PROTEIN_POLYMERIZATION	regulation of protein polymerization	Protein structure											1.77473	1.61887					2	0
GO_POSITIVE_REGULATION_OF_PROTEOLYSIS													1.41744	1.31062					2	0
GO_POSITIVE_REGULATION_OF_RNA_SPLICING	regulation of RNA metabolism	RNA metabolism											1.49708	1.65574					2	0
GO_POSITIVE_REGULATION_OF_STEM_CELL_PROLIFERATION	regulation of stem cell proliferation	Cell proliferation											1.8001					2.0185	2	0
GO_POSITIVE_REGULATION_OF_SYNAPSE_ASSEMBLY	regulation of synapse organization	Membrane organization	1.68197								-1.95412		-1.43945					1.75275	2	2
GO_POSITIVE_REGULATION_OF_TRANSCRIPTION_ELONGATION_FROM_RNA_POLYMERASE_II_PROMOTER						1.65495					1.5719								2	0
GO_POSITIVE_REGULATION_OF_TYPE_I_INTERFERON_PRODUCTION				1.54557							1.55668								2	0
GO_POST_EMBRYONIC_DEVELOPMENT													1.52273	1.54539					2	0
GO_POSTSYNAPTIC_SIGNAL_TRANSDUCTION							-1.80568						1.47253					1.7514	2	1
GO_PRODUCTION_OF_MOLECULAR_MEDIATOR_OF_IMMUNE_RESPONSE	immune response	Immune response														1.49975	1.46133		2	0
GO_PROTEIN_LOCALIZATION_TO_MICROTUBULE_ORGANIZING_CENTER													1.46449					1.72024	2	0
GO_PROTEIN_PEPTIDYL_PROLYL_ISOMERIZATION																1.7846	1.81286		2	0
GO_PROTEIN_POLYMERIZATION	protein polymerization	Post-translational modification											1.73916	1.47079					2	0
GO_PROTEIN_STABILIZATION				1.55122									1.53304						2	0
GO_PURINE_NUCLEOSIDE_TRIPHOSPHATE_METABOLIC_PROCESS										-1.63913	1.61188					1.49141			2	1
GO_REACTIVE_OXYGEN_SPECIES_BIOSYNTHETIC_PROCESS	reactive oxygen species metabolism	Biosynthesis & Metabolism		1.53381									1.36514						2	0
GO_REACTIVE_OXYGEN_SPECIES_METABOLIC_PROCESS	reactive oxygen species metabolism	Biosynthesis & Metabolism		1.39023									1.34675						2	0
GO_REGULATION_OF_BIOMINERALIZATION									1.71942				1.61422						2	0
GO_REGULATION_OF_CELL_CELL_ADHESION	regulation of cell adhesion	Cell communication											1.32005				1.35742		2	0
GO_REGULATION_OF_CELL_GROWTH_INVOLVED_IN_CARDIAC_MUSCLE_CELL_DEVELOPMENT													1.56324	1.73602					2	0
GO_REGULATION_OF_CELL_MIGRATION_INVOLVED_IN_SPROUTING_ANGIOGENESIS	regulation of endothelial/epithelial cell migration	Cell migration											1.53074					1.7736	2	0
GO_REGULATION_OF_CELLULAR_AMINE_METABOLIC_PROCESS	regulation of amino acid metabolism	Biosynthesis & Metabolism	-1.54876						-1.59655		1.46012	1.59563							2	2
GO_REGULATION_OF_CELLULAR_AMINO_ACID_METABOLIC_PROCESS	regulation of amino acid metabolism	Biosynthesis & Metabolism	-1.70977						-1.57969		1.60731	1.6287							2	2
GO_REGULATION_OF_CYTOSKELETON_ORGANIZATION													1.66696	1.36781					2	0
GO_REGULATION_OF_DNA_BIOSYNTHETIC_PROCESS	regulation of DNA synthesis	Cell cycle											1.46673		1.53727				2	0
GO_REGULATION_OF_DNA_TEMPLATED_TRANSCRIPTION_IN_RESPONSE_TO_STRESS	response to stress	Cellular response									1.48641		1.42774						2	0
GO_REGULATION_OF_EXTRINSIC_APOPTOTIC_SIGNALING_PATHWAY_IN_ABSENCE_OF_LIGAND	regulation of apoptosis	Cell death											1.8588	1.95944					2	0
GO_REGULATION_OF_GASTRULATION	regulation of embryonic development	Embryonic development											1.77454				1.72796		2	0
GO_REGULATION_OF_GENE_EXPRESSION_EPIGENETIC	regulation of gene expression	Gene expression		1.4371		1.5532													2	0
GO_REGULATION_OF_GLUTAMATE_RECEPTOR_SIGNALING_PATHWAY									1.62099		-2.08852							1.64443	2	1
GO_REGULATION_OF_HEART_GROWTH	regulation of heart growth	Tissue growth											1.559	1.58923		-1.55515			2	1
GO_REGULATION_OF_KIDNEY_DEVELOPMENT	regulation of kidney development	Tissue development											1.45289	1.61218					2	0
GO_REGULATION_OF_LEUKOCYTE_DEGRANULATION	regulation of leukocyte activation	Immune response											1.48797			1.66761			2	0
GO_REGULATION_OF_LEUKOCYTE_PROLIFERATION						1.49042											1.54994		2	0
GO_REGULATION_OF_LIPOPOLYSACCHARIDE_MEDIATED_SIGNALING_PATHWAY						1.72442										1.66344			2	0
GO_REGULATION_OF_LYMPHOCYTE_CHEMOTAXIS	regulation of leukocyte chemotaxis	Immune response	1.73588														1.8076		2	0
GO_REGULATION_OF_LYMPHOCYTE_MIGRATION	regulation of leukocyte migration	Cell migration	1.53115				1.61978												2	0
GO_REGULATION_OF_MAST_CELL_ACTIVATION	regulation of leukocyte activation	Immune response											1.51534				1.90616		2	0
GO_REGULATION_OF_MEMBRANE_POTENTIAL			1.30888								-1.44253					-1.37902		1.4713	2	2
GO_REGULATION_OF_MICROTUBULE_POLYMERIZATION_OR_DEPOLYMERIZATION	regulation of microtubule polymerization	Cytoskeleton organization											1.92906	1.74747					2	0
GO_REGULATION_OF_MONONUCLEAR_CELL_MIGRATION							1.69055				-1.67792		1.44241						2	1
GO_REGULATION_OF_MRNA_PROCESSING											1.52118					1.46188			2	0
GO_REGULATION_OF_MUSCLE_CONTRACTION	regulation of muscle contraction	Tissue contraction	1.46683										1.39803						2	0
GO_REGULATION_OF_MUSCLE_HYPERTROPHY													1.45105			1.51661			2	0
GO_REGULATION_OF_MYELOID_LEUKOCYTE_MEDIATED_IMMUNITY							1.86953									1.52683			2	0
GO_REGULATION_OF_NEUROTRANSMITTER_RECEPTOR_ACTIVITY	regulation of neurotransmitter receptor activity	Neurotransmission							1.62456		-1.81209							1.7502	2	1
GO_REGULATION_OF_NEUTROPHIL_MIGRATION	regulation of leukocyte migration	Cell migration				1.71729										1.69701			2	0
GO_REGULATION_OF_NUCLEAR_DIVISION			-1.7883										1.62203			1.39335			2	1
GO_REGULATION_OF_NUCLEASE_ACTIVITY	regulation of nuclease activity	Enzyme activity											1.61123	1.65292					2	0
GO_REGULATION_OF_ORGAN_GROWTH	regulation of organ growth	Tissue growth											1.42489	1.51648					2	0
GO_REGULATION_OF_POSTSYNAPTIC_MEMBRANE_POTENTIAL	postsynaptic membrane potential	Membrane potential	1.42435															1.55866	2	0
GO_REGULATION_OF_PROTEASOMAL_UBIQUITIN_DEPENDENT_PROTEIN_CATABOLIC_PROCESS	regulation of proteasomal degradation	Degradation											1.64767	1.43463					2	0
GO_REGULATION_OF_PROTEIN_MODIFICATION_BY_SMALL_PROTEIN_CONJUGATION_OR_REMOVAL														1.62981		1.36897			2	0
GO_REGULATION_OF_PROTEIN_POLYMERIZATION	regulation of protein polymerization	Protein structure											1.76698	1.44596					2	0
GO_REGULATION_OF_PROTEIN_STABILITY	regulation of protein stability	Protein structure		1.46411									1.46647						2	0
GO_REGULATION_OF_REACTIVE_OXYGEN_SPECIES_METABOLIC_PROCESS	regulation of reactive oxygen species metabolism	Biosynthesis & Metabolism		1.43358									1.42693						2	0
GO_REGULATION_OF_RESPONSE_TO_INTERFERON_GAMMA	regulation of response to interferon	Immune response		1.6691							1.63901								2	0
GO_REGULATION_OF_RESPONSE_TO_WOUNDING	regulation of inflammatory response	Immune response	1.54215										1.37892						2	0
GO_REGULATION_OF_STEM_CELL_DIFFERENTIATION	regulation of stem cell differentiation	Cell differentiation				1.57503					1.63823								2	0
GO_REGULATION_OF_STRIATED_MUSCLE_CELL_DIFFERENTIATION	regulation of muscle cell differentiation	Cell differentiation											1.56076			1.53179			2	0
GO_REGULATION_OF_SUPRAMOLECULAR_FIBER_ORGANIZATION										-1.25167			1.80615	1.33933					2	1
GO_REGULATION_OF_SYNAPSE_STRUCTURE_OR_ACTIVITY	regulation of synaptic plasticity	Synaptic plasticity	1.446								-1.64928							1.45531	2	1
GO_REGULATION_OF_T_CELL_MEDIATED_IMMUNITY	regulation of immune response	Immune response				1.64475							1.51609						2	0
GO_REGULATION_OF_TELOMERE_MAINTENANCE_VIA_TELOMERE_LENGTHENING	regulation of telomere maintenance	Telomere maintenance													1.55065		1.70402		2	0
GO_REGULATION_OF_TRANS_SYNAPTIC_SIGNALING			1.29037								-1.67017						-1.30728	1.52572	2	2
GO_REGULATION_OF_TRANSLATIONAL_INITIATION											1.52156	1.54232							2	0
GO_REGULATION_OF_TUMOR_NECROSIS_FACTOR_MEDIATED_SIGNALING_PATHWAY	regulation of TNF signaling	Cell signaling											1.92371	1.81853					2	0
GO_REGULATION_OF_UBIQUITIN_DEPENDENT_PROTEIN_CATABOLIC_PROCESS													1.67155	1.44754					2	0
GO_REGULATION_OF_VASCULAR_SMOOTH_MUSCLE_CELL_PROLIFERATION													1.65528	1.62693					2	0
GO_REGULATION_OF_VASCULATURE_DEVELOPMENT											-1.32227		1.40572		1.29953				2	1
GO_REGULATION_OF_VESICLE_MEDIATED_TRANSPORT			1.2929				1.39701												2	0
GO_REGULATION_OF_WOUND_HEALING			1.52719										1.40792						2	0
GO_RENAL_SYSTEM_DEVELOPMENT													1.49707	1.49365					2	0
GO_REPRODUCTIVE_SYSTEM_DEVELOPMENT	reproductive system development	Tissue development											1.31414	1.43585					2	0
GO_RESPONSE_TO_AMPHETAMINE	response to amine	Cellular response									-1.67009			1.83137				1.6806	2	1
GO_RESPONSE_TO_CORTICOSTEROID	response to steroid	Cellular response					1.54907						1.64269						2	0
GO_RESPONSE_TO_EPIDERMAL_GROWTH_FACTOR	response to EGF	Cellular response					1.83568						1.60655						2	0
GO_RESPONSE_TO_HYPEROXIA													1.59511		1.58808				2	0
GO_RESPONSE_TO_INTERLEUKIN_1	response to interleukin	Cytokine signaling				1.56049											1.65414		2	0
GO_RESPONSE_TO_INTERLEUKIN_12															1.64603		1.82835		2	0
GO_RESPONSE_TO_INTERLEUKIN_7						1.73097											1.72034		2	0
GO_RESPONSE_TO_KETONE	response to ketone	Cellular response					1.56609						1.56157						2	0
GO_RESPONSE_TO_MINERALOCORTICOID	response to steroid	Cellular response											1.78243	1.65834					2	0
GO_RESPONSE_TO_ORGANOPHOSPHORUS	response to organophosphorus	Cellular response											1.43828	1.46745					2	0
GO_RESPONSE_TO_OXIDATIVE_STRESS			-1.3869										1.45467	1.30857					2	1
GO_RESPONSE_TO_OXYGEN_LEVELS													1.44744	1.30945					2	0
GO_RESPONSE_TO_PURINE_CONTAINING_COMPOUND	response to purine	Cellular response					1.54237							1.4415					2	0
GO_RESPONSE_TO_RADIATION	response to radiation	Cellular response								-1.24253			1.35464	1.51862					2	1
GO_RESPONSE_TO_TOPOLOGICALLY_INCORRECT_PROTEIN	unfolded protein response	Cellular response											1.47939	1.36316					2	0
GO_RESPONSE_TO_VITAMIN	response to vitamin	Cellular response											1.65548	1.59908					2	0
GO_RESPONSE_TO_VITAMIN_D	response to vitamin	Cellular response											1.78431	1.63189					2	0
GO_RESPONSE_TO_XENOBIOTIC_STIMULUS	xenobiotic metabolism	Biosynthesis & Metabolism					1.41791							1.39426					2	0
GO_RHYTHMIC_PROCESS	circardian rhythmic process	Circardian process											1.31902	1.39082					2	0
GO_RIBONUCLEOSIDE_TRIPHOSPHATE_BIOSYNTHETIC_PROCESS	nucleic acid metabolism	Biosynthesis & Metabolism								-1.70045	1.5142					1.54108			2	1
GO_RIBONUCLEOSIDE_TRIPHOSPHATE_METABOLIC_PROCESS										-1.61592	1.5431					1.50059			2	1
GO_ROOF_OF_MOUTH_DEVELOPMENT				1.54338									1.52908						2	0
GO_SARCOMERE_ORGANIZATION	muscle development	Tissue development				1.72757							1.48669						2	0
GO_SEX_DIFFERENTIATION	reproductive system development	Tissue development	1.37563											1.54678					2	0
GO_SIGNAL_TRANSDUCTION_IN_ABSENCE_OF_LIGAND	apoptosis	Cell death											1.62486	1.74014					2	0
GO_SIGNAL_TRANSDUCTION_IN_RESPONSE_TO_DNA_DAMAGE	cell cycle checkpoint	Cell cycle	-1.38166											1.48491		1.50961			2	1
GO_SISTER_CHROMATID_SEGREGATION	chromosome segregation	Cell cycle	-1.95599													1.67999	1.50183		2	1
GO_SKELETAL_MUSCLE_CELL_DIFFERENTIATION	muscle cell differentiation	Cell differentiation											1.99947	1.84322					2	0
GO_SKELETAL_MUSCLE_ORGAN_DEVELOPMENT	muscle development	Tissue development										-1.57872	1.78784	1.73645					2	1
GO_SKELETAL_SYSTEM_DEVELOPMENT			1.42091										1.33482						2	0
GO_SKELETAL_SYSTEM_MORPHOGENESIS	muscle development	Tissue development											1.41622	1.41674					2	0
GO_SMOOTH_MUSCLE_CELL_DIFFERENTIATION	muscle cell differentiation	Cell differentiation											1.76182	1.58711					2	0
GO_SMOOTH_MUSCLE_CELL_MIGRATION						1.58742							1.64647						2	0
GO_SMOOTH_MUSCLE_CONTRACTION	muscle contraction	Tissue contraction	1.4139						1.68386										2	0
GO_SPERM_EGG_RECOGNITION	cell recognition	Cell communication											1.59018	1.66278					2	0
GO_STEM_CELL_DIFFERENTIATION	stem cell differentiation	Cell differentiation				1.46601					1.32537								2	0
GO_STRIATED_MUSCLE_CELL_DIFFERENTIATION	muscle cell differentiation	Cell differentiation											1.55955	1.49722					2	0
GO_SYNAPSE_ASSEMBLY	synapse organization	Membrane organization	2.05298								-1.94599					-1.42017		1.66667	2	2
GO_SYNAPSE_ORGANIZATION	synapse organization	Membrane organization	1.5836								-1.65679					-1.23586		1.50448	2	2
GO_T_CELL_DIFFERENTIATION	leukocyte differentiation	Cell differentiation				1.48828											1.47988		2	0
GO_T_CELL_LINEAGE_COMMITMENT			1.82404			1.90706													2	0
GO_T_HELPER_17_TYPE_IMMUNE_RESPONSE			1.72689											1.68888					2	0
GO_TELOMERE_MAINTENANCE_VIA_TELOMERE_LENGTHENING															1.50779		1.62271		2	0
GO_TISSUE_MIGRATION	cell migration	Cell migration									-1.29812		1.47715	1.36887					2	1
GO_TISSUE_REGENERATION													1.84093			1.75181			2	0
GO_TRANSLATIONAL_TERMINATION	translation	Gene expression	-2.03167								1.48761	1.96888							2	1
GO_TUMOR_NECROSIS_FACTOR_MEDIATED_SIGNALING_PATHWAY	regulation of TNF signaling by proteasomal degradation	Cell signaling				1.62943							1.39735						2	0
GO_TUMOR_NECROSIS_FACTOR_SECRETION														1.57456	1.75262				2	0
GO_UROGENITAL_SYSTEM_DEVELOPMENT													1.39659	1.48964					2	0
GO_VIRAL_LIFE_CYCLE	viral life cycle	Viral life cycle									1.37676		1.44138						2	0
GO_WOUND_HEALING_SPREADING_OF_EPIDERMAL_CELLS			1.82269													1.59649			2	0
HALLMARK_ANDROGEN_RESPONSE													1.575		1.70694				2	0
HALLMARK_ANGIOGENESIS	angiogenesis	Tissue remodeling	1.7352										1.8952						2	0
HALLMARK_APOPTOSIS	apoptosis	Cell death											1.49143	1.55006					2	0
HALLMARK_EPITHELIAL_MESENCHYMAL_TRANSITION												-1.56929	1.34221				1.49432		2	1
HALLMARK_HYPOXIA	hypoxia signaling	Cell signaling											1.72768	1.64173					2	0
HALLMARK_MTORC1_SIGNALING															1.35539	1.48165			2	0
HALLMARK_OXIDATIVE_PHOSPHORYLATION	citric acid cycle & oxidative phosphorylation	Cellular respiration	-1.80632						-1.69383	-1.52936	1.5494	1.73636							2	3
HALLMARK_UNFOLDED_PROTEIN_RESPONSE	unfolded protein response	Cellular response				1.47644										1.71323			2	0
KEGG_CHEMOKINE_SIGNALING_PATHWAY	chemokine signaling	Cytokine signaling											1.41246				1.53765		2	0
KEGG_CYSTEINE_AND_METHIONINE_METABOLISM	amino acid metabolism	Biosynthesis & Metabolism									1.55477		1.64854						2	0
KEGG_CYTOSOLIC_DNA_SENSING_PATHWAY	cytosolic DNA sensing signaling	Cell signaling				1.63336										1.65733			2	0
KEGG_GLUTATHIONE_METABOLISM	xenobiotic metabolism	Biosynthesis & Metabolism					1.65267				1.67457								2	0
KEGG_GRAFT_VERSUS_HOST_DISEASE											1.70362						1.79568		2	0
KEGG_HUNTINGTONS_DISEASE	citric acid cycle & oxidative phosphorylation	Cellular respiration								-1.74854	1.53846	1.44717							2	1
KEGG_MAPK_SIGNALING_PATHWAY	MAPK signaling	Cell signaling											1.65416	1.51654					2	0
KEGG_OXIDATIVE_PHOSPHORYLATION	citric acid cycle & oxidative phosphorylation	Cellular respiration							-1.79336	-1.80986	1.61508				1.56368				2	2
KEGG_PARKINSONS_DISEASE	citric acid cycle & oxidative phosphorylation	Cellular respiration	-1.49285						-1.60391	-1.79109	1.6534				1.68168			-1.53056	2	4
KEGG_PRION_DISEASES	prion diseases	Disease											1.9571	1.93102					2	0
REACTOME_APC_C_MEDIATED_DEGRADATION_OF_CELL_CYCLE_PROTEINS			-2.04921													1.49896	1.53547		2	1
REACTOME_ARACHIDONIC_ACID_METABOLISM													1.62903	1.64894					2	0
REACTOME_ASSEMBLY_OF_THE_PRE_REPLICATIVE_COMPLEX	regulation of mitotic cell cycle by proteasomal degradation	Cell cycle	-1.63262								1.49349					1.49557			2	1
REACTOME_AUF1_HNRNP_D0_BINDS_AND_DESTABILIZES_MRNA											1.76177					1.60743			2	0
REACTOME_B_WICH_COMPLEX_POSITIVELY_REGULATES_RRNA_EXPRESSION						1.88542											1.63082		2	0
REACTOME_CELL_CYCLE_CHECKPOINTS	regulation of mitotic cell cycle by proteasomal degradation	Cell cycle	-2.24215						-1.4032							1.41604	1.5743		2	2
REACTOME_CELL_CYCLE_MITOTIC			-2.0184													1.55432	1.49326		2	1
REACTOME_CELL_SURFACE_INTERACTIONS_AT_THE_VASCULAR_WALL	leukocyte migration	Cell migration				1.56911	1.48833												2	0
REACTOME_CHAPERONE_MEDIATED_AUTOPHAGY				1.73116									1.75617						2	0
REACTOME_CHROMATIN_MODIFYING_ENZYMES														1.38919	1.36021				2	0
REACTOME_CIRCADIAN_CLOCK				1.77822									1.50945						2	0
REACTOME_CLASS_A_1_RHODOPSIN_LIKE_RECEPTORS											-1.33302						1.71009	1.58092	2	1
REACTOME_DDX58_IFIH1_MEDIATED_INDUCTION_OF_INTERFERON_ALPHA_BETA				1.59854												1.69666			2	0
REACTOME_DECTIN_1_MEDIATED_NONCANONICAL_NF_KB_SIGNALING			-1.53087									1.64266				1.55152			2	1
REACTOME_DEFECTIVE_CFTR_CAUSES_CYSTIC_FIBROSIS			-1.53142								1.477	1.62488							2	1
REACTOME_ESR_MEDIATED_SIGNALING			1.42256										1.64695						2	0
REACTOME_EXTRACELLULAR_MATRIX_ORGANIZATION	extracellular matrix organization	Extracellular matrix organization	1.37306									-1.45837	1.34903						2	1
REACTOME_GENE_AND_PROTEIN_EXPRESSION_BY_JAK_STAT_SIGNALING_AFTER_INTERLEUKIN_12_STIMULATION			-1.7228												1.62557		1.86439		2	1
REACTOME_HOST_INTERACTIONS_OF_HIV_FACTORS	host interactions of viral factors	Immune response	-1.57191								1.47872					1.66073			2	1
REACTOME_INFECTION_WITH_MYCOBACTERIUM_TUBERCULOSIS							1.87667									1.60719			2	0
REACTOME_INITIAL_TRIGGERING_OF_COMPLEMENT			1.82458			1.97719													2	0
REACTOME_INTERLEUKIN_1_SIGNALING												1.65568				1.63438			2	0
REACTOME_INTERLEUKIN_10_SIGNALING						1.58134									-1.98604		1.69324		2	1
REACTOME_INTERLEUKIN_12_SIGNALING			-1.53735												1.66643		1.79216		2	1
REACTOME_INTERLEUKIN_4_AND_INTERLEUKIN_13_SIGNALING													1.53324				1.56257		2	0
REACTOME_INTERLEUKIN_7_SIGNALING						1.68197											1.697		2	0
REACTOME_M_PHASE			-2.06005													1.54786	1.41027		2	1
REACTOME_MAP3K8_TPL2_DEPENDENT_MAPK1_3_ACTIVATION				1.65489												1.56867			2	0
REACTOME_MEIOTIC_SYNAPSIS	meiosis	Cell cycle											1.57915			1.57571			2	0
REACTOME_METABOLISM_OF_POLYAMINES			-1.54494								1.64793	1.62595							2	1
REACTOME_MITOCHONDRIAL_TRANSLATION			-1.92979	-1.65912							1.49437	2.0088							2	2
REACTOME_MITOTIC_PROMETAPHASE			-2.16646													1.46666	1.51633		2	1
REACTOME_MRNA_SPLICING_MINOR_PATHWAY	mRNA processing	Gene expression									1.73973					1.53293			2	0
REACTOME_NEGATIVE_REGULATORS_OF_DDX58_IFIH1_SIGNALING				1.81307												1.6133			2	0
REACTOME_NEURONAL_SYSTEM	neurotransmission	Neurotransmission	1.33119								-1.48856			-1.29501				1.74306	2	2
[truncated: 1,803 more rows]

## Sheet: OY_OX
GSEA_Term	Pathway	Process	OLG	ARP	ASC	CPC	PC	VLMC	ABC	MG	DC	NEUT	up	down
[truncated: 992 more rows]

[truncated: 5 more sheets: OY_OO, OO_OX, YO_YX, YO_YY, YY_YX]
