# Supplementary material for: Heterochronic parabiosis reprograms the mouse brain transcriptome by shifting aging signatures in multiple cell types
Source: Nat Aging. 2023 Mar 9;3(3):327–45. doi: 10.1038/s43587-023-00373-6 (PMC10154248; doi:10.1038/s43587-023-00373-6)
Supplement: Supplementary file 19 — SCENIC regulon matrices per animal type. Per animal type, per cell type, SCENIC regulon activity scores are reported. Column ‘counts’ is the sum of cell type that have a regulon score. [file 43587_2023_373_MOESM19_ESM.xlsx]

## Sheet: OY
Regulon	OPC	OLG	OEG	NSC	ARP	ASC	EPC	HypEPC	TNC	CPC	NRP	ImmN	GABA	DOPA	GLUT	CHOL	NendC	EC	PC	VSMC	Hb_VC	VLMC	ABC	MG	MNC	MAC	DC	NEUT	T_cell	NK	B_cell	counts
Brf1	0.771337		0.358495		0.69452	0.548018		1.11888	0.324082			0.148595	0.19495	1.49045	0.0712717		0.600928	0.301058	0.240758	0.847827		1.04222		0.639577					0.0107889	0.766408	1.5365	19
Arnt	0.857633		0.240772	0.457887		1.4249	0.219787			0.266203			0.259793	1.06529	1.09531		0.643987	0.71394	0.198782	1.12486		0.0762544		0.673907		1.13655		0.484375			1.1746	18
Ep300	0.84379		0.260757	0.365578	0.980597	0.902231			0.773419					1.0754	0.212018	1.28619	0.0151743	0.691771	0.304642	0.532307		0.962759		0.570429					0.0829643	0.890899	1.5743	18
Klf13		1.152		1.29476	0.277595	1.35609					0.0846993	1.67777	0.187096		0.794815			0.372307	0.385252	1.03583	0.466095				1.10397		0.343851	0.137798	0.733589	0.663342	0.050516	18
Pml	0.979553		0.0397116	0.128009		0.505372	0.268296	1.6293			0.0497929		0.0684682	1.23933	0.830274		0.218595	0.0583851		0.428573		1.69446						1.08607	0.245219	0.861148	1.30024	18
Creb1	1.15098				1.18981			1.24757	0.0864291				0.368034	1.04456	0.943768		0.636276	0.390453	0.13518	1.11979		0.593857			0.0710877			1.69936	0.384253	0.405215	0.369567	17
Ctcf		1.12654		0.279467		1.15095	0.78993		0.680283		0.420803	1.29244	0.287853	0.785685				1.23476		0.718817	0.187864						0.310351	0.718375	0.74674	0.471642	0.861679	17
Elk4	0.44047		0.704151	0.125302	0.321344	1.05782	0.0249501		1.10521				0.31671	1.4749	0.658735		0.381568	0.417087		1.15793		0.53887						2.0197		0.340561	0.494087	17
Kdm5b	0.665106		0.484897	0.87287	1.10661	0.634504			0.321852				0.0926536	0.857607	1.36909		0.540296	0.371222				1.74715				0.790582		1.11336	0.255314	0.804578	0.495936	17
Stat1			1.11059	0.155284	0.220935	0.705924	0.917195			0.676016			0.241708	1.03061	0.756575		0.730694	1.14698		0.220866		0.895425			0.0968557			1.31841	0.434581	0.98632		17
Taf1		1.13913			1.06065		0.879499	0.74626	0.394249				0.0650707	1.47979	0.387402		0.810986	0.450593	0.194029	0.935667		0.691292						0.609313	1.1006	1.26766	0.460709	17
Tcf4	1.13501			1.13017	0.506151	1.40055					0.539421	0.782819	0.0606486	1.23101	0.0572434			0.249609	0.152391	0.759673	0.808557			1.75128		0.0327935			0.220032		0.883024	17
Atf6b	0.919467		0.145193				0.0323486	1.35095	1.22174				0.12641	1.64723	0.444419	0.0359401	0.065763	0.520502	1.45925			0.429154		1.53563		0.442047				1.33548		16
E2f4	0.817697		0.297217	1.10377		1.52797				0.0365159	0.87772		0.335719	1.29437	0.0684097			0.790394		0.544407		0.869984						1.47477	0.658312	0.299322	0.96973	16
Irf2						0.744754		1.63281		0.170559			0.228423	0.375115	0.43981	1.05039	0.727825	0.622565	0.0949838	0.522693		0.733591			0.0487506				0.934794	0.150249	1.87867	16
Klf16				0.623189		0.656111	0.846156		1.01556				1.70735	0.344351	0.570792		0.12728	0.380238	0.135817	0.438769		1.34174						0.999173	0.609621	1.07273	0.977799	16
Nrf1	0.823653		0.289028			0.167499		2.02857	0.242095			0.883241		0.631305	0.427608		0.690442	0.720968	0.0509842	0.631482		0.724365						2.01547		0.47373	0.479617	16
Phf8	1.14249			0.10235	0.0847999	0.737089		0.00929044	1.3653				0.356804	1.36546	0.43419		0.679478	0.537975	0.0414152			1.52434						1.81006	0.662421	0.784232		16
Rbbp5	1.0554			0.989391	0.0259435	1.36302	0.532451						0.208976	0.951166	0.854402		0.890993	0.34158	0.0158977	0.0366537		1.62361						1.52511	0.879177		0.924749	16
Rcor1	1.1334			0.278253	0.990184	0.395305	0.483267	0.693589					0.113216	1.18986	0.659366		0.945746	0.264401	0.251815	1.14699		0.760959							0.0889208	2.3969		16
Sin3a	1.1293						0.87257	1.77984	0.114329				0.513389	1.34973	0.433793		0.628701	0.942582	0.355561	0.555498		0.624735				0.245636		1.16541		1.32514	0.449095	16
Sp4	1.15131			0.197508	0.712673	1.31912			0.255004				0.270856	1.28857	0.670624		0.632911	0.673266	0.236378			1.50935						0.637055	0.00237358	1.31118	1.23864	16
Xrcc4	0.901131		0.174712				0.456689	1.96186	0.242522				0.865324	1.57182	0.0274272		0.0488603	0.0422734		0.0677942		1.76738						0.206393	0.833738	1.71243	0.62229	16
Zfp362	1.10947			0.209179	0.362141	0.207235			1.68665				0.474071	0.705255	0.623568	0.172897	0.721138	0.326682	1.5587			0.439904						2.02352	0.0531475		0.761883	16
Bclaf1	0.815621		0.300054				1.56476	1.04034	0.279446					0.634686	1.35124		0.879172	0.185192	0.0301415	1.34209		0.675984							1.20164	0.559216	1.48225	15
Erf	0.568536	0.58612					0.222969	2.01885	0.130322				0.800368	0.383557	1.48902		0.127214	0.193999		1.05521		1.08313		2.35068		0.124223		0.0389454				15
Gabpa	0.835919		0.271916		0.059608			2.14099					0.181321	1.19652	0.445368		0.662637	0.0161316	0.159205	0.249621		1.63189							0.254113	1.54106	1.47418	15
Gtf2f1		1.15185					0.12112	1.61463	1.09493		1.3659	1.0272	0.145579	0.115193				0.0576627	0.195507			1.79917						1.77363	0.3295	0.637719	0.416873	15
Hcfc1	1.01968					0.123131		2.06073					0.0931419	1.40152	0.633139		0.71093	0.540564	0.268878	0.59198		1.03682						1.68763	0.129053	0.845641	0.66938	15
Kdm5a	1.1259						0.537163		1.99554		0.642002	0.0829333		0.686745	0.79787		0.444078		0.00383097	0.997764		1.31467						0.775938	1.19626	1.17797	0.156341	15
Nr3c1	0.996368	0.00722398		0.847669	1.38483	0.891001							0.00238451	0.457713	1.50837		0.757936	0.0395063	0.341213	1.42572	0.0268196			1.85502		1.25606						15
Rad21	1.14913				0.102961		0.628273	0.992315	1.00545					0.940958	1.38802		0.687305		0.224823	1.29627		0.873223			0.209718			1.97498		0.412523	0.191709	15
Rela			1.15254				0.763599	1.82733	0.168005			0.557888	0.220405	1.16102	0.523938		0.322998	0.270896	0.148482	1.1443		0.744179		2.24893				0.497939				15
Smarca4	1.13123						0.659041	0.94467	1.24105					0.920092	1.25801		0.843114	0.152622	0.188879	1.23293		0.526062						1.41025	0.699164	0.666549	0.499603	15
Sp1	1.11395				0.55916	1.02012	0.412693	0.886102					0.0995749	1.0527	0.754255	0.114133	0.687085	0.127105	0.762153			1.36387			0.318449			2.26142				15
Taf7		1.15432			0.312732	0.544899			1.7322		1.0709	1.67724		0.0163206				0.151714	0.301869	1.41144		0.353016		0.989812				0.691735	0.556795		1.34156	15
Tbp				0.857264	0.36106	1.6281							0.318548	1.14272	0.757505		0.6775	0.15411	0.0648836	0.0616389		1.70368		0.450332	0.514658			1.67787			0.421456	15
Tcf12				0.295831	0.259662	1.22116	0.793724		0.0247871				1.33445	0.636752			0.951859	0.0524323	1.01624	0.89107		0.090052							0.937063	1.24357	1.27706	15
Ubtf	0.819461		0.2948				0.794562	1.63865	0.382174		0.535537	0.175662	0.308548		1.38788					1.44972		0.844999						0.866231	0.667859	1.41535	0.541782	15
Usf2		1.14959		0.379027		0.945355			1.54445			0.551288		0.914441	0.794449		0.456265	0.869429	0.139118	0.192219		1.05841		1.71365		0.961328		0.666396				15
Yy1	1.09521							1.97421	0.5959		0.788571	1.2976		0.551816				0.021582	0.367463	1.35093		0.362376					0.00654926	1.67868	0.259086	0.60282	0.151719	15
AI987944				0.281429		0.155734			1.98241		0.206994		0.203784	1.65765			0.277319	0.46747	1.09708			1.09351		0.477705		1.08694			0.976636	0.911718		14
Atf1	0.0109286		0.994491						2.24348					2.00803			0.484399	0.508175	0.279813	0.768756		0.923357					0.361371	0.566352	0.983094	0.504166	0.781483	14
Cebpz	1.14306						0.786352	1.02968	1.32381		1.21595	0.751124	0.794484			0.0333273		0.521526	0.449801	0.929627		0.332895		2.30906							0.346477	14
Clock	1.15412			0.409574		1.31242		1.28061					0.00119437	1.03837	1.14974		0.748528	0.50939		1.0456		0.808468				0.928794	0.576732			1.66729		14
Cux1	0.164014		0.907854	1.03439	0.942456	0.973334							0.0520268		2.07028		0.317948	1.10859	0.168341	1.16684							0.588375	1.90364			0.623329	14
Elk3					1.31669				1.20691	0.238227			0.571862	0.93083	0.699652		0.790697	0.737564	0.143178	0.846088	0.320675			2.09628				0.469999			0.201005	14
Esrra	1.12422							0.643863		1.95372			1.13959	1.35669		0.228878		0.716659	1.15401	0.739094				0.166852	0.556273	1.27501			0.0892815		1.11848	14
Etv3	1.14248					0.994894			1.60421				0.176127	1.19977	0.863149		0.574317	0.385333		0.394566		1.4776			0.262478	0.134115	0.781959	1.41655				14
Ezh2	1.12686					1.08284	0.0798193	1.38521	0.0426718		2.10832	0.471859						0.314317		0.214892		1.45482						0.747063	0.911678	1.23104	0.67574	14
Foxo3				1.32529	1.00264	0.760952								0.81674	1.01926	0.107717	1.08446			0.190292		1.48836	0.424602		0.4696	1.12983	0.73214				1.21808	14
Gabpb1	1.03689											0.144555	0.225341	0.861583	0.100463	0.0829596	0.736164	1.01093	0.132344	0.334694		0.485649			0.417993	0.0276441		2.08513				14
Hdac2	0.805528		0.313716				0.489483	1.99582	0.13051		1.09834	1.33928			0.168152				0.0259045	0.819623		1.46546						1.94827	0.103205		0.676435	14
Max	0.0232691		0.988162				0.181709	1.86533	0.526634		0.766084	0.466825		1.31135			0.257056	1.33439	0.0188739		1.04597							2.06693		0.942484		14
Maz	0.729087		0.410907				0.105128	1.93224	0.149837					1.17755	1.03505		0.741612			1.80157		0.524586						1.30463	0.698831	0.82396	0.701028	14
Nr2c2	1.14687			0.124275	1.31165	0.210979			0.918267				0.175683	0.844855	1.21972		0.677872					1.98647						0.92298	0.672174	1.1641	0.674294	14
Rxrb				0.376792	0.180246	1.02672		1.17565					0.209987	1.2087	0.949784		0.524133		0.160763	1.91164								1.61168	0.458848	0.983386	0.338212	14
Tef	1.01985			0.472672	0.0275633	1.77025			0.129331				0.277938		1.79556		0.464353					1.49946	1.05298	0.124141		0.501714		1.9007	0.595023			14
Thap11	1.04799			0.646601		1.4416	0.993358				0.210154	1.12151	0.18039	1.18917				0.661194	0.301702			1.50416							0.554048	0.875794	1.80056	14
Zfp143	1.15236			0.189193		1.38893		1.06225					0.405334	1.25474	0.434631		0.559076	0.214161	0.246339			1.77152						0.961092	0.612879		1.75397	14
Zmiz1	1.0617			0.803531	0.311615	1.21366	0.713805							1.3135	0.735361		0.939616	0.648592	0.283021	0.973155	0.0665431			2.3156		0.420363						14
Atf4	0.450847		0.695203	0.419195	1.78145	0.649507								0.711434	1.46696		0.891708			0.266235		1.90315		0.0951026						0.158872	2.10182	13
Bhlhe40			1.04366	0.63021	0.377761	1.83275								0.527122	1.56545		0.593719	1.23154				1.07889			0.156872			0.759686	1.03262	1.12334		13
Bhlhe41		1.13566		0.546214	1.08025	1.27587								1.29512	0.459247		0.946012					1.48948	0.891579	1.56359	0.378693	0.911454	0.510174					13
Bmyc			1.15214	1.24463	0.0160646	1.49902					1.44179	1.23187				0.0771171		0.168179		0.346918		1.6752		2.15131		0.571522					0.231159	13
Dbp			1.14957	0.971643		1.74294							1.01525	0.108188	0.926492		0.815156		1.54091			0.891013		0.274795		1.37474		1.24611	0.280622			13
E2f6	0.759608		0.373354	0.154465		0.416834		0.965251	1.403				0.10497	1.35072	0.341285		0.791323	0.773098		1.324		0.173606										13
Elf2			1.15367					2.18892			0.117658		0.148434	1.38761			0.496621	0.687848	0.127051	1.0403		0.0474233		1.90887		0.781036				0.3565		13
Jund		1.15462					0.972072	1.54813	0.337161		1.50189	0.96066				0.473918				0.835174		0.722592	1.08459	0.423412		1.56971	1.36124					13
Klf6			1.09173	0.324356		0.435734			1.73274			0.408885			1.98621		0.0959502	1.18386		0.874833	0.0778409	0.117105				1.57146	1.61329					13
Klf9		1.15378									0.612231		1.25546	0.189167		0.801861			0.328872	0.21873		0.841419	0.949381		1.30072			0.668513	1.15372		0.354239	13
Mafg	1.06679			0.161863		0.734319			1.68992					1.354	0.372479		0.924527	0.238848	0.366667			1.58895		0.68891		0.44561		2.00942				13
Mxi1			1.12646				0.732427	1.47815	0.818308		1.62987	1.1131		0.0903549					0.140013	1.01098		1.16388			0.179518	0.485749		2.11707				13
Nfyb					0.441352			1.98865			0.63306	0.22228		1.12437	0.449538			0.688456	0.596567	0.421353		0.752977						2.02627	0.411224		0.497637	13
Rfx5					0.184792	0.633189		1.88213						1.15219		1.41533	0.433608	1.06717	0.313502			1.06241				0.213179		0.946827	1.18081	0.582077		13
Rxra				0.354631		1.48482	1.00567					0.343531			0.454426	0.165812	1.63123					1.90837	0.184158		0.204435			0.280244	0.287657	2.06288		13
Sp2	1.15191			0.576626		0.436246	0.381709		1.07899		0.421122			2.07767					0.747919	0.655502		1.03243						2.04279		0.497946	0.41396	13
Srf	0.668252		0.481398	0.193027	0.595583	0.965372		1.00141				0.328079	0.817187	0.40154	0.733632		0.543018			0.665317		1.63956										13
Usf1							0.592169	1.79204	0.424924		0.332024	1.57612		0.798299					0.17774	0.388597		1.67138		1.70601				0.0310068		0.263003	1.09423	13
Zfp110	1.07688			0.591327	0.482761	1.7835						0.641114	0.760406	1.21737				0.315424		0.00828471		1.69306		0.203109		2.09276			0.807777			13
Zfp523	0.569538		0.585128			0.982191			1.73516				0.302517	0.902311	1.14978		0.512392					1.82227	0.102793			0.12294		0.466099		2.18659		13
Atf6				1.1331	0.0716654	1.07996	0.619832						0.467776	0.749385	1.15563		0.620968	0.735861				1.70686						2.3293			0.33218	12
Cebpb							0.769985	1.73041	0.35824					0.730436	1.33889		0.895829					1.28807	1.28271		1.13942	0.114299	0.168148	1.74986				12
Creb3	0.745396		0.391036					0.714652	1.99385					1.08542	0.881628		1.06381					2.03836		1.3018		0.0414444	1.5552				0.350834	12
Creb3l2	1.10312												0.481412	1.0068	0.360819		1.09879			1.64684		0.792726		0.316939				0.222395	0.00587925	1.11526	1.43843	12
Elk1	0.993392		0.0130872	0.145049		1.25822		1.26464					0.49285	0.882363	1.17151		0.486464			0.357663		1.37321	0.366298									12
Etv1				0.464213	1.1851	1.0518	0.364251				1.53877	1.09096				0.126311			1.04154	0.894829		0.791846				2.40776		0.0494423				12
Etv5	1.14967			0.275618	0.107161	1.81388			0.199097				0.212284	0.749044	1.43253		0.381124							2.22029		0.390692		0.160194				12
Fos			1.11622				0.126551		2.20381				1.95761	0.288679	0.259867							0.593242	1.72205		0.552849	0.928346	1.26896	0.820878				12
Foxn2		0.754839	0.379326										0.423721	1.14638	1.05049		0.46765					2.03565			0.192101	0.739461		1.27158	0.730262		0.138086	12
Foxo1			1.15384	0.654494		1.12246	0.957089	0.0825049							0.164071	2.04804		0.61928		0.783136		0.546091							1.16464		1.8917	12
Hes1	0.801194		0.319518								1.30852	1.47481			0.111241				1.86245		0.163376				0.703987			0.313594	0.682963	1.30022	0.342619	12
Hsf1	0.883618		0.201942	0.158704		1.16277	0.4495	0.990948							0.757505	1.10231	0.993482								0.0527342			1.49197			1.58515	12
Mef2a					0.482051			1.97998					0.838789	0.567983	1.20301		0.391021	0.330933	0.207733	1.45922	0.292242			2.22909		0.618107						12
Nr2f6			1.03784				1.63052	1.26877				0.13068	0.363991	1.3313	0.117377		0.453314									0.477779			0.11858	2.10545	0.247877	12
Relb	0.843227		0.26156			1.87383			0.379531	0.226311								0.223428		0.289005		1.63362				0.146667	1.85556			0.298471	0.69615	12
Smc3	1.15454			0.850433	0.770387	1.00931	0.348782				1.5724	1.23537	0.0134446					0.716132	0.243514	1.26249		0.0566039										12
Srebf2	0.208943		0.879021		2.23406									0.818913	1.1455		0.892687		1.37617	0.414249		0.687503							1.58614	1.42153	0.361751	12
Trp53	0.623188		0.530266						1.9811	0.372941	2.26043							0.227508	0.281737			1.23954	0.638439						1.26332	1.35332	0.681042	12
Zbtb7a		1.13978											0.145593	0.330068	1.56156		0.580882	0.355174		1.51457	0.293484			1.08508				0.884751	0.224341	0.993915		12
Zeb1	0.813088		0.303503	0.535082	1.1738	1.16208												0.0369918	0.908157	0.806684	0.699027			0.426771						2.08021	0.143585	12
Zfp369	0.66545		0.484516	0.428914	0.318932	1.2492		0.750612					0.354126	1.29501	0.720864		0.639459	0.30207				1.81504										12
Brf2	0.154588		0.913704			0.370926		2.061					0.330392	1.43861	0.337108		0.503154		0.287902			0.418372	1.48728									11
E2f3				0.727621	0.63728	1.55058								0.170819		1.52959	0.892177							0.0238222		0.0517293		1.83859	0.500352		0.564758	11
Foxj2				0.50926	1.14092	0.83593	0.57376						0.35616	0.975416	1.12635	0.251				2.00469									0.121634	2.38105		11
Hif1a													0.207853	1.31567	0.128623		1.15226	1.22908	0.0175011		1.08868			2.06621		0.234619	0.174032		0.304767			11
Irf1								1.51028	1.16533									1.24409		0.233053	0.28054	0.159439			0.162646	1.62372	0.272584	0.0412694		0.311914		11
Irf3				0.715017		1.83426								1.28939	0.269566	0.2525	0.732305		0.343121			1.77399						1.97594		0.12333	0.796162	11
Jun			1.11674						2.16602			0.975114	1.26233		0.584354					1.47359		0.862266	0.119196	0.966442		1.8922	0.333633					11
Junb			1.13926						2.23744				1.73678	0.228907	0.867539					0.632972		0.834033	1.21301		0.200082	0.458656	2.02556					11
Klf7			1.1539	0.634763	0.109481	1.90224					1.37792	1.09071			0.49469			0.405804	0.246671	1.12377	0.522627											11
Mnt	1.13855													0.714811	0.656076	1.33867		0.0630477	0.196773			1.79205			0.196659			0.752895	1.25687		1.17606	11
Patz1	0.366445		0.765085										0.0620561	1.2634		0.658844	0.877172	0.0290445		0.326825		1.79614			0.952176			1.97339				11
Rest	1.03463				0.382864	0.335182		1.72593										1.06319	0.653057		0.542399							0.818855	0.508969	1.48984	0.623699	11
Rfx3	1.08131						1.92172	0.499013	0.303841				0.282085	0.468727	1.3609	0.0965831	0.452626		0.148516	1.84735												11
Setdb1													0.190911	1.08252	0.870494		0.633275		0.0393362			1.94059		0.346801				1.54421	0.479593	0.544987	0.22221	11
Sox2	1.15469			1.18459	0.567963	1.31608					1.3694	1.53193							0.813144			1.60542						0.449384	0.238899	2.12846		11
Sp3	0.979004		0.0407461	0.545112	1.35316	1.10251					1.96077			0.226886	0.0889078			0.563433			0.0572119	1.67584										11
Stat2	0.142173		0.921305			1.58785				1.19526								0.596367		0.657844	1.25777				0.787843	1.13887	0.710986	0.463232				11
Zbtb7b	1.05823			0.409756		0.617375		1.55217											0.0206241	0.422258		1.7471			0.117957			1.92149		0.377389	0.467918	11
Arntl													0.494999	1.09879	0.959679		0.493271	0.70072	0.586987			1.28085				1.8376		1.08492			0.0748607	10
Egr1			1.15342						2.23665				1.07542		1.68949							1.2085	1.20261			1.06429	1.54415	0.31368			0.239077	10
Ets2													0.197077	0.678373	1.11618		0.80871	0.678096	0.102278	1.14654	0.247625					1.15224		1.85748				10
Fosb													0.739376	0.654466	1.57592					0.220452		1.80955	0.185306		0.474056	1.5155	1.03888	0.503385				10
Foxp1							1.85235	0.621689	0.218006									0.59689		0.0437126	0.868082		0.783599			0.0953043	1.52966				1.49979	10
Foxp4	0.823186		0.289672						2.25927			0.0204011		0.203282	0.262138	0.772185	0.929128					0.0123711	1.99665									10
Gtf3c2	1.12165			1.08474	0.216781	1.37559	0.150393																	0.277129				1.21745	0.391561	0.540594	0.926608	10
Irf9			1.15204				0.0202053			2.18949								0.619468			1.72476				0.821711	0.749471		0.129501	0.203301	1.20761		10
Klf15				0.348016	0.356272	1.30371		0.938534						0.739773	0.0511837	1.4773	0.333296					1.47979	1.03866									10
Mxd4				0.196608		1.83167	0.289786							1.52846	0.646248	0.236005							2.00039						0.283689	2.19467	0.447486	10
Nr2c1				0.231069		1.97059	0.428541						0.431085	0.906336	0.872306		0.475348	0.337512	0.060462	1.43												10
Nr2f2			1.13468				0.218769		1.21982	1.4956					1.05265	0.0678763	1.6078		0.980264	0.723179		0.977733										10
Pbx3			1.13127								0.532818	1.48016	0.824947									0.922944	1.59224		0.738231			1.96279	0.205384	0.00740645		10
Pole3			1.12629								1.79274	1.03835						1.44142		0.148956		0.597331					0.566953	0.523112	0.259562		1.75814	10
Psmd12												1.69635		0.631897			0.478803		0.861048			1.4765		0.605074				1.12607	0.368688	0.785767	0.492652	10
Rfx1							1.17594	1.46555	0.272594				0.429925	0.714454	1.24439		0.616429	0.431307		1.50844		0.492863										10
Srebf1			1.08044	0.472155	0.947431	1.3249														0.00485463		1.53817	0.49686					1.80402	1.24089	0.138537		10
Tcf3	1.03021			0.156623	0.525743	0.848674	1.32182				2.0526	0.602865						1.16887		0.572834	0.38186											10
Arid3a												1.01068	0.578375	0.403384	0.348383				0.771845		1.55771							1.04102		1.64982	0.623602	9
Atf2				1.43343	1.01392	0.294206								0.324871	1.77685		0.595901		0.10603	1.88107			0.00386297									9
Atf5				0.945404		1.13885				0.194959	0.579417	2.062																1.04591	0.51116	1.67576	0.0796938	9
Atf7												0.192894	0.142814	0.430726	0.879091		1.09259									0.803533		1.91174		0.199147	0.0163652	9
Chd2					0.698201	0.00500805	0.756859	0.363518	0.716046															0.14525				0.692997	0.0261447	1.85027		9
Crem								1.00222	1.62863					2.04551	0.123177			0.921835		1.11503		0.508193							2.36432	0.323834		9
Elf1			1.09786				0.710982	1.90257										0.304064		1.4778		0.45866							1.11145	1.08862	1.22792	9
Klf10	1.00717										0.469935		0.265374		1.85692									0.312583	1.49563	0.976164			0.338301		0.152069	9
Klf3	0.874106		0.216364	0.744398	0.332505	1.60647	0.0169567											0.0827329		1.51814		0.604147										9
Nr1d1	1.13682											0.343566	1.03618	0.0850604			1.17222							1.04958	0.477657				1.15631		0.738161	9
Sox4	1.13192						1.14508	0.800266	1.18786		1.29117	1.58896									0.0426652		1.92594	2.43921								9
Stat3			1.11905	0.237516	1.8859				0.606752				0.0798684			2.13109		1.52446				0.82056						2.46024				9
Crebl2	1.13894				0.683618	1.17157		1.0909																	0.455279			0.775575	1.69683		0.0933603	8
Fosl2													0.323913	1.34217	1.00512		0.0388418								0.685368	0.102162	0.706673	1.8029				8
Foxj3	1.10588												0.452634	0.51016	1.2154		0.87031									0.199492	0.189473	2.11489				8
Gmeb1	0.960101		0.0755169						2.19938			0.192437	0.441707	1.16237	0.627388		0.0765705															8
Hivep2				0.188184		0.440163			1.9303				1.57322	0.578079	0.804219				0.470998	1.7684												8
Hmgn3	0.112229		0.939151											1.7524	0.64448	0.00604951				1.42342		0.878103	0.231693									8
Lhx2				1.13308		1.59802									0.519675	1.97591	0.158297	0.256137	1.46866			0.729575										8
Maf										2.25121				1.86869		0.00126529	0.619182					0.857973	1.63644	1.38077		1.83226						8
Mef2c	1.15006												2.01441		0.0709538	0.089969			0.955429	1.5253				2.29853		0.555876						8
Nfkb2																		0.305923	0.14328			1.43999			0.972777		0.713684	1.10284	0.0307861		0.427394	8
Rara						0.880446			1.6727									0.519645	0.100782	1.12754		0.445588			0.816851			2.14497				8
Rel																		0.609831	0.448882	0.547619			0.884491		0.4019	0.302941	1.9733				0.484479	8
Stat5b				0.136826	0.409975	0.684747	0.646526	0.937158										0.712393		1.19754		0.59828										8
Tbl1xr1	1.05489																			0.0145729		1.45333	0.676458		0.396974			0.882156	0.733826	1.32189		8
Trps1				0.474168	1.71441	0.74754							0.374709	0.333388	1.02351	0.583286	0.457063															8
Xbp1			1.11419		0.383962	1.30965			0.986986							2.06943	0.0451613							1.61365							1.54691	8
Zfp597					0.0197561	0.684038	0.310442	1.42858					0.801077	1.34187	0.660019		0.0242128															8
Zfp64				0.358456	0.566144	1.63551	0.146681																	0.391476			1.59817	0.0065868	0.958517			8
AW146154				1.02132	0.380611	1.43018												1.05262	0.279723		0.880512	0.0522879										7
Bach1	1.12426																		0.173025	0.339844		1.62184				1.28027	0.693682	1.28093				7
Bcl11a													1.35868	0.305054	1.18744										0.58095		0.670275	0.100213			1.80452	7
Creb5		1.15445					0.731107	1.48373	0.869286																		2.38319	0.0350839		0.0108963		7
Ddit3									2.25338					2.15285		0.00650452			0.22874	0.359579		0.21857	1.47231									7
Ets1																		0.862792	0.219819	0.540689	0.805433								1.37959	1.05374	0.767729	7
Etv6																		0.76188	0.652524	0.526708		0.589608						2.05961		0.493464	0.271832	7
Foxg1	1.15195			1.47591	0.194959	1.19056					2.02929	0.132526		0.0629776																		7
Irf7																		0.580484		1.4789	0.416019				0.635093	1.23236	0.607376	0.477103				7
Mef2d															1.58443	0.777701	0.18695		0.240189	1.88042									0.836745	2.14032		7
Mga				0.925938		1.3535	0.795402						0.483653	1.27209	0.31751		0.81445															7
Mlx	1.05556												0.522227	1.90168			0.0243888											1.85287		0.603852	0.764971	7
Myef2																			0.0643541	0.489935		1.69182			0.189856			1.66758	0.478744		0.668027	7
Nfatc2															0.24367	1.58164	1.06129							0.314862				0.178086	0.173012	2.12256		7
Nfia				0.461559	1.45766	0.39953	0.514411				1.96768	0.063834			0.588569																	7
Nfil3	1.15175										0.492485	0.631681		1.47883			0.391059								0.429398			2.33428				7
Npas2				0.818452	0.139345	1.5257	0.316276						0.416526		0.125128	1.96497																7
Nr2f1			1.09516											2.14837	0.0809893		0.0634424		0.850896	0.408173		1.17309										7
Rarg				1.65294	0.0538465	1.07744												0.357437	0.221717	0.190226		1.49087										7
Six5				0.561501	0.0518297	0.892855	0.867035	0.0670401														1.93899	0.209963									7
Tcf7l1				0.717162	0.0775972	1.15098	0.818897											1.32016	1.05651				0.0438013									7
Zbtb33	1.12727								2.24847				0.0400807	1.48158	0.553555		0.802208					1.99512										7
Zfp35													0.374754	1.25405	0.647944		0.641117				0.332802	0.156666	1.65871									7
Zfp580				0.474058		1.28517	1.29237											0.434612	0.989984	0.550324		0.466485										7
Zfx											0.262066	1.08642		1.25118			0.116121	0.316519		1.55194		0.555412										7
Arnt2				0.417009	0.709565	0.0721491		1.61349							1.85108		0.806134															6
Fezf2				0.702004	1.77668	0.450735								0.532982	1.85498		0.287213															6
Fli1																		0.899835	0.124661	0.529754	0.813584			2.35312		0.279843						6
Klf2																		0.928094		0.640809	0.94972				0.837441		0.684798	1.73128				6
Maff																		1.11951	0.477735	0.88266						1.18422	1.21526	1.11065				6
Mafk																		0.00320331	0.283115	1.59537								2.0961	0.244764	0.528505		6
Mitf						0.493077			1.9979															0.136576		0.26669		0.456391		1.92941		6
Nfe2l1	1.01875				1.92259				0.832858																	0.914059	0.135445	1.96511				6
Nfkb1																		0.573801		1.21682		0.638115			0.919131		1.68707	0.879166				6
Nfya												0.826729		0.305806	1.31235		0.484393											2.21663			0.456854	6
Npdc1	1.14648													0.315854	1.48681		1.047					1.81944	0.305966									6
Pou2f1				1.3515		1.25405			0.397423		1.23593	1.5082										2.04081										6
Pou3f1	0.462131	0.685355											0.816624		0.105781	1.70244	0.00211346															6
Rora	0.730671		0.408996																						0.0314644			1.37898	1.384	0.159997		6
Sall2				0.0740271	1.53926	1.23041																						1.0446	0.0417435	1.90377		6
Smarcc2	1.11848						1.40862	1.23617						0.307703	1.77		0.582902															6
Sox8				0.806663	0.465549	1.69443					1.75999	0.748459	0.191876																			6
Thrb				0.873509	0.871958	1.05592							0.166963		1.46548		1.16491															6
Zbtb17	0.597513		0.55695			1.4202	0.307492		0.881439													2.00855										6
Zfp358	0.92025		0.143907	0.494338	0.32082	1.61647		0.273308																								6
Zfp770						0.159137	0.818061		1.66625									0.816058		0.402913		1.14887										6
Zic3									0.544615	1.99681								1.16763	0.235751	0.0870162	0.875076											6
Atf3																				0.546126		1.72813			0.0999144	1.59026	1.36071					5
Cbfb	0.852891		0.24767																									0.500481	1.89004		0.725656	5
E4f1															0.0442212	0.191577	2.04887											2.22035	0.520057			5
Egr2																									0.0653888	0.575899		1.07208	0.432691	0.575721		5
Foxk1					2.10909		0.254847																			0.0792835			0.108622		2.24487	5
Foxn3		1.15101		0.510104		1.51448		0.818269																2.42153								5
Foxo4				0.0898785	2.14585													0.843477			0.0911442	1.49128										5
Foxp2														0.502427	1.19774		1.18936					0.71175	1.71201									5
Gm14295													0.143092	1.55249	0.256876	0.0160061	0.539961															5
Gtf3a																								0.346392		0.434645			0.94807	0.306329	1.30644	5
Hivep1							0.0573763	2.21705											0.77698	1.17555		0.337376										5
Hlf															1.78415		0.64938										0.333895	1.96172			0.757026	5
Hmbox1				0.191239	1.22901	0.800344	0.0554795		0.169379																							5
Kdm4b													0.868548	0.379789	1.18054		0.475055			1.99807												5
Nfe2l2			1.10006																			2.03787		1.389		1.70681	0.104172					5
Nfic																								0.908967		0.724638	0.0305521	1.11363			0.371204	5
Nfix		1.14955									1.56528	1.16561			0.146739							1.93909										5
Pax6				1.06577	0.630248	1.15212			0.159592					2.25894																		5
Pou3f3														1.07669	0.850066		1.12371		0.299697			1.86928										5
Runx1																								0.188381	0.143891	1.06686	0.254609	1.22969				5
Sap30											1.76721	0.979805													1.4691	0.699971		1.2141				5
Sox5	0.996848		0.00627422								1.08486	0.840687				0.994055																5
Sox6	1.12806			0.858989	0.618702	1.38359	0.113824																									5
Sox9				0.504121	0.380269	0.271857	1.25567															2.00126										5
Stat5a				1.45309	0.00266083	0.856757				0.382251												1.96151										5
Stat6																								0.08811			0.105118	0.34165	0.250527		1.91533	5
Suz12	1.12778				0.781066	0.267429	0.0176179	1.21401																								5
Tgif1							1.01261	1.79827										0.599814			1.31926	0.702329										5
Trim28												0.121462	0.530114	1.20282	0.103347		0.546049															5
Ubp1				0.541648		1.84874	0.0839703															0.282968	1.92015									5
Ybx1							0.389338	1.94996	0.278426		1.4632	1.43048																				5
Zfp239				0.083145	0.461422	0.768903		0.629134	0.721375																							5
Zfp719				0.860725	0.113917	0.237864	0.947579			0.530503																						5
1810024B03Rik																												0.323032	0.640843	1.59368	0.702078	4
Bcl11b																											0.104915	0.131907	1.40453	1.39278		4
Cebpa							0.761201		1.91939															2.35496		0.365396						4
Cnot3	1.11221				1.57831	0.133677	0.722054																									4
Ctnnb1																		0.746665	0.0508485	0.64092	0.986278											4
Dlx1											0.304327	1.45448	0.307317	0.887187																		4
Dlx5											0.311769	1.50394	0.794149	0.314953																		4
Dmrta2				0.195227		0.302726			1.7113	0.215088																						4
E2f5																										0.391525		1.90952		0.724277	0.120651	4
Elf4																												1.17789	0.812922	0.80558	0.39371	4
Erg																		0.507174	0.188247	1.10958	0.400705											4
Foxb1				0.178682	0.760229	1.65832	0.129392																									4
Foxf2																		0.687006	0.150565	0.588987	0.998066											4
Gata3																					2.03172								1.61152	0.931432	0.942209	4
Gli1				0.205079	0.589157	1.69295	0.281373																									4
Gtf2i																		0.87604	0.268185	0.350503	0.964682											4
Hdac1			1.05388																0.459271	0.760801			1.08836									4
Hes6											1.88035					0.779392			0.0464994			1.91497										4
Hey1					0.998691	0.310991		1.46915												1.95842												4
Hey2			1.1327	0.054874	1.01611					1.6237																						4
Ing4																		1.03005	0.473646	0.104537		0.833837										4
Irf5																		0.577379				1.78939		2.23478		0.573937						4
Klf4																									0.774343	0.0138403	1.14779	1.2788				4
Lef1																		0.871931	0.207176	0.408809	0.95598											4
Luzp2																			0.725732			1.6787				0.0137273				2.39277		4
Mypop												1.44565	0.729493	0.12207			0.19946															4
Nf1				0.0906016	1.37624	1.17908	0.0337196																									4
Otx1					0.17751	0.240422		1.77305	0.071849																							4
Pou3f2	1.1393										0.810541	0.0456948			1.59871																	4
Pou3f4						0.0937963		2.18073			1.78666	1.07477																				4
Ppara				0.719169		1.53424	0.292195			0.258494																						4
Runx3																											0.386709		1.15573	1.50083	0.0142017	4
Sall1																								2.06861	0.035246	0.553545					0.313883	4
Smad2													0.901375	1.16232	0.414007		0.437313															4
Sp100																		0.800503	0.0914483	0.238139	1.18509											4
Tbx3																		0.438713	0.218302	1.26136	0.484605											4
Tcf7l2	0.957912		0.0794385													2.18699	0.212627															4
Zfp219	1.08939																											1.24366	1.50146	0.731908		4
Zfp236				0.619966	1.02713	0.887348	0.424321																									4
Zfp263				0.465987	0.234905	1.73467	0.334415																									4
Zfp266																								0.203087				1.39171	0.17424	1.44455		4
Zfp281					0.482046		0.227081		1.73364																			2.43099				4
Zfp513																		0.256765	0.921666		0.0568754	1.10354										4
Zfp652												0.687812	0.308304	1.20081	0.450686																	4
Zfp667																		0.477188	1.04953	0.65538	0.228559											4
Zfp74	1.12103																									0.53451		0.645689		1.80595		4
Zfp740																		0.511692	0.40394		0.353593	1.17784										4
Zfp932																												0.40787	0.186853	1.71478	0.888773	4
Zic1																2.25387			0.210685			0.993534	1.20408									4
Zkscan4																											0.410775	0.995397		1.57411	0.141594	4
Arx									2.19864		0.87607	1.82669																				3
Bach2														1.63145	0.348024		0.663799															3
Cbfa2t2																								1.23619		1.57542		0.614295				3
Cebpg											1.90356						0.838096							2.42582								3
Creb3l1						0.739711		1.33579	0.637021																							3
Cux2															2.04701	0.00600673	0.442266															3
E2f1											0.708934			1.12445	0.908138																	3
Ebf1																			0.522816	1.57261	0.0261873											3
Egr4													1.50816	0.0405428	1.29051																	3
Emx2				1.27418	0.0754624	1.42328																										3
Esrrg													0.84421	1.19348			0.978156															3
Etv4	1.15322			0.827817		1.87638																										3
Fiz1																									0.921976			0.99768		1.47745		3
Foxq1																		0.885572		0.55169	0.977572											3
Gata2																		0.919058		0.741545	0.841824											3
Glis2				0.351735	1.58959	0.865314																										3
Hic1																			1.55982	0.313814		0.581159										3
Hirip3							1.06794	1.57765	0.245403																							3
Hivep3														0.851517	1.67222		0.211547															3
Ikzf1																								2.31246	0.268785	0.054369						3
Ing3																			1.66451			0.0665971	0.299272									3
Irx5					0.104216		0.375584	1.90991																								3
Meis1	1.15435							0.830319	1.92674																							3
Mios								1.86162	0.471057	0.197134																						3
Msx1																				1.59027		0.224627	0.63965									3
Mta3																													1.29919	1.79834	0.0696355	3
Myc																													1.29658	1.57933	0.421987	3
Nkx6-2				0.678728	0.841943	1.49892																										3
Nr1h2			1.09211													2.14441	0.301326															3
Nr1h3																			1.19903	0.552254		0.897273										3
Nr2e1				1.07091	0.11485	1.57356																										3
Nr4a2														1.16479	0.64168	0.933919																3
Nxph3														0.35407	1.47051	0.827398																3
Pbx1												0.996563	1.0519	1.02841																		3
Pknox2														0.959395	1.48686		0.176129															3
Pold2				1.40264		1.22889	0.166498																									3
Pole4											1.55747	0.0212678				1.10642																3
Ppargc1a				0.0881046	1.49015	1.26161																										3
Prdm16				0.900207		1.61983	0.40754																									3
Rfx2							1.26314	1.44073	0.14406																							3
Rxrg																								0.511932				1.91583		0.722132		3
Satb1														0.624472	0.981307	1.44384																3
Smad4							0.926602	1.65327	0.310047																							3
Smarcb1																		0.0796546		1.09138			1.07079									3
Sox11	1.1513										1.33291	1.57327																				3
Sox17																		0.831905		0.691327	0.912861											3
Sox18																		0.96829		0.804661	0.784481											3
Tbpl1						0.649375	0.0188167	1.70974																								3
Tbx2																			1.3713	0.833092		0.334635										3
Tead4																		1.16459		0.033206		0.787431										3
Zbtb11														0.361262	1.04843		1.36677															3
Zbtb24																												0.38217		0.193488	2.22185	3
Zfhx3											1.18286	1.50321					0.25233															3
Zfp12				0.204155		0.182216			2.03078																							3
Zfp120																								1.48748				0.123158			1.35238	3
Zfp148																			0.22303	1.46227		0.660588										3
Zfp160																		0.248755			0.908028	1.19698										3
Zfp180																			0.462544	1.6717	0.202619											3
Zfp182					0.13984	0.821087			1.57483																							3
Zfp27													0.598007	1.41424			0.793847															3
Zfp275				1.05104		1.52414	0.444998																									3
Zfp316																			0.435768			0.871814	1.25316									3
Zfp335																		0.482256	0.380264			1.58056										3
Zfp385a														1.89342		0.579069	0.130949															3
Zfp467																			0.653713	0.286862		1.38257										3
Zfp629				1.07118	0.00543249	1.54076																										3
Zfp938																									0.644058			1.71691	1.00324			3
Zfp959																												1.18955		1.37994	1.00592	3
Zxdc																									0.0715535			2.06753	0.525728			3
Bcl3																		1.50318			0.995501											2
Bhlhe22											1.74172				0.916372																	2
Canx																				1.0858		1.39798										2
Ccnt2																				0.158622		1.92634										2
Chd1																													1.25581	1.88281		2
D3Ertd254e																			0.13963			1.88938										2
Dbx2				0.671044		1.95359																										2
Dlx2											1.23197	1.65407																				2
Emx1											0.533311				2.07925																	2
Foxc1																				1.0398		1.42978										2
Foxc2																						0.093648	1.97775									2
Htatip2						0.212256			1.9439																							2
Id2																						0.0200557	1.91447									2
Irf6																		0.418399			1.79332											2
Irf8																								2.18226		0.77283						2
Kat2a																						1.15517	1.36777									2
Klf5																						0.741452	1.70617									2
Lcor																									0.770917			2.10189				2
Lrrfip1																									0.12102			2.41687				2
Mafb																								2.20303		0.786376						2
Meis2																		0.663879				1.61755										2
Meis3															1.52762		1.11127															2
Msi2														1.57581		1.2991																2
Mynn																2.12209	0.391184															2
Neurod1																2.18329	0.219962															2
Nfyc																											0.997833				2.01719	2
Olig2					0.0391481	2.16111																										2
Otx2									0.321312	2.11175																						2
Pbx4							2.20747			0.0896596																						2
Pknox1																				0.179793		1.89185										2
Polr3a	1.15205																				2.03348											2
Pou6f2															1.03597		1.71534															2
Prdm1																													1.31026	1.73079		2
Prrx1																						0.646271	1.75101									2
Rb1	0.910565		0.159659																													2
Sirt6																												2.11813			0.506063	2
Six1																						0.387819	1.8768									2
Six3													2.0214				0.647549															2
Smad5							1.3792	1.39175																								2
Tal1																												0.488284		2.25609		2
Tbx15																						0.281831	1.92267									2
Tead1											1.8701	0.855281																				2
Twist1																						0.769413	1.68625									2
Zbtb1																														2.44117	0.0236229	2
Zbtb12	0.100253		0.946098																													2
Zbtb41											2.05725						0.119444															2
Zc3h11a																				0.068651		1.87879										2
Zfp30															0.502252		2.01363															2
Zfp341											0.784372	1.95271																				2
Zfp37																				0.046661			1.89055									2
Zfp579																				0.519914		1.7593										2
Zfp612														1.94837		0.250166																2
Zfp62	0.994142		0.0116144																													2
Zfp646	0.783123		0.343312																													2
Zfp768																								1.04103				1.82237				2
Zfp931																						1.94631	0.0604961									2
Zfp941																		0.148648				1.933										2
Zkscan1																													0.550565	2.18729		2
Ascl1					2.24763																											1
Bbx																						2.03225										1
Foxd1																							2.01138									1
Heyl			1.12468																													1
Hltf	1.13579																															1
Irx1	1.10801																															1
Mycn																				1.9464												1
Neurod2															2.23395																	1
Nfe2l3		1.14282																														1
Nkx2-9		1.15455																														1
Pck2								2.21073																								1
Ppard			1.1546																													1
Prdm4	1.11259																															1
Rfx4	1.15465																															1
Rfx7	1.14568																															1
Smad1																														2.39141		1
Smarca5	1.13197																															1
Smarcc1	1.12633																															1
Sox10	1.14215																															1
Sox12	1.1237																															1
Sox21	1.14961																															1
Sox3	1.03685																															1
Tfdp2																						1.91887										1
Tia1	1.1493																															1
Zfp112	1.00187																															1
Zfp119b			1.05887																													1
Zfp235																						2.02912										1
Zfp420	1.14651																															1
Zfp821	1.09944																															1
Zic4																2.25234																1

## Sheet: YO
Regulon	OPC	OLG	OEG	NSC	ARP	ASC	EPC	HypEPC	TNC	CPC	NRP	ImmN	GABA	DOPA	GLUT	CHOL	NendC	EC	PC	VSMC	Hb_VC	VLMC	ABC	MG	MNC	MAC	DC	NEUT	T_cell	NK	B_cell	counts
Sin3a	0.701814		0.443192				1.23637	1.33704	0.496227				0.143996	0.831139	0.154905	0.940423	0.547669	1.11844	0.48497	0.162525	0.0623284	0.0377943						0.928862	0.13785	1.48278	0.843171	19
Taf1	0.363762	0.767202			0.922292		1.6033	0.011275	0.181843				0.0446064	1.05342	0.30609	0.0357827	0.995023	0.506648	0.670838	0.57203		0.643736						0.134275	1.10688	1.2751	0.840191	19
Elf2	0.00798392	0.995984			0.117861		0.155599	1.63364	0.790448		1.4336	0.727053		0.543638				0.879567	0.198527	1.044	0.143158					0.609541		0.692818	0.263155	1.15161	0.234027	18
Gabpa	0.778605		0.349163		0.382818		0.322393	1.97603					0.0698828	0.615417	0.386184	0.982214	0.685969	0.332435	0.554263	0.765971		0.7342						0.781084	0.0638582	1.34192	1.06964	18
Nr3c1	0.728095	0.412102		0.0353234	1.76415	0.0232861			0.558003				0.00189739	0.096056	1.38863	0.281955	0.776474	0.237995	0.25802	1.58587				1.57721		1.21968				0.0901247	0.0493819	18
Phf8	1.14355				0.00879429		0.246522	1.88833	0.330504				0.00704577	0.872779	0.205732	0.361436	1.03322	0.685863	0.846535	0.591557		0.256797						0.123847	0.654719	1.78936	0.531521	18
Smarca4	1.15035				0.175634		0.60738	1.15095	0.66103	0.165712	0.0751629			0.784891	0.932874		0.645931	0.499712		1.55765					0.117587		0.0531134	0.712609	0.666219	0.768265	0.726631	18
Ubtf	1.15005						0.599884	1.33543	0.647277	0.283737			0.378815		2.06557		0.00697972	0.304645	0.239924	1.5139		0.0225428			0.157148		0.297553	0.350187	0.934066	0.686255	0.68588	18
Zbtb7a		1.10211				0.507167	0.999453		0.766955	0.44813			0.140558	0.0966063	1.46386	0.332051	0.55547		0.216228	1.3652	0.322312	0.0256206				0.932619	0.249807	1.65895			0.34992	18
Arntl					0.148271		0.305631	1.94536		0.0470873			0.227028	0.372325	0.797615	0.764457	0.591767	0.771895	0.413943	0.0822818		1.14574		0.104816				1.66074	0.735474		0.747381	17
Atf4				0.314385	0.233549	1.49679			0.686849					0.176355	0.192844	1.72377	0.622372	0.557356	0.181446	0.557865		1.09911		0.244019	0.116664	1.74797	0.447063		0.126393			17
Bhlhe40			1.02335	0.635014	0.269787	1.79121							0.148739		1.41363	0.433785	0.72615	0.315551			0.0544391	1.20853	0.774456		0.462282		0.550465	0.831022	0.61286	0.640056		17
Brf1	0.46463	0.683157			0.206557		0.550996	1.92186				0.148345	0.36598	1.03604	0.0226032		0.579878	0.82812	0.459073	0.668972		0.0390011						0.924914		1.1301	1.45654	17
Chd2	0.27864		0.831128				0.336864	0.778026	1.55158				0.163041	1.01471	0.208134		1.17873	0.322576	0.569115	0.350413		1.20103					0.872238	0.992979		1.23635	0.47465	17
Clock	1.08263						0.362316	1.6272	0.925623				0.306957	0.618351	1.08727		0.781892	0.531477	0.368046	0.93027		0.645524		0.549324	0.32866	0.253032			1.62998		0.465786	17
Elk4	1.09647				0.967371		0.404856	1.44976					0.25204	0.878374	0.543044	0.123877	0.82859	0.505119	0.196755	1.26441	0.0782765							0.693686	0.87703	1.31719	0.753389	17
Max	0.969443		0.0585427				0.368081	0.904393	0.87934	0.952092			0.066097	1.40755			1.14765	1.16838	0.0732385	0.622986	0.53795				0.236509		0.197954	2.10287		0.300877		17
Nrf1	0.138125		0.923757		0.0568664		1.05356	1.46361						1.60225	0.089865	0.65797	0.333851	0.913598	0.494472	0.674937		0.129471						1.11034	0.356303	0.492467	1.50632	17
Rcor1	1.05508			0.112302	0.835676	1.07166				0.824927				0.279646	0.811093	0.896332	0.73696	0.370711	0.563832	0.66997		0.814082						0.980711	0.601622	1.18682	0.789391	17
Sp3	1.13136				0.0284147		0.705388	0.864767	1.12536				0.803391		0.876286	1.38304		0.166355	1.40059	0.396246		0.361052			0.652194			0.539677	1.42865	0.26105	0.507927	17
Stat2			1.03604		0.0845831	1.80971			0.551525				0.0310891	0.633378	1.08085	0.388881	0.60539	0.674936	0.0249268		1.59153				0.438222	1.08659	0.114232	0.750367	0.444484			17
Atf1	0.896881		0.181403					2.16491	0.0349204				1.18778	0.181334	0.250596		0.864887	0.33419	0.263504	0.988892		0.884945						0.900646	0.660722	0.912277	0.937432	16
Bclaf1	0.977233		0.0440757				1.37342	1.01885	0.637869					0.223187	1.44125		1.17443	0.406579	0.0333949	1.55437		0.142701						0.942216	0.752202	0.800833	0.835852	16
E2f4	0.559221		0.595292			0.573546		1.93161						0.493123		1.79973	0.394468	0.36021	0.162515			1.75503			0.248778		0.168015	0.470086	0.746133	0.924178	0.566455	16
Ep300	1.14078				0.289632	2.03874				0.114363				0.796854	0.559212	0.87921	0.512033	0.430371	0.42535			1.45197		0.57343				0.27327	0.092727	1.51717	0.527629	16
Etv3	1.09797												0.00978612	0.625443	0.283798	0.984311	0.732726	0.0599814	0.882425	1.07942		0.253984			0.41953		1.24834	0.65453	0.115023	0.196042	0.0895523	16
Hcfc1	1.08647			0.645284	0.992737	1.31489							0.120634	0.970946	0.462242	0.079675	0.987687	0.852858	0.90764	0.557614								1.46387	0.09417	0.935327	0.737419	16
Klf6			1.15003	0.405806	0.0554922	1.09493			1.26628						1.69806	0.141593	0.766307	0.369398		1.40225	0.764254				0.586965	1.21982	0.967602		0.329824	0.156896		16
Rbbp5	1.12163				0.102083	0.111172	0.305876	1.95371						0.1789	0.764893	0.889316	0.994253	0.280286	0.167766			1.73071				0.335019		1.20114		0.30326	1.43596	16
Sp2	0.0226465	0.988484			1.33297	0.413061		0.107256	0.851438					1.46735	0.0871257	0.704565	0.242332					1.01227	1.45427					1.66373	0.584065	0.717516	0.38234	16
Sp4	1.14785			0.342454	0.497869	1.87824							0.579478	0.747641	0.682249	0.516233	0.314052	0.00867781	0.0153652	1.46503		0.612281		1.00202		0.481071			1.602			16
Srebf2	1.02827				0.508995		1.25174	0.35076	0.89541				0.179211	0.57826	1.20031		0.800303		0.234642	0.571582		1.54079					1.44176		1.27922	0.433254	0.254441	16
Srf	0.865553		0.229126				1.29969	0.447522	1.31784				1.82205		0.277226	0.112783	0.393584	0.554712	0.364823	0.61074		0.826073							1.22866	1.47977	0.731014	16
Usf2		1.15464			1.74373		0.49638		0.635902				0.0630836	1.41118	0.438247	0.169647	0.518952	0.717528	0.792344		0.296118	0.224217		2.22153		0.312527					0.264372	16
Atf2	1.15143			0.507861	1.5879	0.861493								0.326727	1.29213	0.00428438	1.10663	0.574776	0.40198	0.685202			0.849569					0.29137		0.244729	2.01381	15
Dbp	0.2157		0.874548	1.0297	0.277374	1.63222					0.39982		0.995785		1.04516		0.280162		1.48109			1.02334			1.34189	0.9145		0.490477			0.347871	15
Etv6					0.407643	0.620411			1.26915					0.85199	1.59094		0.253061	0.94165	0.94178	0.0860419		0.247554			0.75221			1.30695	0.269619	0.340772	0.598169	15
Kdm5a	0.546949		0.607227		0.0890324		1.73154		0.890469					0.555478	1.2231		1.01726	0.0368984	0.282557	0.4588		1.46884			0.410763				1.45506		1.36842	15
Kdm5b	0.207748		0.879808		0.833612			0.314755	1.24487			1.64035		0.111453			0.662461	1.13427	0.0523764			1.08268						0.512337	1.21151	1.0847	0.68333	15
Nr2c2	1.03637			1.12642	1.06169	0.840965							0.0169884	0.383735	1.16208	0.366005	0.757231		0.601509	0.187353		1.20633							0.672771	1.88602	0.626538	15
Rela	0.131813	0.927557						2.0183		0.343615				1.40005		0.84789	0.364593	0.932296	0.426235	0.831801	0.0438063				0.754084			1.41676	0.621748	0.269062		15
Sp1	0.735963		0.402583		0.516446		0.42903	0.393498	1.57866						0.128334	1.49726	1.11767		1.41542			0.89487			1.26069			1.17828	0.184048	0.337142		15
Stat1	0.0312485		0.98401		0.0197693	0.242378	0.503516		1.58789				0.80244	0.70518			1.26891	0.833854			1.64824				0.149571			0.152312	1.36722	1.03009		15
Xrcc4	0.902077		0.173215					1.70351	1.09439		0.759799	0.00555368		1.57906				1.28951	0.337294	0.0761949		0.547905						1.14999	0.442433	0.147546	1.35097	15
Zfp143	1.11153				0.509845	0.382275	0.169416	1.63113			1.85054					0.557218	0.407656	0.213381	0.231931			1.70675		0.324672				0.630828	0.778203	1.34978		15
Zfp362	0.949853		0.0936992		1.2555		0.662647	0.143511	0.760945									0.058988	1.21681	0.655819		0.297449				0.624933		0.0459099	1.28155	1.11278	0.0246695	15
Zmiz1	1.15216			0.0744933	1.57476	0.175454	0.0572444		0.610579			0.680977		0.411299	0.661902		1.01381	0.950597		0.995248	0.382608			2.39083		0.241528						15
Bdp1	1.15454			0.866986	1.26842	0.758815	0.12651							1.6747		0.663039	0.352228	0.839809	0.469039	0.663762		0.234933							1.94549	1.10605		14
Cebpz	1.14776			0.0675959				2.0446	0.067146			0.0965827		0.843389	0.190723	0.220859	0.892426	0.919418	0.478107	0.862294				2.40644							0.0996363	14
Ctcf		1.15244			0.0387173		0.735278	0.99342	1.04649		1.62089	1.22187						0.658378	0.182569	1.10524	0.305354							1.28671	1.36672	0.755621		14
Cux1	1.02783						1.1031	1.57993	0.0313234		1.25441				1.53685			0.885882	1.32028	0.0527151				0.190001				0.0844115	0.0964408	0.376172	1.99812	14
E2f6	1.08644			0.531641	0.325882	1.91925								0.823954		1.11225	0.87297	0.914511	1.2632				0.0296428					1.47672	0.0931428	0.603558	1.22927	14
Elk1	0.94086		0.109301	0.185612	0.362557	1.28175			0.927694				0.516275	0.228742	1.16687	0.367364	0.418117	0.0567044	0.0685657			1.86235										14
Erf	0.154376	0.913835						1.28664	1.56297				1.04788	0.225166	1.14141		0.258897	0.874293	0.0844653	0.975046		0.227697		2.08253							0.625896	14
Esrra	1.07202			0.0997333	0.0161212	1.01802		0.924677		0.651817			1.45255	1.32839				0.296695	0.146545	1.57174		0.151412			0.0353603						2.345	14
Gtf2f1		1.15409			1.09038	0.266804		1.47738				0.918659	1.07799	0.873063				1.01272	0.763878			0.741733						0.566348	0.746762	1.55494	0.665796	14
Hdac2	1.06598						0.218464	1.6041	0.499438	0.566232	1.53121	1.3781							1.37241			0.391648	0.4985					0.401006	0.688108	1.15678	1.20857	14
Hmgn3	0.718331		0.423778	1.00975	0.25855	1.60608							0.856361	1.61441			0.233411			0.171273		1.28849	1.06986		0.423172				0.924692		1.8752	14
Klf13		1.15246											0.793865		1.73514		0.00511494	0.636621	0.134394	1.02009	0.615518				0.715459		0.777284	0.857514	0.372495	0.266595	0.00750584	14
Klf3				0.52115	0.652284	1.4312	0.286882							0.870439	0.704657	0.599266	0.910914	0.743801			0.72894	0.623099		1.86336	0.628412			0.735202				14
Maz	1.14865				1.28245		0.892469		0.924141				0.0464118	0.500102	1.14948		0.980502	0.683526		0.676778		1.03764			0.225132			2.19294			0.267783	14
Mef2a				0.486352	0.297477	1.14528	0.566476	0.307088					0.872705	0.138004	1.33244		0.256224	0.104809		1.65556	0.0897367			2.23659		0.369257						14
Mxi1			1.1473				0.674191	1.4955	0.772082		0.150708	1.68896	0.302718				0.344867	0.723359		1.09441		0.569686		1.82091						0.0138232	1.03298	14
Nfya	0.873703		0.216969				1.01735	1.738							0.234238	1.95731	0.329737		1.44818	0.59116		0.346769						1.15846	0.001565	1.54891	0.565939	14
Pml	0.606801		0.54739											0.0249052	0.676703	1.29423	0.791412	1.04046	0.554514			0.636277					0.174283	0.246072	1.0562	0.33418	0.787085	14
Rxra				0.239116	0.0927468	0.74492		1.3558							0.497687	1.31453	0.873481		0.056216			0.770469	1.57273		0.756856	0.461785		0.849166		1.45639		14
Smarcc2	0.987016	0.0254807		0.294115	1.81556	0.661193								0.15067	1.5013	0.0644203	0.83934									0.695695		0.46332	0.18671	0.46286	1.18573	14
Srebf1			1.14403	0.415984	0.903461	1.62306								0.881333	0.227071	1.17301	0.654316		0.143699			1.95005						0.15329	0.888375	1.89877	0.0153107	14
Usf1	1.09464						0.706104	1.6528	0.630395			0.835387		1.41992		0.0738887		1.02203	0.359496	0.718962		0.287923						1.53276		0.305862	1.35297	14
Zfp369	0.89788		0.179835		0.741487	0.600981	0.60451			1.02015			0.332693	0.710264	0.689203	0.69888	0.377802	0.448469	0.513673	1.4649												14
Zfp523	1.15304												0.152904	0.390367	0.87453	0.415791	0.850851	0.256781	0.8423			1.23159		0.145662				0.000907774	0.586456	0.648704	1.70341	14
Atf6					0.617708	1.07002		1.06299					0.358147	1.61422	0.258147	0.227958		0.240078	0.461879			1.646							0.997129	1.34747	1.21948	13
Bmyc			1.15248	1.30483		1.43012								1.01507	0.128505	1.13484	0.201978	0.234575	0.178311			1.31998	0.178568	2.33252		0.425522						13
Creb3	0.923199		0.139049			0.354385		2.05873						0.838588		0.937673	0.955261	0.0937615	0.913739				1.24088	1.8978					0.677913	0.615512		13
Crem			1.00336					0.744215	1.90751					2.11814			0.258473	0.692552	0.364934			1.06868	0.322242					1.67384	0.479874	0.453489	0.386371	13
Elk3							0.303823	2.12274				1.14198	0.591715	0.462729	0.0162462			0.944132	0.0925003	0.801799	0.564847			2.1349						0.605938	0.197241	13
Etv5				0.234881		1.63899			0.45682	0.156651			0.177389	0.479888	1.45328	0.0781814	0.362891		0.668834			1.7335		2.27321		0.403789						13
Jund		1.15423					0.825488	1.39774	0.841924		0.377459	1.89967				0.197995				0.392624		0.156166	1.748	0.683449		1.61081	0.926481					13
Rad21		1.15332			0.177954		0.526671	0.753354	1.05533	0.202364	1.96494			0.708476					0.455308	1.6148					0.690157			1.73468			0.505303	13
Rxrb	1.08392			0.519801	1.28834	0.605973	0.69429						0.359206		1.15459	0.837648	0.558997							0.111848				0.0584252	1.61253	1.03801		13
Sox2	1.15466			1.05787	0.562257	1.38801					1.68801	1.20225							1.46112		0.287609	0.427107						0.295146	0.820879	1.37775	0.998571	13
Taf7								1.91677		0.73621		0.935832		0.460745		0.843743	0.692616	1.47776	0.399355	0.223951				1.18091				0.314385	0.783937		1.04993	13
Yy1	1.15196						0.24556	1.52007	0.967384		1.84044	0.899531							0.253979	1.21366		0.760154						1.39309	0.680389	0.677585	0.761838	13
Zfp110	1.15151			0.78107	0.953419	1.26522						2.03234	0.354695			0.0198077		1.92267	0.253157					0.557551				0.0720552		0.882313	1.4883	13
Arnt	0.937936		0.114305		0.210394	1.39766		1.21857										0.114817	0.11117			1.72723				0.0154459		1.4374		0.214918	1.317	12
Bach2	1.152						0.98109	1.66287					0.448693		0.686176	0.666418	0.730985							0.338221		0.101804			0.194828	1.37694	0.955801	12
Elf1	0.865084		0.229819			0.520472		2.01219										0.826324	0.0155372	1.10468						0.392812	0.401921		1.24327	0.688504	0.0365171	12
Ezh2	1.09067				0.089027		0.0743488	1.50089	0.978968		1.94863	0.818684						1.35472	0.768806		0.318152							1.26652			1.80901	12
Foxj2	1.09791			0.744844		1.41465	0.724685						0.689403	1.23886		0.854714								0.343772		0.0201973	0.29151		0.949412	1.44892		12
Gabpb1	1.00243													0.960357	0.159996	1.46788		1.19641	0.28351	0.463386	0.0507252			0.982562				1.18187		0.215457	0.808255	12
Irf9			1.14248			0.265001			1.25128	1.06274								1.66323		0.181622	0.304454				0.207844	1.54563			1.04708	0.18808	0.0406508	12
Junb			1.14497						2.26204				1.52561	0.0267043	1.24425					0.55377		0.898075	1.18698		0.653657	0.422876	1.8341	0.0317659				12
Klf9				0.927885	0.107932	1.74716							1.43172	0.451587	0.928812										0.381444		0.539463	1.15841	0.241833	0.41433	0.101048	12
Mafg	1.14587			0.676191	0.513174	1.56127				0.0185537				0.341079	0.412478	0.266147	1.62688	0.26669			1.00854	1.08477										12
Nr2f6			1.1492		0.171132	0.927482	1.15773			0.449207					0.110936	2.09905		0.371664	1.41598			0.59939								2.3557	0.216775	12
Pou2f1				1.21602	0.363722	1.4013					2.20734	0.0926057						0.589182	0.658987	0.157883		1.05536						0.0585558		1.73678	1.27084	12
Rest	1.05561						1.25886	1.51565										0.666756	0.766583	0.544312		0.564587		0.978221				0.444418	0.161843	0.348918	1.30315	12
Rfx3							1.72583	0.897607	0.283833				0.348059		1.69277		0.522991				1.86993		0.139188	0.447715		0.0782211	0.183347		2.16551			12
Stat3				0.251054	2.1699									0.618978		1.17156	0.890816				0.294795	1.42746	0.571801				0.279319	0.477806	0.727362	1.5127		12
Tbl1xr1				0.343459		0.418469		1.79488						1.06646	0.229186	0.567832	0.815169								0.106894			1.1251	0.245051	0.796329	0.845954	12
Tcf4	1.15387			1.21562	0.711465	1.20436					1.34798	1.34469						0.175018	0.12782	1.28871	0.497382			2.03274		0.926154						12
Thap11	1.02822							1.84342	0.941201		0.551517	1.57625		0.402163				0.552537	0.523349			1.23193			0.165787			1.90669		0.732838		12
Trp53					0.622112	1.94894					1.60232	1.28386						0.800315	0.490443			0.452276	0.808573	1.39927					0.378174	1.00463	0.75093	12
Zfp281				0.123114	0.795398	1.49109	0.405565						1.22021	1.2714	0.232964		0.149882										1.36297	0.395671		0.875416	0.661597	12
Brf2	1.04676			0.268749	0.130842	1.63605		0.62009						1.17287		0.258504	0.886792	0.896025	1.00142			0.410193										11
Creb1	1.07434				1.23215				1.59008				0.119545	1.84533	0.371122		0.146601		0.532971	1.64967									1.2612		1.71298	11
Fos			1.15316				0.145489		2.15746				0.177657	2.17659								0.567921	1.76669		0.882939	0.950469	0.92775	0.832003				11
Hlf	1.13428			0.493429	0.509849	1.83217									1.92375	0.152399	0.473953					2.04014						1.4022	1.42792		0.499329	11
Irf1				0.758653	1.4843	0.287589				0.321858								0.217825				1.3734	0.771067		0.0721319	1.72328	1.00309	0.186521				11
Rfx5				0.18441	1.60631	1.07989										2.04501	0.614884	0.595488	0.160004			1.62157						0.0609688		0.621104	2.05956	11
Setdb1													0.0988121	0.664779	0.847552		0.957185	0.947868	0.36591	0.0942359		0.9847							0.685676	2.15056	0.0405312	11
Tcf12	1.08477			0.216023	0.957615	1.5121							2.11625	0.150773				1.32078		1.04607								0.806439	0.944786		1.52805	11
Tef	0.97958		0.0396592										0.224562		1.68504	0.0714411	0.603477					0.731742	1.64732	0.0925761						0.708202	2.04573	11
Zfp426	0.703063		0.441739	0.478963	0.804233	1.3968	0.268403											0.137629		1.09849		1.17996			1.92697				0.547275			11
Bach1	0.91344	0.155016		0.577994	1.36608	0.9834													1.58963			0.802603			0.85248		0.723165	1.83278				10
Cebpb							1.38715	1.47521							1.67053	0.893645	0.0696083					2.01324			1.02583	0.610907	0.16646	1.61495				10
Creb3l2	1.12318				0.638573				1.97354					0.941788	1.22267		0.867656							1.7712		0.610408	0.50498	0.248626				10
Deaf1	1.1547			0.417548		1.06009				1.27486								0.665066	1.62804					0.0596251		1.03719		0.508048			1.47438	10
Egr1			1.14525						2.26559				1.11694		1.50752					0.920726		1.32371	0.359792		0.274542	1.05997	1.7438					10
Ets2													0.110163	0.0641436	1.42231	0.212844	0.730943	0.524178		1.21339	0.607717					2.36922		0.293187				10
Foxn2	0.858096	0.240095											0.474187	1.70779	0.513088										0.172576			0.834166	0.604398	0.0706197	1.33958	10
Foxo1				0.847125	0.441282	1.38251	0.139372											1.04497	0.263587	0.813366									1.36463	0.529026	1.52167	10
Foxp1	0.0488616	0.974673					1.8727	0.907549										0.442919		1.29339	0.771255				0.220708					0.162643	2.23204	10
Gtf2b		1.14589										0.129259	0.51133	0.989427	0.0664267	0.911351												0.721166	1.13179	1.29051	0.426727	10
Mef2c	1.0954					0.00355946			2.22316				1.40765	0.468795	0.867502				1.16886	1.30281				2.26045		0.62025						10
Nfyb		1.11378									2.25939							0.563965	0.875605	0.563664		0.0746299						1.02137	0.027204	1.76827	0.354847	10
Patz1			1.06408											1.50032		1.29713		0.688271	0.473616	0.918671		0.196036					0.897541		1.58456		0.676198	10
Pbx3			1.14827									1.01193	1.46501	0.619054								0.0627921	1.98564			0.424281			0.808474	0.730916	1.31416	10
Relb	0.0662524		0.965226															1.30652	0.482708	0.249476		0.271585				0.222486	0.761225	1.70225			0.632086	10
Rora	0.000765545		0.999617	0.675688	0.549523	1.67844									0.718668	1.19374	1.16698												2.21596	0.714601		10
Smc3	1.10349			0.273292	1.3803	0.736486	0.616549						1.85334	0.793738				0.704981	0.790615				1.07257									10
Sox9											2.03392	0.00523559				0.449464		0.672322	1.3665			0.476167				0.154019		1.32129		0.375699	1.4291	10
Zbtb33	0.777407		0.350708															0.0198249	0.235447	0.272791		1.60811						0.0369999	0.0604072	1.27643	1.47279	10
Zbtb7b		1.11887		0.339539	0.739645	1.42164	0.207924												0.134572			1.91087						1.11758	0.341634		1.81372	10
Atf6b	1.12485			0.444886	0.569191	1.72055													0.774235			1.6349		1.63234		0.296201					1.12057	9
Fosl2													0.0125615	1.8925	0.206839	0.266502				2.02552					0.960084	0.126856	0.480494	1.61809				9
Irf7																		0.149584		1.18038	1.18664				0.675547	0.706799	0.565686	0.296044	0.151176	0.0213627		9
Mitf	1.15452													1.42115	0.811215	0.124659	0.33436							0.0766675		1.57318	0.0130074				1.30352	9
Mnt	1.10631						0.725001	1.49469	0.895619									0.677945	0.762616			1.19823						1.89945			1.04399	9
Nr1h2				0.563808	0.725904	1.01892	0.346762			0.162516		0.43088		0.258386	0.128914	1.57453																9
Sap30				0.802515	0.0883283	1.69191					1.96017	0.789726						0.171275	0.204145			1.26984	0.720091									9
Xbp1			1.03054					0.297874	1.62416	0.963476					0.370323	1.34199	0.866275							2.34766		0.400853						9
Zeb1				0.717918	1.12342	1.2197					1.9663	0.73271							0.950899	1.33175									0.707725	2.20491		9
Zfp672	0.943359		0.104996									0.289528			0.659339	0.787537	0.688343	0.507492	1.0181			1.07128										9
Zfx	1.02593													1.63464		0.797473		1.10891	1.40315						0.144592			0.913173		1.48333	0.866811	9
Crebl2	1.15229													0.157179	0.491863	1.29162	0.811072												1.90779	0.814829	0.430308	8
Etv1		1.14018									1.61248	1.17037							1.28641	0.407186		0.878125				2.33515		0.348204				8
Fosb													1.46654	0.763528	0.516226							1.17647	1.27631		0.00959447	1.90718	0.909805					8
Foxo3	1.0509			0.540905				1.36355	0.886178											2.00819					0.766901				0.0112403	2.13548		8
Gmeb2														0.239505	0.357786	1.02152	0.947394	0.837738	0.789028		0.0555882	0.54191										8
Gtf3c2																		0.614233	0.269751	1.27496				0.436147	0.213377			1.80723		0.133679	0.442371	8
Jun			1.14741						2.26144		2.06272	0.502143								1.18022			1.05881	1.9455		1.15049						8
Maf										2.26409			0.00808179			1.85608	0.751828					1.34837	1.22296	1.50913		1.70805						8
Nr2f1			1.11266	0.0895922	1.96334		0.035761		0.00729422					2.19639	0.0766117							1.94896										8
Psmd12													0.284497	0.294582	0.0317976	1.30092	0.484894							1.97894				0.735108			0.454334	8
Rara				0.60919	0.616199	1.24804	0.137287	0.0804613											0.0493638	1.32366		1.03408										8
Smad5	0.998616		0.00276245				1.08223	1.71292																0.658062					1.04108	1.27135	0.454971	8
Suz12																		0.244925		0.80639	0.373719	0.589896						0.892266	1.00138	1.07283	0.12788	8
Tcf7l1				0.0568001	1.44641	1.17369	0.0735657											0.274524	1.36514	0.576316	0.00822695											8
Trim28				0.196153	0.420185	1.64186	0.552206																					0.631276	1.04233	1.00475	0.742945	8
Atf7				0.279832	0.613374	1.45371	0.6548											0.758734	0.394983		1.42925											7
AW146154				0.634551	0.971407	1.23721																						0.056418	0.552546	1.8059	0.606506	7
Bhlhe41		1.08072		0.660415	1.3558	0.964049																		2.01225		0.682317			0.0481319			7
Ets1																		0.832941	0.190846	0.68162	0.782596								1.34761	1.08963	0.754183	7
Fli1																		0.938066	0.124604	0.698524	0.69305			1.77357		0.450297					1.15493	7
Foxg1	1.14765			1.26969	0.931327	0.853526					1.25243	1.27137			0.593558																	7
Foxo4	0.845701		0.258026		0.104332				2.17412									0.19147	0.456938	1.43921												7
Foxp4	0.792643		0.330856												0.321828	1.87204	0.426608					0.233282	1.93986									7
Gata3	0.803008		0.317094						2.11335	0.332314				1.14884			1.63738				2.03489											7
Hif1a																		0.930476		0.186225	0.547353	0.559874					0.555867	2.0676		0.436028		7
Hsf1	0.21356		0.875968	0.14789		0.759426			1.62396							2.12599	0.0982151															7
Irf3				0.337994		2.09373										2.25202		0.0915586	0.650786	0.889904		0.796134										7
Klf2																		0.874268		0.691094	1.03998				1.05367		0.699387	0.71879	0.110269			7
Klf4																		0.302338		1.64519	0.448863				0.867591	0.149425	0.695658	1.23095				7
Mef2d					1.79978	0.724476				0.0117124										2.02751						0.00405259			2.12213		0.75778	7
Mlx													0.113697	0.819516		0.902501	0.937341											0.233759	2.31109		0.117664	7
Nfe2l2				0.791962	0.235874	1.4811	0.245581																	0.605992		2.14551	0.0340037					7
Nfic									2.21625					0.0862102		1.98788	0.344979							1.37194		0.857024		1.19333				7
Npdc1															1.55499		1.03377					0.442465	1.81911	0.0553058		0.0559931		2.30791				7
Nr1d1	0.479242		0.670184											0.0216542	1.31282		1.17641		0.756314			1.59819										7
Pbx1	1.14855												1.45625	1.29992											0.0213629			1.64922		0.178272	1.03511	7
Pole4											2.23753											1.99187					0.157672	0.0317622	0.896503	1.4591	0.327088	7
Tal1																		0.900483			0.118313	1.27982		0.6586	0.150108					0.469412	1.83356	7
Tcf3	1.14538			0.0278558	2.21961													1.00913	0.283169	0.813772	0.343637											7
Zbtb17																		0.58397	0.272138			1.54187				0.357183		0.359669	1.01962		1.38662	7
Zfp597														1.45509	0.178204		0.921181	0.036982	0.809531	1.24772		0.20111										7
Arnt2	1.13998				0.776427				1.90688					0.227226	1.51242		0.889577															6
Atf3																				1.33284		1.17551			0.476433	1.25857	1.20477				0.148869	6
Bcl3																		0.598042			0.776538	1.29191			1.17782	0.684486		1.46636				6
Chd1														0.0651997		2.21497		0.0822024	0.355371			1.54373	0.175413									6
Creb5		1.14772					1.65405	1.22492																			0.313837		1.00078	1.74157		6
E2f3														1.18428		0.0935613	1.33088							1.72534					0.716232		0.551807	6
Foxn3		1.15383									0.624993	0.964968		1.39826										2.34012		0.189111						6
Gmeb1	1.14715												0.00200216	0.695825	0.845015	0.650715	0.540709															6
Hes6																		0.578673		1.32589		0.509019							1.17666	0.0140374	1.67985	6
Klf10	1.1162																	1.67813			0.552214				2.33169		0.0761433			0.238434		6
Klf7		1.15343									1.06651	1.69499												0.0544956				2.22846			0.324076	6
Nfyc																		0.70309	1.32884			0.482017							0.908523	1.85616	0.542229	6
Nr2f2			1.15069						1.35337	1.50378					0.0542376	1.50377	1.28554															6
Pole3		0.956765	0.0814847								2.23872																	1.23515		0.131149	1.69421	6
Pou3f3				1.29746	0.696687	1.14396												0.104648	1.33003			0.983285										6
Rreb1																			0.0602331	1.95262					0.14504	1.18667		0.0502643			1.59846	6
Sox6				0.195508	0.822427	1.79977					0.300428	0.23582				2.0393																6
Tbp	0.997425		0.00512962											0.675979	0.214501	0.773692	1.21212															6
Zfp64	0.0798008		0.957709												1.50543		0.797015		0.620456		1.43268											6
Zfp868						0.190676	0.096544	1.22219		1.05695								0.441695	1.84788													6
Zfp931	0.11595		0.936971									0.159913		1.70541		0.0535595	0.473977															6
Zic1									1.3469	1.52495						2.25312			0.464576			1.27446	0.725397									6
Ahr																				1.97044					0.747063	1.48437			0.314391	0.603909		5
Arid3a														0.941498		1.54649	0.168039								0.0775871			2.37479				5
Bcl11a												0.14111	1.57432		1.11517												0.55025				2.27421	5
Bhlhe22			1.1163												2.10051		0.317509		1.30126			1.18477										5
Dmap1																								0.35484			1.40843	0.0804442	0.146964		0.597487	5
Dnmt1				0.0200193	1.23347	0.399404	0.510834		0.547276																							5
E2f1					0.97373				1.27643	0.169446	2.21672	0.0244602																				5
Ebf1																			0.928242	1.16767	0.180599						0.682381				2.2242	5
Etv4	1.13672			0.461933	0.248967	1.61702				0.152423																						5
Foxj3	0.850053		0.251772																					0.0719485				1.40486			1.54196	5
Foxp2															1.21542	0.0826346	1.12613					0.656701	1.74994									5
Hes1																			1.87781	0.27528									0.450221	0.357056	2.14221	5
Hey1													1.0661		1.36044	0.341773		0.468102		1.7433												5
Hmgb1											1.89494	0.889129						0.733737		0.948252	0.858177											5
Irf2						0.377532		2.13441										0.818803		0.408929	0.911694											5
Kdm4a																								0.0718669		0.510789		1.27028	0.973629		0.541579	5
Klf15				0.475207		1.58577		0.815504														0.596101	1.78163									5
Klf16													2.14235		0.183345													0.40455	1.07124		1.72426	5
Mafk																		0.168478	0.527047	1.37647					0.0945521			2.21427				5
Mga																	2.18266	0.591002	0.62569	0.880739	0.231018											5
Nfil3													1.26244	1.13231	0.610895										0.811265			2.06392				5
Nfkb2																		0.0466682	0.633551				1.45958							0.822588	2.11246	5
Npas2				0.256378	0.987949	1.45206							1.98942		0.56451																	5
Nr1h3					0.370613	0.318392			1.86979										1.77185			0.501691										5
Nr2c1	0.912373		0.156743												0.362621	1.71155	0.72387															5
Smad2																		1.52619				0.578403			0.979167			0.493458			1.58266	5
Smarcb1	1.10327					0.830978		1.80053			1.39774	1.47802																				5
Sox4	1.1367										1.40415	1.51026												2.41485		0.173434						5
Sox8				0.71335	0.45831	1.739							2.06744		0.438494																	5
Stat5b				0.602204	0.934638	1.43527																			0.542706			2.28027				5
Zfp148													0.237481	0.0189153	1.20812	0.212121	0.937615															5
Zfp263																								0.845634	0.123364	0.163463				1.60195	0.355641	5
Zfp35																								0.417095		0.00421853	0.556841		0.911313	1.35852		5
Zfp449				0.625982	0.505414	1.32482	0.132025			0.0849198																						5
Zfp932	1.13379			0.296303	0.944875	1.40711	0.1962																									5
AU041133				0.448544		1.55216	0.606431			0.229135																						4
Batf																											0.140196	0.0127123	1.49311	1.38729		4
Cbfb																		0.293824	0.872773	0.593282		0.751419										4
Cebpg																		0.853366	0.464164	0.206914		0.511972										4
Cpeb1														0.239625	1.33158	0.304384	0.773855															4
Creb3l1							1.39193		1.30796													1.37573	1.19466									4
Dlx1											0.595955	1.22686	0.337785	0.892461																		4
Dlx2											0.791313	1.32644	0.0781353	0.783991																		4
Dlx5											0.626506	1.30863	0.196076	0.894847																		4
Dnmt3a																			0.371807	0.0931734		1.548	0.013053									4
Elf4																											0.0516809	1.43875	0.711059	0.945852		4
Emx2				0.561388		0.566715	1.06803		0.806921																							4
Erg																		0.753505	0.170313	0.972985	0.513422											4
Foxb1					0.0281478	1.00993		0.00592387		1.58458																						4
Foxf2																		0.653695	0.0957258	0.842004	0.83597											4
Foxk1																												0.842967	0.914252	0.344442	1.0327	4
Foxq1																		0.925248	0.0185302	0.428384	1.03011											4
Gli3				0.626517	0.553106	1.56153	0.164597																									4
Gm14295												0.849888	1.22574	0.517152			0.396991															4
H1fx				0.0579794	1.69604	0.489223		0.452094																								4
Hsf4												0.587509	0.0642487		0.230164		1.58003															4
Irf5																		0.693369			1.69875			2.27641		0.453437						4
Irf6																		0.0492995	0.349443		1.4594	0.224028										4
Lef1																		1.0757	0.0526688	0.271065	0.973527											4
Lhx2																		0.368574	1.46305		0.3696	0.0645525										4
Maff																											0.214166	0.702526	1.08241	1.19029		4
Mecp2														0.097766	0.413069	1.52103	0.437798															4
Meis1	1.10481											0.217198	1.99448	0.439079																		4
Mlxip														1.39604			1.2553												0.473636	2.24799		4
Nfe2l1															1.90257		0.776487			1.89686	0.0835242											4
Nfia				0.218876	1.69874		0.107012		0.574339																							4
Nfkb1																									0.00745256		0.563088		2.09158	0.171683		4
Nkx2-2	1.15324				0.387555	0.419027		1.83608																								4
Onecut2	0.76505	0.366491											0.213111				2.17136															4
Pknox1								2.2489																					0.856269	0.877547	1.65254	4
Prdm10													0.35178	0.315396	0.979755		1.24765															4
Prdm11																								0.849539				1.08063	0.0969498		1.23124	4
Rfx7																		0.805664	1.20411		0.0215907	0.300887										4
Rfxap	1.15367						1.07076	1.47964	0.504667																							4
Rnaseh2c																									0.546219			1.39375	1.16378	0.00981601		4
Rxrg												0.306632	1.24245			0.259302	0.898702															4
Sirt6																								0.940317					0.0610974	1.48187	0.608978	4
Six5								1.96659	0.607613											0.559096		1.58714										4
Sox11							0.10502		2.09455		1.47035	1.45649																				4
Sox21	1.15461			0.765162	1.18091	1.09203																										4
Stat5a																									0.273062		0.514087			1.17642	1.37265	4
Stat6																		0.395605	0.85064	0.128772		1.06052										4
Tagln2																		0.643337	0.516894	0.728816	0.670633											4
Tcf7l2																2.1408	0.330205			0.258991		1.92126										4
Tgif1																									0.325927	1.466	0.702366	0.943253				4
Tgif2																								0.671739	0.0890002					0.95089	1.40284	4
Thrb															2.16353		0.237102			0.805364		1.64616										4
Trps1	1.10061																		1.16677	0.512324		0.774824										4
Zfhx2				0.532291	0.325023	1.29326	0.895231																									4
Zfp235				0.151816	0.995061	1.3571				0.285178																						4
Zfp239													0.21999		0.241926	1.34716	0.923077															4
Zfp266														0.492623	0.272793	1.14895	0.807734															4
Zfp3													1.11476	0.952697	0.143193		0.726684															4
Zfp319																		0.789475	0.697353	0.0502295		0.89822										4
Zfp335				0.787745	1.5173	0.457174	0.15105																									4
Zfp341												0.589708	0.157843	0.719494			0.940006															4
Zfp358																												1.96332	0.112404	0.459468	0.427443	4
Zfp444													0.135209	1.38073		0.466979	0.52953															4
Zfp513																		0.695728	0.612068	0.424296		0.552772										4
Zfp62				0.416804	1.07082	1.25909	0.23071																									4
Zfp787																		1.29657	0.800702	0.114054			0.0763292									4
Zfp93														1.27853	0.17017	0.827832	0.351313															4
Alx3																			0.425597			1.40459	0.562826									3
Ascl1				0.111607	2.06969				0.22838																							3
Atf5																		0.0478568		1.93515									2.43974			3
Batf3																										0.156945	1.90223				1.13355	3
Bbx																		0.0342183	0.797929			1.46186										3
Cpsf4				0.67483	1.37094	0.865571																										3
Cux2															1.2976	0.990744	0.877029															3
Dbx2				0.966465	0.0716276	1.7602																										3
Ddit3				0.139086	0.784696	1.83576																										3
Dmrta2				0.689495	1.18169	1.05877																										3
E4f1																		0.727617	0.175349			1.5236										3
Eomes											0.763457	1.83631				0.0908233																3
Foxj1							1.54883	0.409475	1.04926																							3
Foxk2	1.15321								1.09155	1.68712																						3
Foxs1																			1.68371	0.423389		0.19974										3
Gata2																		0.775032		0.877052	0.842517											3
Grhl1														0.22828	1.63737		0.698411															3
Hic1																			1.50483	0.298306		0.692283										3
Hivep2																											1.6035			0.316212	1.14831	3
Hsf2																			0.228985			0.812682	1.37626									3
Lhx9															0.049348	2.0365	0.354184															3
Lmo2																		0.82147		0.777803	0.907441											3
Lyl1																								1.47023		1.34304					0.447486	3
Mafb																						2.03787		2.24303		0.698868						3
Mecom																				1.86974	0.0381435	0.135487										3
Mlxipl																								2.27602		0.0156254				0.449255		3
Msi2				1.15719	0.452538	1.4178																										3
Msx1																				1.16618		1.13296	0.278422									3
Mta3																												0.506678	1.16611	1.49202		3
Mxd4		1.14999												0.492684			1.92992															3
Myc																													0.71879	2.12489	0.158011	3
Mypop				1.29792	0.166765	1.31675																										3
Nr1d2															0.693974	0.0597414	1.74189															3
Nr4a1																									1.88921		0.959431	0.281573				3
Nr4a3														0.765273		1.7725	0.024829															3
Nr6a1															0.153357	1.27828	1.30388															3
Plagl1							1.58354	0.137269	1.13684																							3
Ppargc1a													0.844382	1.66412	0.110472																	3
Ppp2r3d																			0.505208	0.0360235		1.70643										3
Prdm16														0.124642		0.614249	1.94156															3
Prdm5				0.360192	1.40794	1.10509																										3
Prkaa1														0.406712		0.713122	1.53777															3
Prkaa2						0.017149	0.209661	2.0646																								3
Rarb													0.608316		1.81869		0.326953															3
Rb1																		1.10138	1.1699				0.30276									3
Rel																											0.285214	0.0448396			2.30051	3
Rfx2							1.35566	1.34233	0.246671																							3
Runx1																								1.33825		1.52867				0.446176		3
Runx2													0.0958678		1.92118	0.370525																3
Runx3																											0.890669		0.960872	1.13308		3
Six3													1.799			0.0741135	0.860098															3
Smad3				0.260271	1.73063	0.904111																										3
Smad6																				0.402406	1.32256	0.603006										3
Sox17																		0.744972		0.980736	0.805633											3
Sox18																		0.81463		0.728263	0.939606											3
Sox7																		1.26059		0.959692	0.173362											3
Sp5																		0.721488	0.757418			1.15057										3
Sp7		1.1457											1.53595			1.29821																3
Tbx2																			1.71941	0.255624		0.333667										3
Ube2k				1.02674	0.251913	1.27352																										3
Zbtb22																		1.08102	0.544311	0.864324												3
Zbtb45																								0.384654					2.00219		0.247851	3
Zfhx3																				1.41639		0.724262	0.402515									3
Zfp105				0.325668	1.06002	1.44379																										3
Zfp414																									0.574456				1.89147		0.194666	3
Zfp46																		0.148172		0.569432		1.2562										3
Zfp629																		0.0338486	0.867953			1.4923										3
Zfp719													0.394362	1.85444	0.292301																	3
Zfp770																								0.244874				0.822035			1.85293	3
Zfp937																		1.66585	0.0288516	0.423384												3
Zfp961																		1.0051	1.4066		0.0336802											3
Zhx1				0.0101343	1.67375				0.900229																							3
Zic3																		0.932862		0.465261	1.00195											3
Ar															1.93708		0.744807															2
Arx											1.23646	1.64909																				2
Dlx6													0.0872534	2.17733																		2
Egr4													1.59547		1.24468																	2
Emx1															2.10863	0.334587																2
Foxd1																						1.34152	1.19927									2
Gm6710																			0.51959			1.72182										2
Gtf3a	0.347431	0.779945																														2
Hdac6	1.10959																					1.88584										2
Hes5																														1.74785	1.39062	2
Hirip3							1.25484	1.61088																								2
Hmgb3											1.63744	1.26296																				2
Ikzf1																								2.41714	0.0463476							2
Irf8																								2.23762		0.647554						2
Irx3							1.47439	1.2756																								2
Irx5							1.97266	0.733879																								2
Klf5																						0.830695	1.65268									2
Mbd2							0.365833			1.91037																						2
Meis2																									0.824671			2.16031				2
Meis3	1.15358																					2.01484										2
Mrps25								1.91998		0.812754																						2
Mxd1	0.777034	0.351188																														2
Mycn																						0.847052	1.4784									2
Neurod2															2.05461	0.520175																2
Nfatc3																			0.548131			1.76991										2
Nfatc4																			1.02538	1.3978												2
Nuak1																								2.40334		0.00652774						2
Nuak2																			1.86561	0.357652												2
Olig1																						1.55487	0.823581									2
Olig2					0.454014	2.06691																										2
Otx2									0.178402	2.19622																						2
Pbx2																		0.28804		1.84038												2
Pknox2								0.359095	2.14139																							2
Plagl2	0.925173		0.135779																													2
Pou3f1													1.43165			1.32244																2
Pou3f2	1.15349										2.20685																					2
Pou3f4											2.14783	0.358267																				2
Pou6f1													0.00119806	2.15278																		2
Ppard																		0.882008		1.39801												2
Pparg													0.369593			2.06961																2
Prdm1																													1.26977	1.8711		2
Prdm4	0.943713		0.104385																													2
Prdm6																						0.277841	1.92545									2
Prrx2																						0.187783	1.95222									2
Rarg																		1.68964		0.438668												2
Rbpj																			1.75263	0.667763												2
Rfx1																			0.00719705	1.68615												2
Six1																						0.168889	1.95821									2
Six2																						0.573726	1.80093									2
Sox13																				1.90689	0.115527											2
Sox5						0.775836			1.89471																							2
Tbpl1																		1.86787				0.0393846										2
Tbr1															2.18857	0.0349661																2
Tbx15																						0.114762	1.97222									2
Tcf7																		1.39	1.07048													2
Tead2					0.210531				2.15537																							2
Tead3					0.785832	1.86958																										2
Tead4																		1.66178	0.599458													2
Tfdp2	0.775635	0.352988																														2
Traf4																			1.23007	1.33154												2
Twist1																						0.886688	1.61868									2
Ybx1											1.74555	1.06715																				2
Zbtb11																												1.2172			1.80667	2
Zfp112	0.827018		0.284367																													2
Zfp467																								2.36877		0.319233						2
Zfp668	0.918237		0.147207																													2
Zfp94								2.10933		0.381309																						2
Arid5a																				2.03866												1
Ccnt2																						2.011										1
Cebpa							2.18113																									1
D3Ertd254e	1.09999																															1
Foxc1																						1.96378										1
Foxc2																							2.01407									1
Foxd3			1.1398																													1
Hey2			1.15347																													1
Irx1	1.02275																															1
Meox1	1.11952																															1
Neurod1																2.25649																1
Nfix		1.15412																														1
Nr4a2																				1.94477												1
Otx1									2.21187																							1
Pax6														2.23643																		1
Polr3a	1.1533																															1
Prnp		1.12273																														1
Prrx1	1.15358																															1
Smad1	1.15368																															1
Sox10	1.15221																															1
Sox3	1.07839																															1
Tfam			1.10174																													1
Tia1	1.11051																															1
Topors	1.04372																															1
Zfp219	1.06849																															1
Zfp420	1.11599																															1
Zfp61									2.26117																							1
Zfp866	1.14687																															1
Zic4																2.23946																1
Zic5																2.24836																1

## Sheet: OX
Regulon	OPC	OLG	OEG	NSC	ARP	ASC	EPC	HypEPC	TNC	CPC	NRP	ImmN	GABA	DOPA	GLUT	CHOL	NendC	EC	PC	VSMC	Hb_VC	VLMC	ABC	MG	MNC	MAC	DC	NEUT	T_cell	NK	B_cell	counts
Foxo1			1.1545	0.167624		0.598139	0.184964		1.64795				1.50609	0.413736	0.356932		0.341507	0.800292	0.190844	0.62043	0.275832	0.0763407			0.204461			1.36274	0.466343	0.189732	1.02295	19
Gabpa	0.965586		0.065598	0.720918	0.339835	0.279894		1.44394					0.509105	1.27084	0.836041		0.179532	0.290192	0.624236	0.205654		1.02158						0.798935	0.49547	1.03126	1.19798	18
Nr2c2	0.974007		0.0501022		0.65385		0.996393	1.06661	0.403889				0.096109	0.934187	1.27851		0.48028	0.300873	1.2224	0.0865203	0.640699							1.36997	0.192822	1.0399	0.449587	18
Sp2		0.9394	0.111803	0.0922571	0.155599	0.884063		1.56277				0.0615759	0.638979	1.20444	0.459564	0.0216244		0.264151	0.746471			1.50329						0.376868	0.672477	1.23072	1.29621	18
Stat1	0.444641		0.700566		0.482987	0.278423	0.431384			1.48609		1.93118	0.18878		0.252817			1.36942			0.456824	0.0393054			0.599442		0.756189	0.252491	0.644096	0.533414	0.0171253	18
Atf6	0.995689		0.00856787		0.0553265	0.116627		2.08498				0.0635043	0.478612	0.57034	1.00961		0.320235	1.14266	0.0456649			0.983621	0.145153				0.463045	2.00617			0.703528	17
Brf1	0.647966		0.503728	0.220449	1.15461	0.68594		0.89879				0.326618	0.771532	1.66387				0.682639	0.865884	0.104343		0.467705						1.13451	0.630528	0.477882	1.20671	17
Esrra	0.759566		0.373407			0.930874		0.779017		1.11607	0.896758	0.566737	0.769737	0.948987				0.0675294	0.399317			1.67941		0.0591533		0.198511		0.779653	0.807213		1.15135	17
Hcfc1	1.11749			0.369201	0.94075	0.54898		0.586313	0.205966			0.195616	0.258721	1.70636	0.176326			0.508632	0.597825			1.04627						0.444209	0.554201	1.08838	1.22832	17
Maz	1.1246			0.149854	1.0334	0.296624	0.459768	0.830398				0.0560737		1.00744	1.11736		0.426707	0.227583	0.546786			1.6307						0.012238	1.07414	1.48431	0.340228	17
Pml	0.772472		0.357045		0.212308	0.863772		1.34264					0.120361	1.97934	0.242511		0.000562541	0.729212	0.524448		0.0124096	1.04926						0.116384	0.599156	0.284887	1.81147	17
Rad21		1.149			0.520086		0.717768	0.442332	0.811228	0.310287		0.825221		1.84882				0.32527	0.331728	0.904299	0.721513				0.156394			1.03405	0.530044	1.04999	0.274747	17
Rbbp5	0.620049		0.533571	1.07944	0.446987	1.21741	0.0388054						0.0711223	1.05124	1.00931		0.462879	0.636801	1.09409			0.847734					1.57608	0.714148	0.755192		0.485991	17
Rora	0.784867		0.341043	0.0954255	0.798897	0.932052			0.948694					0.129853	1.39988	0.0319232	1.11268		0.80129		0.0391993	1.10299			0.650617		1.52799	0.444215		0.535333		17
Srebf2	0.29349		0.820414	0.652276	1.34374	0.647728		0.102951						0.0374489	1.82227	0.208158	0.243577	0.095637	1.11177			0.918261					0.92449	0.779129	0.0769569	0.861041		17
Zfp523	0.978375		0.0419305			0.212692		2.12317					0.316548	0.800149	0.901016	0.562113	0.0322786	0.569696	1.08074			0.733846		0.0197134		0.436797			0.705887	0.734538	1.36227	17
Atf1	1.10864			0.504488	1.56658	0.9512						0.059037	0.503365	1.16006	0.897948			0.00921824	0.278669	0.477413		1.13742						0.607939	0.875747	1.00477	0.996347	16
Bhlhe40	0.39713		0.740432	0.540694	0.276382	1.88679							0.380455	0.506664	1.63566		0.0305294	1.14132			1.11115				0.127234		0.352305	0.4948	0.913755	1.16413		16
Brf2	0.861406		0.235243			0.521515	0.228562	1.84656				0.706101	0.475856	1.32113	0.395071			0.137042	0.558448			1.64436						1.07248	0.402172	0.702785	1.30855	16
Elf2	0.441137	0.703579			0.0520473			1.69711	0.806326			0.590145	0.0335452	1.48125		0.795124		0.840124	0.123425	0.538324	0.489094			1.78567				0.628353			0.687554	16
Elk4	0.225257		0.868159	0.237362	1.80756	0.73534							0.594931	1.50365	0.686231			0.845749	0.0180037	0.65021	0.607292							0.667526	0.934482	1.55398	0.190683	16
Etv3	0.0697997		0.963271			0.525169		0.819468	1.1998					1.08054	0.326117	1.29409		0.425245	0.557024	0.858555		0.389736				1.83409	0.24135	0.564661			0.547902	16
Hdac2	1.01244						0.0713278	2.07836		0.0647653	1.13837	1.2881			0.654049			0.418404	0.428376			1.61043			0.242136		0.00101481	1.01101	0.497678	0.468624	0.85124	16
Kdm5a	0.908667		0.162711		1.71744		0.0600231		0.924664				0.135211	0.761394	1.11596		0.593694	0.100064	0.920763			1.33879						0.370219	0.623412	0.744084	1.52657	16
Klf6	0.419812		0.721662	0.826552	0.0336847	1.80247						0.117484			2.06039		0.174803	0.33749	0.694253	0.866035	0.2941				0.82538	1.16301	0.950202	0.32625				16
Mafg	1.13596				0.21963	0.95433		1.48159					0.21247	0.441766	0.263037	0.896213	0.902944	0.113335	0.567937		0.646732	1.06398		1.72005	1.2518	0.302159						16
Nr3c1	0.672055	0.47715		0.698889	1.56767	0.679178									1.98045		0.393025	0.547072	0.206144	1.01329	0.467569			0.404485		0.317447		1.8294	0.0344311		0.482289	16
Nrf1	1.11827					0.450584	0.0577177	1.02843	1.03679			0.928229	0.39482	1.42166				1.09224	0.677042		0.168676	0.247367						1.96289	0.21189	0.306026	0.640631	16
Smarca4	1.15356				0.162833		0.119981	1.63612		0.598517				1.16831	1.46418		0.294302	0.953316		0.563297	0.63047				0.0228832			0.946605	0.821241	0.766072	0.644047	16
Srebf1			1.13407	0.424152	0.455982	1.57802	0.47005					0.28932		1.84823	0.219065			0.131405	0.423584			1.59318			0.0777533			0.954705	0.339971	0.697393	1.12562	16
Taf1		1.02466			1.53833		1.03374	0.244353					0.0542579	1.69749	0.513425		0.347758	0.865008	0.227239		0.241485	0.717049						0.581469	0.726488	1.17181	1.16343	16
Ubtf	1.0947			0.729841	1.31441	0.804887	0.150895						1.37763	0.835006	0.8944			0.497923	0.513045	0.594814		0.464555						0.622445	0.832634	1.06773	0.615551	16
Usf2		1.15428		0.310371	1.88627	0.0104224				0.0579315			0.0741452	1.53913	0.478827		0.33621	1.67837	0.419739		0.296431			0.963219		0.933808		1.05681		0.530894		16
Crebl2					0.013038	0.982716			1.51277				0.125741	0.645665	0.378452	0.22424	1.30601	0.652524	0.945429	0.661566								0.964434	1.21764	0.804701	0.646994	15
E2f4	0.933908		0.121147			0.622836		1.22615	1.03068		1.97796				0.279164			1.18249	0.0343577			1.14351			0.216777		0.291249	1.93996		0.0776907	0.344891	15
Elk3					0.294418	0.490811		1.89754				0.404881		1.40716		0.79885		0.865314	0.123426	0.634438	0.727601			1.14182				0.667509	0.144066	0.646586	0.797272	15
Erf	0.19972	0.885068		0.408575	0.442217	1.25333		0.92531					1.20372	0.53447	1.20428			0.401131	0.951341			0.622838		1.96079		0.840383		0.341162				15
Etv6				0.83283	1.05025	1.02469					0.897791		0.12033	1.42712	0.415081			1.29914	0.401092		0.196356	0.401857			0.887231				0.243577	1.25254	1.06169	15
Jund		1.15272					1.03103	0.996087	0.748539	0.342639	1.32174	1.3917				0.0349237				0.754575		1.15748	0.724913	0.378864		1.63284	1.14875	0.00203302				15
Kdm5b				0.195533	0.792221	0.632282	0.666139	0.585053				1.08864		0.55794	1.193			0.747256	0.738859			0.80471						0.354865	0.453418	1.91165	0.525284	15
Max	0.0932469		0.950111		0.487339		0.770953	1.17228		0.268577		1.36435		1.07135	0.049377			1.11461	0.0915065	0.399261	0.702646							1.87655			1.09595	15
Rfx5						0.212208		2.13955				0.483491	0.401026	1.67149	0.171032			0.305275	0.979875		0.153939	0.725336		0.211647	1.52147	0.313618			0.558628	0.622678		15
Smarcc2				0.446358	1.85012	0.518799								0.581469	1.46351		0.480734	0.03949	0.0528218	0.879626		0.956463			0.0606745		0.941132	0.485594	1.47783		0.243605	15
Taf7		1.15447		0.0748181		0.992915		1.67566			0.923952	1.13421		1.01346				0.262848	1.0217	0.214835		0.639767		1.13257					0.44639	0.322274	1.43968	15
Thap11	1.03461			0.733383		0.802954		1.39238			1.34022	0.656234	0.368429	0.673234				0.809327	0.9627			0.359055				0.296183		0.19006	1.01475		1.61833	15
Usf1	1.06057			0.176641	1.06477	1.01146	0.713572				1.257	1.40008		0.1552				1.15412	0.677857		0.297088							0.24295	0.846391	0.697943	1.45182	15
Bhlhe41		1.03364		0.401165	0.13039	0.708519			1.52293				0.454913	1.47572	0.547167		0.474004					1.58908	0.677755	1.86628		0.358228				0.910116		14
Cebpb							1.12696	0.551384	1.2336	0.0382983				0.447195	1.1159	1.24386	0.151051					1.98566	0.0588451		1.31582	0.717909	0.118086	1.26834				14
Creb1	1.07586				0.56526				1.93466				0.421944	1.26565	1.16419			0.696144	0.358048	0.575434	0.379859				0.101201			1.17763		1.10234	0.641121	14
Elf1	0.287255		0.824935	0.22387	0.519302	0.642524		1.49772										0.207817		0.10076		1.68887	0.0399422				0.480658		0.822051	1.09626	0.473713	14
Elk1	0.253649		0.848751	0.0874425	0.411158	1.22845		0.288341	0.67652				0.511365	0.565965	1.46735		0.223116	0.398561	0.39153			1.58025										14
Ezh2	1.12198			0.214592	0.0207208	0.74706		1.46759			1.98521	0.74924							1.4211		0.276224	0.674183			0.832114			1.62421	0.372757		0.546467	14
Gabpb1					0.645307	1.20612		1.08279				1.78283	0.337495	0.42573				0.873599	0.311978	0.286942	0.616236							0.86813	0.29769	0.938424	1.30766	14
Gtf2f1		1.12755					0.0792147	0.730277	1.86883		0.891732	1.54242	0.205218					0.791242	0.73219			1.00992						0.402705	0.533859	1.16515	1.25452	14
Phf8	1.06163				0.0578853	0.352066		1.88504					0.449905	1.20864	0.877899			0.676386	0.985813		0.133767	0.301171							0.713172	1.82204	0.756578	14
Rxra					0.391753		0.144899		1.76202			1.31773			0.980425	0.648859		0.501482	0.721902			1.0234	0.0111898	0.0154643				1.23588		0.828858	1.03916	14
Sin3a	1.09534						1.52737	1.21466					0.562618	1.65458	0.275988			0.817463	0.408268		0.102259	0.697953						0.620663	0.632508	1.48218	0.716198	14
Sp1	1.02716				0.575508		1.54401		0.76006			1.12678		0.792977	1.13077			0.293017	0.349706			1.58968						0.968783	0.403278	0.311766	1.58469	14
Stat2			1.10877		1.67015					0.86902	1.35597	0.259766		0.489934	0.503237			0.479787			0.339127	1.33077			0.541727	0.569997	0.739559				1.31832	14
Xrcc4	0.962446		0.0712928			0.244908		2.06792				0.82622	0.19291	1.68254				0.468181	0.650512			1.34819						0.484277	0.349347	0.693371	1.48527	14
Zfp143	0.811912		0.305099			0.605125	0.403827	1.70314			0.443206	1.94635						0.650117	1.0415			0.788487						0.510507	0.806017	0.0636576	1.66423	14
Zmiz1	1.04515			0.48356	1.73998	0.498251								0.885681	1.38411		0.768115	0.927847	0.390914	0.271222	0.735362			2.22917		0.3022		0.199855				14
Atf4				0.165539	0.00510766	0.419489			1.91973					0.533375	1.52145		0.918351	1.40035	0.9123					0.181599				0.0944058		1.18809	1.511	13
Bach1	1.13679			0.213727	0.298579	0.288163		1.78255					1.04561	1.46498	0.29012				1.65117	0.349295		0.111474		0.232452				2.33948				13
Bclaf1	1.0375						1.19364	1.5995				0.425808		0.801234	1.33369		0.34538		0.807132	0.730367		1.10014							1.08305	1.19999	0.776082	13
Bmyc			1.07773	1.07048	0.123654	1.65281						1.0091		1.01836		0.910254	0.0588026		0.526925	0.388203		1.39805		2.21221		0.688366						13
Cebpg				0.111677				2.09383			0.736964		0.0853835	1.34014		0.343029		0.549188		1.20171	0.841479			1.4291		1.40304				0.189387	0.269833	13
Cebpz	1.15301						0.607461	0.47585	0.849433	1.13375	0.518381		1.2506	0.116439	1.08446			0.375125	0.964147			0.178004	0.933793									13
Creb3l2		1.0444		0.744556	1.10951	0.723712			0.201663				0.417304	0.826427	1.64617							1.33203	1.05497					1.71444		0.490827	0.812157	13
Crem	0.660406		0.490101							2.22813		1.66679		1.06021				0.021799	0.398177	0.0207757			1.6374			0.410821		1.6575		0.284315	0.891206	13
Ctcf		1.13931					0.974954		1.72426		1.29169	1.39936		0.152122				0.951026	0.459526		1.02407							0.360493	0.773317	1.18535	0.733157	13
Dbp	0.292298		0.821281	0.986665	0.167598	1.70042							0.662995	1.54651			0.551947		1.68976			0.680976						1.61478	0.775414		0.960568	13
Ep300	1.08874												0.241877	1.11495	0.881507		0.462527	0.800358	0.345705	0.167578	0.00645916	0.632323						1.5687		0.507899	1.08969	13
Gtf3c2	1.07165													1.04825	1.42824		0.267087	0.451867	0.708423	0.176829	0.237432	0.430654				0.302407		0.731227		0.952989	1.38052	13
Jun			1.01622				0.536804	0.296604	1.91156		0.824625	1.90909								1.4076		0.76836	0.180739	1.67928	0.109917	1.12219	0.175674					13
Junb			1.15035		0.305744				2.09874		0.46787	0.346546	1.63201		0.19937					0.733537		1.59151	0.0256995		0.676259	0.793205	1.79836					13
Klf9				0.880371		1.86283					1.09176	0.838139	0.751931			0.326423					0.343597	0.761497	1.42879					1.74735	0.128367	0.34935	0.825622	13
Mxi1			1.1412				0.551259	1.54574	0.689834			0.135782	0.33098	1.95439				0.571348				1.58287		0.430563				0.894936		0.617208	1.2572	13
Rela		1.15241						2.21948				1.12096	0.189113	1.21093			0.0621606	0.658137	0.3162	0.99063	0.319422								0.507695	1.78801	0.950995	13
Tcf12	1.1547					1.05836			0.0675157	1.29002			0.208283	0.468712	1.50025	0.0217267	0.382976	0.265145	0.0026021		0.657156	1.1062										13
Tcf4	1.15468											0.845478	1.15126	0.784784	0.202782			0.5729	0.302223	0.819915	0.734314			1.1416		1.54093	0.204417	0.167325				13
Yy1	1.10369				2.16919						1.22202	1.44131		0.213946				0.471965	0.535012	0.765267		0.295827						1.76519	0.00568378	0.713425	0.725274	13
Zbtb17					0.393467	0.0484393			1.92558				0.438517		1.90798	0.195499		0.789441	0.498356		1.07673							0.734689	1.36668	0.927799	0.600998	13
Arnt	0.128945		0.929273	0.452278	0.570776	0.865748	1.22214												0.246277			1.718						0.946351	0.722135	1.01402	0.314637	12
Cux1	0.895553		0.183482	0.0748843	2.05502	0.23902						0.238326			2.1499						0.55362	1.64802		0.318056					2.0283		0.61452	12
Etv5				0.450306	0.172152	1.69116			0.190062				0.384223	0.412305	1.82539				0.457726			1.45953	0.622173	2.30452		0.362568						12
Fos			1.13353				0.179952		2.18771		0.810742	1.77799	0.203939									0.549352	1.74467		0.592337	1.21167	1.09449	0.768369				12
Hlf	1.15027					0.20186			2.17						1.95406	0.0421586	0.570639		0.365175			1.87151						0.00872247	1.6839	0.57149	0.986427	12
Mef2a	1.15406				0.0615055			1.75423	0.758923				1.65554		0.84478		0.00763489	0.217523		1.75134	0.1014			2.32632		0.415784						12
Rb1			1.00225	0.587827	1.26606	0.998749	0.0989761				1.01356		0.633388	1.33735											0.0134797			1.20116	0.657134		1.22646	12
Rest	1.03669			0.894225	0.548751	1.15179	0.24334											0.73836	0.551858			1.06962						1.48048	0.185321	0.787882	0.744698	12
Rxrb									2.25698			0.0694315	0.810804	1.11718	0.667129			0.180943	0.223135			1.75345				0.368229	1.98859			0.0870126	0.436788	12
Sp3				0.788093	1.16274	1.06551						0.91275				1.72333		0.266004	1.06738			1.03657						0.192935	0.188725	1.14062	1.70885	12
Sp4	0.743036		0.393938					0.974143	1.70246				0.658541	1.5781	0.241816		0.020867	0.347047				1.83503							2.31184	0.470621		12
Zfp358				0.161909	0.82783	0.928225		0.773418										1.12337	0.348569		0.714177			0.0836838				0.362097	0.429292	1.16863	1.03574	12
Chd2							0.592558	0.083979	1.90002		1.28924	1.17603		0.191805													0.0143285	0.537499	0.685622	0.875032	1.27082	11
Clock													0.702162	0.380842	1.15144		0.602086	0.27803	0.555624		1.08388	0.573869				0.589549		0.734253		1.67919		11
Creb3	0.61635		0.537452	0.810965	0.561931	1.40492								0.147122	1.02612		1.4766					1.99216		2.13879							0.697069	11
E2f6	1.1416			0.686349	0.934884	1.13042						0.198617	0.353838	1.47668			0.443805	0.663806	0.748895			0.633628										11
Hes1	0.015123		0.992353									0.784732		0.816997	1.41529			0.42869	1.62344	0.107604					1.08137				0.72652		1.5436	11
Hsf1	0.978874		0.0409911		0.0280902	0.54817	0.822653			1.39669															0.588463			1.25001	0.376239	0.525324	0.450216	11
Nfya	1.12996												0.748472	0.660286	1.02956	0.278379	0.0626532		0.148824			1.9447						1.71237		0.0731173	1.248	11
Npdc1	1.14416			1.37421	0.440545	0.990293	0.0399179							0.0619009	1.50047		1.02017												0.0912064	2.35248	0.150957	11
Pou2f1	1.15203			0.587198	0.654969	1.31497			0.536894			1.50106		0.789947			0.416742									0.894455		1.40915		0.577831		11
Relb	1.15458			0.440533	1.98017	0.194235												0.588949			0.249388	0.964192	0.419618					1.88425	0.413938		0.776619	11
Srf	0.977848		0.0429224				0.089811	2.19903							1.97293		0.674301		0.150986			1.83195						1.89685	0.812212		0.286501	11
Xbp1			1.04381									0.0698343	0.980092	1.08418			0.473802		0.078636			1.63997	0.521246	1.87883						0.579536	0.49932	11
Zbtb7a	0.649742	0.501795											0.0494195	0.087105	1.66728	0.146785	0.466243	0.405998	0.255104	1.11705	0.231273											11
Zfp110	1.08114			0.281054	1.29005	1.38352						0.696567	0.718725	1.54592				0.203191	1.8861								1.08385			1.80558		11
Atf2														0.515157	1.86922		0.257587	0.446642	0.416503			1.47868						0.893217	0.00957754	1.50903	0.896611	10
Atf5					1.75464			0.775182	0.232414											1.65009		0.809266			0.272466			0.0406596	0.376178	0.978301	1.5348	10
Etv1		1.14186									1.47256	1.04301				0.141678			1.38866	0.556534		0.59419			0.577257	1.64566			0.525012			10
Foxn2				0.634743	0.902679	1.49387													0.458975	1.04564	0.204401	0.307536						0.59003	0.0559788	2.20883		10
Foxo3	1.01131			0.952298	1.42459	0.416962	0.094778				1.85628				0.622245										0.179992			1.71684		1.33288		10
Irf1				0.0936401		0.0231733	0.139884			2.01416								1.1961		0.0943518	0.773378								1.11831	1.77893	0.0553641	10
Irf2												0.621852	0.842236	0.877479	0.401548			1.46991	0.734524	0.179671				1.53935		0.363464					1.21738	10
Irf3	1.14364			0.784792	0.294776	1.71927					1.35804			1.33595			0.174604									0.184639			2.02725		0.424225	10
Klf3												0.0314686		0.741517	1.43282	0.124846	0.175733	1.78738				0.579608		1.67391						1.28906	0.10362	10
Nfyb		1.08673						0.892704	1.8708									1.49913	0.890897		0.0122062							1.23768	0.607687	1.08864	0.597039	10
Rcor1				0.411513	1.19055	0.960623	0.123927								0.217294	1.98017												1.32336	0.822036	0.318975	0.829138	10
Stat3			1.13742	0.673157	1.84469	0.256917												0.309746		0.55578		1.55324			1.08627		0.518291	1.58098				10
Suz12									2.24169									0.535427	0.427839	0.656996	0.229593	0.155566						0.561188	0.315552	1.78493	0.715897	10
Tef	0.821828		0.291545												1.76948	0.202332	0.546149				0.448394	1.77821						0.907813	0.126178	1.89622		10
Atf6b	1.05657			1.38999		1.4081							0.925285	1.37383	0.552825													2.13018	0.438801	0.179743		9
Egr1			1.15154										1.18798		1.63292							1.7873	0.530826	0.128466		0.596853	0.58616	1.75902				9
Ets2														0.127565	1.73615		0.494448	0.769699	0.236185	0.755723	0.526188					0.895066		2.14297				9
Fli1																		0.967934	0.0128075	0.499461	0.904202			1.08966				0.284824	0.0126877	0.211529	1.45671	9
Fosl2														0.667117	0.35174	1.52856	0.0953588	0.269173			1.92714				1.18694		0.0847125	1.76423				9
Foxk1				0.00871662	0.169163	0.190914	1.95396						0.101749		2.02433		0.229855			0.614494		1.54036										9
Klf10	1.14961														1.65918	0.958625		1.69513			0.4358				0.615776	1.37753	1.06293	0.330072				9
Klf16													1.82749		0.911061			1.23408	0.245533		0.927261					0.150342		0.798862	0.426796		1.51369	9
Klf2											1.87016	0.558898		0.217952				0.992688		0.74099	0.868583				1.02368		0.918306	1.04588				9
Mef2c	0.813523		0.302912										1.87973	0.342934	0.399273				1.01281	1.37733				2.24472		0.615206						9
Nfic						0.323134	0.147425		1.92927						0.0479751	1.70401	0.936824											1.43881		1.53406	0.0346482	9
Nfil3											0.882065	1.76646	0.131464					1.12389	0.850458			0.33209			1.55995		0.323984	1.43091				9
Nr2f2			1.13589				1.43622			1.37741					1.31838	0.0358339	1.44579		0.0935044	0.0121928		1.90303										9
Nr2f6														0.431684	0.354829	1.78733			1.42817		0.211591	0.810625			0.218197			1.0892			1.56707	9
Sap30											1.80177	0.968539						1.1004	0.604517			0.780354			0.0056457			0.509549		1.31983	1.05745	9
Sox2	1.14514			1.11855	0.443581	1.34127					1.48698	1.31498						0.0143364	0.746498			1.41493										9
Tcf7l2	1.15372			0.470869	0.371504	1.61329			0.393084							2.09962	0.44367					0.146159	1.94932									9
Trp53	1.06532										0.636957	1.98522						0.181083	0.36223			1.08981	0.758345						1.04885	1.94951		9
Zeb1	0.7732		0.356112	0.362087	0.268629	1.93278													0.706149	1.46664									1.60764	1.41303		9
Zfp369	1.1041			0.267141	1.36574	0.910587							0.605038	1.73845	0.196353				0.247322			1.88094										9
Arnt2		1.12848		0.283441	1.99589	0.0623043							0.181938	0.828613	1.0802		0.724613															8
Arntl			1.08258		0.325147	0.207992	0.260503	1.80854										0.878049	0.154025			1.01712										8
Creb5		1.14324					1.68433	0.677169		0.653145												2.03859						2.14533	0.512855	0.0726069		8
D3Ertd254e								2.16611				0.186466		1.31684	0.0218983		0.838217	0.563014	1.46281			0.513906										8
E4f1	1.05047																	0.50872	0.861828	0.0733211		0.97288							1.24142	1.30186	1.01766	8
Gmeb1																		0.344814	1.48186		0.060589	0.288941						0.291213	0.737984	0.789431	1.43459	8
Gtf2ird1	1.12706											0.472894	0.539047		0.695559	1.23933		0.456809		0.833198	1.12507											8
Hdac6				0.378415	0.0935668	0.900958		1.39608					0.191023	1.05363	0.630756		0.502385															8
Hey1	0.973214		0.0515761			0.220557		2.11486					0.893221		0.17041	1.00463	0.592168															8
Irf9			1.12942					0.269099		2.02319								1.24922			0.903613				0.322323	2.24141			0.112224			8
Mafk																			0.0839097	1.58416	0.0077464	0.180334						0.667901	1.12407	0.656348	1.12947	8
Nfatc1					0.162689	0.0442849		2.08313																0.20894				0.888365	0.0222837	0.203367	1.30734	8
Nfe2l1	1.12998				1.04284					1.65417					1.70528		1.04991									0.876271		1.05597	1.2834			8
Patz1				0.1757	1.75614	0.0472548	0.555645																					1.40823	0.535615	0.358268	1.01741	8
Pbx3			1.15371																			1.42066	0.986329			0.634575		0.346756	0.258443	0.796018	1.1956	8
Ppard	0.939337		0.111911	0.0650025	0.877748	1.51321	0.420762																							0.247105	2.26117	8
Rfx3							0.301152		1.92983				0.364944	0.265917	1.6026		0.536731	0.958563				1.44093										8
Sox4	1.09049						1.19961	1.45828		0.188944	1.26209	1.61818										1.98665		2.44398								8
Stat5a				0.433189	0.0996303	0.677347	0.104333		1.22323																			1.5497	1.19879	0.404645		8
Trim28	0.788085		0.336842																1.48493			0.98689			0.240771			1.92392	0.15583		0.415069	8
Zfp362												0.496591	0.354692	0.759018	0.64541		0.201546		1.24686	0.1034		0.685066										8
Zic1					0.517106	0.379535	0.131584		1.6764							2.244			0.310896			1.07486	1.06795									8
Zic4							0.0196936	1.95595	0.659707							2.2444			0.949479	0.126241		1.00753	0.308639									8
Atf3																		0.251994		0.411145		1.35614			0.336404	1.09638	1.52953	0.0919916				7
Bcl11a												0.134375	1.53501		1.16232										0.0460869		0.494258	0.58569			1.93814	7
Deaf1											1.58651			0.892987	0.297995													1.24317	0.198426	1.05174	0.760316	7
Egr2											0.266079	0.609112	1.30527		0.273191											0.551072	2.15278	0.0728303				7
Emx2				1.48377	0.24377	1.01468	0.021539				0.566789				0.73906	1.57035																7
Ets1																		0.605298	0.3236	0.812754	0.719125								1.42972	1.0327	0.673014	7
Fosb													0.784481		0.226251	1.73247						1.12973	1.40213			1.96261		1.1473				7
Irf7																		0.451614		1.31455	0.483042				0.584648	0.868516	0.960639	0.382103				7
Klf13		1.15297																0.704788	0.248061	0.472359	1.0214							2.21697		0.191507		7
Klf15				0.747049		1.92232						1.90642		0.319993		0.273896						1.79302	0.556508									7
Klf4																		0.983553		0.844988	0.844488				1.29061	0.251396	0.750494	1.18568				7
Klf7											0.53949	0.948396			1.42972										0.545424			1.87584	0.0504376		0.334737	7
Maf										2.23964	0.143936	0.648742		1.74541			0.149576							1.11762		2.01799						7
Nfyc	0.404286		0.734562															0.184005	0.617331			1.59455								2.22257	0.538427	7
Npas2				0.664727	0.587534	0.603608				0.688443			0.684971		1.18816	1.19564																7
Nr2c1	0.993035		0.013788								0.735294	1.65639		0.284093						1.40401		0.911724										7
Polr3a	0.621497		0.532048										0.426973	0.63418	0.401607	0.387475	0.883229															7
Pou3f3	1.15349										0.398244			1.90131	0.394492			0.159366	1.26647			1.06968										7
Rbpj																			0.655322	0.417085	0.0548635	1.01171				2.35082		0.249183		0.0128297		7
Rfx1													0.626645	0.123845	1.55274	0.299245		0.550521	1.39159		0.67497											7
Rreb1											0.155999				0.485077	1.51653	0.581334								1.91898	0.664646	0.748949					7
Six5				0.381042	0.692769	1.21007			0.0889007									0.0416068	0.29593			1.64733										7
Sox5	0.936769		0.116293	0.337863		1.94391	0.10291				2.16172		0.105655																			7
Tbp																					0.0825401	1.78296			0.131744	1.47886		0.96623	0.51433		0.0099549	7
Tcf3	1.1095										1.91954	0.856437						0.671834		0.896954	0.77674										2.44937	7
Tfdp2											2.10347	0.167751	0.178734															0.220107	0.332238	0.665396	1.92323	7
Tgif1																		1.18881			1.11831			0.0908539		0.0528455		0.671139	0.191896		1.90308	7
Zbtb7b				1.01513	1.09139	1.08157																1.29346	1.25897					2.39416			0.0048331	7
Zfp120				0.880816	0.483188	1.54861						0.401476	0.530539	1.37997	0.386658																	7
Zfp35	0.545107		0.609004	0.30388	0.703749	1.16922	0.273574			0.328897																						7
Zfp937																		1.52803	0.717277				0.201887		1.67051			0.48213	0.218284	0.953458		7
Arid3a														1.86267		0.900277										0.0613484		1.32657		0.0276658	1.33255	6
Bach2	1.14894													0.84076	1.61429		0.274758	1.2952			1.16481											6
Bcl3																		0.722598			1.14518	0.650009				0.00234299	1.71259				1.35271	6
Bdp1													1.18983	0.645955	0.755996		0.378487				0.542063	1.80092										6
Dbx2	1.15397			1.02468	0.105913	1.68317													1.37531			1.06228										6
Foxg1	1.14339			1.10987	0.956215	1.11214					1.14209	1.41348																				6
Foxj3	0.981814		0.0354304															0.246586	1.39817	0.326973	0.293203											6
Hes6	1.12249			0.0185159		0.272998		0.402928	0.209378	1.60122																						6
Irf5																		0.264409			0.189451	1.78044		1.80416	1.07787	0.0769698						6
Klf11	0.787468		0.337649															1.17563	0.10443	0.0029993	0.634093											6
Klf5											0.0331552			0.491316	1.57456		0.521043					0.26288	1.9303									6
Mlx	0.51375		0.638695		1.54178	1.30499													0.502822			1.69843										6
Msx1							0.83813		0.836763	1.42016										1.57894		0.157289	0.580624									6
Nfatc2													0.350483		0.16407	0.1385	1.75196									2.41369		0.120516				6
Nfe2l2				0.50791		1.58749		0.699365																0.637377		1.10633		1.70454				6
Nfia					0.757589	0.438205			1.19688		1.92821	0.672526			0.090069																	6
Pknox1				1.07121		0.91544	1.1667					0.269912	1.6261	1.02039																		6
Pole3											2.26565								0.595223			1.39932	0.094					2.39316			0.223756	6
Psmd12				0.385153		1.44605			0.834649															1.21817	0.696957					1.34165		6
Rel																		0.335099	0.734315			1.3423			0.409948					0.857414	1.78918	6
Setdb1																					0.987892	1.3271						0.520721	0.28437	1.0016	1.32402	6
Sox8				0.417258	0.870327	1.60212						0.349863	0.639406		1.8177																	6
Sox9				1.18597	0.571022	1.26679					1.90974	0.884283										2.00741										6
Trps1												0.801488		1.71104	0.308171			0.921898	0.986173			0.224515										6
Zfp2											0.612357			1.83209		0.348177			0.103233		1.82412	0.25333										6
Zfp64											2.26154							0.191165	1.87231										1.90766	0.215569	0.989511	6
Zfx																		0.75431	0.0636876		1.44277								0.822089	1.96279	0.124379	6
Bptf																		0.650962	0.115815	0.452728	0.662929	0.0947896										5
Ccnt2				0.740375	0.344837	1.65679													0.52592			1.69846										5
E2f3											2.13676																	1.62386	0.166958	0.761052	0.488634	5
Foxk2	1.10909													0.300256	0.998847	1.23423	0.273119															5
Foxo4			1.10786	0.151804	1.98158	0.186385	0.12291																									5
Foxp1																		0.800991		0.934734	0.901058						0.614371				2.21271	5
Foxp2												0.410862			1.70484		0.689593					0.790028	1.67252									5
Ikzf1																								1.5009	0.0787645			0.455347	0.393432	0.439146		5
Lhx2				1.29647	0.460822	1.29366										2.0618	0.462213															5
Maff																		1.12642	0.249324	0.401106	0.0225151		0.0721121									5
Mitf	1.15048									2.25379																0.659877				1.96961	0.498667	5
Mxd4																		0.199301		1.31534		0.519744							1.39938	1.73338		5
Nfkb1												1.17955		1.39377													2.03813		0.234702	0.739852		5
Nfkb2																		1.86688			0.19305						1.52389			1.3384	0.441688	5
Nr1h2				0.105855	0.35036	0.4252		1.29145	0.438887																							5
Olig1											1.64304			1.23771											0.592113			0.969374			1.46924	5
Onecut2	1.00493												1.73108		0.282685	0.361889	0.303654															5
Pknox2													0.422001	0.538905	1.04876	0.0871496	0.696009															5
Rara								2.23201										1.11714	0.383194	0.00400874	0.424319											5
Sirt6												1.18183	0.754339		0.131006	0.029764	0.0268031															5
Smc3	1.11692			0.763404	0.227804	1.38952	0.621963																									5
Sp7		1.10717									0.159918	1.6431	0.857032	0.0690191																		5
Zfp286	0.362816		0.767946	0.697873	1.1664	1.17667																										5
Zfp868	1.14847																	0.672439	1.25565		0.303062	0.00360123										5
Zfp931																						1.78326	0.341492			0.267338	2.03053	0.598723				5
Zxdb											0.316606		0.312367	0.0705066	1.59299		0.109742															5
Aebp2													1.28185	1.07487	0.468541		0.131427															4
Arntl2														1.06596	0.50341	0.652502	0.498148															4
Atf7	0.405159	0.733842																											1.62555		1.54423	4
Batf																					0.596233	1.65038							1.95018	1.20105		4
Bhlhe22															1.49931	0.992283	0.163363		2.022													4
Cbfb																												1.38077	0.0810745	0.440352	1.37767	4
Dlx1											0.416298	1.19712	0.143365	1.19668																		4
Dlx2											0.637072	1.65354	0.10369	0.425464																		4
Dnmt1																											0.176396	2.14429	0.296313		0.32531	4
Elf4																												0.213068	1.37937	0.662501	1.07867	4
Erg																		0.685298	0.172279	0.851156	0.687995											4
Foxf2																		0.692023	0.243076	0.775405	0.753004											4
Foxn3		1.15458				1.61395				1.04446				2.23208																		4
Gm14295												0.109977	0.860859	1.56112	0.122128																	4
Hdac1					0.0236373	0.454819		0.1525	1.60268																							4
Hirip3							1.15841	1.33537	0.16599	0.234457																						4
Hmgb1																		0.674519		0.618004	0.639139		0.14501									4
Hsf2				0.380218	0.849407	0.443549			1.26227																							4
Irx1				0.0541449	0.154283	2.03774				0.0800093																						4
Kat2a	1.14802																											1.53683	0.072322		1.50607	4
Mbd4				0.544091	0.983631	0.998174	0.631541																									4
Mecp2													0.0214298	0.516704	0.285735	1.41747																4
Mxd1	1.1545												0.671448	1.27491	0.804772																	4
Nfat5													0.0615083	0.0948358	0.757952	1.56796																4
Nfix		1.15295									1.18819	0.95315			0.880257																	4
Nr1h3				0.416748				2.06173											1.9467	0.0807766												4
Nr2e1				1.25152	0.36218	0.499387		0.923024																								4
Nr2f1			1.15246																0.381395	0.0256558		1.73411										4
Otx2							0.303409	0.482632	0.357714	1.66105																						4
Pax6				0.606563		1.25023			0.939301					2.25695																		4
Rarb				0.16899	0.704964	0.396584		1.55674																								4
Rarg									2.23136									1.22119	0.711776			0.74115										4
Rfx2							1.19309	1.22456	0.368788	0.165207																						4
Runx1																								0.057002		1.3341	1.08429	0.988538				4
Scrt1													0.382041	0.892081		0.909625	0.586608															4
Smad1				0.88664	1.06715	0.467712	0.690373																									4
Smad3				0.458057	0.7491	0.866764	1.07321																									4
Smad9				0.0708243	2.04778	0.103925	0.086635																									4
Sox12				0.953046	0.662638	0.992762	0.101302																									4
Stat6																									0.185219			1.72234		0.708992	0.00602176	4
Tal1																		0.423714				1.67703						2.13734		0.911257		4
Tbpl1																									0.441881			1.67629		1.06694	0.0481466	4
Thap1																		0.308175	0.684864		0.23523	1.13569										4
Ybx1							0.246539	0.917903	0.998512	0.91387																						4
Zbtb26													0.887764	1.01023	0.721205		0.481915															4
Zbtb33													1.28919	0.603897	0.635984		0.190338															4
Zfp219	0.912153		0.157098			0.01972			2.13803																							4
Zfp410				1.02696	0.216255	1.40309	0.270079																									4
Zfp442																												0.446699	0.97234	1.34031	0.798198	4
Zfp444																		0.903839	0.526894		0.601191	0.492868										4
Zfp516				1.1635	0.474091	1.23353	0.0551287																									4
Zfp612				0.68666	0.708255	1.16918	0.553766																									4
Zfp62																												0.108448	1.88147	0.492971	0.168794	4
Zfp672																			0.0602823	0.0715131	0.588407	1.178										4
Zic3																		1.26978	0.0122199	0.0715266	0.88041											4
Zscan21												0.908132	0.433346	0.406655			0.684126															4
Adnp2																		0.49033	1.23152	0.643031												3
AW146154																		0.857777			0.00117376	1.41554										3
Batf3																								0.036879		0.640757		2.01845				3
Cd59a																		1.59464	0.0149658		0.602879											3
Cnot3					0.910788		1.43683		0.725129																							3
Cpeb1														0.428294	1.68955		0.329742															3
Creb3l1									2.25596													1.12517	1.43847									3
Dlx5												0.856393	1.05195	1.10993																		3
Dlx6											0.523124	0.54258		1.70304																		3
Dmrta2				0.242919		0.342946			1.91274																							3
E2f1											2.0437	0.114463			0.248342																	3
E2f5																												0.440241		0.680666	1.918	3
Eomes															1.98364	0.199986	0.262701															3
Etv4				0.903041	0.447267	1.64463																										3
Foxj1							1.48716		1.04824	0.494494																						3
Foxj2					0.569942			1.58653	0.76491																							3
Foxq1																		0.889315		0.638704	0.926625											3
Gata2																		0.794044		0.886102	0.835099											3
Gmeb2																		1.02567	0.979672			0.432071										3
Grhl1				1.2424	0.723542	1.19224																										3
Hbp1				1.17263	0.941445	0.910723																										3
Hic2													0.0980095	1.39505	1.23209																	3
Hivep1																									0.11659			2.23705			0.260039	3
Hmgb3																		0.589876	0.583558		1.25713											3
Hmgn3													0.99103	1.40353		0.529916																3
Irf6																		0.536292			1.17891	0.320703										3
Lef1																		1.0615		0.343986	1.01993											3
Lmo2																		0.946055		0.616453	0.919876											3
Mafb																						2.01689		2.2121		0.751156						3
Mios				0.519131	0.964038	1.38305																										3
Myc																											0.0218188			2.26118	0.446019	3
Nf1														0.55718	0.693207		1.60104															3
Nfatc3																									0.0159202					1.19533	1.67093	3
Nfatc4																			0.589751	0.258248		1.54859										3
Nr1d1				0.992548	0.130348	1.68326																										3
Ovol2											1.07053	0.0065782			1.59523																	3
Pbx1	1.15364																			1.67827		0.636528										3
Pbx2																		0.136198	1.19455			0.938553										3
Pbx4											0.413512					1.84533	0.243814															3
Pgr														0.178379	1.65479		0.911887															3
Plagl1													0.0211895	0.108505		2.09958																3
Pou2f2	1.15264															0.66819	1.94314															3
Pou3f1													0.184887		0.285421	2.01168																3
Ppargc1a				0.754315	0.425408	1.68707																										3
Prrx1	1.15433																					0.866183	1.62481									3
Rfxap																		0.754954	1.38048		0.332468											3
Rorc							0.486601	2.0023	0.111267																							3
Runx3																											0.481468		1.42235	1.24963		3
Satb1											1.78132	0.102281			0.917813																	3
Smarcb1				0.87905		1.83637																						2.43195				3
Smarcc1																												0.176248	1.70723	1.22749		3
Sox11	1.14226										1.37612	1.53308																				3
Sox17																		0.788737		0.833037	0.969836											3
Sox18																		0.512698		1.21435	0.841711											3
Sox21				0.637033	1.53315	0.907181																										3
Sp8				0.426886	1.5027	0.943825																										3
Stat5b																									1.54281			0.750152		0.852826		3
Tbx2																			1.551	0.739694		0.0759658										3
Tead2																		0.728316	0.256259	1.37435												3
Tead4																		1.37796	0.468327			0.47228										3
Thrb																			0.195673	0.790052		1.42152										3
Traf4																			0.0786632			1.79891	0.271469									3
Zbtb16																		1.39702			0.157715		0.645834									3
Zfp160																			0.0822389	0.13669		1.716										3
Zfp182				0.298721	1.24072	1.26764																										3
Zfp335														1.6468	0.363913	0.764203																3
Zfp414																													1.19023	1.06319	1.08471	3
Zfp426																												0.785543		0.88959	1.65914	3
Zfp467						0.456511		0.553617	1.68181																							3
Zfp553				1.02799		0.654806	1.28853																									3
Zfp595				0.495476	1.44492	0.816182																										3
Zfp664		1.1395			2.04022				0.532917																							3
Zfp668																		0.766493	0.93013		1.01228											3
Zfp711													0.589414	1.60993		0.303543																3
Zfp787																												1.71066	0.108416		1.18823	3
Zfp90																		0.862272		0.831998			0.822942									3
Zfp932																												1.92997	0.744413		0.524275	3
Zic5				1.30944	0.638952	1.11226																										3
2310011J03Rik																		1.65936			0.742501											2
AI987944																												0.532071		2.26512		2
Alx3																						1.93306	0.228352									2
Arx											1.33269	1.55894																				2
Ebf1																											0.757428				2.18452	2
Egr4													1.80405		0.970469																	2
Emx1															1.57277	1.3095																2
Fezf2													0.24259		2.01887																	2
Foxd1																						0.493268	1.83259									2
Foxp4	1.1008																						2.02507									2
Glis2																						0.0947251	1.97178									2
Glis3					0.193155					2.17278																						2
Gm14403	0.893069	0.187359																														2
Gtf2b											0.895588	1.85469																				2
Hic1																			1.79856	0.492112												2
Hif1a																		0.917402	1.44701													2
Hivep2																			0.731107	1.63404												2
Hivep3																		0.79859	1.52918													2
Hmgb2											2.02779	0.662755																				2
Hsf4																			1.13107	1.25601												2
Irf8																								2.21828		0.676968						2
Lhx9																2.17796	0.230617															2
Luzp2																			0.820312			1.47049										2
Meis1						1.64313			1.19238																							2
Meis2																			1.12653	1.31635												2
Mta3																						1.41424	0.959873									2
Mtf1																		1.33729	0.859234													2
Neurod1															0.358657	2.09244																2
Nr4a2														0.971155		1.82954																2
Olig2						2.0258		0.357578																								2
Pparg													1.44218	1.44499																		2
Prdm1																													1.92625	1.22389		2
Prrx2																						0.150078	1.96205									2
Rxrg																												2.23893	0.485154			2
Sf1					0.0647267				2.18898																							2
Six1																						0.425402	1.86676									2
Six3													2.08663				0.192996															2
Sox1												1.90295	0.85586																			2
Sox6	0.903575		0.170839																													2
Sox7																		1.19191			1.27016											2
Srbd1																		1.45538		1.07827												2
Tbr1															2.04064	0.31762																2
Tbx15																						0.245974	1.93572									2
Tbx18																				0.0222302		1.9393										2
Tcf7l1					2.15828	0.124234																										2
Twist1																						0.87383	1.62955									2
Vsx1																						0.0293916	1.99234									2
Zfp692																													0.333761		2.27246	2
Zfp825	0.719401		0.422505																													2
Zfp959								1.37607		1.38681																						2
Ascl1	1.15257																															1
Cux2	1.06326																															1
Dab2			1.05296																													1
Foxc1																						2.02448										1
Gata3																					2.0321											1
Hey2			1.15342																													1
Heyl			1.13093																													1
Mnt	1.14107																															1
Myef2	1.09871																															1
Nfe2l3		1.15446																														1
Nkx2-2	1.14674																															1
Nkx2-9			1.04892																													1
Nr4a1	1.08277																															1
Pou3f2	1.15331																															1
Prkaa2	1.14135																															1
Rfx4	1.15332																															1
Six2																							2.01275									1
Snd1																														2.43166		1
Sox10	1.11902																															1
Tbl1xr1	1.08504																															1
Tead1																						2.00339										1
Tia1	1.10183																															1
Zbtb4	1.13175																															1
Zfp263	1.03481																															1

## Sheet: YX
Regulon	OPC	OLG	OEG	NSC	ARP	ASC	EPC	CPC	NRP	ImmN	GABA	DOPA	GLUT	CHOL	NendC	EC	PC	VSMC	Hb_VC	VLMC	ABC	MG	MNC	MAC	DC	NEUT	T_cell	NK	B_cell	counts
Erf	0.525713	0.627491		0.286176		1.20548	0.0971002				0.610263	0.741016	0.861102	0.06734	0.482961	0.153025	0.367621	0.470154		1.36029		2.07587		0.271437		0.44126			0.0905046	18
Atf1	0.218041		0.87299				1.6173	0.310139				1.52792	0.01432	0.181643	1.00173		0.7438	0.277957		1.02867	0.255484	0.0903392				0.799905	1.66052	0.00232231	0.446046	17
Suz12					1.05537	0.498648	0.382493		1.32568			0.468027	0.447076		0.267477	1.30585	0.308518	0.0336914	0.133901	0.00143777		0.571569		0.0542328		0.450861	1.28029		0.876509	17
Atf6b	0.765999		0.365288			0.423024	0.786912	0.668552				1.17935	0.0547659	0.547242	0.886181	0.370499	0.260732				1.57347	0.0318255					0.24494	1.79664	1.02782	16
Kdm5a	0.830294		0.279806		0.336426	0.363135	1.26407					0.626199	0.901907	0.58509	0.901675	0.105502	0.688365	0.438193		1.03157						1.92974	0.150909		0.903999	16
Smarca4	1.14619			0.353327	0.814934	0.367352	0.206112			0.195502		0.919215	0.604412		0.949428	0.604715	0.160253	1.15591								0.913588	0.677772	1.1009	0.365517	16
Srebf2	0.585016		0.56965	0.165189	1.40571		0.00898613					0.510555	1.67503		0.798377	0.366707	0.483942			1.19706	0.386427			0.305684		0.476718		0.309763	1.79881	16
Brf1	0.810285	0.307303					1.73959					1.31415	0.29194	0.41534	0.588823	1.17673	0.451047	0.0447004		0.237091						0.698583	0.817933	1.26334	0.86581	15
Creb3l2	0.955812	0.0831795			1.11075	0.122829	0.603255					0.037981		0.642681	1.8798			0.419701		1.45357	0.532051	1.41792				0.27034		0.531741	1.03889	15
Ctcf		1.10972			0.807586		1.28258		1.02012	1.24376		0.781492				0.257121		0.509358	0.087005	1.36673		0.0485596		0.123906		1.83684	0.376308		0.604178	15
Dbp	0.667731		0.481979	0.654908	0.0516354	1.25365					1.13559	0.397857	0.43212		1.0312		0.220097	1.13925		1.14293		0.0854024		1.82193				1.03592		15
E2f6	0.600946		0.553429		0.959738	0.53539	0.627124					1.05652		1.32587	0.373922	0.874103		0.930404	0.768994							1.05533	0.216985	0.84402	1.33787	15
Elk4	0.66181		0.48855		1.47321		0.499596				0.087464	1.37419	0.600971		0.619776	1.13948	0.198298	0.668282	0.282055								1.13536	1.63258	0.231634	15
Etv3					0.043973	1.28673	0.302148				0.00390477	1.0464	0.666376	0.350393	0.664209	0.913923	0.552307	0.713963							0.0706973	0.731225		0.585706	1.42141	15
Gabpa	0.517598		0.635108		0.928705		1.09666				0.183811	0.757637	0.444723	0.790772	0.649162		0.709125			1.56093						1.3663	0.183827	1.28835	0.53261	15
Gtf2f1		1.10802		0.0324904		0.951526		1.01384		0.0174386	0.322152	1.62688			0.733953	0.505341	0.584895			1.39829						0.467605	0.623881	1.31161	1.14638	15
Klf13		1.15377				0.165359	1.58414						2.17179	0.0514414		0.472759	0.596739	0.910571	0.552665				0.873203		0.384295	0.309882	0.647331	0.832938	0.0601131	15
Phf8	1.10929				0.542489	1.03629	0.307185					1.45033	0.344211	0.185377	0.69727	0.461927	0.966384			1.15046						0.81607	1.19894	1.27929	0.04177	15
Pml	1.09431				0.484821	1.52171						1.40088	0.497293	0.362756	0.4022	0.782575	0.600138	0.0483292		0.947819				1.37764		0.678482	0.0163716		0.998086	15
Sp2	0.625141		0.528203		1.16349		0.951					0.647399	0.716243	0.355071	1.17544	0.244035	1.39617			0.833368						1.09829	0.0813297	1.41756	0.565943	15
Stat1			1.03323		1.17395		0.617379	0.0769548				1.04095		0.976692	0.743309	1.50654			0.770194				0.24966	0.0581374	0.771887		0.902826	0.230982	0.53752	15
Thap11				0.0973953		0.15118	1.39466		0.933863	0.737823		0.94581			0.26911	1.25717	1.00067			0.286655		0.585788	0.296119				0.878396	0.33242	1.1119	15
Ubtf	1.15362				0.106882		1.27154	0.612963					1.083	1.71307		1.03039			0.491658	0.797638			0.382012		0.166156	0.968475	0.705538	0.695735	0.15942	15
Yy1	1.13837					0.0298342	1.65008		1.8703	0.304805		0.265701			0.034152	0.349258	0.0836488	0.662221		1.18422					0.16084	0.401032	0.857661		1.68453	15
Bclaf1	0.992546		0.0147456				1.73179					0.872498	1.02407		0.946934		0.377066			1.41213	0.296909				0.234661	0.11969	1.20508	1.12783	0.26982	14
Bhlhe40				0.473727		1.52832						0.985114	0.536699	0.437593	0.837041					0.971428	1.47673		0.120992		0.208281	1.20617	0.540561	0.641669	0.319374	14
Bmyc			1.15388	0.934711		1.03505				0.332369	0.434363	0.884236	0.0863562		1.02944		0.193898			1.50296	0.700226	0.909985		0.451217	1.83516					14
Creb1	1.14169				1.64365						0.00646988	0.433944	0.580495	1.01082	0.714821	0.222191	0.92284	0.86179		0.434843						1.21042		0.656681	1.53565	14
Etv6						0.875845	1.26381					1.73419	0.0583927	0.529621		1.19371	0.575537			0.834999			0.666365		0.0447332	1.36246	0.352985	0.477008	0.0405546	14
Ezh2	1.06126			0.38934	0.0324347	1.1664			1.89628	0.907722						0.80156	0.0962392			0.00995913	1.3442					0.550644	0.780281	1.56095	0.489906	14
Hcfc1	1.07931				0.769198	0.079597	1.14356					1.2787	0.335178		0.931912	1.04331	0.668971	0.270592								0.826898	0.482173	0.780955	1.22655	14
Mafg	1.12646			0.141112	0.0550117	1.54983						0.839846	0.385996	1.23083	0.623292	0.974968	0.714446			0.335534		2.21099		0.069519		0.343999				14
Max	0.924401		0.13706				1.18845	0.957494				1.94268			0.550078	1.09865		0.0785418	1.11321				0.70419		0.581053	0.917217	0.432364	0.259921		14
Maz	1.11458				0.984545		1.18422					1.19673	0.992425		0.747122	0.835244	0.563294			0.844202	0.237245					1.4357	0.673662	0.559374	0.793923	14
Nfe2l1	0.982201		0.0346959		0.15618			1.68452				0.0480462	1.91156		0.496976	0.628744	0.232582	0.813466		0.557665			0.361602					1.74703	1.16206	14
Nfyb		1.13731			1.63622	0.183124			1.83186	0.920925						0.671572	0.220852	0.213629	0.00938599	0.826547						0.863436	0.778365	1.15358	0.276253	14
Nr2c2	1.12542				1.57843		0.185082					0.907808	0.825618	0.0163459	0.983171	0.132969	1.22684			1.05378						1.74911	0.40917	0.313212	0.741583	14
Nr2f6			1.15369				1.32951	0.801391				2.11479	0.284089			0.0767816	0.870995			1.20738	0.156593	0.135049	0.468623	0.643299		1.50687			0.0968495	14
Nr3c1		0.861606	0.23495	0.179216	1.63097							0.854913	1.08314		0.928855	0.616485	0.0805032	1.05319	0.228185			1.9104						0.729994	0.304996	14
Rcor1	1.14435											0.622816	0.620724	0.655982	0.969414	1.15917	0.172462		0.624564	0.461375				0.940556		0.551695	0.139173	0.302561	1.21536	14
Rela		1.01575				0.908334	1.1795		1.89045			0.0493561	0.273782		0.0985389	1.52902	0.379046	0.620995				0.702611		0.98646				0.495794	0.886102	14
Sp4	1.04763			0.209671	1.58105						0.517504	1.78505	0.000990896		0.262316	0.0673063				1.89332		0.105137				0.856202	0.232203	1.17161	0.801872	14
Srebf1			1.15454	0.00716635	0.282425	0.247887	1.09403							2.25894		0.243098	1.4225			0.295789	0.0168306	0.297396				0.472533	0.153109		2.00768	14
Tbl1xr1					1.18469		0.791642					0.58427	0.852825	1.34052	0.0119713	1.4704	0.760897			0.219244		0.049654	0.0371742	0.285727		1.61184	0.933864			14
Usf2		1.15			0.0718594			1.61733			0.120965	1.71775	0.0250375		0.213963	0.981244	1.36182					0.319734				1.0727	0.0390212	0.687609	0.852167	14
Zfp143	1.09958				0.0302685	1.5555	0.160844		2.08884			0.250372				1.18291	0.172549			0.00428192	0.931296	0.0635272				1.73069	0.166584		0.826655	14
Elf2	1.14432				0.656147		1.1165	0.331244	0.98015	1.1978		0.73441				0.907569	0.157201	0.894843									0.600233	1.05562	1.20592	13
Ep300	1.07453			0.014011	0.546349	1.32191								2.24548		0.88529	0.65023			0.828922		0.150955				0.285929	0.983421	0.849018	1.0256	13
Fos			1.13798		0.065515		1.67936				1.60038	0.741223	0.25371		0.0139333					0.910924	1.53567		0.539935	0.955023	0.902405	1.18043				13
Gabpb1	1.13234				1.47362	0.230574				0.849825		1.196			0.509562	1.45574	0.413753		0.242142							1.38427	0.522149	0.615569	0.708441	13
Gtf3c2	0.939741		0.111219		0.978003		1.14282							2.18562		0.354318	0.780501	0.0665006		1.15734						0.0937743	1.84471	0.115118	0.809013	13
Hdac2	0.974142		0.0498513				1.53791	0.41749	1.49716	1.41899							0.32453			1.13382	0.671599					0.779084	1.27094	0.657771	0.815043	13
Hsf1	0.989067		0.0215195	0.480574		1.22966	0.189185						0.969483	0.679358	1.32204		0.783958			1.49363						0.433653		0.856688	1.79049	13
Irf3					0.794256	0.938963	0.0777946			1.32412		0.431778		0.933917		1.07213			1.10179	0.0306999		1.70014			0.786163	0.157754			0.269762	13
Kdm5b	0.285016		0.82655			0.151029	1.62129		1.32453	1.55452						0.939912	0.210093			1.33263						0.918271	0.569218	0.740266	1.32857	13
Nrf1	0.490888		0.659693				1.55014	0.19481		0.276356		1.07911		0.545206	0.703962	1.16204	1.20706									2.07153	0.154558		0.706228	13
Rbbp5	1.02203						0.951654	1.15597				0.938807	0.302583	0.676643	0.948699	1.52586	0.322693	0.321344				0.306614				1.56054			1.18411	13
Sox9				0.716633	0.0944654	0.619063	0.30266		2.20748			0.000251258				0.0352937	0.535676		0.968148	0.568203						0.585414		0.810996	1.80922	13
Sp1	0.849183		0.253026				1.71963					1.57698	0.83399	0.0476255	0.107824		0.261291	1.06878		1.17521							0.280061	2.1787	0.300059	13
Sp3	1.07816						0.240411	1.63108				1.83653	0.000248114		0.735165	0.690808	0.938221	0.175994	0.176349							1.6391	0.600827	0.968242		13
Taf1		1.07014			0.73589		1.29187					1.42181	0.553735		0.743154	0.820069	0.918179			0.991581						1.01012	0.713244	0.195713	1.42429	13
Taf7		1.15119		0.218767	0.965055	0.808178			0.884554	1.45331		0.586099				1.11109	0.693508		0.412358			2.16208				0.152983			0.331092	13
Xrcc4	0.999101		0.00179646				1.71824					1.86712		0.11365	0.531492	0.62739	0.0903597			1.33939						1.60237	0.0833952	0.372531	0.93941	13
Zbtb7a							1.40429	0.712348			0.498825		1.8225		0.439072	0.761129	0.0052052	1.10881		0.000476888		1.56331	0.309493	0.570214					0.98409	13
Zfp110	1.08411					0.439084	1.55569			0.82718		0.755324		1.14398		0.520479	1.00253			0.99513		0.39339		1.11337		0.998973			0.783411	13
Zmiz1	1.06976				1.34829		0.560497			0.264754		1.14093	1.0401			1.13341	0.165241	0.580438	0.442048			2.32557		0.162563		0.015644				13
Arnt	0.357839		0.771851									0.523324		1.91241		0.531454	0.53572			1.1621	0.191322	0.673434				0.729104	0.785528		1.28555	12
Atf2					1.61291	0.140293						0.57355	1.19389		1.1207				1.01764	1.3379		0.245527		1.89158		0.321966	0.341333		0.147074	12
Bach1					1.76744						0.364925	1.15213	0.0727465		1.16968	0.314278	0.654218	0.241792		0.948619			0.581712	0.682259		1.79937				12
Bhlhe41		1.12401			1.00526	0.484659	0.344081				0.0666975	0.996255		0.903407	0.888					2.02526		1.9686		0.320727			0.70103			12
Creb3	1.10818						1.37426	0.734735				1.05759	0.462873	0.19446	1.19515	1.10557	1.07306			0.452379		2.20557		0.489838						12
Cux1	1.10073				1.68639	0.136527						1.41035	0.636283	0.522183	0.325253	0.512905				1.42462	0.597499	2.20116							0.452882	12
E2f4	1.10376			0.427197		1.45178			1.52931			1.34416				1.49531	0.679475		0.00617699						0.706177	0.150766	1.58052		0.96564	12
Esrra	1.05263					0.332693		1.59429			0.692786		0.102215	1.67643			0.495694			1.1571	0.707542	0.54821				1.64094			0.97942	12
Irf2	1.15157				0.137729	1.61994						0.91173		1.86013		0.702191	0.801001		1.00455			0.726998					1.10421	0.117748	1.22199	12
Junb			1.14657								1.65408	0.0794911	0.912441					0.710738		1.32806	0.611085		0.623441	0.80185	1.39143	0.379006		0.110068		12
Mef2a				0.175539	0.739404	0.515887	0.317225				0.528736	0.1065	1.5524		0.348797							1.46538		0.523116		0.870072			0.379901	12
Meis2				1.06849		0.692162		0.275668		0.771891	1.47746	0.764363				0.16119	0.508049		0.550195		1.13685					0.70868			2.04808	12
Mxd4		1.15387				1.65361					0.0383903	1.04952	0.940743		0.764561			0.0606075		1.74362	0.275914					0.587294		2.01738	0.417807	12
Mxi1			1.14767		0.750906	0.091932	0.888558			0.132398		1.62291			0.562	0.428282		0.38148		1.57434						2.23191			0.550322	12
Nfya	1.14956											0.447601		1.76921	0.489549	1.08477	0.731365		0.473412	0.159076		0.484334					0.447554	0.9509	1.44164	12
Rad21		1.15417			0.434373		1.03746	0.59502	1.80914			0.815114				0.283404	0.843363	1.11411						0.679522		1.75968			0.694967	12
Rest	1.15296				1.07551	0.444836	0.52672									0.834771	0.632134			0.800672		0.603888				0.942392	0.489941	0.45307	0.957203	12
Rfx5							1.22573	0.889886				0.564687		1.01129	1.34326	1.30448	0.75211			0.533968						0.587376	0.0972305	0.331509	1.95127	12
Sin3a	1.0079				0.419704		1.43958					1.89044			0.569395	0.990037	1.13644			0.509824				0.118864		0.387473		0.909614	1.47415	12
Smarcc2	0.624505	0.528875										0.508514	1.44334		0.774756	1.71101	0.0969529		0.479034				0.25054	0.0524103		1.92849			0.61966	12
Srf							1.63394	0.114756				0.681795	1.29459		0.669605	0.134018	0.571112	0.821035		0.950891			1.38602				1.03124	1.0199		12
Trp53	1.06275			0.794346		1.32841			1.71274	1.12483						0.777522	0.893477			0.971352						0.813671	1.45102	0.908587	0.222657	12
Xbp1						1.4973	0.090256	0.183927		0.911002		0.272096			1.63838		1.12856			1.25319		2.2527		0.0666558		0.0593172	0.0466368			12
Brf2	1.05485			0.13617		1.49644					0.0854575	1.35791	0.143387	0.291525	0.658964	0.0986999	0.55941			1.65516										11
Clock											0.0396572	1.3282	0.984447		0.270784		0.118199		0.926827	1.27925			0.277015			0.0911583	0.359864		2.05883	11
Egr1			1.13633								0.997472	0.484383	1.18255		0.193766					1.69401	0.604336		0.142494	1.5059	1.3306	0.00614788				11
Elf1	0.843231		0.261554			1.72464										1.31662	0.373572	0.579337							0.283498	0.125371	1.25617	0.148399	1.12484	11
Elk1	1.011					0.733146	1.34756				0.0647114	0.814497	1.21265	0.0504699	0.420065	1.36022	0.934661			0.091968										11
Foxj2												0.911165		0.990543	0.97538	0.337434	0.722422	0.279681		1.04615						0.262107	0.10284	1.41047	1.42304	11
Jun			1.15467	0.746298		1.16726			0.150536	1.98965	0.323245							0.854538		1.03924	0.793642	1.9578		1.14108						11
Jund		1.1547					1.77981				0.879276	1.55368			0.635814			0.88077		1.17774	0.637916	1.0484		1.64374	0.704436					11
Klf6			1.12542	0.394098		1.1374	0.209656									0.736483		1.37562	0.340191					2.12172	0.54151	0.0348196		0.0376796		11
Nfe2l2				0.561733	0.154803	1.28076											0.0388459			0.355277	1.69011			0.86994	0.234362	1.43166		0.0984989	0.277159	11
Pbx3			1.15133							0.447289	1.69804	0.797929								0.0631707	1.98537			0.777806		1.19089	0.626978	0.00931446	0.737515	11
Rxrb	0.0885961		0.952754	0.280179		1.50987						0.548714		0.394624	1.63737	0.0931344	1.14034		0.470393	0.674409										11
Setdb1												0.846023	1.34	0.0759374	0.375521	1.11516	0.790799			0.366054						0.780009	0.830799	0.713949	1.28751	11
Stat3					1.74972						1.02003	0.769901		1.12948		1.63095	0.399717		0.288422			0.501631	0.24729			1.95057		0.299501		11
Tcf3	1.10838				1.51072		0.400757		2.26105							1.32028	0.285473	0.589286	0.0776285				0.89479			0.148084	1.91581			11
Tcf4	1.11565			0.763006	0.349422	0.997553			0.0274993	1.25525	0.71113	0.716136					0.881418	1.0655		0.0435476										11
Tef	0.858725		0.239176	0.797219		1.23874					0.0750563		1.60149	0.157951	0.639704		0.977039	1.0072			0.455844									11
Usf1	1.08606			0.348602		0.82292	0.856729									1.22289	0.40854		0.435734	0.0371907		1.54143	0.0946077			1.22738				11
Zfp362				1.17448		0.820013										0.148364	1.26444	0.321222	0.0920219					0.288037		0.7515	0.791937	0.37812	1.12413	11
Zfp467	0.96013	0.075465					1.7868										1.14598	0.520662		0.799954		1.39087				0.47839	0.456358	0.321939	0.544071	11
Atf4					0.470774	1.37323						0.892845	0.813327	0.116621	1.01889							0.313233				2.1414		0.0358861	0.0570498	10
Atf5					1.36157		0.760017									0.0661309	0.248503	0.832374		1.17448						1.67325	0.143547	0.106713	1.1647	10
Cebpb					0.187115		1.67514					0.413706	1.21615	0.657955	0.693919					2.03302			1.01811		0.129766	1.89926				10
Cebpz	1.15422						1.73235				0.311817	1.18589	0.417879	0.583778	0.0728255	1.32217	0.387629	0.561519												10
Etv1		1.13286				1.33797	0.328281		1.57329	1.23017							1.76366	0.559865						2.16256		0.643832			0.0105513	10
Etv5				0.0263697		1.71865							2.21886			0.480113	1.00387		0.416877	0.523633		2.16407		0.67454		0.00708927				10
Fosb											1.54425	0.861003	0.522474					0.685517		1.63997	0.0224662		0.510423	1.89467	0.295347	0.587138				10
Foxo3				0.96865		0.964852	0.0622051					1.30214	0.953992		0.672878											0.0199131	0.730725	0.990593	1.48137	10
Hes1	0.682191		0.465726									0.688354	1.55458		0.558085		1.9533		0.0537224							0.731697		0.817703	1.48447	10
Irf9			1.15437													1.71549			0.307539	0.036751			0.809798	0.147717	0.591093	0.550812	0.00957483	0.543107		10
Mef2d					1.04683	0.933413					0.411893	0.212276	1.58408		0.552994	0.550393	1.07876		0.283479	0.540951										10
Npdc1	1.14821			1.14357		1.01817						0.0154237	1.66878		0.825446							0.131146				1.12851		0.892718	1.3019	10
Relb				0.138387	0.193479	1.14992		0.131818								0.933941	0.876547			0.884949							0.587852	1.86097	0.769019	10
Tcf12	1.15273				0.524651	0.80647		0.843075			0.0991262			1.90093	0.44653	0.18597	0.619172			1.46224										10
Zbtb17	0.630448		0.522572													0.871761	0.753485		0.0410137	0.777195						1.77851	0.688913	0.18722	0.643235	10
Zeb1	0.849965		0.2519	0.229088	0.812906	1.00036			1.9594	0.747867							0.511075	1.30047		0.0631296										10
Arntl	0.0866862		0.953835									1.01285	0.0940128	0.887945	0.896391	0.775506	0.410068	1.15499												9
Atf6	1.10883										0.319875	0.947663	0.974567		0.646957	1.18034	0.451655		0.452181	0.380676										9
Bdp1					0.608397	1.25813										1.37663	0.670701		0.078319	0.163211			0.526319			2.19615		0.0555681		9
Cnot3	0.918796		0.146293									0.195123	0.0229175	1.92099	0.211611							1.06535		0.143874					1.83993	9
Crem					1.75885							1.17232		0.270691	1.23103	1.6877	0.0513497	0.414993									1.87538	1.27146		9
Elk3					0.00750498			1.62197								0.931133	0.115552	0.678814	0.717134			1.99557				0.251019			0.563002	9
Fosl2											0.122942	1.72382	0.586646		0.322642			1.66782			0.631771		0.885943		0.747925	1.68698				9
Foxo1			1.15469						1.56269	0.76782						1.30692	0.241175	0.24757	0.465253								2.30326	0.466364		9
Foxp4			1.02473	0.0329597	0.107644	1.56791							0.821525	1.36873	0.8224					0.193348	1.9502									9
Gm14295	0.761015		0.371584								0.516124	0.649829	0.562251		1.10513	0.339367				1.09304	0.947365									9
Klf10	0.878921		0.209094						0.397773				2.0683			1.92221									1.69895	0.788697	0.123067		0.504119	9
Mef2c	0.884917		0.199952								1.61014	0.336173	0.806456				1.08778	1.41306				2.31451		0.518056						9
Mlx	0.874652		0.215544														1.2249			1.06472			0.00661861			1.55421	0.869626	0.312053	0.456496	9
Nfic						1.02744	0.801308					0.245872		2.0057	0.198907							1.49658		0.22832				1.2682	0.190642	9
Nfil3	1.11376										0.531186	1.19404	0.577866		0.222779								1.13365	0.969202	0.395307			0.953739		9
Nfyc					0.0220143			1.69483								0.421539	0.203947			1.30293	0.231777	0.818422				1.58975			0.864917	9
Rfx3							1.69078				0.325628	0.419651	1.39107		0.605649					1.94082						2.00421		0.436032	0.573448	9
Rxra					1.0327		0.672602	0.312544									0.0246936			1.33414	0.886512					1.12218	0.872141	1.24194		9
Sap30									2.2039	0.158963						1.56481	0.187131			0.64517			0.577921	0.369599	0.0537088	1.72185				9
Sox2	1.1529			0.7153	0.474687	0.929968			1.57004	1.34552							1.49542			0.321591	0.123893									9
Tal1																1.32267	0.564201		0.250591	0.0268371		0.136314	0.243574	0.367028		1.48724	0.876319			9
Zfp369	1.01983				1.16114	0.563953							0.450298	1.72627	0.396769	0.247719	0.307533			1.71107										9
Bcl3																1.27501	0.201557		0.834				0.126442		1.45253	0.135219		0.151689	0.942153	8
Chd2					1.04621	0.837699						1.5136	0.261203		0.766799		0.94705	0.20079		0.994568										8
Cpeb1		1.15124		0.170849		1.49673	0.0838249					0.430241	1.15325	0.53297	0.748223															8
Creb5		1.1541					1.77894													2.03276			0.287878	0.25542	1.73421	0.0816758			0.543885	8
E2f3												0.646191	0.139767	1.49552	0.402468							0.177061				0.32878	0.412702	2.04257		8
Ets1																0.740193	0.383613	0.660518	0.735662						0.058687		1.39564	1.00389	0.78247	8
Foxp1					0.782192	0.0611475	1.12269									0.456644		1.39806	0.606801						0.2449				2.38221	8
Hdac6												1.34796	0.0948527	0.457089	0.822285	0.966039	0.539085			0.257396	0.314053									8
Hif1a	1.03819											1.85545		0.278125	0.489032							0.233976				0.484965	1.10991		1.485	8
Hsf2					0.281986		1.43924	0.0365012												0.777574	1.64486	0.144175						2.3269	0.0778859	8
Irf1						0.108284	0.92953	0.753257								1.54965		0.441308	0.479265							1.39856		1.7668		8
Irf7																0.732758		1.27863	0.518225				0.705802	1.30582	0.649034	0.0295711		0.00503452		8
Klf3	1.06893			0.285471	0.277739	1.35896										1.16358			1.19966							1.75931		1.38186		8
Mettl14					1.21678	0.366279	0.329906				0.00257552	0.307816	0.927262	0.548185	0.942811															8
Pou2f1	1.15411								1.40391					1.29326	0.20568							0.079671	0.366713			1.93421	0.686693			8
Pou3f3				0.927226	0.0241959	1.05225			1.79166	0.478799				0.0585203		0.135911	1.88313													8
Rel																0.654697	1.12887	0.344965		0.301076			0.0566655			0.0828678		1.10995	1.51793	8
Smc3											1.29487	1.04528		0.781964		1.41516	0.340148			0.743238							2.3022	0.528883		8
Stat2			1.1424													1.6936			0.462401					1.67284		0.292658	0.226788	0.592335	0.178681	8
Zfp35											0.232049	0.695422		0.0267502	1.2874							0.219208				0.726892	0.935024		1.55626	8
Zfp597												1.16889	0.104571	0.799872	0.715435	1.0022	0.0501423	0.22718		1.07716										8
Zfp652											0.525022	0.166847	0.436769	0.073242	1.1681	0.973434	1.35058			0.0447119										8
Zfp768				0.305757	0.305828	1.33907																0.518997				0.573221	0.480995	0.406405	1.26246	8
Zfp938											0.166695	1.15571	0.118282	0.549576	0.60761									1.65711			0.619145		0.99515	8
Atf3																		0.965794		1.35464			0.155442	1.38138	1.17695	0.0616567			0.155786	7
Batf																0.451688	0.149395			1.71847			0.0296798				0.15865	1.16535	1.66775	7
Cebpg																0.835546		0.385986	0.667283	0.437457		2.08985		0.66206		0.353169				7
E4f1	1.02262															0.266545	1.17848			1.10075		0.103141					2.21265		0.341365	7
Ets2																0.87308	0.215753	0.765664	0.601785							2.00066		0.847843	0.194361	7
Foxk1							1.77788										1.56748	0.561408		0.0684751		0.268548					0.617071		2.00502	7
Hlf	1.12478											0.0122091	1.64668		0.835189					2.01653							1.3628		1.56181	7
Hmgn3			1.049									1.25757	0.169638	1.08401	0.11394											2.31537	0.0610651			7
Klf15			1.14708	0.689323		1.36276						1.76394			0.855089					1.8434	0.350803									7
Klf16											1.59431	0.225017	0.278318	0.679093												1.00546	1.27257	1.22914		7
Klf2																0.990287		0.560749	1.02498				0.507622		0.252292	1.8449		0.377818		7
Klf4																0.6937		1.28011	0.630849				0.517932		1.36477	0.279511		0.638716		7
Klf7									0.92364	1.69341			0.238525			0.52712	0.550631	0.970248	0.304734											7
Klf9											1.23798	1.19789		0.102504	0.0098086											1.55578	0.101457		1.49191	7
Meis1	0.972078		0.053681			1.17703	0.59027				1.80313	0.164771		0.735062																7
Nr1h2												0.987646		0.595948	1.23804								0.134007	0.333149			0.503392		1.53288	7
Pole4									2.25076														0.244018		0.237085	0.0646516	1.0962	1.05337	0.291962	7
Sox4	1.14593				0.466671		1.22267		1.27102	1.63626												2.43328		0.0536454						7
Sox5	0.763175		0.36886	0.121511	0.400899	1.28022											0.960326			1.4814										7
Stat6																	0.684796	1.07378		0.667318		2.00863	0.0204611	0.622616			0.206938			7
Tcf7l2	1.147			0.0360559	0.118127	1.55607								2.19522	0.15666					1.93842										7
Zbtb7b					0.799945	1.23647																	1.28506		0.188676	0.772858	0.248712	0.83704		7
Zfp523	1.1181					0.413388		1.50281								0.261448	0.259228			0.774132	1.1258									7
Arid3a												0.929597		1.87064			1.99947									1.00822		0.226537	1.92218	6
Arnt2					1.70381	0.0292983						0.711581	1.17925	0.102413	0.777009															6
Bhlhe22			1.15453						1.52119				0.984951	0.223437			1.96316	0.0535281												6
Chd1	0.872473		0.218815						0.966942			1.50409	0.118671		0.173436															6
Cux2	0.932031		0.124313									0.0320812	1.06287	0.594535	1.17942															6
Emx2				1.04283		0.959754			1.81394	0.167386			0.506081	0.0938669																6
Fli1																1.02229		0.331153	1.02095			2.07581		0.427418		0.414146				6
Foxp2												0.525069	1.10121	0.281031	0.992147					0.690808	1.72881									6
Hmgb1		1.14637			0.983993		1.06093									0.622609		1.02663	0.952765											6
Irf5																0.599598	0.332739		1.28597	0.109377		2.36543		0.193696						6
Maf								1.77731						1.85414	0.837583					2.03804		0.719777		2.23932						6
Nfkb2																0.937037			0.132568	1.09841			0.0252516		1.28483				1.74222	6
Nr2c1				0.1803		0.135254		1.37372								1.07526		1.08474	0.498108											6
Nr2f1			1.13438		0.966044		1.01										0.0848024			1.57643	0.595548									6
Polr3a	1.09528					1.66895										0.933547	0.617382		0.531174	0.204858										6
Pou3f1	0.941305	0.108535									0.939964		0.0468947	1.57159	0.0213478															6
Pou3f2	1.10256			0.270226	0.108323	1.30528			2.21814	0.0837458																				6
Psmd12										0.934197		1.52543		0.307171								1.86661	0.785974						0.0808247	6
Rfx7												1.49711	0.509211		0.764026											0.697917	0.426376	1.99087		6
Rfxank			1.15		1.24651	0.615697										0.657772	0.119613			1.48732										6
Tbp											0.185631	1.58756	0.235008		0.394579								0.625828					2.09171		6
Zfp148				0.264383	1.3404	0.165984										0.275237	1.03102			1.14647										6
Zfp64												1.13267	0.305165	1.24989		0.356532	0.945643			1.16688										6
AI987944						1.21931	0.728989															1.03454		1.26579					1.20092	5
Arx				0.974899	0.53703	0.623947			1.60328	1.21962																				5
Atf7				0.914225		0.945176										0.107666		0.233579		1.64694										5
E2f5									2.06887	0.492186																1.42857	1.14215		0.932765	5
Foxg1	0.836596		0.270963	0.809171	0.298937	0.925457																								5
Foxj3				1.39142		0.449796		0.0828013				1.68874		0.840954																5
Foxn3		1.15305																				2.18459		0.436927		0.074601		0.00764797		5
Gm6710												0.174052		2.17717							2.01865							2.32406	0.446834	5
Hey1											0.786516		1.47448	0.748172		0.0429534		1.95858												5
Ikzf2												0.470897	0.0227878	0.931302	1.2627						2.00526									5
Klf11	0.330001		0.793292													1.19259	0.439778		0.489198											5
Lhx2									2.10039					0.437542		0.620386	1.36583		0.649078											5
Nfatc1					1.23191	0.394344	0.210926									0.412164				1.76613										5
Npas2						1.7437					0.324163	0.489806	1.79241		0.0241201															5
Nr1d1												0.330151	1.94684		0.179485		1.07086			1.40134										5
Nr2f2			1.14413					1.78713									1.00217	0.575557		1.10051										5
Olig1																								0.213362	0.365881	1.59	0.330165		0.549499	5
Pole3		0.378868	0.755206						2.257							1.34278			1.06708											5
Ppard								1.6929														0.27154		0.190382		2.02186			0.519546	5
Rarb											1.39412	0.242694	0.391411	0.261118	0.353753															5
Rfx1												0.458606	1.59201		0.434895	0.756097	1.58322													5
Rora												0.0101076	0.526653		1.85424												1.859	1.332		5
Rxrg			1.15256								1.62919		0.777868	0.0978593	0.157372															5
Six5					1.0198	0.831716		0.131511											0.353718	1.88079										5
Sp7	0.947108	0.0984955								0.705028	1.83153	0.228756																		5
Tfdp2												0.073515		2.03763	0.155001	0.441209			1.66693											5
Zfp160				0.393052	0.139923	1.04716	0.0704522										2.00931													5
Zfp358	0.285828	0.825965																								1.97691	0.392208		0.705817	5
Ascl1	0.952065		0.0898108	0.201331	1.65279																									4
Creb3l1							0.452592	1.55327												1.02483	1.51798									4
Crebl2												0.967838	0.284294	0.495771	1.1155															4
Dlx1									0.652157	1.34022	0.276144	0.759857																		4
Dlx5									0.339701	1.38066	0.756287	0.566028																		4
Egr4											1.63567	0.266059	0.782386		0.0100686															4
Elf4																										0.564604	0.835594	1.25025	0.899896	4
Epas1	1.14482			0.041208	1.17135	0.785715																								4
Erg																0.786226	0.305991	0.816504	0.558763											4
Foxf2																0.943018	0.0813469	0.456962	0.935932											4
Foxj1		0.996719	0.0065293				1.71628	0.00413151																						4
Foxo4			1.10334													1.63912	0.0930491		0.641774											4
Gtf2b		1.09676							1.89079					0.522634	0.307224															4
Gtf3a										1.74677	0.113864	0.509718	0.161428																	4
Hic2												0.482286	0.567142	1.36214	0.430925															4
Ikzf1																							0.655158			1.44266	0.156624		0.89565	4
Lef1																0.96586	0.113111	0.24507	1.04452											4
Mafk																		1.88123		0.063054							1.08342	1.97463		4
Mecp2												1.17448	0.16756	0.388348	1.04701															4
Mga					1.02862	0.767055	0.157105																						2.42185	4
Mitf	1.15294							1.78838														0.606273		2.18726						4
Mxd1																				1.89618	0.317967		0.169134			2.40672				4
Myc																										0.26408	0.905465	1.30229	1.06035	4
Onecut2											0.44632		0.451621	0.667218	1.27413															4
Patz1			1.13977													1.36075	0.612899		0.195991											4
Pbx1																				0.2509	1.92651		0.266286			2.39326				4
Pou3f4					0.0887598	1.63821			2.14064	0.32356																				4
Ppargc1a											1.35126	0.671713	0.576084	0.0291486																4
Prdm1																								0.0246784		0.35837	0.467484	1.91069		4
Prdm16																1.14275	0.216661	0.158227	0.872186											4
Rarg				0.257359		1.49109												0.0412973			1.93644									4
Rb1																							0.135313			1.9994	0.246579		0.364144	4
Sox8				0.326607	0.306048	1.35212			2.25265																					4
Stat5a																1.25757			1.13261								0.0172595		2.40607	4
Tead1					0.435562	0.01407	1.3703													2.01891										4
Tgif1							1.78336										0.673516			1.45899	0.0689577									4
Vezf1	1.15115				0.544631	0.327435	1.19998																							4
Zbtb33																						0.390076				0.968358		0.108406	1.45116	4
Zfp27				0.0495676	0.332628	1.10681	0.136782																							4
Zfp317																0.252013	0.676524		0.666939	0.754508										4
Zfp451																0.652251	0.0782318		1.07407		0.389167									4
Zfp612												0.933284	0.149855	0.932963	1.01702															4
Zfp62																0.858006	0.581849		0.0233669	0.757447										4
Zfp628																						1.04442	0.151756			0.14403			1.48047	4
Zfp672																								1.51668		0.34105	0.793918	0.745012		4
Zfp74												0.889015	0.51136	1.09331	0.446645															4
Zfp868									0.242111				0.266871	1.75668	0.370618															4
Zfp931										0.830657			0.252225	1.17399	0.20596															4
Zic1														2.24242			0.858504			1.26652	0.168946									4
Zic3						0.189982	1.60652									1.0583			1.35768											4
Alx3																	0.49292			1.65637	0.222439									3
AW146154																1.14399	1.10104			0.168572										3
Bcl6				0.567256	1.2577	0.199202																								3
Ddit3				0.535367		1.07913	0.0666937																							3
Egr2											1.70265	0.39532	0.430586																	3
Emx1													2.00764	0.455565	0.0361412															3
Eomes													1.96024	0.155455	0.393142															3
Esrrg											0.88207	1.10995			0.917541															3
Foxk2																						0.903509				0.780427	1.48501			3
Foxn2	1.09068				0.480175	1.27237																								3
Foxq1																0.840091		0.65777	0.92853											3
Gata2																0.763918		1.01451	0.697834											3
Gata3																									0.0591843		1.76542	1.24726		3
Gli2					0.300563	1.16112	0.596793																							3
Gmeb1																									0.530782	0.836202		1.90803		3
Gmeb2																0.067713	0.955681			1.34914										3
Hivep2																										0.212651	1.42972		1.53314	3
Hmgb3	1.1495								1.38469	1.53369																				3
Ilf2																										0.361581		1.75439	1.19312	3
Lmo2																0.90736		0.575025	0.991746											3
Mlxip												0.818083	1.25838	0.968198																3
Msi2				0.588002	0.354812	1.13398																								3
Nfatc3																0.587421	0.281536	1.50448												3
Nfkb1				0.254951	1.28003	0.146306																								3
Nkx6-2				0.283005	0.558982	1.16391																								3
Pknox1																										0.575954		1.76211	0.879217	3
Pknox2													0.317678	1.9714							2.02685									3
Prdm4																0.662738	1.42617				0.359883									3
Prrx2					1.16442			0.5894													2.03116									3
Rara																1.45415	0.627538	0.408014												3
Rbpj																								2.09906	0.118156			0.710601		3
Rreb1						1.62819																				1.76351			1.34574	3
Runx1																						0.210524				0.390199			2.17081	3
Smad2																						0.311075					1.73562		1.13625	3
Smarcb1																						0.37112					1.19789		1.6992	3
Sox17																0.768766		0.748178	0.968458											3
Sox18																0.872842		0.685481	0.90461											3
Sox6	1.15315				1.27091		0.736478																							3
Stat5b																0.387692	1.25359			0.720504										3
Tbx3																0.933033		0.946622	0.635284											3
Tead4																1.654	0.13714		0.277331											3
Trim28					0.509507	0.671297	0.557398																							3
Ubp1																											0.50652	1.24689	1.54071	3
Zfhx3																	0.176929	1.72788		0.359388										3
Zfp105																											1.39067	0.705999	1.20995	3
Zfp112																	1.37699	0.0225293		0.878014										3
Zfp281																0.387091	1.46672			0.591814										3
Zfp319																1.29268	0.490093	0.526133												3
Zfp398																0.262088	0.609449	1.43272												3
Zfp442																1.06767	0.716874		0.632988											3
Zfp513				0.627506		0.321277		1.01219																						3
Zfp787				0.127329		1.44524	0.208713																							3
Zfp825																						0.994015					0.0654541		1.84781	3
Zfp90																1.10976			1.1004	0.224707										3
Zscan12																0.961685	0.689301			0.928717										3
Bbx																												1.65389	1.50663	2
Cbfb																1.05437			1.37243											2
Cebpa																						0.816722		2.12205						2
Dbx2				0.411601		1.53083																								2
Dlx6											0.233995	2.13046																		2
Dmrta2				1.56698		0.236456																								2
Dr1																1.64048				0.597567										2
E2f1									2.10645			0.33292																		2
Ebf1																	0.834196	1.32052												2
Edn1																0.0201826		1.90461												2
Etv4				0.131492		1.5491																								2
Foxb1					0.0188543	1.64777																								2
Foxc1																		0.0830055		1.9051										2
Foxc2																				0.402434	1.87975									2
Glis3							1.06048	1.06315																						2
Hes5	0.55577		0.598665																											2
Hes6									1.89187	0.911542																				2
Hivep1																								1.99609		0.867779				2
Hivep3													1.53509		1.06802															2
Hsf4																	1.89922			0.189973										2
Irf6																0.529377				1.40911										2
Irf8																						2.2827		0.53615						2
Irx3						1.12207	0.994021																							2
Kdm4b					1.6034	0.0276771																								2
Klf5																				0.964039	1.56215									2
Lyl1																						0.826384		2.13509						2
Mafb																						2.16842		0.863091						2
Meis3																										2.20499			0.691597	2
Mios						0.390054		1.55734																						2
Mlxipl																						2.32739		0.430329						2
Mnt	0.57076		0.583915																											2
Msx1																		1.7488		0.578082										2
Mycn									2.10528	0.434557																				2
Neurod2													1.97193	0.549702																2
Nf1																	0.415945			1.85805										2
Nfat5																											0.909772	2.13249		2
Nfatc4																	0.293828			1.86598										2
Nfia									1.97641	0.744252																				2
Nfib									1.45754	1.45711																				2
Nr1h3																	1.71615	0.601813												2
Nuak1													1.71308	1.09868																2
Nucb1																	0.177171				1.84357									2
Otx1					0.892463	0.964939																								2
Otx2							0.27613	1.64119																						2
Peg3													0.444761		1.96563															2
Pparg												1.95542		0.547356																2
Prdm6																				1.11961	1.44695									2
Prrx1																	0.871837			1.59128										2
Rorc					1.5009		0.455075																							2
Runx2											0.507839		1.97964																	2
Six1																				0.541562	1.81402									2
Smad1													1.23935		1.47188															2
Sox11									1.43019	1.49557																				2
Sox12																1.30329	1.02787													2
Sox13																		0.541946	1.73179											2
Sox7																1.34516		1.13118												2
Tbr1													2.02383	0.642564																2
Tbx15																				0.583585	1.79583									2
Tbx2																	1.79571	0.563566												2
Tcf7																1.28937			1.16155											2
Tead2																		0.544702		1.78439										2
Topors					1.29372	0.647188																								2
Twist1																				1.20702	1.36381									2
Wisp2																				0.195811	1.95131									2
Ybx1									1.63546	1.23562																				2
Zc3h11a																	0.0718101			1.94614										2
Zfp12												2.1154			0.114338															2
Zfp280d																0.835792	1.50105													2
Zfp286				0.605186		1.41764																								2
Zfp521	0.829538		0.280861																											2
Zfp740					1.49457	0.117796																								2
Zfx					0.243875		1.59681																							2
Bach2	1.12458																													1
Batf3																									2.39177					1
Dab2																				2.03811										1
Gsx1	1.11277																													1
Hey2			1.12249																											1
Hltf	1.14779																													1
Hmbox1														2.21444																1
Id4														2.25028																1
Irx1	1.09066																													1
Irx2						1.72687																								1
Meox1	1.14536																													1
Nfe2l3		1.15379																												1
Nfix		1.15397																												1
Pax6												2.26419																		1
Rab14		1.15043																												1
Rfx2							1.75787																							1
Rfx4	1.14848																													1
Smarcc1							1.78719																							1
Sox10	1.14727																													1
Sox21	1.15395																													1
Tia1	1.15235																													1
Uqcrb								1.66007																						1
Zfp821	1.12901																													1
Zfp932	1.13376																													1
Zfp937	1.02163																													1

## Sheet: OO
Regulon	OPC	OLG	OEG	NSC	ARP	ASC	EPC	CPC	NRP	ImmN	GABA	DOPA	GLUT	CHOL	NendC	EC	PC	VSMC	Hb_VC	VLMC	ABC	MG	MNC	MAC	DC	NEUT	T_cell	NK	B_cell	counts
Etv3	1.05775					0.271204	0.0469948	1.50439			0.2247	1.41286	0.225584		0.645978	0.745618	0.713412		0.262651	0.685449					0.128491	0.220003	1.17501	1.06257	0.608131	17
Rad21	0.700837	0.444327			1.03507		0.917099			0.796941		1.05787	0.597396		0.141052	0.458853	0.724252	0.731674		0.609348			0.131778			1.53223	0.625364	0.150692	0.675268	17
E2f4	0.73142		0.408091			1.11423	0.974632				0.533297	1.38311	0.316317		0.598167	1.12699	0.183184		0.493642	0.561104						0.0567219	1.60623	0.356534	0.828921	16
Hdac2	0.51907		0.633731				0.93024	1.18468	0.351805	1.49153		0.249275	0.370202		0.0974056	0.039975				1.74417			0.0268555			1.78651	0.257563	0.256024	0.360338	16
Nr3c1	0.994141	0.0116159		0.392238	0.196678	1.31422					0.118223	0.147158	1.72864		0.622975	0.311667		1.86501				1.33789		0.0098318		0.846389	0.348628		0.779501	16
Thap11	0.781803		0.345025	0.175099		1.13328	0.740534			0.550003	0.711996	1.46196				0.946211	0.915034			0.717923		0.478585			0.0897775	0.456298	1.72067		0.219968	16
Usf2	0.314248	0.805132			0.729633		0.12387	1.17824			0.272748	1.21898	0.946649		0.544072	1.54558	0.340695	0.242077				2.00846	0.312859	0.62987		0.0696724				16
Zfp110	0.803645		0.316242			1.49056	0.00226913	0.270422		0.503582	0.405619		0.19995	1.23011			0.0486875	0.211601		1.81306		0.241178		2.14098		0.14756		0.39628		16
Bclaf1	0.982517		0.0340938			0.512778	1.44904			0.241155		0.931781	1.01716		0.625533		0.974882	1.06043		0.338683		0.016788				0.87717		0.616727	1.36008	15
Dbp	0.976002		0.0463824	0.412039		1.53465					0.997513	0.184412	0.917878	0.510306	0.158202		1.60726			0.755495		0.348151	0.417418			1.5703	0.917541			15
Elk4	1.02233			0.341786		1.42756				0.733681	0.466923	0.814151	0.388254		0.267425	0.825521	0.161734	0.914974	0.283596							1.63524	1.25072		0.343246	15
Ep300				0.019144	0.49399	1.29932					0.369983	0.947764	1.08889		0.489444	0.82536	0.538867	0.794711	0.153333			0.0343602				2.02455	0.447034		0.17028	15
Hcfc1	1.04718				0.318007	0.77014	0.804904			0.0254477	0.214399	1.31884	0.449501		0.591169		0.377545			1.65184						1.66523	0.484145	0.19106	0.971441	15
Kdm5a	1.1334				0.153741	0.732307	1.11634			0.554115	0.31769	1.36489	0.29796			1.09256		1.06086	0.0585201						1.11856		1.41027	0.0888213	0.83226	15
Maz	0.744235		0.392464		1.35816	0.105205	0.260081				0.15999	1.26406	0.937453		0.458869					1.8613	0.232565					0.702111	1.75804	0.441045	0.516899	15
Phf8	1.06225				1.2859		0.683447			0.499206	0.0970692	1.23045			0.779256	0.565343	0.353228			1.50359		0.00946389				1.09714	0.767675	0.165942	0.819178	15
Pml				0.202354		1.49293				0.509122	0.358705	1.21285	0.0638263		0.281725	0.788297	0.347803	0.280811		0.990413				0.367895	0.0268313	0.586275			1.88968	15
Taf7	0.528537	0.624825		0.171569		0.906934	0.63388		0.562931	0.943053		1.14941		0.105722			1.32425		1.10514			0.310331				1.52466	0.599451		1.01426	15
Usf1	0.768333		0.362324				1.74346		0.628147	1.43521	0.148697	0.405765				1.06394	0.259375		0.708437	0.107653		0.856069		0.194084		1.27733			1.02058	15
Zfp143	0.954163		0.0861054			1.26486	0.0774977	0.593184		0.674225		1.07623		1.08275		0.759543	0.593102		0.0672773	0.925014						0.871252	0.983573		1.33241	15
Zmiz1	1.06253			0.483153	0.958864	0.70129				0.273794		1.20119	0.763976		0.769466	1.22648	0.0742208	0.687851	0.237708			0.662667				1.31238			1.24041	15
Atf1	0.778342		0.349502		0.7283		0.5821	0.769646				1.26143	0.161151		1.16779	0.201987				0.820135	1.40405					0.962501	1.10704	1.33465		14
Brf1	0.610281		0.543781				1.60772	0.163038		0.424288	0.408331	1.54881			0.559686	0.794152	0.424573		1.34872							1.61425	0.588971		0.997067	14
Chd2	0.596285		0.558207	0.884624		1.23945				0.159729	0.340995	1.55838			0.401838	0.44372	1.43748			0.116489		1.20654				0.843828			1.08629	14
Cux1	0.996069	0.00781599		0.308911				1.51743	1.40857	0.206969		0.959406	0.354834			0.315676			1.82114			2.01902		0.0830053	0.464734	0.428119				14
E2f6			1.03987	0.592842		1.42723				1.12102		1.60587			0.0185532	0.229827	0.517836				1.52724	0.36022		0.0704845		0.374543	0.574805		1.5371	14
Erf	1.08729					0.99408	0.25236	0.631012			0.944496	0.10246	1.40827		0.00763479		1.26037	0.294268		0.767258		2.22279				0.369219			0.040577	14
Foxo1			1.13898				1.26656	0.882151		0.513842	0.962232	0.710565	0.639331			1.43403		0.4147		0.596948						0.635456	0.352209	0.647971	1.67706	14
Gabpa	0.475882		0.673185		0.375616	0.902658		0.864365				1.89607			0.376387	1.54956	0.28496			0.34596		0.18098				1.65648	0.83959		0.666578	14
Gtf2f1	0.669925		0.479531	0.569525		1.28639	0.125175		0.0632874	1.01821	0.375388	1.17165					0.0404881			1.95673						1.43029	1.16465		0.809334	14
Klf6	0.232476		0.863286	0.196654		1.61955							2.06062		0.25669	0.923104	0.126427	0.74227	0.663882				0.221981	1.32864		1.06156	0.356322			14
Nfya	0.848399		0.254155		0.846606		1.20019				0.0455868	1.89995	0.261228		0.0627781					1.72753	0.616404	0.130087				2.04836		0.188253	0.48637	14
Nr2c2	0.724324		0.416629	0.261128		1.45535	0.13744				0.699905	1.30682		0.669029						1.88468	0.00975789				0.196289	1.41406	0.199833		1.24687	14
Nr2f6			1.14589		1.23141	0.918028					0.0836478	1.75236	0.247107		0.574865		0.779759			1.50389		0.869435	0.64028	0.241308				0.822918	0.957101	14
Nrf1	0.897482		0.180461	0.413658		1.48701			0.671525		0.356288	1.66575				1.11513	0.209641	1.17513				0.519779				1.31561	0.712631		0.948515	14
Rbbp5	1.0358			0.111657	0.0283636	1.53354					0.0155048			1.6668	0.965154	0.576805	0.0574686			1.69115						2.0007	0.424809	0.083287	0.44698	14
Rcor1	1.15315			0.185768	0.0445793	1.52733					0.526862	1.36275	0.643999			1.46909	0.303417			0.127984	0.25895					2.1829	0.340155		0.355532	14
Rela	0.442813		0.70214			1.14824	0.911578				0.107593	1.42866	0.69633		0.533938	1.79234				0.244224		1.07095				0.978241	0.197308		0.879407	14
Rxrb	1.15332			1.25284		0.532974	0.24476			0.361583		1.89998		0.0702881		0.784105			0.566272	0.499052	0.644216	0.519344			0.341864				2.06035	14
Smarca4	0.922166		0.140753				1.35092	0.613377		0.254857	0.0500918	1.1817	0.209619		0.455367	1.13417		1.1825					0.0435714			1.48828			1.39915	14
Sp2	0.87271		0.21846		1.42659	0.457703					0.16234	0.498422		1.77904	0.122167					1.39806	0.873801					1.91214	0.146734	0.436399	0.674078	14
Taf1			1.14223		0.114176		1.67896			0.10533		1.8734			0.573153		0.702767	0.267747		1.34794				0.206798		0.610347	1.45027	0.0527762	0.891142	14
Trp53	0.0824926		0.956199		0.612938	1.19756				1.34847	0.124057	1.12583			0.250677	0.147921		0.254658		1.80404							2.30132	0.260059	0.0961396	14
Ubtf	0.953915		0.0865454				1.6161	0.292397	1.11014	1.53474						0.713926				0.899102	0.887043	0.0579419				1.21371	0.397815	0.59449	0.620909	14
Xrcc4	0.808381		0.309876				0.533027	1.32896		0.648846	0.400113	1.72699				0.600241				1.21759	0.81782					1.0929	1.03564	0.567243	0.820654	14
Yy1	1.14407				0.339308		1.19722	0.486931	0.915291	1.34839		0.619488					0.4167	1.53593		0.355858		0.176657				1.67928	0.885037		0.595832	14
Zfp523	1.0348						1.27581	0.695612		0.0647615	0.222429	1.34918	0.372537		0.388183		0.809023			0.738557	0.822588					1.61063	0.59413		1.07227	14
Atf5				0.0855505	1.01656		0.691438			0.28195	0.486539	1.03606			1.05958	0.757853		0.685308		1.02738						1.88204	0.458771	0.642726		13
Atf6b	0.519109		0.633695	0.0974173		1.40248	0.301424					2.2223				1.19416	1.01981	0.120635								0.35349	0.0977379	1.5988	1.05182	13
Bmyc		0.514029	0.638435	1.01931		1.10825			1.43584	1.2768		0.00341253					0.37044			1.71119	0.119859	2.31366		0.159319					0.0865165	13
Creb1	0.362835		0.767931		0.488608	1.28629						1.95325			0.277331		1.35235	0.610433		0.54859						0.70345	0.743551	0.77232	1.12302	13
E4f1				0.557575		0.735189	0.654148				0.240463	1.90793				0.713714	0.540835		0.0262608	1.11926			0.943454				0.624186	1.22912	0.799264	13
Esrra	0.795461		0.327136					1.78791		0.461688	1.27393	1.29436					1.45009	0.130161	0.82626			0.129783				1.04475	0.470657		1.58569	13
Ets2				0.107191		1.17179	0.748083				0.948463		1.09258		0.93959	0.93994	0.253208	0.688896	0.576544					0.336052		2.15705			0.0116947	13
Foxj2				0.420267	0.661592	0.956161					1.54285		0.424421	0.709161		0.601233	1.12789	0.790609				0.199215				1.57193	0.515673		0.907266	13
Kdm5b	0.330521		0.792898	0.4278	0.638799	0.978769			0.819169	1.79618							0.503126			1.70139		0.823839				0.791504	0.145577		1.52722	13
Klf3	0.647459		0.504279	0.198135	0.243385	1.44837			1.45228	0.87196		0.662398				0.803245		1.59075				0.46574				1.11642			1.54886	13
Klf7			1.04394						0.179689	1.29379			1.30057			0.705513	0.480092	0.383223	0.956709			0.552417	0.296073	0.508789		1.09796	0.635448			13
Mafg	1.15407			0.37444		1.53811					0.187737	0.172333	0.631389	1.12531	0.369091		0.773015	0.299886		1.46809		2.16769				0.590756				13
Nfyb	1.03349			1.01129	0.395172	0.693073			0.878942	1.06021	0.305042	0.461192				1.20564		0.922764								2.26091		0.307841	0.188076	13
Smc3	1.13501			0.877654		1.15562			0.205047	1.96227	0.078923	0.0823057				0.443787	0.956015	0.584947	0.364122						0.0366272		2.31474			13
Srebf2	0.497416		0.653751	0.910848	0.293626	0.913525						0.155475	1.85357		0.28497		1.35524	0.0115229		1.06439			0.137758			2.36481				13
Suz12	0.952718		0.0886594								0.530786	1.77222			0.293258	1.44685	0.0864476	0.331827		0.398823		0.0966517		0.628014		0.940147	1.60172			13
Zbtb7a	0.0916966	0.950994									0.154437	0.288972	1.52558		0.651359		0.423461	0.557256		1.28883		0.511507		0.779996	1.38547		0.656064			13
Atf6			1.07422	0.245788	1.13523	0.663989				0.0220318	0.388213	0.87748	1.18196			0.664059		1.61766							1.74816				1.38213	12
Bach1	1.15359				1.32329		0.743405			0.85917	0.367592	1.45874				1.11501	1.17996			0.185565		2.20212		0.205494					0.528799	12
Bhlhe41		1.15456		0.690737	0.0823946	1.15829					0.0734276	1.36983	0.257894		0.969968							1.46555		1.32276	0.263251	0.246492				12
Brf2	0.137242		0.92429	0.0349475		1.63852				0.18677	0.27658	1.68569			0.272617	0.910286	0.815684		0.135857	0.60051										12
Ctcf	0.187352	0.893073					1.31396	0.802908	1.51932	1.30275						0.70359	0.726222	0.715658		0.292399							2.2741	0.631295		12
Egr1			1.12914			0.25588	1.58341				1.38383	0.17299	1.3067							1.72632	0.680516		0.256396	1.1227	0.597733	1.43918				12
Elk1	0.826624		0.284914	0.047892	0.451022	1.40077					0.534097	1.0206	0.882554		0.586513	0.0145291				1.02698	1.25839									12
Etv5				0.250313		1.63751					0.383533	0.681004	1.46738		0.0757875	0.146316	0.955512			1.40317		2.13788		0.361789		0.439528				12
Fos			1.11999	0.466895		1.21505	0.365248				1.6879	0.858785								0.779136	1.66047		1.06578	0.51223	0.941464	0.963217				12
Hes1				0.148794		1.61236			1.75598	0.496327		0.0141448	0.339717				1.48341	0.0621323			0.629081	1.90145					0.426074		0.391007	12
Hlf				0.27899	0.599877	1.19137					0.0430758		1.92487		0.571712		1.66461			0.704172				0.519539		0.356253	0.491503		1.77884	12
Irf3	0.848041		0.25467	0.0791152		1.67246						1.93123		0.683328			1.05112		1.25722			0.531318				0.805925	0.71925		1.32762	12
Jun	0.567793		0.586855	0.170353		1.4217	0.177691		1.3712	1.4081								1.18365		1.21803	0.0777285	1.50996		1.56802						12
Junb			1.14358			0.259329	1.48145				1.47563		1.36218					0.290502		1.62725	0.520981		1.47005		0.999667	0.319947			0.00558934	12
Klf10	1.0749												1.83112	0.93191		1.53562	0.303292	0.329641	0.0392205				0.556721			1.07462	0.342865	0.0196422	0.939921	12
Klf13		1.15064		0.308251		1.44612							1.97883	0.53101		0.735663	0.0822119	0.798185	0.860654				1.02782		0.394948	1.61867				12
Klf9									1.4719	0.000846119	0.978696			0.0768285			0.286268	0.932734		0.38174	0.599594				1.13861	1.43939	0.462011		0.00797362	12
Max	0.572423		0.582264				1.08191	0.986425	1.3423	1.43265		0.104512				1.44421	0.293218		0.636364							0.712562			2.23024	12
Mxi1			1.15463	1.18403	0.265598	0.374326				0.759162	0.521745	1.68141				1.47196	0.625349		0.22262			0.421655				2.23364				12
Nfic											0.478466	1.04558	0.684772		0.837597	0.439154			0.13133		1.49243	1.07271		0.801754		0.83314	0.578199		0.231728	12
Pou2f1	1.00862			0.814011		1.18252			0.121007	2.14212						1.65532	0.268028		0.0386471			0.0823812				2.13588	0.253267		0.273623	12
Rfx3	0.687158		0.460076								0.336838	0.115926	1.75352		0.374857	1.07762	0.355084		0.941612			0.938258				1.12414	1.44636			12
Rxra					0.366473		1.41176							1.01501	1.72309	0.549007	0.195987		0.638462	1.03858				1.60316		0.372034	0.05327		1.06711	12
Sin3a	1.01077						1.70809	0.0674373	0.720954	1.40051		0.896509				1.42487	0.582219			0.526553						1.46084	0.761435		1.13314	12
Sp3				0.894907	0.0704757	0.936852						1.06323	0.632021	0.969975	0.219108		0.567527	0.56172		1.34891						2.14957			0.620864	12
Srebf1			1.11201	0.453044	1.49351							2.13337		0.336042		0.737732			1.36983		0.115743	0.159296				0.240766	1.56473		1.04089	12
Stat2						0.456473		1.52358			0.00380765	0.999834	0.977478		0.984614	1.53708			0.739338		0.102045		0.600149	1.15288		1.19019				12
Tbp	0.819321		0.294992			1.72221			1.01841				0.703932	0.785478	0.273174				2.0318					0.11386		1.38518	0.325925		1.3105	12
Tef	0.864437		0.230776	0.530565		1.42821					0.295589	0.676699	1.62278									0.214682		0.515919		0.716519	1.14144	0.734647		12
Arnt	0.910629		0.159556	0.483258		1.23159	0.288662										0.139946			0.0747361	1.72614				2.16516		0.361174		0.202569	11
Cebpz	0.949279		0.0947047			1.12036	0.8562									0.806406		0.689568		0.728751		1.27833					0.126753	1.46831	0.413001	11
Creb3l2	0.0596845		0.968821		0.804166	1.21519												1.30247		1.05151		0.216765		0.218992		0.698737	1.76815		0.0416271	11
E2f3					1.14897	0.799378						1.8936	0.249591		0.38585		0.788977			1.61817		0.0835208				1.23781	0.493572		1.38783	11
Elf2	1.06074				0.514695		1.46257		1.0992	1.42646		0.410726				0.804552		1.10451	0.207216			1.55101				1.4244				11
Elk3					0.164771	1.50096	0.126816									0.831123	0.327254	0.877805	0.241471			0.790201				1.49595	0.133573		0.932395	11
Foxo3			1.11558		1.58928						0.567625	0.849528	0.960391		0.637901					1.90536	0.25975	0.374368					1.47537		1.441	11
Gata3	1.00375				0.351168	0.037054		1.46497			0.0175625	1.42924	0.0513733		1.12289											0.725859	2.12878	0.117445		11
Gtf3c2										0.299369	0.0758742	1.68478	0.245582		0.130443	1.21332	0.572045			0.785799				0.0532419				2.03752	0.83367	11
Hsf1	1.06765										0.592929	1.30011	0.699061		0.178606	0.224813	0.480653	0.383531		0.170571	0.739337						2.40121			11
Jund		1.1407					1.49918	0.518781	1.50753	1.06539				0.295492				1.85939	0.024004				0.586247	2.01946	0.304724					11
Mitf	1.09089					0.605141	0.674303	0.893577				1.75765	0.158416	0.193447	0.290304					1.98424			1.57636		1.39268					11
Nfyc	0.846632		0.256692	0.432068		1.51934			0.11844	1.19854	0.578781	0.793568												1.26528				1.54688	0.52816	11
Nr1h2				0.770601	0.186844	1.06648										0.213545	0.646546	1.55115					0.37413	1.2495	0.196262	0.409615			0.664846	11
Rest	0.960775		0.074304				1.70377									0.21191	1.29903		0.217358		0.631976					1.91978	0.462976	0.116718	0.592891	11
Sap30				0.696948		1.41765			2.11139	0.264211		0.0319904				0.396611		1.38026		0.258056			1.58642	0.410907		1.3802				11
Setdb1										1.01343		1.36388			0.62936	0.46096	0.521831	1.13108				0.0734055		0.710303		0.363026	0.932566		1.21684	11
Smarcc2	1.12224											0.828254	1.42854		0.494074	1.0323	0.406072			0.872191	0.0712732			0.888577		1.75267	0.777192			11
Sp1			1.08316		1.42308	0.475771					0.0541586	1.59088	0.688344		0.292736	0.728126	0.521979			1.25432						2.39875				11
Srf						1.32507	0.403011		1.09183				1.61405				1.08343		0.395372	0.546367	0.428534					2.25785		0.01435	0.421851	11
Stat1			1.00766				1.64861	0.252036				1.33144		1.24276	0.0453007	1.65268	0.512595	0.149553									1.83545	0.97241		11
Tbl1xr1	1.0966										0.327513	1.1892	0.974163		0.267135	0.558513		1.72249				0.905054		0.136149	0.0667261			1.8247		11
Tcf12	0.784762		0.34118			0.62857	1.2928		0.692582	1.49768		0.130792	0.124391							2.02648							1.4887		1.56136	11
Tcf7l2				0.47024	0.329237	1.20024								2.0609	0.55255			1.93711			0.00517712	1.02665	0.314122			0.742234	1.0907			11
Xbp1			1.13769			0.48453		1.52005						1.97965	0.572996		1.05357	0.757652	0.459111	0.0870812		1.05615						1.97435		11
Zfp369	0.970005		0.057509		0.21497		1.63702				0.4045	0.558014	0.481639	0.576921	0.875202					0.290455	1.79825									11
Zfp64				1.02926		1.09377						0.361904	0.459036		1.84786	0.457824		0.307604	1.59254					0.83318			1.06459		1.51533	11
Atf4				0.592946		1.40984										0.684745	0.180586	0.277901	1.23911					0.309134	2.06889	0.286551	0.173162			10
Bach2				0.486242	0.614071	1.02802										0.879517	0.760916		1.06608							0.70419	0.00586204	1.22364	1.24528	10
Bhlhe40	0.578857		0.575842	0.591086		1.43175						0.667754	1.1281	0.282014	0.435848	1.93883		0.0608533												10
Creb3	1.10391			0.0350506	0.274997	1.49954						0.398405	1.47548		1.06757							0.727501					0.0103365	2.1028		10
Crem			1.08893			0.069751	1.69929			0.450021		1.48057		0.548621		1.83745			0.042063								2.218	0.701076		10
Elf1	0.407202		0.732155	0.053035		1.68201														1.77316	0.23557					0.210758	1.5361	0.511893	1.04808	10
Ezh2	0.743624		0.393215	0.052847		1.6825			2.00593	0.706133										2.00289						1.60577	0.0738918		1.43881	10
Fosl2											0.716766	1.56461	0.580396					1.5044	0.43194	0.364937			0.607539	0.507774	0.483826	1.58595				10
Foxk1					1.55336		0.402267									0.240811	0.788171		0.346081	1.06694		0.345418	0.491998	0.542934		1.86328				10
Foxk2											0.449818	1.43028	0.161464		0.230182	1.53414	0.748062	0.182696								1.42928	1.62245		0.12325	10
Gabpb1	1.03978									1.52342	0.0424867	1.14726				1.12376	0.081358	0.811185	0.131672							1.49108			1.49794	10
Mafk	1.05288															0.233321	0.143118	1.57892		0.205946				0.110375	0.360249	1.54405	0.528135		0.507545	10
Nr2f2			1.13695			0.259831	1.51575	0.0204613	0.503452	1.0186			0.0989822		1.29492		0.386976			1.77889										10
Polr3a	0.829291		0.281204	0.308078		1.5065					0.117903	1.71343	0.326975		0.510501	0.0211373				1.90468										10
Ppard				0.870563		1.09811										0.570356	0.192696		1.63813			0.584736		0.0496425	1.39213		0.589571	0.746008		10
Rel												1.90838		0.389632	0.123922	1.23137	0.262962	0.141343		0.519603				0.774793	0.376241	2.02495				10
Tcf4				0.679983	0.302821	1.08888			1.249	1.26429	0.315738					0.433268	0.590869	0.871382	0.63173											10
Zfp868											0.525426	1.56458	0.250402		0.297157	0.917541			1.55179			0.120394					0.112561	1.36234	1.2581	10
Atf2	0.945328		0.101589									0.260731	1.54279		0.830094	0.686466	0.178057	0.96967	0.248312											9
Cebpb							1.74575					0.580031	1.39834		0.776834					1.42251	1.13967		1.04833	0.565494		1.7041				9
Clock	0.71306		0.430018		0.722848	0.643721	0.096183	0.264627				0.524033	1.21486		1.256															9
Deaf1	0.523301		0.629762													0.0227131	0.30421			1.74092		0.0869548		1.42101		1.03714	0.632486			9
Etv1						1.18248		0.898871	1.53728	1.13004							1.39181	0.46288		0.752137				1.83308				1.14684		9
Gtf2b				0.544126		1.41141			1.82492	0.917409							0.438205			1.03363	0.936033						1.52375		1.60694	9
Irf2	0.0265612		0.986455													1.45933	0.027216		0.495675	0.250038						2.00756	0.213261	0.785602		9
Mxd4		1.13747							1.36285	0.586892		0.0442251	0.432666							0.385956	1.78141					0.204759			2.3727	9
Pbx3			1.12615						0.863744	1.65997	0.221363									0.804409	1.64147			2.20786		0.537891		0.101587		9
Rfx5					0.234299	1.4815								2.08089	0.387196					2.03526				0.436744		0.394765	0.893503		1.43275	9
Sox2	1.15296			0.760968	0.0878426	1.15459			1.49459	1.40848						0.00564897	1.4418			0.734007										9
Sp4	0.985151		0.0290639		1.63007		0.225243													1.81492	0.194242					0.911716	1.91656		0.16834	9
Tcf3	1.11212			0.0780059	0.732707	1.14622			1.74869	1.12967						0.657059		1.70784											2.47036	9
Zeb1	1.05264			0.45481	0.315312	1.20787			2.13117						0.1623		1.23353	0.863699	0.0508244											9
Zfp362					0.093211	1.4701		0.108327		0.637727		1.48737			0.896015		1.11138	0.895196		0.608859										9
Arnt2	1.12832				1.65836		0.195494					0.531444	1.5749		0.555359		0.155644			1.91971										8
Cebpg	1.1003											0.199018		0.162211	1.94535	1.4378				0.583815		2.01371				1.02974				8
Creb5		1.14832					1.729	0.0106913									0.796798	1.52298		0.0628485							0.826394	2.14985		8
Ddit3											0.915402	1.34876	0.0615486		0.320354							0.110262	1.15181			1.47994			0.274383	8
Etv6												2.02763	0.0375414		0.00780372					1.91711		0.0415484				1.68358	0.874904		0.20043	8
Fli1																1.06796	0.142199	0.511422	0.727038			1.11153		0.638902				0.151678	1.18342	8
Foxj3						1.43234	0.20651									0.0941603	0.442103			1.69697						0.131656	0.508093	2.19909		8
Foxn2	1.14369											0.499453	0.444322	0.701045	0.781895			0.917483		1.17797	0.496576									8
Foxn3		1.14858		0.360836	0.0561298	1.39103															1.91832	2.22345	0.171567	0.277469						8
Gmeb2										0.345032	0.857491	1.17602	0.0765874		0.259656	0.14644			1.06928	1.1525										8
Irf1				0.0762333		1.33629	0.346426									1.46566		0.528268							0.291158	2.01938			0.550735	8
Klf15			1.01274	0.475964		1.53672				0.514085		1.44861			0.873499					0.931358	1.58818									8
Mef2a											0.756264		1.81447	0.0356465			1.02291	0.931884	0.65383			2.2667		0.638804						8
Mef2c	1.11169										1.73903	0.272528	0.823908				1.11473	1.32072				2.22009		0.747675						8
Mef2d				0.0676908	1.60923						0.0573471		1.94276		0.306392											1.37131	0.312104		1.552	8
Patz1					0.218674	1.56365						2.1254			0.310648							0.800007		0.131653		0.982309			1.32837	8
Psmd12						1.72912				0.0985506		1.47953		0.117338	0.852637												0.915949	1.88077	0.223056	8
Relb	1.09351															0.264949				1.87311			0.601367			1.77639	0.0976784	0.0190702	0.466108	8
Rora	0.839762		0.266486									0.39255	0.792444		1.62074									0.718165			1.99182		0.486528	8
Tead1				0.0856065	1.12433	0.390483		0.00458503								0.403847	0.711786	1.05481		0.149845										8
Zfp937										1.54623		1.05061			0.0959231				1.90775	0.148244		0.638748		0.232876					2.16513	8
AI987944	0.808075		0.310288											1.22407	1.48625							1.2661			0.196014		1.42448			7
Bdp1																	1.27686	0.76723		0.228255						1.37349	0.995437	0.609381	0.334662	7
Chd1	0.200429		0.884606	1.05301		0.951302										1.28413	0.00249001		1.10764											7
Cux2	1.08289			0.396155	0.902835	0.843694							0.449705	1.18466	1.24786															7
Ets1																0.682184	0.432164	0.703003	0.729236								1.40237	0.906481	0.815945	7
Ikzf2				0.176389		1.45015		0.0462685		0.390674	0.0465452	1.45707			0.926932															7
Irf7																0.449717		1.84196					0.763822	0.543157	0.668286		0.352325	0.470785		7
Irf9								1.77555								1.71198				0.518198				1.48807		0.161254	0.585938	0.891883		7
Klf2																0.770869		0.948442	0.795511				0.918089		0.142947	1.86511		0.110901		7
Maff																1.53444			0.040828	0.73862		0.27199		0.644873			1.41132		0.805556	7
Mlx										1.09383	0.539508	1.231												1.73973	0.126155	0.944492			0.120521	7
Mlxipl				0.0316082	0.764145	0.299216	0.620007															2.23574		0.0330905		0.445908				7
Nfe2l2																				0.178445	1.9548	0.743934		0.337412	0.101209	1.55329			0.41326	7
Pole3	1.02712								1.32303	1.49525										1.93379							1.84791	0.369583	0.945858	7
Rfx7						1.73981										0.716005		1.19695			0.245627					1.3257	1.50653		0.596536	7
Rxrg											1.68916				0.952418							0.0559472	0.445704			0.115379	1.5596		0.700797	7
Sox13				0.125286	0.600467	0.203369	0.790579									0.280098		1.71914	0.286725											7
Sox9				0.494528	0.0383046	1.29056			2.00136	0.714529							1.07649			1.22057										7
Stat3					1.06516	1.07644					0.0523495	2.14358				1.5732	0.0268952			0.486701										7
Trps1											0.211153	1.83383			0.284286								1.1816	0.456036	0.676803	1.10563				7
Wrnip1	0.826472		0.285125	1.0506		0.559965	0.524686																				2.16655	0.830564		7
Zfp560																0.0383052	0.205479			0.433746	1.52823	0.298044					0.790647		1.91996	7
Zfp740				0.33056	0.762401	0.364498	0.299503									0.55152	0.532482		1.47166											7
Zfp770					1.3903			0.695009														0.255952		0.14439	0.275665		1.78477		0.552963	7
Zfp825																0.982811	0.116648	0.537832	0.796975			1.7395		0.812583		0.353193				7
Bptf					0.19307	0.326821	1.18576									0.0931126	0.357959	1.69233												6
Cbfb				1.01521		0.983275																	0.157357		0.0405966	1.70532		1.22602		6
Crebl2						0.212475	1.65947					1.58372			0.824158			0.46719	1.79606											6
Egr2											1.05846	1.14068	0.777641												1.74066	0.823745	0.600469			6
Fosb											1.32258	1.25284	0.4894											1.85922	0.02529	1.20011				6
Foxg1	1.1529			1.11202	0.078763	0.707898					0.250391		2.14644																	6
Foxp2											0.482851		0.923301	0.176005	1.25156					0.663863	1.75333									6
Hif1a				0.161959		1.64878																				1.25843	0.0536997	1.55454	0.232941	6
Klf16							1.56394	0.43753			1.30538		1.10559	0.0467569	0.267764															6
Klf4																0.728953		1.40139	0.372877				1.11436		0.708934	1.52608				6
Mafb											0.587596	1.76647			0.530844					2.03236		2.30282		0.559523						6
Meis2	1.1299			0.837315		1.17106										0.16321	0.338092			1.75282										6
Mta3																1.4903	0.756601	0.152279									1.61621	1.30296	0.395978	6
Nfatc1				0.639734		1.23392										0.210454			1.92244								2.35868	0.261387		6
Nfe2l1					1.00559		1.14414																			0.70007	0.642102	1.10802	0.992186	6
Nfkb2																0.915169			1.50959				0.378072	1.1391			0.201527		1.2748	6
Npdc1	1.11328											0.00247263	1.70888		0.832386					1.39364	1.01807									6
Pou3f1				0.262485		0.993871	0.850637				1.88673		0.388504	0.282285																6
Pou3f3									0.814922	0.529299	0.489951				1.2337					0.39302	1.85959									6
Rara						1.74523										1.48015	0.781038						0.342357			2.06821		0.404039		6
Rfx1											0.465536	0.354287	0.137159	1.08774	0.626999					2.02719										6
Rfxap	1.15411					0.277836		1.62832								1.22083			0.909368	0.328152										6
Stat5a						0.276974		1.57293																		0.100311	1.22739	1.4094	0.423334	6
Tgif1							1.71577	0.0604774														0.112041	1.56874	0.692444	0.816115					6
Thrb						0.892147	1.14363				0.129738	0.480028	1.34698		0.860836															6
Trim28	1.15353			0.906764		1.10452																1.13241				0.977854	1.04179			6
Zfp768	0.786478		0.338942													0.504765	0.176755		1.39417	0.21252										6
Arid3a																	0.934689	1.27156								0.714861	0.0264271	2.12074		5
Atf3																				2.02796			0.619467	0.760477	0.999831	1.17941				5
Atf7						1.37285		0.402358				1.40694	0.35422		0.914066															5
Bhlhe22													1.06662	1.15922	0.892719		1.74936			0.589899										5
Creb3l1						0.578686	0.688748	0.872574												1.98503	0.0690989									5
Ctnnb1					1.72855											0.718979	0.0871624	1.00699	0.651439											5
Foxp1																0.644005		0.862288	0.744165									0.696587	2.12365	5
Grhl1							1.76514				0.682239	0.437463	0.122011		1.60623															5
Hdac1			1.09991			0.167364	1.63034					1.50254		1.18965																5
Hmgb2									1.90965	0.870228													0.498911			2.17926		0.109844		5
Hmgn3									0.770039	1.22389		0.947606														1.89648	1.09371			5
Lhx2									2.26602							0.169508	1.51275	0.0467321	0.298415											5
Mga											0.672752	1.47768			0.519901												0.112858	2.36696		5
Mtf1																						0.146962		0.444368			1.10019	1.41197	0.134221	5
Mxd1					0.0768352	1.46695	0.0967566																0.599592			2.20514				5
Olig1					0.330639	1.53975										0.00192196	0.806563			1.54035										5
Pax6				0.936731	0.361873	0.63851				0.0591451		2.16418																		5
Pknox1	0.394886		0.742264																			0.124178					1.45696		1.52652	5
Pole4									0.666135	1.75972															0.0234653	1.81552	1.10472			5
Pou6f1	0.790766		0.333326							0.560141		1.65548			0.25625															5
Rarg				0.361925	0.0433875	1.4404														0.713534	1.62965									5
Runx3																							0.282474		0.917867		0.880884	0.893688	0.182418	5
Sirt6					1.08349			0.85781																		0.933562	0.703034		1.71383	5
Smad4				0.179755	1.19093	0.661312										1.44323	0.752848													5
Sox5	1.13614								1.5819	1.29507							1.03602			1.44421										5
Stat5b																1.64121				0.699289		0.723442		0.0406405		2.13776				5
Zbtb17						1.45318	0.265315									0.617731	0.136746			1.59647										5
Zbtb7b				0.329871	0.648195	1.02973														1.28548	1.03713									5
Zc3h7a										0.265	0.0112659	0.00403523	1.07326		0.979658															5
Zfp30																						0.453887	0.639845	0.22415	0.0989115	1.64982				5
Zfp319					0.597933	0.255319	1.05463											1.07807	1.25268											5
Zfp595				0.300714	0.548528		1.10216										0.385335	1.88247												5
Zfp932	0.825394		0.28662	0.870913	0.02441	1.07981																								5
Zic1								1.74105						2.2561			0.5323			1.64706	0.0393119									5
Acaa1a						1.72255																				0.260911	0.0627302	2.3051		4
Aebp2				0.910972		0.0647563	0.139204	0.566149																						4
Arntl																1.22925		1.23182							0.389715			2.27464		4
Arx									0.912516	1.53673	0.0611639	0.294156																		4
Bbx										0.931174	0.277914			0.905696	0.203637															4
Bcl11a									0.0260296	1.45284	0.778553		0.164074																	4
Dlx1									0.224936	1.41788	0.329462	0.93787																		4
Dlx5									0.0528481	1.18851	0.799127	0.953487																		4
Elf4																										0.829594	1.57034	0.940453	0.0065578	4
Erg																0.812039	0.238468	0.902646	0.481113											4
Etfb																								1.62423		0.169431	0.0653117	1.23179		4
Foxf2																0.768449	0.266105	0.182005	1.16363											4
Foxq1																0.84842	0.0648397	0.716477	0.838576											4
Gata2																1.04501	0.00318687	0.598813	0.777584											4
Hdac3											0.418218	1.35605	0.375585		0.766291															4
Hmgb1																0.656105	0.0306253	0.573221	0.851558											4
Isl1											0.609032	0.0807826		0.705073	1.49614															4
Kat2a																						0.97831		0.401076		0.831578	1.28801			4
Klf11			1.09794													1.23949		0.116645		0.489817										4
Lbx2																						0.0425085	1.99659	0.440894					0.493429	4
Lef1																0.940362	0.123695	0.652336	0.767701											4
Mecp2	0.762856		0.369264		0.174879		1.6145																							4
Meis1	0.951469		0.0908615	0.339933		1.56881																								4
Meis3																						1.81327		0.66473		0.018146	0.608156			4
Myc																										0.225438	1.2246	1.2882	0.782626	4
Myef2																								0.544078		1.07687	0.701413		1.22359	4
Nfatc2											1.06611	0.363586	0.0321534		1.40552															4
Nfil3											0.502705	2.06576														2.23823		0.24145		4
Nfkb1											0.151406	0.299461	0.11397		1.77206															4
Npas2									0.550928	0.509287	0.156418		1.58174																	4
Nr2c1	0.800553		0.320374						2.14384			0.251892																		4
Nr2f1					0.726022		1.2232											1.11865		1.43095										4
Pbx1	1.13455									0.515907	1.50665	1.0092																		4
Pknox2												0.567572	0.173697	0.738657	1.19059															4
Pou3f4				0.131628		1.68427			1.69233	1.20586																				4
Prkaa1											0.218166	1.49796		0.19818	0.804487															4
Rreb1																						0.380716		0.251792		0.860672			1.81624	4
Runx1																						0.782907		0.258875		1.45629		0.832803		4
Sall3																						0.583672				0.755822	0.449232		1.45157	4
Six5				0.176629	0.628751	0.706182	0.227167																							4
Sox8						1.67112					0.497524		1.87713	0.212347																4
Thra		1.05848																								2.23489	0.469996		0.0315732	4
Zfp119b																						0.147049				1.54222	1.10769		0.577731	4
Zfp120																						0.39235	0.738099	0.750422		1.39685				4
Zfp148											0.746853	0.0443256	1.45738		0.616132															4
Zfp239											0.550835		0.787141	0.720529	0.735252															4
Zfp275												1.23039	0.482906	0.550531	0.577433															4
Zfp281	0.463105	0.684499																1.54845		0.836156										4
Zfp329																						0.818157		1.64469		0.623295	0.20109			4
Zfp467	0.138419		0.923579																	1.65036	0.57795									4
Ar											0.024706		2.15895		0.0635247															3
AW146154											0.143576	1.88903			0.0870335															3
Batf																0.230368			0.961491	1.3302										3
Cpeb1												0.385624	1.6393		0.621712															3
Dbx2	1.15466			0.754976		1.36327																								3
Dlx2									1.14545	1.42182		0.308242																		3
Dlx6											0.130882	2.03943			0.176121															3
E2f1									1.86404	0.475704		0.312034																		3
E2f5									2.01106			0.571679									2.02451									3
Foxd1																	0.735867			0.651818	1.12554									3
Foxo4																								0.105415		0.806552		1.90853		3
Glis2				0.501702			1.48404														2.02229									3
Gmeb1																										2.04624	0.433453		0.660094	3
Hdac6																0.242667	0.512661			1.31439										3
Hes6									2.26683							0.874333					1.50139									3
Hey2			1.15329		1.44918		0.445541																							3
Ing4																										1.3628	0.461729		1.56157	3
Irf5																						2.11654	0.369991	0.196381						3
Maf								1.78685														0.100592		2.43215						3
Mnt			1.13989																							1.52609		1.56975		3
Msi1																0.130153	1.10028			1.23011										3
Msra				0.246493	0.786746	1.05954																								3
Mycn																1.48647	0.132521			0.62511										3
Mypop											0.345447	1.17159		1.1994																3
Neurod1													1.27627	1.42324	0.295044															3
Nfatc3				0.885709	0.470822	0.790231																								3
Nfia									1.61031	1.0548			0.301528																	3
Nfix									1.13459	0.838551			1.1998																	3
Nkx2-2	1.15461			1.37837		0.647769																								3
Nr1d2			1.15005		0.399958	1.46027																								3
Nr4a2							1.23918	0.738992													2.02555									3
Ovol2									0.144319				1.99132	0.339841																3
Pbx2																						0.764554	1.98095	0.221064						3
Polr3g																	0.318864	0.433085		1.50119										3
Pou3f2	1.15439								2.22618	0.0228768																				3
Pparg											1.21004	0.345484	1.42923																	3
Prdm16				1.06624		0.256449	0.720609																							3
Prnp				0.705654	0.00748306	1.2499																								3
Rb1																0.0269515	1.2116		0.71917											3
Rfxank																0.840099	1.44263				0.181391									3
Smad1					1.12817	0.688632	0.0400006																							3
Smad3											0.530886	0.250779	1.87872																	3
Smad5																											0.589035	1.92786	0.562373	3
Sox11	1.13069								1.46482	1.45089																				3
Sox17																0.860194		0.949341	0.650732											3
Sox4									1.39781	1.49528										2.00202										3
Tead2																0.291117		1.19181		1.10738										3
Tead4																0.565177	0.049102			1.65809										3
Ubp1													0.882791	1.20514	0.577481															3
Xrcc1				0.0593302	0.980226	0.987719																								3
Zfp217																0.741232	1.26772				0.453122									3
Zfp35																									0.00374072	1.8794	1.05915			3
Zfp354c	1.12729				1.47875			0.564744																						3
Zfp442																									1.03258	0.0785421			1.71748	3
Zfp444					0.589235	0.481552	0.960578																							3
Zfp524									1.4972				0.209826	0.863868																3
Zfp597																0.451904	1.29416		0.823266											3
Zfp688											1.01318	1.16818			0.513742															3
Zfp866																0.157597	0.364792	1.73605												3
Zfp94										0.126038				1.61773	0.461451															3
Zfx																0.385308			0.22739	1.67411										3
Zscan29				0.0157397		0.98785	0.998888																							3
Banp						1.25098	0.892417																							2
Bcl3																1.73887				0.635597										2
Cxx1b	0.787417	0.337715																												2
Dnmt3a				0.177368		1.57662																								2
Egr4											1.50289		1.3403																	2
Emx1													1.48999	1.42561																2
Eomes												0.0274179	2.19061																	2
Esrrg									2.13293			0.147805																		2
Etv4				0.215652		1.6548																								2
Foxb1				0.264453		1.42912																								2
Foxc1																		1.34422			1.21483									2
Foxc2																				0.281347	1.91843									2
Foxj1	0.768279		0.362393																											2
Gli2					1.65487	0.0485839																								2
Gm14295	0.167402		0.905735																											2
Gtf3a									1.17409	1.63398																				2
Heyl					0.623805	1.32674																								2
Hic1																	1.73616			0.507268										2
Hirip3							1.72122	0.0409362																						2
Hivep3				0.929919		1.15522																								2
Hsf2					0.753717		1.32943																							2
Hsf4																				1.96285	0.0904877									2
Id4											0.108928			2.20581																2
Ikzf1																						2.31294				0.0106524				2
Ikzf5	0.618166		0.535549																											2
Irf8																						2.19016		0.741912						2
Kdm4a																							1.16486			1.79579				2
Lhx9														1.84415	0.967255															2
Msx1																		1.60103		0.837195										2
Nf1						1.53677	0.30082																							2
Nkx6-2					1.14532	0.951414																								2
Nup133																0.96266				1.26626										2
Olig2					0.109783	1.67067																								2
Otx1				0.280136		1.62958																								2
Otx2							0.413189	1.57738																						2
Prdm4																		0.854319		1.63806										2
Prdm5				0.362185		1.59907																								2
Prdm6																				0.866045	1.62834									2
Prrx2																				0.759423	1.68206									2
Rarb																				0.926621	1.55944									2
Rbak	0.892546		0.188173																											2
Rfx2							1.67007	0.171576																						2
Rorb				0.737834		1.26383																								2
Six1																				0.497838	1.83786									2
Six2																				0.437339	1.86516									2
Six3					1.44757		0.612802																							2
Smad2												0.178166		2.14138																2
Sp7	0.653073		0.498158																											2
Tal1																1.25943			1.25107											2
Tbpl1									1.89359	0.710112																				2
Tbr1													2.14719	0.287977																2
Tbx2																	1.82362			0.145249										2
Tcf7l1																		0.0624203			1.93317									2
Tgif2																										0.733972			2.08829	2
Twist1																				0.873956	1.63095									2
Vezf1				0.262244		1.55831																								2
Ybx1									1.75282	1.12152																				2
Zbtb38				0.864633		1.11459																								2
Zfp111					1.53545	0.343732																								2
Zfp119a	0.857926		0.240344																											2
Zfp386	0.809235		0.308722																											2
Zfp521																				0.258759	1.6652									2
Zfp553									1.14809	1.73456																				2
Zfp579																										1.64342			1.53668	2
Zfp580	0.97014		0.0572599																											2
Zfp623									0.217824			2.11518																		2
Zfp74						1.67548	0.170859																							2
Zfp780b	0.779363		0.348184																											2
Zfp821					1.67071		0.120525																							2
Zic3					0.933634	0.922367																								2
Zic5														2.14062	0.360057															2
Alx3																				2.03581										1
Ascl1	1.15219																													1
Cebpa																						2.42406								1
Hes5									2.256																					1
Irx1	1.05939																													1
Neurod2													2.2217																	1
Nkx2-9			1.15135																											1
Nr1d1			1.11187																											1
Nr4a1	1.14508																													1
Ppara						1.73936																								1
Prrx1	1.13518																													1
Smarcb1			1.11336																											1
Smarcc1																				1.95959										1
Sox1						1.73267																								1
Sox10	1.10752																													1
Sox12	1.13354																													1
Sox21	1.15395																													1
Sox3	1.15154																													1
Sp5																				2.02289										1
Tia1	1.15392																													1
Zbtb2										1.93355																				1
Zbtb33	1.1539																													1
Zfp160	1.05004																													1
Zfp219	1.14413																													1
Zfp263	1.08358																													1
Zfp532		1.14377																												1
Zfp938	1.13846																													1

## Sheet: YY
Regulon	OPC	OLG	OEG	NSC	ARP	ASC	EPC	HypEPC	TNC	CPC	NRP	ImmN	GABA	DOPA	GLUT	CHOL	NendC	EC	PC	VSMC	Hb_VC	VLMC	ABC	MG	MNC	MAC	DC	NEUT	T_cell	NK	B_cell	counts
Elk4	0.609073		0.545036	0.569675	1.49747	0.551194	0.0503805						0.100565	0.654462	1.0883	0.383268	0.472913	0.728049	0.189161	0.683783	0.688944							1.08225	0.943607	0.252291	1.28211	19
Creb1	1.09576				1.9596	0.103816		0.362212						0.976878	1.03045	0.0551099	0.583979	0.455936	0.786263	0.14799	0.187537	0.409518			0.149187		0.344489	1.662	0.186864	0.427841		18
Esrra	0.262084		0.842859	0.0724313		1.5065		0.0809044		0.764549			0.419754	1.27508	0.982013	0.0666817			1.65025	0.409994		0.163462		1.25384	0.642348	0.455972		0.711934			0.222904	18
Etv3	1.03344			0.0123979		0.171613		2.09149				0.294125		0.982871	0.484905	0.347972	0.271316	0.337839	1.29654			0.243661				0.678712	0.0666656	1.00151	0.257082	0.36051	0.234244	18
Gabpb1	1.04502			0.166308	0.219026	0.760351		1.57011				0.45649	0.613277	0.880766		0.445462		0.465818	0.176614	1.0002	0.181318	0.101717		0.181462				1.50191	0.29974		1.19093	18
Phf8	1.0737			0.208509	1.55276	1.05997							0.0186007	0.852237	0.432658	0.9466	0.404096	0.713659	0.507581		0.177531	0.74726			0.22732			1.24444	0.445484	0.380907	1.04072	18
Smarca4	1.12855				0.80813		1.44811	0.740681						0.325123	1.80984	0.166284	0.281418	0.873681	0.368995	0.276074	0.541653				0.141604		0.124519	0.963176	0.819193	0.372802	0.5929	18
Cebpz	1.14601			0.436991	0.235214	1.955						0.436522	1.06991	1.00713	0.0811209			0.760824	0.453979	0.312811	0.366219	0.0994543		0.574412		0.102498			0.74164		1.77236	17
E2f6	0.0701953		0.963053			0.425431		1.75709	0.486347				0.436537	0.336772	0.97439		1.18958	0.437475	0.756213		0.215186	1.064			1.11441			0.517606	1.28362		0.307201	17
Hcfc1	1.12163			0.0569022	0.687466	0.880937		1.25694					0.11154	0.994658	0.76834	0.284625	0.375938	0.429984	0.884448		0.161353	0.918562						1.23603	0.81714		1.22115	17
Rela	0.428	0.714769		0.124634	0.856928	0.69502	1.20036							0.427654	0.521133	1.20896	0.526218	1.36502	0.647312		1.78595e-05			0.265012					0.690835	0.593011	1.45182	17
Stat1	0.00951431		0.995209		0.324351			1.13469	1.20639	0.273002				0.693518	0.203602	1.36048	0.434209	1.58932		0.222544	0.50461					0.145415			1.05832	1.29854	0.425087	17
Taf1	0.193901		0.888849		1.20388				1.3167				0.0734628	1.0598	0.633022	0.55071	0.42894	0.617183	1.00219		0.193814	0.152275						0.726971	0.986533	0.400944	1.29943	17
Zbtb7a	0.0844124	0.955118							2.21579				0.0619813	0.411206	1.17743	0.36234	0.503357		0.475127	0.737954	0.259755	0.747381		0.316441	0.106269	1.00681	1.02322	0.901145				17
Zfp110	0.479269		0.67016	0.428758	0.453005	0.999545				0.987219		0.104361	0.632812	0.28113			1.34087		0.863916	1.36791	0.117689							0.756891	0.927551	0.346277	1.17337	17
Zfp143	1.09743				0.128637	0.44585	0.0845661	1.66147						1.29129	0.367572	0.383622	0.577348	0.770808	0.724564		0.323274	0.417853						1.07928	0.145885	0.579307	1.53775	17
Zfp523	1.14211			0.247392		0.726162	0.127832		0.640233	0.536194				0.521839	1.10254	0.745409	0.279219	0.147458	0.654894	1.59704				0.351693				1.39454	0.918726		0.923421	17
Atf2	1.05841			0.390346	1.49346	0.847216		0.0675775						0.134809	1.26453	0.839693	0.589524		1.35293	0.382022		0.638032						1.55911	0.589082	0.123914	0.643732	16
Atf4	0.00531826		0.99733	0.676619	0.2355	1.38353			0.492903					1.83184	0.395537	0.0252891				0.427118		0.22804	1.64637	0.172637				1.6341	0.151196		0.80494	16
Atf6	1.15317				0.881161	0.174565		0.488986	0.965353				0.464499	0.109278	1.30198	0.656841	0.0383026		0.397447	0.0499221	1.27544	0.205864						0.973301			2.04285	16
Bclaf1	0.87663		0.212561				1.11614	1.52401	0.266012					0.302293	1.36305	0.452682	0.529795		0.687301	0.191498		1.48959						0.861395	0.788726	0.707634	0.968075	16
E2f4	0.972736		0.0524621				0.298268	1.61991		0.687623				0.0755336	0.357118	1.94187		0.799311	0.70901		0.431666	0.0797426		0.61015					0.19402	0.774797	1.42654	16
Ep300	1.01816				0.473629		0.152742		1.89775					1.48585	0.02884	1.0128		0.480467	0.707405	0.101292	0.364284	0.347758		0.655821				0.130772	1.05451		1.47595	16
Gabpa	1.00298				1.51456	0.146946		0.774001						0.659468	0.216032	1.41485	0.310674	0.439657	0.118591		0.0571033	1.551						1.10975	0.496485	0.0821368	1.58366	16
Kdm5b	0.0295196		0.984913	0.751118	0.742225	1.37137					0.330762	1.7399			0.827515			0.974836	0.378946		0.333332	0.583251						1.26468	1.05435	0.460455	0.638729	16
Klf3	0.181861		0.896589	0.225499	1.07502	0.576002	0.711888	0.0799604			1.18921				1.47025	0.303407						0.500227	1.81203	0.315436	0.389125			2.08332			0.171791	16
Maz	1.13924				0.683879		1.36353	0.934765						0.759797	1.51821	0.142378	0.36948	0.947483	0.0582984		0.179997	1.14794						0.269331	1.28902	1.02098	0.951658	16
Nfyb	0.381794	0.752858			0.872973		0.791864	0.986868	0.490566			1.84274	0.123107	0.469704				0.499071	0.0650159			1.60142						0.956179	0.578893	0.375631	1.5923	16
Nr2c2	0.756206		0.377618	0.109756	1.22442	0.197337		1.28315					0.0344694		1.47078	0.994766	0.0564498		0.473137	0.324786		1.37566						0.980661	0.661681		1.53357	16
Nr3c1		1.10365		0.412284	1.49801	1.0194								0.0134657	1.57601	0.465983	0.548068	0.56409	0.500582	0.600192	0.763363					1.54841		0.10589	0.529791		0.978476	16
Srebf2	0.0121958		0.993846	0.132	1.55544	0.27909				0.649304			0.171088	0.612672	1.19243		0.802311	0.663888	1.35425			0.107343			0.75131			2.02692			0.190478	16
Stat3	0.510954		0.641292	0.199801	1.92263				0.496623				1.43706	0.831501	0.354278		0.201126	0.640471		1.22792	0.563181				0.430094	0.522152	0.608942	1.55721				16
Tcf4	0.928008		0.131061	1.07556	1.06356	1.04956					0.794884	1.34764	0.289565	0.415094				0.660398	0.160696	0.774177	0.890559					2.16313	0.733979				0.0115595	16
Ubtf	0.570524		0.58415				0.456034	1.38167	0.387733	0.430938			1.20442		0.690005	0.965322		1.29873		0.0307501	0.997239							1.01477	0.704737	0.759275	0.924998	16
Bhlhe40			1.07784	0.702531	0.141542	1.88128							0.0313131	0.249643	1.38839	0.618093	0.248071	1.5205			0.932362						1.54542	0.202026	0.649225	0.936894		15
Ctcf	0.777707		0.350321	0.0822145		0.481446	0.391585		1.61502		1.43836	1.41652						0.703989	0.540872	0.138007	1.03746							1.97814	0.599602		0.62451	15
Cux1	1.07022			0.177043	0.248241	0.103331			1.85507			0.0167739			2.15022			0.640124	0.58589		0.439858	0.327589				0.816657		0.623206		1.08522	0.922397	15
Dbp			1.14338	0.958974	0.226817	1.69145							0.699762	0.297736	0.706764	0.650236	0.503417		1.25772			1.29996		0.483214		0.498382		1.22147	0.867308			15
Elf2	1.08151				0.861851	0.186794		1.53973				1.63389	0.119611	0.985836				1.00147	0.260566	0.258169	0.725155			1.5147		0.350873			0.176571		1.01265	15
Kdm5a	1.14807				0.419235		0.503514	1.82836						0.610504	1.10542	0.598238	0.527145	0.121337	1.24906			1.03085						0.55585	0.523063	1.19851	1.28722	15
Mxi1			1.1078		0.0221928		0.305588	1.98861				0.982929	0.469692	1.51746				0.637177	0.562406		0.0822015	0.806218		0.32969				1.99824	0.00960228		0.646933	15
Nfe2l1					0.759994		1.77279	0.0476125		0.0315174				0.204851	1.52526	0.362839	0.546511	0.283162	0.218664	1.00511		0.44426			1.50821	0.00895866		1.47319				15
Nr2f6			1.14465						1.18345	1.58347				1.86611			0.475789	0.280813	0.912914		0.908878	0.100533		0.162205	0.8089			0.408878	0.652258	0.264367	0.706696	15
Nrf1	0.86384		0.231658	0.514413	0.539	1.73044					1.16135			1.0551		0.651098		0.700358	0.876835		0.430908	0.00893407						0.761192	0.847362		1.76449	15
Rcor1				0.610541		0.987874				1.09271			0.116024	0.423604	1.09365	0.779107	0.301671	0.435197	0.756859			0.996642						1.59844	0.154124	0.15274	1.21841	15
Xbp1	0.566963		0.587676			0.634018		0.257417	1.82911				0.170072	1.71968			0.76985	0.700325	0.231143		1.31556	0.082019		1.71095		1.04625			0.258666			15
Zfp362					1.36501	0.891481	0.121397	0.182156					0.314609	0.504339	0.217188	1.52327			1.33108		0.0416868	0.462048						1.00594	0.481887	0.505215	1.53496	15
Brf1	1.12812							1.90574	0.742963				0.307955	1.40857		0.648731	0.068073	0.460016	0.58237		0.453251	0.666087							0.938577	1.0051	1.46927	14
Brf2	0.601972		0.552373		0.103421	0.643203		1.82569					0.597598	1.44828	0.0167515	0.0191706	0.157692	0.627902	1.42349		0.0095514	0.178208										14
Chd2						0.192119	0.411584	1.99226					0.0339756	1.17412	0.860737		0.54314		0.52656	0.0429644	0.138892	1.25168						1.47487	1.21928		0.50627	14
Erf	1.08514					0.0776706		1.85715	0.586421				0.783537	0.0405709	1.62364			0.799231	0.260566	0.162449	0.608671	0.138187		2.33327		0.393514						14
Gtf2f1	0.461694	0.685738						2.10993	0.24781		1.58892	0.971581		0.107262				0.63917	0.641977			1.16765						0.748084	0.928753	0.797426	1.16554	14
Hdac2	0.800305		0.320704				0.135831	1.95857	0.09653	0.281282	1.57149	1.32886							0.722518			1.59684						0.917158	1.1177	0.830242	0.700889	14
Hmgn3	0.534875		0.618808	0.212752		1.55257		0.253301	0.376355				0.642448	1.87655		0.0639696						0.770099	1.60819					1.30285	1.45795		0.736258	14
Pml				0.282695	0.216242	1.38515	0.695146	0.0265118					0.138929	0.375625	1.29172	0.442891	0.0421011	0.501262	0.324543		0.0816902	1.35563										14
Rad21		1.12695			0.443752		0.725118	1.13588	0.520793			0.334124		0.353687	1.37821		0.20761	0.552545			0.898752	0.921906						2.10106			0.922216	14
Rbbp5	1.09154							2.1835					0.692998	0.487531	0.660218	0.270753	0.735301	0.376399	0.373778			1.43774						0.817716	0.886419	0.400738	1.4596	14
Sin3a			1.02953		0.0919758		0.569649	0.573458	1.56999		1.36203	0.532321		0.924551				0.929529	0.643286		0.673674							1.00866	0.911149		1.57463	14
Sp2	0.814108	0.302116		0.150031		0.467166			1.81149				0.965209	1.55988				0.767856	0.864587			0.917808			0.360127			0.735735	0.637247		1.53897	14
Srebf1			1.15066	0.35981	0.148255	1.37615	0.689414				0.510035					1.92635		0.150497	0.42484			1.65465						0.0609424	1.34321	1.17394	0.890164	14
Srf	1.0846				0.229954		1.76529	0.427224					0.520523	0.0513323	1.74832	0.0837284			0.247489	1.50248		0.553235				0.511709		1.60423			1.20115	14
Tbl1xr1				0.368642	0.63487	1.61018	0.279526							1.04741		1.63154		0.876176	0.305988		0.90305	0.0357261		0.145826			0.0688331		2.11313		0.364505	14
Usf1	1.05355						1.02009	1.47886	0.556433				0.614223	1.81837				0.744924	0.24152		0.358595	0.844414		0.247182					1.35991	1.17332	0.605921	14
Xrcc4	1.00346							1.81303		0.720615	1.44996	0.951527		0.448279				0.809378	0.549107		0.193134	0.700948		0.271344				1.41259	0.243815		1.03093	14
Yy1	1.12384				1.3918			1.10818			1.70755	0.0637197		0.832196				0.384755	0.437694	1.13109	0.230986							0.345788	1.36265	0.49402	1.16711	14
Zfp64	1.15098			1.43854	0.122342	1.14255	0.0891127						0.0649234	1.64175			0.835546	0.749505	1.17876		0.604005			0.511717		0.471461			2.13643			14
Atf1	0.833809		0.274885					2.18337						1.12653	0.963635	0.0691325	0.566436		1.93242				0.0407325					1.83546	0.397748	0.557947	0.481764	13
Crebl2	0.412023		0.728161		0.742425		1.01948	1.2022						0.811515	0.606579	0.412675	0.893397									0.0123069		1.083	0.631747		1.26778	13
Elf1	0.289972		0.822969	0.137308	1.29403	1.31573		0.0231153										0.746296		0.572259	0.740523			0.176203					1.13397	1.26757	0.857166	13
Elk1	1.06827			0.0540233	0.206985	1.14433		1.35555					0.200142	0.415477	0.994946	0.801463	0.246018	0.0994404	0.599314			1.4067										13
Etv5				0.540125	0.627636	1.71822							0.173676	0.374837	1.67384	0.369878			0.203735			1.92177		2.19308		0.311475		0.197348			0.0566546	13
Fos			1.13166				0.32038	0.340066	1.97675				1.93103	0.28039	0.454681							1.1251	1.38749		0.500071	1.25133	1.01353	0.842734				13
Foxj3	0.896741		0.181623	0.203204	1.01009	1.54526								0.479776	1.60473	0.20597	0.230932	0.588418	0.358869	0.628027	0.695018											13
Irf9			1.13996			0.286989	0.815611	0.673804		1.01775								1.45529	0.0421502		0.823842					0.182645		0.617631	1.75234	0.0384624	0.065504	13
Jund		1.15369					0.909381	1.48778	0.665333		2.09246	0.0482792				0.218286				0.236871		1.39233	0.910674	0.558941		1.76563	0.94787					13
Klf6	1.08901						0.735809	0.0801121	1.81161						2.03327	0.126053	0.370879	0.70114		0.770335	1.09449					2.02488	0.65167	0.234891				13
Max	1.08559						0.301287	1.34596	0.641436	0.750325				0.95621		1.65117	0.259527	1.10022			1.35984				0.226507			2.03603	0.0756873			13
Pbx1	1.143										0.651221	0.99145	1.19676	0.157143					0.172033	0.328075	0.223004	1.34513			0.304024			0.389186		1.71265	0.858266	13
Smarcc2	0.938585	0.113197		0.384586	1.72429	0.691087								0.577918	1.57238	0.226573	0.438884											1.86409	0.110173	0.281154	0.748893	13
Taf7		1.1542				0.224035		2.06226			1.07004	1.06946		1.01965				0.80349	0.785563	0.13127	0.459739							0.862196	1.03675		1.48754	13
Tef	0.823727		0.288925	0.699844	0.192159	1.83169									1.76511	0.0979209	0.563012		0.115416			0.198968	1.84188					1.51509	1.52303			13
Trp53	1.0951					0.641424		1.85111			2.09595	0.442451						1.08654	0.627862			0.0660742	0.331229	1.31949					1.11578	0.128934	0.82394	13
Usf2		1.14674			0.0899024		0.74629		1.79393					1.70064	0.374743	0.0100217	0.202731		0.621351	0.682906		1.30158		2.22416		0.718845						13
Arnt	0.159432		0.910706	0.378808	0.825223	1.43962	0.346334											0.0587326	0.909911			1.41782		0.529024		1.53698					0.901233	12
Bach1	1.15172			0.932901	1.11687	1.02075							0.322933	0.45613	0.223186	1.64096						1.86808		0.7845		1.47962		1.05356				12
Bach2				0.0693814	1.14681	0.524667		0.842068										0.403849	0.637757		1.14887	0.260824						1.91395	0.107301	0.366767	0.756293	12
Cebpb							0.96393	1.5167	0.507451					0.777127	1.70967	0.138236						1.9157	0.302718		0.851703	0.671817	0.0291619	1.74412				12
Hes1				0.876624		1.82997							0.261853	0.944442	1.47203		0.109629	0.0687225	1.82413	0.284549					1.56269					0.00400744	1.50723	12
Hivep1	1.14372			0.430749	1.20374	0.811072				0.350236				1.05348		1.52485	0.208937	1.03441	0.308074		1.24298										2.4487	12
Hsf1					1.74127	0.894			0.0953441				0.853242	0.151505		1.15781	0.701357		0.561831		0.34083	1.45959						2.15503			0.812451	12
Junb			1.15445						2.24283				1.72415		1.05514					0.448428		1.55847	0.485285		0.429605	0.30524	1.53975	0.692149		0.0639119		12
Mef2d	1.12752												0.338442	0.148967	1.77182	0.0283818	0.039888		0.694445	1.43191	0.161736				1.31635			1.20895			0.869182	12
Nfic				0.752061	0.931941	1.37371								0.0702584	1.33391		1.10122			1.86871		0.150245		1.76461		0.257706		0.0510778		1.00128		12
Nfya	0.695592		0.450399		0.829798	0.799499			1.35364									0.725136	0.707966		0.760493	0.353344						2.12469	0.495991		0.292358	12
Rest	1.06218					0.064003	0.539429	1.72077	0.0892577									0.653026	0.662684		0.304105	0.541527							0.644719	0.446061	1.84393	12
Rfx1													0.594399	0.540201	0.903266	0.594755	0.191169	1.18395	0.743723		0.446087							0.0126209	1.12959	1.15788	1.17008	12
Rfx5				0.343821	1.16019	0.466165	0.729378			0.0513774				0.317447		1.3369	1.17525	0.407613	0.463595	1.06305	0.430472											12
Sp1	0.390741		0.745635					0.786938	1.78008						1.52476	0.835028	0.528224		0.690265	1.50652								2.16655	0.222095		0.53788	12
Sp4	0.842934		0.261977	0.171256	1.32492	1.25557	0.0568922									2.19085			0.363787			1.88882						1.27705	0.302484		1.65684	12
Stat2			1.04482	0.356895	1.10597	1.40922												1.21971		0.203842	0.712002	0.207155			1.05838	1.34949		0.589518			0.115265	12
Tcf12	1.15459					0.512275			2.02504			0.511045	0.673223	1.43517	0.193553			0.650898			0.663253	1.00648							0.149099	2.38031		12
Zmiz1	1.0649			0.507499	1.5747	0.956766					0.762679	1.91301						0.666872	0.242388	0.21608	1.17575			2.33446							0.211199	12
Atf6b	0.376697		0.756942										0.360989	0.649657	1.11179		0.512821		0.439284	0.319859		1.43328		1.64801		1.17741						11
Bdp1														0.763056	0.231801	1.67483		0.693943	0.807676		0.148944	0.47446				0.0235194		1.50251	0.328605		1.31917	11
Bhlhe41		1.15443		1.16105	0.698684	1.21187										1.76889	0.727818					1.88171	0.392075	2.35698		0.156417		0.0168673				11
Bmyc			1.06174	1.13728		1.5257					1.15357	1.35166		0.140132			0.198802		0.302098			1.8941		2.25498		0.618342						11
Crem	0.398914		0.738973					2.24685					0.375246	1.4155	0.374691		0.33223	1.18385			1.26739							2.01304			0.982887	11
E2f3				0.458333	0.538003	1.75827							0.528589	1.32103	0.709773		0.121184							0.335563	0.433717				1.70751		0.861434	11
E4f1						0.808629		1.6449						0.555065	1.46978	0.101655	0.40428							0.183215		0.0714709		0.615555		1.61259	0.431799	11
Egr1			1.12993						2.21962				0.949672		1.74774							1.73087	0.631777			0.563004	1.77229		0.279755	0.0291935	0.402064	11
Elk3	1.02396					0.0147208		2.18975								2.1716		0.952683	0.163051	0.370869	0.918869			2.28643				0.153302			0.159342	11
Ets2													0.108206	0.690901	1.00907	0.335596	0.477093	0.712926	0.277561	0.75092	0.715707					0.749392		2.12751				11
Ezh2	0.932131		0.124146						2.26531		2.00975	0.698496									1.95503	0.0885837						0.424013	0.698654	0.379281	1.81818	11
Foxo1			1.14126	0.0178074			0.911042	1.48449	0.366449									0.927834	0.549853	0.202394	0.625541								0.583492		2.24281	11
Irf3	0.845929		0.257699	0.512696		1.72715	0.581122												0.967439	0.485533	0.0696646	0.527228				1.02807					1.81677	11
Klf7											0.53419	1.49263			0.722219			0.369811	0.52618	0.975053	0.603315						0.0376337	1.09261		0.176462	1.66272	11
Klf9		1.15431		0.7623	0.0603525	1.87022															0.376272		1.8202				0.563971	0.713585	1.09613	0.53329	0.414244	11
Maf					0.330558	0.232714		1.36671	0.931324				0.0695839			1.80923	0.796656					1.18886	1.38379	1.02127		2.08183						11
Pole3			1.15339				0.261113	2.15794			1.88893	0.896792						1.14645	1.05723		0.21395							0.598119	1.46933		0.946271	11
Relb				0.527953	1.07265	1.0802	0.0122042											0.386127			0.84055	1.30249						0.324402	1.36521	1.17568	0.630382	11
Rfx3													0.185399	0.0307103	1.57752	0.343066	0.38072	0.0758689	1.01273			1.10055						1.00073	1.93308		0.0674809	11
Setdb1						0.241014	0.123814	0.270755	1.79647					0.0662164	0.469655	1.98536		0.621731	1.09979		0.585972	0.155909										11
Sp3	0.653217		0.498001												0.546941	1.90426		0.625826	0.272758			1.38758					0.874224	1.25827	0.870149		0.591242	11
Atf7				0.401794	0.372694	1.76349	0.135728													1.46528		1.01599		0.56006			0.562808		1.09437		1.01517	10
E2f5				0.0144	0.224575	1.29195		1.2195					0.498019			2.01879									0.415836		0.169713	1.32591	1.05643			10
Etv1		1.14986		0.688216	1.03617	1.3248					1.60431	1.12142							1.03997	0.541379		1.07519				2.46259						10
Foxj2	1.08101							1.1708	0.940213	1.03227			0.122384		0.13241	1.99496												2.22182	0.10066		0.279876	10
Hes6										2.2358	2.1283	0.00984195				0.235974			0.146858	0.0176263			1.85905				0.115887	0.293045			2.28086	10
Irf1					1.04565	0.235061	1.36622											1.28685	0.0106667		0.780104					2.20549	0.0856317	0.140884		0.180871		10
Jun	0.830357		0.279717						2.22244		1.76545	1.02603								0.29192		1.10905	1.16864	1.65892		1.45908						10
Mafg	0.83541		0.272634	0.164064	0.0230469	0.247345			1.92012						0.203362		2.15533							2.34409							0.100952	10
Nfyc	1.05382					0.0436076		1.52139	1.07757				0.856873	1.54512	0.501157			0.911811	0.948775			0.803878										10
Pbx3			1.15398								0.486098	1.61941	0.681899	0.0241751								0.932222	1.58504					1.97292	0.262601		0.907136	10
Pou2f1				0.946576	1.0019	1.13406												0.576657	0.942162		0.654588	0.224599						1.77865	0.186981		1.12266	10
Rxrb	0.301686		0.814423						2.22453				0.761258	1.09964	0.844256			0.173964	0.0265875	1.40917		0.557256										10
Suz12					0.0935299		2.08526											0.780901	0.301692	0.113767	0.827553							0.643115	0.889106	0.417688	1.57427	10
Tbp				0.390243	1.52022	0.893418													0.0606973			1.87783	0.142049		0.384143				0.615935	1.40866	1.01362	10
Thap11								1.50699	0.889187	0.267229	0.722783	1.45106		0.586429				0.863517	0.196441			0.693063	0.685742									10
Arntl			1.03596											0.603893		1.53324	0.647663	1.50336	0.457343		0.535247								0.330236		2.28928	9
Creb3	1.09159							1.76503	0.907178					2.22034										0.572019		0.0293586		0.465047	1.70364		0.392202	9
Foxn2	1.1536																	0.321018	0.702264		0.880816	0.185749				1.33247		0.266905	0.296335		1.29363	9
Foxn3		1.15298				0.383895			2.00139									1.08949	1.17524					1.38982					0.671281	0.34204	1.00636	9
Gmeb1				0.130209	1.03972	0.755808		0.978147																0.523802		0.181521		1.22934	0.0465856		1.25988	9
Irf2													0.850993	0.154724		1.5549		1.32751	0.842541		0.321351			1.05251	0.0757347		1.58929					9
Klf16				0.191922	1.74924	0.664129							1.40596		0.910526	0.492836													1.98815	0.381299	0.752954	9
Mecp2				0.284967	1.78797	0.780463												0.671932	1.22614	0.600537							0.920105		1.17322		1.24854	9
Mef2c	0.600999		0.553374										1.47358	0.455513	0.883081				0.699509	1.57105				2.26594		0.630762						9
Mitf	0.979057		0.0406466				0.231132	0.896348	1.59117	0.0213506																		0.267878		2.03205	0.695472	9
Mlx	0.871537		0.220218	0.71451	0.20812	1.40897				0.505703	1.87996	0.318116		0.244165																		9
Rara						0.0421906		2.12697										0.29112	1.16485			0.56332			1.64474		0.26006	0.957863		0.334352		9
Rxra				0.884657	0.838269	0.641467	0.831548																2.00961			0.095036		1.33909	1.02518		0.507289	9
Sap30				1.11968		1.53338												0.336116		0.327279		1.53364			0.385515	0.438858	0.958103	1.55268				9
Smc3				0.372565	0.872824	0.416553	0.623834	0.596554										0.3934	0.639457	1.18272	0.185692											9
Zbtb7b		1.07913		0.347309	0.0628335	0.760179			1.57677									0.0622971	0.173959		0.372785	1.40254										9
Zfp369	1.13069												0.57724	0.969609	0.0412797	0.793468	0.214664	0.0141365	0.709902			1.5891										9
Atf5			1.10901		0.953608			0.529452	1.51395					2.02583		0.634091												2.26265		0.344487		8
Cux2	1.02593			0.116676	0.568508	1.32152				0.797394					0.907066	1.70773	0.289444															8
Egr2													1.48233	0.485226	1.04417											0.439221	1.51592	0.370977	0.257148		0.655675	8
Ets1																		0.854447	0.227394	0.523568	0.878649							0.410456	1.13924	0.999911	0.786406	8
Etv6																		0.839355	0.457292		0.187581	0.766928						1.60721	0.569386	0.44214	0.505214	8
Fosb													1.77551		0.941922					0.0256638		1.93043			0.0435956	2.10834	0.528586	0.259545				8
Foxp1	0.986022	0.0273939					1.78529	0.302226	0.76386									0.742709		0.628755	1.09229											8
Gtf3c2	0.741268		0.396107															0.539123	0.675934		0.301644	0.49484							0.612345		2.17218	8
Klf10															2.14319	0.358087		1.20102				1.20534			0.0411424			1.61037	0.136491		1.02569	8
Npdc1				0.243105					2.08888					0.0599903	1.65232	0.0465729	0.780303					0.472627	1.82918									8
Nr1d1	0.80979		0.307973	1.18156	0.752974	1.05821								0.858809	1.32518		0.717963															8
Nr2f2			1.14475		0.0869341	0.117053	1.16512	0.934796	0.283799										0.546607			1.73898										8
Prkaa1	1.12069				1.50988			0.875452	0.0477701																			0.649336	1.01837	0.334244	1.43307	8
Smarcb1																			0.159223			1.16403	1.10506		0.163644		0.216035	0.357243	0.0477615		1.86855	8
Sox2	1.15455			1.06563	0.710009	1.26883					1.59931	1.31852							1.05657			1.29264										8
Sox9				0.993971	0.874966	1.19025					1.67484	1.21485						0.299471	0.648467			1.41431										8
Stat5b													0.267714	0.444222		1.35297	0.517577	1.04962	0.374243		0.687066	0.251821										8
Tcf3	1.13718																	0.794762			1.50607						0.0847232	0.149371	0.499638	0.738272	1.68739	8
Tfdp2											0.417135		0.178404			1.67421	0.187566				1.57371	0.90287							0.367209		2.35373	8
Zbtb17									2.1499									0.316908	0.105224			1.67892						1.53932	0.542676	0.225908	1.08709	8
Zfp467								1.37319	1.52805										1.01212	1.39987		0.0224464		1.80842	0.944293				0.347346			8
Zic1				0.230636	1.30822	0.36707			0.972666							2.25026			0.231967			1.12491	1.05842									8
AI987944													0.99474	0.338653	1.14847		0.164886							2.01877		0.549484			0.474211			7
Arid3a																		0.296447	1.3473			0.818252				0.183194			0.911701	1.54448	0.621572	7
Cbfb	1.01545										1.94763	0.816953																0.2567	1.10601	1.70544	0.0732349	7
Creb3l2	0.527797	0.625525			1.65204	1.07594																						0.905048	0.129165		2.01687	7
Fosl2														2.2195				0.257154		1.68767					0.792587	0.851595	0.138081	1.49486				7
Gtf2b	0.517821	0.634899							0.91955	1.74958	1.13014	1.46562		0.169929																		7
Irf7																		0.301325		1.36349	0.76818				1.02887	0.692506	0.914618	0.046899				7
Klf13		1.14859											0.538736		2.04067										0.680613			1.5447	0.354979		0.947039	7
Klf4																		0.696622		0.963988	0.925409				1.42928	0.666407	0.982345	0.358082				7
Mef2a													0.919136	0.25968	1.3441	0.0978259		0.960337		0.714358	0.855975											7
Meis2	1.06029			0.780482	1.32054	0.898599												0.703939	1.36399		0.562023											7
Mettl14														1.91124	0.299253	0.0777455		1.01556	0.653904		0.371695	0.407633										7
Nfix		1.15013			2.17189				0.0701966		1.69081	1.14452										1.16717	1.40608									7
Nfkb1																		0.542877	0.344407	1.1055	0.353653				1.31455					1.50477	0.528481	7
Nfkb2																		0.72244			0.595809	1.17927						0.674989	0.944651	1.25555	0.628685	7
Nr2f1			1.12678		1.31821		0.808702	0.512612											0.0158441			1.62801	0.577681									7
Patz1					0.935656		0.9156	0.519439	0.463186																			1.11394	0.961322		1.22522	7
Pole4											2.04702	0.606624															0.607826	0.0228341	0.83432	1.13494	0.345217	7
Rreb1					1.013	0.752103	0.855522	0.260531							1.36946	0.785464	0.610134															7
Sirt6				0.982933	0.359135	1.39794							1.12504	0.628252	0.777598	0.0180186																7
Tgif1							0.916146	1.30051	0.863198																0.230038	1.78809	0.753748	0.55985				7
Zeb1				0.515658	1.15429	1.40553												0.135546	1.07464	0.761884	0.223775											7
Zfp597				0.544139	0.84149	0.988772	0.695723									0.803018	1.87691					1.95564										7
Zfp768				0.534769	0.98325	1.4717																		0.534427				0.0924789	0.0725561		1.9321	7
Zfp931																		0.255096	1.25749			0.993201		0.289136				0.416523		1.61248	1.0206	7
Zfx																		1.19378	1.05833		0.19541				0.0939039		0.236036			0.117123	2.09698	7
Atf3																				0.518462		1.79967			0.624387	1.38978	0.779963	0.71476				6
Bcl3																		0.938354			1.57943				0.0936853	0.0600263	1.83063				1.04278	6
Bhlhe22															1.77839	0.791318	0.199504		1.47945	0.458878		0.492942										6
Ccnt2				0.332831		2.08213																		0.656915				1.58597	0.0712969	0.971736		6
Cebpg	1.13973										0.0523277	2.11725								1.8108				2.08709				0.882836				6
Ddit3	0.907506	0.16457																								0.339632		0.384011		0.228094	1.96467	6
Fli1																		0.985313	0.127319	0.338038	0.95275			2.33181				0.335593				6
Foxg1	1.15392			1.25748	0.914067	1.00099							0.38201		2.06958																	6
Foxo4	1.01401			0.0576476	0.837684	0.202762		0.827858		0.598707																						6
Hif1a					0.44624	2.00318																		0.00690303				1.5162		0.585908	1.16889	6
Irf5																		0.411381			0.153291	1.58503		2.10811		0.60457					0.0881023	6
Klf15			1.13571	0.899493	0.0784595	1.66277													0.102268			1.83267										6
Mafk																		0.560799	0.254432	0.936534	0.610307								0.567781	2.23712		6
Mnt	0.938455		0.113418	0.256951	1.05468	1.29359	0.392045																									6
Nfe2l2																							2.03215	1.181	0.750669	1.23298	0.047085	0.00357088				6
Nr2c1																				0.192347		0.597125	1.59084			1.41665		1.15638		0.4779		6
Pou3f2	1.15103			0.602552	0.517045	1.7697					2.0926	0.484472																				6
Pou3f3				1.41208	0.723023	0.975812										2.24692			0.131365			1.82571										6
Rarg						0.948632	0.223328	1.46431										1.08079	0.725692			0.432025										6
Rora															0.781022	0.390527	1.51911												1.21325	1.81551	0.0685576	6
Sox5	0.551512		0.602809	1.3237	0.0607722	1.22495	0.230993																									6
Tal1																		1.04805			1.21834	0.311711		0.958565					0.537457		1.57859	6
Tead1				0.59865	0.654446	1.62484					1.19635	0.858688				1.11942																6
Thrb				0.359932	0.331822	1.22944		1.05321							1.93159		0.616267															6
Trim28												1.19866		1.32335	0.391831									0.498635				0.292107		1.97024		6
Zfp27	1.10718												0.170079	0.46923	0.475863	0.676883	0.946792															6
Chd1	0.0170896		0.991346									0.448368		1.96561		0.293544																5
Cpeb1		1.0993												0.103287	1.39485	0.716164	0.512979															5
Foxk1																								0.36487	0.0502684	0.279725			0.16553		1.89827	5
Hlf	1.1518														1.8283	0.0633248	0.629899					1.99095										5
Hmbox1																									0.0194436	0.310853	0.258955	0.340239			1.81863	5
Kat2a																			0.0120488		0.0376351	1.88197						0.229675			2.3574	5
Klf2																		0.949		0.669617	0.904535				0.20228			2.34292				5
Mbd2													0.240323	0.572798	1.10915	0.645184	0.196752															5
Meis3																								0.666029			0.262726	1.61841	0.000102234		0.574385	5
Mga													0.0372406	1.07427	0.182548	1.21152	0.0629747															5
Nfatc1							0.742755	1.94973																					1.00234	0.260544	1.89803	5
Nfil3													0.499521	1.18186		1.09108									0.125906			2.40186				5
Ppard				1.33528	0.567203	1.05302																						1.30863			1.79336	5
Psmd12	1.12212																											0.821177	0.811823	0.572798	1.19891	5
Rbpj												1.40121		0.0891017		1.34812				1.11423		1.40797										5
Six3							0.688693	1.97936					0.816875			1.71864	0.13048															5
Sox4	1.1361										1.39411	1.51563												2.43506		0.0626545						5
Tgif2																								0.611433		0.169581		0.534904	0.392823	1.30146		5
Zfp524																									0.477439	0.693731	0.0628876		0.403036		1.31065	5
Zfp740				0.0297007	1.60883	0.0897268	0.569362		0.119799																							5
Arntl2													0.516158	1.05673	0.858167		0.604008															4
Ascl1	1.15375				2.20192						2.18017			0.132888																		4
Clock													0.211159	0.796266	1.1281		0.65254															4
Cnot3	1.06452			0.157208	1.86886	0.562405																										4
Creb5		1.13201																								0.171245	1.68717				1.35832	4
Dlx1											0.721084	1.57911	0.0867178	0.475437																		4
E2f1						0.784214	0.980058	1.17522			2.24285																					4
Elf4																												0.88926	0.926548	1.15997	0.312133	4
Emx2											0.318761				1.85223	0.153478	0.270994															4
Erg																		0.763471	0.262997	0.64715	0.773056											4
Esrrg													0.42767	0.971722	0.254976		1.31746															4
Foxf2																		1.0004	0.142036	0.404879	0.874431											4
Foxk2					1.57455	0.421411	0.24928	0.400168																								4
Foxq1																		0.83794	0.0773745	0.528164	0.996287											4
Gata2																		0.885017	0.00192754	0.558415	0.950004											4
Gli2				0.437914	0.803498	1.57544	0.00962144																									4
Hey2			1.15415																0.95776	1.45747		0.00253357										4
Irf6																		0.762553	0.0239864		0.989798	0.28374										4
Klf11																		1.17088	0.233053		0.339207	0.477337										4
Lbx2																								0.0233333				0.131954	0.042736		2.27456	4
Lef1																		0.96269	0.0932536	0.298568	1.03236											4
Lhx2	1.02534										1.90194	0.729091				0.0357393																4
Lmo2																		0.997258	0.133268	0.278149	0.989928											4
Meis1	1.15468			0.239977	0.104031	2.01802																										4
Mios													0.446901	0.320597	1.64155		0.425739															4
Mlxip				0.380028	0.790875	0.215212				1.44094																						4
Mxd1																		0.333985	0.055579		0.403433	1.45454										4
Nfatc2																									1.04813				0.271019	0.240361	1.58229	4
Nr1h3				1.23508	0.605221	1.10991													2.01093													4
Olig1																									0.27014			1.25407	0.303788		1.42885	4
Otx1				1.06879	0.569797	1.16916	0.244872																									4
Otx2							0.142489	0.731589	0.460699	1.5583																						4
Polr3a													0.871084	0.816248	0.346347	1.00129																4
Pou6f1																												0.0129142	2.05788	0.662837	0.219622	4
Prrx2				0.215745	2.17858																	0.645371	1.76205									4
Rab14																		0.206513	0.597588	0.239255		1.16009										4
Runx3																											0.211695	0.120065	1.03725	1.47155		4
Six5						0.347397	0.895681	1.57535														2.02683										4
Sox12				0.761539	0.444976	1.34628	0.475725																									4
Sox21	1.1451			0.930351	1.49887	0.524907																										4
Stat5a																												1.63762	0.264234	0.652977	0.639619	4
Tcf7l1				0.135214	0.982946	0.390349				1.305																						4
Tcf7l2	1.15212															2.15931	0.293543					1.99043										4
Tead4																		1.01971	0.494432		0.307173	0.577465										4
Vps72							0.726868	0.171764	1.52948	0.465527																						4
Zbtb1											0.0220948	0.221217	0.26486	1.91433																		4
Zbtb22																								0.483904		0.704551			0.160478		1.8498	4
Zfp105				1.0728	0.40785	1.29646				0.100716																						4
Zfp112				0.04682	1.5368	1.00867	0.189138																									4
Zfp119b																		0.781424	0.923634		0.466104	0.274604										4
Zfp319																		0.483618	0.335642		0.969731	0.350165										4
Zfp358																												0.882219	0.898412	1.12147	0.49958	4
Zfp451				0.898582	0.0394369	0.963433	1.08296																									4
Zfp513																								1.46154		1.11842		0.604701			0.00184765	4
Zfp612	1.08182			0.190775	1.9083	0.281552																										4
Zfp825																		1.31887	0.581735		0.0883565	0.368397										4
Zfp9				0.18006	0.318977	1.14581			0.875628																							4
Zfp93													0.806245		0.841258	0.871138	0.493395															4
Zfp938				0.805491	0.100914	0.723532		1.17055																								4
Zxdb				0.799833	0.0855579	0.917656	1.21465																									4
Arnt2															1.674	0.819082	0.203647															3
Batf3																								0.436492		0.78632	1.83542					3
Bbx																										0.12283			0.4103		2.12969	3
Bcl11a																											1.19391			0.0908556	1.8398	3
Bcl11b																											0.0609627		0.988467	1.8398		3
Deaf1														0.937749		1.18404	0.335844															3
Dlx5												0.738162	1.06049	1.26852																		3
Ebf1																2.25238			0.981746	1.3948												3
Foxb1					0.691551	1.6814				0.531752																						3
Foxj1		1.13854					1.51626	1.37031																								3
Gata3					0.437446	0.264455		1.76263																								3
Gli3				1.14751	0.794452	1.1793																										3
Gm14295																		1.17772	0.53715		0.571098											3
Gm6710																												1.7594		0.92817	0.263848	3
Hey1				0.168473	1.72043	0.965722																										3
Hirip3							1.24896	1.41522	0.333403																							3
Hivep2																										0.936717	1.62126				0.704109	3
Hsf2																								0.747389					1.91196		0.601347	3
Hsf4														0.612703		1.627	0.441448															3
Isl1													0.240353			1.85757	0.654826															3
Mafb																						2.02877		2.19754		0.793786						3
Maff																		0.362438	0.703985		1.2534											3
Mecom																		0.134889		1.67551	0.229389											3
Mlxipl																								2.34606		0.170305				0.116562		3
Msi2				0.959076	0.590283	1.48544																										3
Msx1																				1.47426		0.466044	0.603501									3
Neurod1															0.747915	1.83271	0.24237															3
Nfatc4																			0.653599			1.18588	0.567901									3
Npas2				0.145712		0.37673			1.83222																							3
Nr1d2																										0.0217004	0.793104	2.04201				3
Nr6a1															0.310315	1.59244	0.708729															3
Nuak2																													0.24354	0.736455	2.05052	3
Pax6				1.36098	1.09703	0.617092																										3
Pknox1				0.493234	1.38245	1.20357																										3
Pold2				0.921818	1.62363		0.194208																									3
Pou2f2	1.09456																							2.26445		0.652107						3
Pou3f1													0.652771		0.0845969	1.88256																3
Pou6f2														0.0607705	0.0323148	2.14643																3
Pparg													1.28464			1.14371	0.270825															3
Prdm1																										0.220494			0.70759		1.97366	3
Prdm16															0.525171	0.954587	1.35618															3
Prnp				0.952878	0.355532	1.55268																										3
Rarb																				0.891065		1.33492	0.245695									3
Rfx2							1.26848	1.2587	0.517454																							3
Rfxank																		0.167082	0.15128	1.6139												3
Rorb																		0.414738	1.38575		0.496313											3
Rorc					1.56493		0.076054	1.15199																								3
Rxrg													1.2323		0.639817		1.06424															3
Scrt2															0.0677997	0.819479	1.5033															3
Smad1					0.0302472		2.07148	0.264021																								3
Smad9					1.0517		0.119174	1.5073																								3
Snai1																			1.42886	0.431607		0.679572										3
Snapc4															0.743371	1.4328	0.670792															3
Sox1				0.0790709		0.516561		1.9673																								3
Sox11	1.14177										1.45598	1.47098																				3
Sox13																		0.0734991		1.75872	0.205106											3
Sox17																		0.770865		0.814551	0.883847											3
Sox18																		0.74217		0.895278	0.884454											3
Sox8				0.550171	0.362242	1.8783																										3
Sp5																		1.13018	0.28133		0.786677											3
Tbx1																		1.44551		0.330505	0.655784											3
Tcf7																		0.963419	0.576175		1.08083											3
Thap1																			0.0579017		1.42824	0.78196										3
Thra																												1.58546	1.36322		0.118988	3
Ubp1																		0.263352	1.0828			1.01982										3
Zbtb33																		0.25854	0.149136			1.70929										3
Zfp148																												0.272865	1.27682	1.60339		3
Zfp219	0.942056		0.107243													2.24316																3
Zfp236																		0.583474	0.480697		1.46341											3
Zfp263				0.449058	1.06752	1.35071																										3
Zfp341													1.03511		1.14821		0.763959															3
Zfp442																												0.106482		0.439593	2.2073	3
Zfp46													0.610582		1.19941	1.27643																3
Zfp574				0.703995	0.970082	1.42607																										3
Zfp784																		1.03315	0.790855		0.444357											3
Zfp800				0.562143		1.48636				0.827172																						3
Zfp937																													0.0657457	1.92021	0.934194	3
Zfp941														0.867766	0.332285		1.6552															3
Zfp958																									1.25714			1.27146	0.881815			3
Zfp959																								0.466746					0.105006		2.23914	3
Zic3																		1.3088	0.191238		0.937835											3
Zkscan4				1.27605	0.419806	1.35202																										3
Abl1																			0.824295			1.54554										2
Alx3																						0.628716	1.74216									2
Arx											0.654806	1.98045																				2
Banp																											0.956389				1.98794	2
Cebpa																								2.40153		0.109558						2
Creb3l1																						1.97672	0.0910757									2
Dab2	0.847345		0.255668																													2
Dbx2				0.559057		2.02757																										2
Egr4													1.27844		1.37962																	2
Emx1															1.97197	0.71635																2
Eomes													0.304656		2.05619																	2
Etv4				0.352044		1.99765																										2
Ezr																						0.714793	1.72714									2
Foxc2																						0.154101	1.96311									2
Foxp2																						0.71312	1.71565									2
Foxp4	1.08386																						2.01623									2
Gadd45a																									0.207833			2.31935				2
Gli1						0.68658		1.99295																								2
Glis2																						1.45274	1.11058									2
Gtf3a					0.243061		2.09748																									2
Hmgb3											1.78859	1.06657																				2
Id4																2.20942	0.120128															2
Ikzf1																								2.40989				0.0110256				2
Irf8																								2.12467		0.804631						2
Irx2					1.48449	1.30677																										2
Klf5																						0.635022	1.77145									2
Lhx9																2.23026	0.0125433															2
Mbd1																					0.14289	1.90415										2
Mxd4					1.03347	1.67554																										2
Myc																													1.42027	1.68962		2
Mycn											2.09738	0.496941																				2
Mzf1						0.952615		1.84382																								2
Neurod2															2.09581	0.419043																2
Nf1														2.07076			0.528005															2
Nfatc3																													1.98101	1.1585		2
Nfia											1.98727	0.731262																				2
Plagl1							2.00709			0.594561																						2
Pou3f4											2.05142	0.608217																				2
Prdm6																						0.485885	1.8434									2
Rel																		1.81003			0.391736											2
Rfx7																			1.79638			0.512524										2
Rlf																												2.3861			0.0402533	2
Six1																						0.654395	1.75847									2
Sp7		1.14863											2.23878																			2
Stat6																									0.829846			2.11687				2
Stau2					1.8203		0.846448																									2
Tbr1															2.17904	0.194625																2
Tbx15																						0.461374	1.85249									2
Twist1																						1.0306	1.49672									2
Ybx1											1.65561	1.23688																				2
Zfp12													1.09164		1.42405																	2
Zfp120								2.19642												1.91169												2
Zfp282																											1.74797		1.25732			2
Zfp354c	0.899236		0.177702																													2
Zfp37																2.10572	0.407006															2
Zfp580																						1.93279	0.131919									2
Zfp664				0.155749				2.06029																								2
Zfp667	0.106271		0.94262																													2
Zfp74	0.712347	0.43086																														2
Zfp787						0.204644		2.15105																								2
Zic5																						1.89687	0.166372									2
AW146154									2.22602																							1
Bcl6								2.26146																								1
D3Ertd254e	1.12893																															1
Foxd3			1.078																													1
Gmeb2	1.10241																															1
Heyl			1.15033																													1
Hic1																			1.95504													1
Hmgb2			1.14024																													1
Ikzf2																						2.0319										1
Meox1	1.14022																															1
Nkx2-2	1.15113																															1
Ppargc1a																						1.98533										1
Rfx4	1.14899																															1
Sox10	1.14454																															1
Sox6	1.13517																															1
Zfp275																	2.20662															1
Zfp281		1.14768																														1
Zfp335									2.16902																							1
Zfp770	1.13021																															1
