# Supplementary material for: Heterochronic parabiosis reprograms the mouse brain transcriptome by shifting aging signatures in multiple cell types
Source: Nat Aging. 2023 Mar 9;3(3):327–45. doi: 10.1038/s43587-023-00373-6 (PMC10154248; doi:10.1038/s43587-023-00373-6)
Supplement: Supplementary file 20 — Cell–cell communication networks in RJV, AGA and per animal type. For RJV, the set of unique source:target:receptor:ligand pairs that are found only in OY and YX combined. For AGA, the set of unique source:target:receptor:ligand pairs that are found only in YO and OX combined. YX, YY, YO, OX, OO and OY display the CellChat71 networks derived for each animal type (see details in Methods). ‘Source’ is the cell type the ligand comes from, whereas ‘Target’ is the cell type found matching the ligand’s receptor. Probability and P value are the statistical measures derived by CellChat. Ligand–receptor pairs are given interaction names and assigned to a pathway. Annotation provides the type of interaction are secreted signaling, ECM–receptor, cell–cell contact. Evidence codes and relevant PubMed IDs are provided by CellChat. [file 43587_2023_373_MOESM20_ESM.xlsx]

## Sheet: RJV
source	target	ligand	receptor
OPC	MNC	Il34	Csf1r
OPC	MNC	Csf1	Csf1r
OPC	MNC	Mdk	Lrp1
OPC	DC	Ptn	Ncl
OPC	OLG	Cdh1	Cdh1
OPC	GABA	Cdh1	Cdh1
OPC	MNC	H2-K1	Cd8a
OPC	B_cell	H2-K1	Cd8a
OPC	MNC	H2-K1	Cd8b1
OPC	B_cell	H2-K1	Cd8b1
OLG	DC	Ptn	Ncl
OLG	OPC	Cdh1	Cdh1
OEG	Hb_VC	Angptl4	Sdc3
OEG	MNC	Mdk	Lrp1
OEG	DC	Ptn	Ncl
OEG	NEUT	Col9a2	Cd44
NSC	VLMC	Il34	Csf1r
NSC	MNC	Il34	Csf1r
NSC	VLMC	Csf1	Csf1r
NSC	MNC	Csf1	Csf1r
NSC	MNC	Mdk	Lrp1
NSC	DC	Ptn	Ncl
NSC	MNC	Thbs4	Cd36
NSC	VLMC	Cdh2	Cdh2
NSC	VLMC	Cdh1	Cdh1
ARP	MNC	Csf1	Csf1r
ARP	MNC	Mdk	Lrp1
ARP	Hb_VC	Lamb2	ITGA6_ITGB1
ARP	NEUT	Lamb2	Cd44
ARP	PC	Sema6a	Plxna2
ASC	MNC	Mdk	Lrp1
ASC	DC	Ptn	Ncl
ASC	MNC	Cdh2	Cdh2
ASC	MNC	Cdh1	Cdh1
EPC	MNC	Pdgfa	Pdgfrb
EPC	MNC	Il34	Csf1r
EPC	MNC	Csf1	Csf1r
EPC	MNC	Mdk	Lrp1
ImmN	MNC	App	Cd74
ImmN	B_cell	App	Cd74
ImmN	EC	Cdh2	Cdh2
ImmN	MAC	Cdh2	Cdh2
ImmN	EC	Cdh1	Cdh1
ImmN	MAC	Cdh1	Cdh1
ImmN	MNC	H2-T23	Cd8a
GABA	OPC	Cdh1	Cdh1
CHOL	PC	Jam3	Jam2
CHOL	MNC	H2-Q1	Cd8a
CHOL	B_cell	H2-Q1	Cd8a
CHOL	NEUT	H2-T22	Cd8a
CHOL	MNC	H2-T23	Cd8a
CHOL	B_cell	H2-T23	Cd8a
CHOL	MNC	H2-T24	Cd8a
CHOL	B_cell	H2-T24	Cd8a
CHOL	MNC	H2-Q1	Cd8b1
CHOL	B_cell	H2-Q1	Cd8b1
CHOL	NEUT	H2-T22	Cd8b1
CHOL	MNC	H2-T23	Cd8b1
CHOL	B_cell	H2-T23	Cd8b1
CHOL	MNC	H2-T24	Cd8b1
CHOL	B_cell	H2-T24	Cd8b1
CHOL	OEG	H2-D1	Cd8b1
EC	DC	Ptn	Ncl
EC	ImmN	Cdh2	Cdh2
EC	MG	Cdh2	Cdh2
EC	ImmN	Cdh1	Cdh1
EC	MG	Cdh1	Cdh1
EC	MNC	Icam2	ITGAL_ITGB2
PC	DC	Ptn	Ncl
PC	MG	Cdh1	Cdh1
PC	MNC	Icam2	ITGAL_ITGB2
PC	CHOL	Jam2	Jam3
PC	MNC	H2-T22	Cd8a
PC	B_cell	H2-T22	Cd8a
PC	MNC	H2-T22	Cd8b1
PC	B_cell	H2-T22	Cd8b1
VSMC	MNC	Icam2	ITGAL_ITGB2
VSMC	VLMC	Jag1	Notch2
Hb_VC	MAC	Ptn	Ncl
Hb_VC	MNC	Icam2	ITGAL_ITGB2
VLMC	ASC	Wnt5a	Fzd2
VLMC	EC	Csf1	Csf1r
VLMC	ABC	Csf1	Csf1r
VLMC	MNC	Mdk	Lrp1
VLMC	NEUT	Col4a1	Cd44
VLMC	ARP	Lama2	Cd44
VLMC	MNC	Lama2	Cd44
VLMC	DC	Lama2	Cd44
VLMC	NSC	Cdh2	Cdh2
VLMC	NSC	Cdh1	Cdh1
ABC	MNC	Pdgfa	Pdgfrb
ABC	MNC	Csf1	Csf1r
ABC	MNC	Mdk	Lrp1
ABC	MG	Ptn	Ncl
ABC	MNC	Thbs1	Cd36
ABC	MNC	Thbs2	Cd36
ABC	NEUT	Cdh1	Cdh1
MG	EC	Cdh2	Cdh2
MG	EC	Cdh1	Cdh1
MG	PC	Cdh1	Cdh1
MG	MNC	F11r	ITGAL_ITGB2
MNC	NSC	Il34	Csf1r
MNC	EPC	Il34	Csf1r
MNC	NendC	Il34	Csf1r
MNC	NSC	Csf1	Csf1r
MNC	ASC	Csf1	Csf1r
MNC	GABA	Csf1	Csf1r
MNC	GLUT	Csf1	Csf1r
MNC	NendC	Csf1	Csf1r
MNC	ABC	Csf1	Csf1r
MNC	Hb_VC	Lamc1	ITGA6_ITGB1
MNC	NEUT	Fn1	Cd44
MNC	NEUT	Lamc1	Cd44
MNC	NEUT	Ptprc	Cd22
MNC	ASC	Cdh2	Cdh2
MNC	ASC	Cdh1	Cdh1
MNC	EC	ITGAL_ITGB2	Icam2
MNC	PC	ITGAL_ITGB2	Icam2
MNC	VSMC	ITGAL_ITGB2	Icam2
MNC	Hb_VC	ITGAL_ITGB2	Icam2
MNC	OPC	H2-Q1	Cd8a
MNC	NEUT	H2-Q1	Cd8a
MNC	OPC	H2-T23	Cd8a
MNC	NEUT	H2-T23	Cd8a
MNC	OPC	H2-T24	Cd8a
MNC	NEUT	H2-T24	Cd8a
MNC	NEUT	H2-D1	Cd8a
MNC	OPC	H2-K1	Cd8a
MNC	NEUT	H2-K1	Cd8a
MNC	ImmN	H2-Q1	Cd8b1
MNC	NEUT	H2-Q1	Cd8b1
MNC	ImmN	H2-T23	Cd8b1
MNC	NEUT	H2-T23	Cd8b1
MNC	ImmN	H2-T24	Cd8b1
MNC	CHOL	H2-T24	Cd8b1
MNC	NEUT	H2-T24	Cd8b1
MNC	ImmN	H2-D1	Cd8b1
MNC	NEUT	H2-D1	Cd8b1
MNC	ImmN	H2-K1	Cd8b1
MNC	CHOL	H2-K1	Cd8b1
MNC	NEUT	H2-K1	Cd8b1
MNC	NEUT	Vsir	Igsf11
MAC	NEUT	Il34	Csf1r
MAC	NEUT	Csf1	Csf1r
MAC	ImmN	Cdh2	Cdh2
MAC	ImmN	Cdh1	Cdh1
DC	MNC	Ccl6	Ccr2
NEUT	MNC	Ccl6	Ccr2
NEUT	MG	Il34	Csf1r
NEUT	MAC	Il34	Csf1r
NEUT	ARP	Lamc1	Cd44
NEUT	MNC	Lamc1	Cd44
NEUT	DC	Lamc1	Cd44
NEUT	MNC	Cd22	Ptprc
NEUT	B_cell	Cd22	Ptprc
NEUT	B_cell	Cd52	Siglecg
NEUT	ABC	Cdh1	Cdh1
NEUT	MNC	H2-Q1	Cd8a
NEUT	B_cell	H2-Q1	Cd8a
NEUT	MNC	H2-T23	Cd8a
NEUT	B_cell	H2-T23	Cd8a
NEUT	MNC	H2-T24	Cd8a
NEUT	B_cell	H2-T24	Cd8a
NEUT	MNC	H2-D1	Cd8a
NEUT	B_cell	H2-D1	Cd8a
NEUT	MNC	H2-Q1	Cd8b1
NEUT	B_cell	H2-Q1	Cd8b1
NEUT	MNC	H2-T23	Cd8b1
NEUT	B_cell	H2-T23	Cd8b1
NEUT	MNC	H2-T24	Cd8b1
NEUT	B_cell	H2-T24	Cd8b1
NEUT	MNC	H2-D1	Cd8b1
NEUT	B_cell	H2-D1	Cd8b1
NEUT	OLG	Vsir	Igsf11
NEUT	OEG	Vsir	Igsf11
NEUT	ARP	Vsir	Igsf11
NEUT	EPC	Vsir	Igsf11
NEUT	CPC	Vsir	Igsf11
NEUT	EC	Vsir	Igsf11
NEUT	PC	Vsir	Igsf11
NEUT	VSMC	Vsir	Igsf11
NEUT	Hb_VC	Vsir	Igsf11
NEUT	VLMC	Vsir	Igsf11
NEUT	ABC	Vsir	Igsf11
B_cell	Hb_VC	Lamc1	ITGA6_ITGB1
B_cell	NEUT	Lamc1	Cd44
B_cell	NEUT	Ptprc	Cd22
B_cell	NEUT	H2-Q1	Cd8a
B_cell	NEUT	H2-Q7	Cd8a
B_cell	NEUT	H2-T23	Cd8a
B_cell	NEUT	H2-T24	Cd8a
B_cell	NEUT	H2-D1	Cd8a
B_cell	NEUT	H2-K1	Cd8a
B_cell	NEUT	H2-Q1	Cd8b1
B_cell	NEUT	H2-Q7	Cd8b1
B_cell	NEUT	H2-T23	Cd8b1
B_cell	NEUT	H2-T24	Cd8b1
B_cell	ImmN	H2-D1	Cd8b1
B_cell	NEUT	H2-D1	Cd8b1
B_cell	ImmN	H2-K1	Cd8b1
B_cell	NEUT	H2-K1	Cd8b1

## Sheet: AGA
source	target	ligand	receptor
OPC	NSC	H2-Q1	Cd8a
OPC	NSC	H2-T23	Cd8a
OPC	NSC	H2-T24	Cd8a
OPC	EPC	H2-D1	Cd8a
OPC	NSC	H2-Q1	Cd8b1
OPC	EPC	H2-Q1	Cd8b1
OPC	NSC	H2-T23	Cd8b1
OPC	EPC	H2-T23	Cd8b1
OPC	NSC	H2-T24	Cd8b1
OPC	EPC	H2-T24	Cd8b1
OPC	NSC	H2-D1	Cd8b1
OPC	CHOL	Nrxn3	Nlgn3
OLG	PC	Jam3	Jam3
OEG	ARP	H2-Q1	Cd8a
OEG	CPC	H2-Q1	Cd8a
OEG	ARP	H2-T23	Cd8a
OEG	CPC	H2-T23	Cd8a
OEG	ARP	H2-T24	Cd8a
OEG	CPC	H2-T24	Cd8a
OEG	ARP	H2-D1	Cd8a
OEG	CPC	H2-Q1	Cd8b1
OEG	CPC	H2-T23	Cd8b1
OEG	CPC	H2-T24	Cd8b1
NSC	VLMC	Ptn	Ncl
NSC	NSC	H2-Q1	Cd8a
NSC	ARP	H2-Q1	Cd8a
NSC	EPC	H2-Q1	Cd8a
NSC	NSC	H2-T23	Cd8a
NSC	ARP	H2-T23	Cd8a
NSC	EPC	H2-T23	Cd8a
NSC	NSC	H2-T24	Cd8a
NSC	ARP	H2-T24	Cd8a
NSC	EPC	H2-T24	Cd8a
NSC	ARP	H2-K1	Cd8a
NSC	ASC	H2-K1	Cd8a
NSC	CPC	H2-K1	Cd8a
NSC	NSC	H2-Q1	Cd8b1
NSC	NSC	H2-T23	Cd8b1
NSC	NSC	H2-T24	Cd8b1
NSC	NSC	H2-K1	Cd8b1
NSC	ARP	H2-K1	Cd8b1
NSC	ASC	H2-K1	Cd8b1
NSC	CPC	H2-K1	Cd8b1
ARP	DC	Tgfb2	TGFbR1_R2
ARP	PC	Il34	Csf1r
ARP	VSMC	Il34	Csf1r
ARP	EPC	H2-Q1	Cd8a
ARP	EPC	H2-T23	Cd8a
ARP	EPC	H2-T24	Cd8a
ARP	OEG	H2-K1	Cd8a
ARP	NSC	H2-K1	Cd8a
ARP	EPC	H2-K1	Cd8a
ARP	EC	H2-K1	Cd8a
ARP	PC	H2-K1	Cd8a
ARP	VSMC	H2-K1	Cd8a
ARP	Hb_VC	H2-K1	Cd8a
ARP	VLMC	H2-K1	Cd8a
ARP	ABC	H2-K1	Cd8a
ARP	MG	H2-K1	Cd8a
ARP	MNC	H2-K1	Cd8a
ARP	MAC	H2-K1	Cd8a
ARP	DC	H2-K1	Cd8a
ARP	B_cell	H2-K1	Cd8a
ARP	NSC	H2-Q1	Cd8b1
ARP	EPC	H2-Q1	Cd8b1
ARP	EPC	H2-T23	Cd8b1
ARP	EPC	H2-T24	Cd8b1
ARP	OEG	H2-K1	Cd8b1
ARP	NSC	H2-K1	Cd8b1
ARP	EPC	H2-K1	Cd8b1
ARP	EC	H2-K1	Cd8b1
ARP	PC	H2-K1	Cd8b1
ARP	VSMC	H2-K1	Cd8b1
ARP	Hb_VC	H2-K1	Cd8b1
ARP	VLMC	H2-K1	Cd8b1
ARP	ABC	H2-K1	Cd8b1
ARP	MG	H2-K1	Cd8b1
ARP	MNC	H2-K1	Cd8b1
ARP	MAC	H2-K1	Cd8b1
ARP	DC	H2-K1	Cd8b1
ARP	B_cell	H2-K1	Cd8b1
ASC	VSMC	Il34	Csf1r
ASC	VSMC	Csf1	Csf1r
ASC	NSC	H2-Q1	Cd8a
ASC	EPC	H2-Q1	Cd8a
ASC	NSC	H2-T23	Cd8a
ASC	EPC	H2-T23	Cd8a
ASC	NSC	H2-T24	Cd8a
ASC	EPC	H2-T24	Cd8a
ASC	NSC	H2-K1	Cd8a
ASC	EPC	H2-K1	Cd8a
ASC	NSC	H2-Q1	Cd8b1
ASC	EPC	H2-Q1	Cd8b1
ASC	NSC	H2-T23	Cd8b1
ASC	EPC	H2-T23	Cd8b1
ASC	NSC	H2-T24	Cd8b1
ASC	EPC	H2-T24	Cd8b1
ASC	NSC	H2-K1	Cd8b1
ASC	EPC	H2-K1	Cd8b1
EPC	VLMC	Il34	Csf1r
EPC	VLMC	Csf1	Csf1r
EPC	DC	Gas6	Axl
EPC	VSMC	Lamb2	ITGA6_ITGB1
EPC	MNC	Lamb2	Cd44
EPC	DC	Lamb2	Cd44
EPC	OLG	Lamb2	Sv2a
EPC	GABA	Lamb2	Sv2a
EPC	DOPA	Lamb2	Sv2a
EPC	GLUT	Lamb2	Sv2a
EPC	CHOL	Lamb2	Sv2a
EPC	NendC	Lamb2	Sv2a
EPC	GLUT	Lamb2	Sv2b
EPC	CHOL	Lamb2	Sv2b
EPC	OEG	Lamb2	Dag1
EPC	ARP	Lamb2	Dag1
EPC	EPC	Lamb2	Dag1
EPC	PC	Lamb2	Dag1
EPC	VSMC	Lamb2	Dag1
EPC	Hb_VC	Lamb2	Dag1
EPC	VLMC	Lamb2	Dag1
EPC	ABC	Lamb2	Dag1
EPC	ARP	H2-Q1	Cd8a
EPC	ARP	H2-T23	Cd8a
EPC	ARP	H2-T24	Cd8a
EPC	ARP	H2-K1	Cd8a
EPC	CPC	H2-K1	Cd8a
EPC	OPC	H2-Q1	Cd8b1
EPC	ARP	H2-Q1	Cd8b1
EPC	OPC	H2-T23	Cd8b1
EPC	ARP	H2-T23	Cd8b1
EPC	OPC	H2-T24	Cd8b1
EPC	ARP	H2-T24	Cd8b1
EPC	ARP	H2-K1	Cd8b1
EPC	EPC	H2-K1	Cd8b1
EPC	CPC	H2-K1	Cd8b1
CPC	DC	Tgfb2	TGFbR1_R2
CPC	MAC	Il34	Csf1r
CPC	MAC	Csf1	Csf1r
CPC	DC	Gas6	Axl
CPC	NSC	H2-Q1	Cd8a
CPC	VLMC	H2-Q1	Cd8a
CPC	ABC	H2-Q1	Cd8a
CPC	NSC	H2-T23	Cd8a
CPC	VLMC	H2-T23	Cd8a
CPC	ABC	H2-T23	Cd8a
CPC	NSC	H2-T24	Cd8a
CPC	VLMC	H2-T24	Cd8a
CPC	ABC	H2-T24	Cd8a
CPC	OEG	H2-K1	Cd8a
CPC	NSC	H2-K1	Cd8a
CPC	EPC	H2-K1	Cd8a
CPC	EC	H2-K1	Cd8a
CPC	PC	H2-K1	Cd8a
CPC	VSMC	H2-K1	Cd8a
CPC	Hb_VC	H2-K1	Cd8a
CPC	VLMC	H2-K1	Cd8a
CPC	ABC	H2-K1	Cd8a
CPC	MG	H2-K1	Cd8a
CPC	MNC	H2-K1	Cd8a
CPC	MAC	H2-K1	Cd8a
CPC	DC	H2-K1	Cd8a
CPC	B_cell	H2-K1	Cd8a
CPC	EPC	H2-Q1	Cd8b1
CPC	VLMC	H2-Q1	Cd8b1
CPC	EPC	H2-T23	Cd8b1
CPC	EPC	H2-T24	Cd8b1
CPC	VLMC	H2-T24	Cd8b1
CPC	OEG	H2-K1	Cd8b1
CPC	NSC	H2-K1	Cd8b1
CPC	EPC	H2-K1	Cd8b1
CPC	EC	H2-K1	Cd8b1
CPC	PC	H2-K1	Cd8b1
CPC	VSMC	H2-K1	Cd8b1
CPC	Hb_VC	H2-K1	Cd8b1
CPC	VLMC	H2-K1	Cd8b1
CPC	ABC	H2-K1	Cd8b1
CPC	MG	H2-K1	Cd8b1
CPC	MNC	H2-K1	Cd8b1
CPC	MAC	H2-K1	Cd8b1
CPC	DC	H2-K1	Cd8b1
CPC	B_cell	H2-K1	Cd8b1
CPC	OPC	Nrxn2	Nlgn1
CPC	DOPA	Nrxn2	Nlgn1
CPC	GLUT	Nrxn2	Nlgn1
CPC	NendC	Nrxn2	Nlgn1
CPC	OPC	Nrxn2	Nlgn2
CPC	GLUT	Nrxn2	Nlgn2
CPC	NendC	Nrxn2	Nlgn2
CPC	OPC	Nrxn2	Nlgn3
CPC	GLUT	Nrxn2	Nlgn3
CPC	CHOL	Nrxn2	Nlgn3
CPC	NendC	Nrxn2	Nlgn3
ImmN	OPC	Psap	Gpr37l1
ImmN	NendC	Nrxn2	Nlgn1
ImmN	NendC	Nrxn2	Nlgn3
DOPA	MAC	Il34	Csf1r
DOPA	CHOL	Nppa	Npr1
GLUT	CPC	Ptn	Sdc4
GLUT	CHOL	Ncam1	Ncam1
CHOL	DC	Tgfb2	TGFbR1_R2
CHOL	OEG	Nrg1	Erbb3
CHOL	CHOL	Nppa	Npr1
CHOL	DC	Gas6	Axl
CHOL	VLMC	H2-D1	Cd8a
CHOL	GLUT	Ncam1	Ncam1
CHOL	ARP	Lrrc4b	Ptprf
CHOL	EPC	Lrrc4b	Ptprf
CHOL	CPC	Lrrc4b	Ptprf
EC	DC	Gas6	Axl
EC	PC	Jam2	Jam3
EC	ARP	H2-Q1	Cd8a
EC	CPC	H2-Q1	Cd8a
EC	ARP	H2-T23	Cd8a
EC	CPC	H2-T23	Cd8a
EC	ARP	H2-T24	Cd8a
EC	CPC	H2-T24	Cd8a
EC	ARP	H2-D1	Cd8a
EC	CPC	H2-D1	Cd8a
EC	CPC	H2-D1	Cd8b1
PC	DC	Tgfb1	TGFbR1_R2
PC	DOPA	Il34	Csf1r
PC	ARP	Csf1	Csf1r
PC	EPC	Csf1	Csf1r
PC	VLMC	Ptn	Ncl
PC	DC	Gas6	Axl
PC	EPC	Grn	Sort1
PC	MG	Jam3	F11r
PC	EC	Jam3	Jam2
PC	VSMC	Jam3	Jam2
PC	Hb_VC	Jam3	Jam2
PC	OLG	Jam3	Jam3
PC	ARP	H2-Q1	Cd8a
PC	CPC	H2-Q1	Cd8a
PC	ARP	H2-T23	Cd8a
PC	CPC	H2-T23	Cd8a
PC	ARP	H2-T24	Cd8a
PC	CPC	H2-T24	Cd8a
PC	ARP	H2-D1	Cd8a
PC	CPC	H2-D1	Cd8a
PC	CPC	H2-Q1	Cd8b1
PC	CPC	H2-T23	Cd8b1
PC	CPC	H2-T24	Cd8b1
PC	CPC	H2-D1	Cd8b1
VSMC	DC	Tgfb1	TGFbR1_R2
VSMC	DC	Tgfb2	TGFbR1_R2
VSMC	CPC	Pdgfa	Pdgfrb
VSMC	CPC	Il34	Csf1r
VSMC	NendC	Il34	Csf1r
VSMC	EC	Csf1	Csf1r
VSMC	CPC	Ptn	Sdc4
VSMC	DC	Gas6	Axl
VSMC	PC	Jam2	Jam3
VSMC	ARP	H2-Q1	Cd8a
VSMC	CPC	H2-Q1	Cd8a
VSMC	ARP	H2-T23	Cd8a
VSMC	CPC	H2-T23	Cd8a
VSMC	ARP	H2-T24	Cd8a
VSMC	CPC	H2-T24	Cd8a
VSMC	ARP	H2-D1	Cd8a
VSMC	CPC	H2-D1	Cd8a
VSMC	ARP	H2-K1	Cd8a
VSMC	CPC	H2-K1	Cd8a
VSMC	CPC	H2-Q1	Cd8b1
VSMC	CPC	H2-T23	Cd8b1
VSMC	CPC	H2-T24	Cd8b1
VSMC	CPC	H2-D1	Cd8b1
VSMC	CPC	Dll4	Notch2
VSMC	Hb_VC	Dll4	Notch3
VSMC	CPC	Jag1	Notch2
VSMC	Hb_VC	Jag1	Notch3
VSMC	CPC	Jag2	Notch2
VSMC	DC	Jag2	Notch2
VSMC	Hb_VC	Jag2	Notch3
VSMC	VSMC	Jag2	Notch4
Hb_VC	DC	Tgfb2	TGFbR1_R2
Hb_VC	DC	Gas6	Axl
Hb_VC	PC	Jam2	Jam3
Hb_VC	ARP	H2-Q1	Cd8a
Hb_VC	CPC	H2-Q1	Cd8a
Hb_VC	ARP	H2-T23	Cd8a
Hb_VC	CPC	H2-T23	Cd8a
Hb_VC	ARP	H2-T24	Cd8a
Hb_VC	CPC	H2-T24	Cd8a
Hb_VC	ARP	H2-D1	Cd8a
Hb_VC	CPC	H2-D1	Cd8a
Hb_VC	CPC	H2-D1	Cd8b1
VLMC	DC	Pros1	Axl
VLMC	ARP	H2-Q1	Cd8a
VLMC	CPC	H2-Q1	Cd8a
VLMC	CPC	H2-T23	Cd8a
VLMC	ARP	H2-T24	Cd8a
VLMC	CPC	H2-T24	Cd8a
VLMC	ARP	H2-D1	Cd8a
VLMC	CPC	H2-D1	Cd8a
VLMC	ARP	H2-K1	Cd8a
VLMC	CPC	H2-K1	Cd8a
VLMC	CPC	H2-Q1	Cd8b1
VLMC	CPC	H2-T24	Cd8b1
VLMC	CPC	H2-D1	Cd8b1
VLMC	CPC	H2-K1	Cd8b1
ABC	DC	Tgfb3	TGFbR1_R2
ABC	VSMC	Il34	Csf1r
ABC	VSMC	Csf1	Csf1r
ABC	ARP	H2-Q1	Cd8a
ABC	CPC	H2-Q1	Cd8a
ABC	CPC	H2-T23	Cd8a
ABC	ARP	H2-T24	Cd8a
ABC	CPC	H2-T24	Cd8a
ABC	ARP	H2-D1	Cd8a
ABC	CPC	H2-D1	Cd8a
ABC	ARP	H2-K1	Cd8a
ABC	CPC	H2-K1	Cd8a
ABC	CPC	H2-Q1	Cd8b1
ABC	CPC	H2-T24	Cd8b1
ABC	CPC	H2-D1	Cd8b1
ABC	ARP	H2-K1	Cd8b1
ABC	CPC	H2-K1	Cd8b1
MG	DC	Tgfb1	TGFbR1_R2
MG	MAC	Ccl3	Ccr1
MG	DC	Ccl3	Ccr1
MG	MG	Ccl3	Ccr5
MG	DC	Gas6	Axl
MG	DC	Pros1	Axl
MG	PC	F11r	Jam3
MG	ARP	H2-Q1	Cd8a
MG	CPC	H2-Q1	Cd8a
MG	ARP	H2-T23	Cd8a
MG	CPC	H2-T23	Cd8a
MG	ARP	H2-T24	Cd8a
MG	CPC	H2-T24	Cd8a
MG	ARP	H2-D1	Cd8a
MG	CPC	H2-D1	Cd8a
MG	CPC	H2-Q1	Cd8b1
MG	CPC	H2-T23	Cd8b1
MG	CPC	H2-T24	Cd8b1
MG	CPC	H2-D1	Cd8b1
MNC	DC	Tgfb1	TGFbR1_R2
MNC	ARP	Csf1	Csf1r
MNC	ARP	H2-Q1	Cd8a
MNC	CPC	H2-Q1	Cd8a
MNC	ARP	H2-T23	Cd8a
MNC	CPC	H2-T23	Cd8a
MNC	ARP	H2-T24	Cd8a
MNC	CPC	H2-T24	Cd8a
MNC	ARP	H2-D1	Cd8a
MNC	CPC	H2-D1	Cd8a
MNC	CPC	H2-K1	Cd8a
MAC	DC	Tgfb1	TGFbR1_R2
MAC	DC	Ccl7	Ccr1
MAC	CPC	Il34	Csf1r
MAC	OEG	Csf1	Csf1r
MAC	CPC	Csf1	Csf1r
MAC	DOPA	Csf1	Csf1r
MAC	DC	Gas6	Axl
MAC	ARP	H2-Q1	Cd8a
MAC	CPC	H2-Q1	Cd8a
MAC	ARP	H2-T23	Cd8a
MAC	CPC	H2-T23	Cd8a
MAC	ARP	H2-T24	Cd8a
MAC	CPC	H2-T24	Cd8a
MAC	ARP	H2-D1	Cd8a
MAC	CPC	H2-D1	Cd8a
DC	DC	Tgfb1	TGFbR1_R2
DC	ABC	App	Cd74
DC	MNC	App	Cd74
DC	MAC	App	Cd74
DC	DC	App	Cd74
DC	B_cell	App	Cd74
DC	ARP	H2-Q1	Cd8a
DC	CPC	H2-Q1	Cd8a
DC	ARP	H2-T23	Cd8a
DC	CPC	H2-T23	Cd8a
DC	ARP	H2-T24	Cd8a
DC	CPC	H2-T24	Cd8a
DC	ARP	H2-D1	Cd8a
DC	CPC	H2-D1	Cd8a
DC	ARP	H2-K1	Cd8a
DC	CPC	H2-K1	Cd8a
DC	CPC	H2-D1	Cd8b1
T_cell	ARP	H2-D1	Cd8a
T_cell	CPC	H2-D1	Cd8a
B_cell	DC	Tgfb1	TGFbR1_R2
B_cell	ARP	H2-Q1	Cd8a
B_cell	CPC	H2-Q1	Cd8a
B_cell	ARP	H2-T23	Cd8a
B_cell	CPC	H2-T23	Cd8a
B_cell	ARP	H2-T24	Cd8a
B_cell	CPC	H2-T24	Cd8a
B_cell	ARP	H2-D1	Cd8a
B_cell	CPC	H2-D1	Cd8a
B_cell	ARP	H2-K1	Cd8a
B_cell	CPC	H2-K1	Cd8a

## Sheet: YX
source	target	ligand	receptor	prob	pval	interaction_name	interaction_name_2	pathway_name	annotation	evidence
OPC	OPC	Tgfa	Egfr	7.20318e-06	0	TGFA_EGFR	Tgfa - Egfr	EGF	Secreted Signaling	KEGG: mmu04012
OPC	OLG	Tgfa	Egfr	4.96999e-06	0	TGFA_EGFR	Tgfa - Egfr	EGF	Secreted Signaling	KEGG: mmu04012
OPC	OEG	Tgfa	Egfr	4.96254e-06	0	TGFA_EGFR	Tgfa - Egfr	EGF	Secreted Signaling	KEGG: mmu04012
OPC	NSC	Tgfa	Egfr	0.00038443	0	TGFA_EGFR	Tgfa - Egfr	EGF	Secreted Signaling	KEGG: mmu04012
OPC	ARP	Tgfa	Egfr	4.388e-05	0	TGFA_EGFR	Tgfa - Egfr	EGF	Secreted Signaling	KEGG: mmu04012
OPC	ASC	Tgfa	Egfr	0.000403189	0	TGFA_EGFR	Tgfa - Egfr	EGF	Secreted Signaling	KEGG: mmu04012
OPC	EPC	Tgfa	Egfr	4.16788e-05	0	TGFA_EGFR	Tgfa - Egfr	EGF	Secreted Signaling	KEGG: mmu04012
OPC	CPC	Tgfa	Egfr	2.64556e-05	0	TGFA_EGFR	Tgfa - Egfr	EGF	Secreted Signaling	KEGG: mmu04012
OPC	NRP	Tgfa	Egfr	5.42029e-05	0	TGFA_EGFR	Tgfa - Egfr	EGF	Secreted Signaling	KEGG: mmu04012
OPC	ImmN	Tgfa	Egfr	2.98428e-06	0	TGFA_EGFR	Tgfa - Egfr	EGF	Secreted Signaling	KEGG: mmu04012
OPC	GABA	Tgfa	Egfr	7.3132e-06	0	TGFA_EGFR	Tgfa - Egfr	EGF	Secreted Signaling	KEGG: mmu04012
OPC	DOPA	Tgfa	Egfr	2.95143e-06	0	TGFA_EGFR	Tgfa - Egfr	EGF	Secreted Signaling	KEGG: mmu04012
OPC	GLUT	Tgfa	Egfr	3.98128e-05	0	TGFA_EGFR	Tgfa - Egfr	EGF	Secreted Signaling	KEGG: mmu04012
OPC	CHOL	Tgfa	Egfr	3.00701e-05	0	TGFA_EGFR	Tgfa - Egfr	EGF	Secreted Signaling	KEGG: mmu04012
OPC	NendC	Tgfa	Egfr	1.40961e-05	0	TGFA_EGFR	Tgfa - Egfr	EGF	Secreted Signaling	KEGG: mmu04012
OPC	EC	Tgfa	Egfr	0.000147773	0	TGFA_EGFR	Tgfa - Egfr	EGF	Secreted Signaling	KEGG: mmu04012
OPC	PC	Tgfa	Egfr	0.00163513	0	TGFA_EGFR	Tgfa - Egfr	EGF	Secreted Signaling	KEGG: mmu04012
OPC	VSMC	Tgfa	Egfr	0.00127392	0	TGFA_EGFR	Tgfa - Egfr	EGF	Secreted Signaling	KEGG: mmu04012
OPC	Hb_VC	Tgfa	Egfr	0.000195211	0	TGFA_EGFR	Tgfa - Egfr	EGF	Secreted Signaling	KEGG: mmu04012
OPC	VLMC	Tgfa	Egfr	0.00101131	0	TGFA_EGFR	Tgfa - Egfr	EGF	Secreted Signaling	KEGG: mmu04012
OPC	ABC	Tgfa	Egfr	0.00715071	0	TGFA_EGFR	Tgfa - Egfr	EGF	Secreted Signaling	KEGG: mmu04012
OPC	MG	Tgfa	Egfr	0.000267159	0	TGFA_EGFR	Tgfa - Egfr	EGF	Secreted Signaling	KEGG: mmu04012
OPC	MNC	Tgfa	Egfr	0.000192765	0	TGFA_EGFR	Tgfa - Egfr	EGF	Secreted Signaling	KEGG: mmu04012
OPC	MAC	Tgfa	Egfr	0.000258956	0	TGFA_EGFR	Tgfa - Egfr	EGF	Secreted Signaling	KEGG: mmu04012
OPC	DC	Tgfa	Egfr	1.47675e-05	0	TGFA_EGFR	Tgfa - Egfr	EGF	Secreted Signaling	KEGG: mmu04012
OPC	NEUT	Tgfa	Egfr	2.26845e-05	0	TGFA_EGFR	Tgfa - Egfr	EGF	Secreted Signaling	KEGG: mmu04012
OPC	T_cell	Tgfa	Egfr	7.77387e-07	0	TGFA_EGFR	Tgfa - Egfr	EGF	Secreted Signaling	KEGG: mmu04012
OPC	B_cell	Tgfa	Egfr	4.89805e-07	0	TGFA_EGFR	Tgfa - Egfr	EGF	Secreted Signaling	KEGG: mmu04012
OPC	DC	Mif	CD74_CD44	0.134125	0	MIF_CD74_CD44	Mif - (Cd74+Cd44)	MIF	Secreted Signaling	PMID: 29637711; PMID: 26175090
OPC	PC	Mif	Ackr3	0.0981702	0	MIF_ACKR3	Mif - Ackr3	MIF	Secreted Signaling	PMID: 26175090
OPC	VSMC	Mif	Ackr3	0.215403	0	MIF_ACKR3	Mif - Ackr3	MIF	Secreted Signaling	PMID: 26175090
OPC	MG	Il34	Csf1r	1.8719e-05	0	IL34_CSF1R	Il34 - Csf1r	CSF	Secreted Signaling	KEGG: mmu04060
OPC	MNC	Il34	Csf1r	1.24472e-05	0.03	IL34_CSF1R	Il34 - Csf1r	CSF	Secreted Signaling	KEGG: mmu04060
OPC	MAC	Il34	Csf1r	1.74854e-05	0	IL34_CSF1R	Il34 - Csf1r	CSF	Secreted Signaling	KEGG: mmu04060
OPC	MG	Csf1	Csf1r	1.8719e-05	0	CSF1_CSF1R	Csf1 - Csf1r	CSF	Secreted Signaling	KEGG: mmu04060
OPC	MNC	Csf1	Csf1r	1.24472e-05	0.03	CSF1_CSF1R	Csf1 - Csf1r	CSF	Secreted Signaling	KEGG: mmu04060
OPC	MAC	Csf1	Csf1r	1.74854e-05	0	CSF1_CSF1R	Csf1 - Csf1r	CSF	Secreted Signaling	KEGG: mmu04060
OPC	OEG	Mdk	Sdc2	0.0316133	0	MDK_SDC2	Mdk - Sdc2	MK	Secreted Signaling	PMID: 28356350
OPC	NSC	Mdk	Sdc2	0.0350094	0	MDK_SDC2	Mdk - Sdc2	MK	Secreted Signaling	PMID: 28356350
OPC	ARP	Mdk	Sdc2	0.027821	0	MDK_SDC2	Mdk - Sdc2	MK	Secreted Signaling	PMID: 28356350
OPC	ASC	Mdk	Sdc2	0.0361457	0	MDK_SDC2	Mdk - Sdc2	MK	Secreted Signaling	PMID: 28356350
OPC	EPC	Mdk	Sdc2	0.0229993	0	MDK_SDC2	Mdk - Sdc2	MK	Secreted Signaling	PMID: 28356350
OPC	CPC	Mdk	Sdc2	0.0253195	0	MDK_SDC2	Mdk - Sdc2	MK	Secreted Signaling	PMID: 28356350
OPC	PC	Mdk	Sdc2	0.0344545	0	MDK_SDC2	Mdk - Sdc2	MK	Secreted Signaling	PMID: 28356350
OPC	VSMC	Mdk	Sdc2	0.0275131	0	MDK_SDC2	Mdk - Sdc2	MK	Secreted Signaling	PMID: 28356350
OPC	VLMC	Mdk	Sdc2	0.0318536	0	MDK_SDC2	Mdk - Sdc2	MK	Secreted Signaling	PMID: 28356350
OPC	ABC	Mdk	Sdc2	0.0280934	0	MDK_SDC2	Mdk - Sdc2	MK	Secreted Signaling	PMID: 28356350
OPC	OEG	Mdk	Sdc4	0.0860231	0	MDK_SDC4	Mdk - Sdc4	MK	Secreted Signaling	PMID: 28356350
OPC	NSC	Mdk	Sdc4	0.100658	0	MDK_SDC4	Mdk - Sdc4	MK	Secreted Signaling	PMID: 28356350
OPC	ARP	Mdk	Sdc4	0.129114	0	MDK_SDC4	Mdk - Sdc4	MK	Secreted Signaling	PMID: 28356350
OPC	ASC	Mdk	Sdc4	0.0890707	0	MDK_SDC4	Mdk - Sdc4	MK	Secreted Signaling	PMID: 28356350
OPC	EPC	Mdk	Sdc4	0.074408	0	MDK_SDC4	Mdk - Sdc4	MK	Secreted Signaling	PMID: 28356350
OPC	CPC	Mdk	Sdc4	0.0269783	0	MDK_SDC4	Mdk - Sdc4	MK	Secreted Signaling	PMID: 28356350
OPC	VLMC	Mdk	Sdc4	0.0232264	0	MDK_SDC4	Mdk - Sdc4	MK	Secreted Signaling	PMID: 28356350
OPC	ABC	Mdk	Sdc4	0.0806172	0	MDK_SDC4	Mdk - Sdc4	MK	Secreted Signaling	PMID: 28356350
OPC	MAC	Mdk	Sdc4	0.0345389	0	MDK_SDC4	Mdk - Sdc4	MK	Secreted Signaling	PMID: 28356350
OPC	OPC	Mdk	Ptprz1	0.138798	0	MDK_PTPRZ1	Mdk - Ptprz1	MK	Secreted Signaling	PMID: 28356350
OPC	OEG	Mdk	Ptprz1	0.100249	0	MDK_PTPRZ1	Mdk - Ptprz1	MK	Secreted Signaling	PMID: 28356350
OPC	NSC	Mdk	Ptprz1	0.133572	0	MDK_PTPRZ1	Mdk - Ptprz1	MK	Secreted Signaling	PMID: 28356350
OPC	ARP	Mdk	Ptprz1	0.129402	0	MDK_PTPRZ1	Mdk - Ptprz1	MK	Secreted Signaling	PMID: 28356350
OPC	ASC	Mdk	Ptprz1	0.141308	0	MDK_PTPRZ1	Mdk - Ptprz1	MK	Secreted Signaling	PMID: 28356350
OPC	EPC	Mdk	Ptprz1	0.068081	0	MDK_PTPRZ1	Mdk - Ptprz1	MK	Secreted Signaling	PMID: 28356350
OPC	NRP	Mdk	Ptprz1	0.0301131	0	MDK_PTPRZ1	Mdk - Ptprz1	MK	Secreted Signaling	PMID: 28356350
OPC	VSMC	Mdk	ITGA6_ITGB1	0.0251664	0	MDK_ITGA6_ITGB1	Mdk - (Itga6+Itgb1)	MK	Secreted Signaling	PMID: 28356350
OPC	Hb_VC	Mdk	ITGA6_ITGB1	0.0271089	0	MDK_ITGA6_ITGB1	Mdk - (Itga6+Itgb1)	MK	Secreted Signaling	PMID: 28356350
OPC	OPC	Mdk	Lrp1	0.0985677	0	MDK_LRP1	Mdk - Lrp1	MK	Secreted Signaling	PMID: 28356350
OPC	OEG	Mdk	Lrp1	0.0302974	0	MDK_LRP1	Mdk - Lrp1	MK	Secreted Signaling	PMID: 28356350
OPC	NSC	Mdk	Lrp1	0.0334412	0	MDK_LRP1	Mdk - Lrp1	MK	Secreted Signaling	PMID: 28356350
OPC	ARP	Mdk	Lrp1	0.0333649	0	MDK_LRP1	Mdk - Lrp1	MK	Secreted Signaling	PMID: 28356350
OPC	ASC	Mdk	Lrp1	0.0377213	0	MDK_LRP1	Mdk - Lrp1	MK	Secreted Signaling	PMID: 28356350
OPC	EPC	Mdk	Lrp1	0.00348846	0	MDK_LRP1	Mdk - Lrp1	MK	Secreted Signaling	PMID: 28356350
OPC	CPC	Mdk	Lrp1	0.0237344	0	MDK_LRP1	Mdk - Lrp1	MK	Secreted Signaling	PMID: 28356350
OPC	GLUT	Mdk	Lrp1	0.0250018	0	MDK_LRP1	Mdk - Lrp1	MK	Secreted Signaling	PMID: 28356350
OPC	NendC	Mdk	Lrp1	0.0225397	0	MDK_LRP1	Mdk - Lrp1	MK	Secreted Signaling	PMID: 28356350
OPC	PC	Mdk	Lrp1	0.0265571	0	MDK_LRP1	Mdk - Lrp1	MK	Secreted Signaling	PMID: 28356350
OPC	VSMC	Mdk	Lrp1	0.0231839	0	MDK_LRP1	Mdk - Lrp1	MK	Secreted Signaling	PMID: 28356350
OPC	VLMC	Mdk	Lrp1	0.109066	0	MDK_LRP1	Mdk - Lrp1	MK	Secreted Signaling	PMID: 28356350
OPC	ABC	Mdk	Lrp1	0.0777385	0	MDK_LRP1	Mdk - Lrp1	MK	Secreted Signaling	PMID: 28356350
OPC	MG	Mdk	Lrp1	0.0365601	0	MDK_LRP1	Mdk - Lrp1	MK	Secreted Signaling	PMID: 28356350
OPC	MNC	Mdk	Lrp1	0.0366778	0	MDK_LRP1	Mdk - Lrp1	MK	Secreted Signaling	PMID: 28356350
OPC	OPC	Mdk	Ncl	0.0326548	0	MDK_NCL	Mdk - Ncl	MK	Secreted Signaling	PMID: 28356350
OPC	OLG	Mdk	Ncl	0.0332349	0	MDK_NCL	Mdk - Ncl	MK	Secreted Signaling	PMID: 28356350
OPC	OEG	Mdk	Ncl	0.0317189	0	MDK_NCL	Mdk - Ncl	MK	Secreted Signaling	PMID: 28356350
OPC	NSC	Mdk	Ncl	0.0298007	0	MDK_NCL	Mdk - Ncl	MK	Secreted Signaling	PMID: 28356350
OPC	ARP	Mdk	Ncl	0.0295416	0	MDK_NCL	Mdk - Ncl	MK	Secreted Signaling	PMID: 28356350
OPC	EPC	Mdk	Ncl	0.0250996	0	MDK_NCL	Mdk - Ncl	MK	Secreted Signaling	PMID: 28356350
OPC	CPC	Mdk	Ncl	0.0242731	0	MDK_NCL	Mdk - Ncl	MK	Secreted Signaling	PMID: 28356350
OPC	NRP	Mdk	Ncl	0.110495	0	MDK_NCL	Mdk - Ncl	MK	Secreted Signaling	PMID: 28356350
OPC	ImmN	Mdk	Ncl	0.0386011	0	MDK_NCL	Mdk - Ncl	MK	Secreted Signaling	PMID: 28356350
OPC	GABA	Mdk	Ncl	0.035134	0	MDK_NCL	Mdk - Ncl	MK	Secreted Signaling	PMID: 28356350
OPC	DOPA	Mdk	Ncl	0.0277946	0	MDK_NCL	Mdk - Ncl	MK	Secreted Signaling	PMID: 28356350
OPC	GLUT	Mdk	Ncl	0.0249794	0	MDK_NCL	Mdk - Ncl	MK	Secreted Signaling	PMID: 28356350
OPC	CHOL	Mdk	Ncl	0.0246105	0	MDK_NCL	Mdk - Ncl	MK	Secreted Signaling	PMID: 28356350
OPC	NendC	Mdk	Ncl	0.0271511	0	MDK_NCL	Mdk - Ncl	MK	Secreted Signaling	PMID: 28356350
OPC	EC	Mdk	Ncl	0.031793	0	MDK_NCL	Mdk - Ncl	MK	Secreted Signaling	PMID: 28356350
OPC	PC	Mdk	Ncl	0.0308085	0	MDK_NCL	Mdk - Ncl	MK	Secreted Signaling	PMID: 28356350
OPC	VSMC	Mdk	Ncl	0.0283449	0	MDK_NCL	Mdk - Ncl	MK	Secreted Signaling	PMID: 28356350
OPC	Hb_VC	Mdk	Ncl	0.0298671	0	MDK_NCL	Mdk - Ncl	MK	Secreted Signaling	PMID: 28356350
OPC	VLMC	Mdk	Ncl	0.0285526	0	MDK_NCL	Mdk - Ncl	MK	Secreted Signaling	PMID: 28356350
OPC	ABC	Mdk	Ncl	0.0287467	0	MDK_NCL	Mdk - Ncl	MK	Secreted Signaling	PMID: 28356350
OPC	MG	Mdk	Ncl	0.0357781	0	MDK_NCL	Mdk - Ncl	MK	Secreted Signaling	PMID: 28356350
OPC	MNC	Mdk	Ncl	0.0245715	0	MDK_NCL	Mdk - Ncl	MK	Secreted Signaling	PMID: 28356350
OPC	MAC	Mdk	Ncl	0.0351886	0	MDK_NCL	Mdk - Ncl	MK	Secreted Signaling	PMID: 28356350
OPC	DC	Mdk	Ncl	0.0349527	0	MDK_NCL	Mdk - Ncl	MK	Secreted Signaling	PMID: 28356350
OPC	T_cell	Mdk	Ncl	0.0416498	0	MDK_NCL	Mdk - Ncl	MK	Secreted Signaling	PMID: 28356350
OPC	B_cell	Mdk	Ncl	0.0409366	0	MDK_NCL	Mdk - Ncl	MK	Secreted Signaling	PMID: 28356350
OPC	OPC	Ptn	Ptprz1	0.421685	0	PTN_PTPRZ1	Ptn - Ptprz1	PTN	Secreted Signaling	PMID: 28356350; PMID: 25620911
OPC	OEG	Ptn	Ptprz1	0.335143	0	PTN_PTPRZ1	Ptn - Ptprz1	PTN	Secreted Signaling	PMID: 28356350; PMID: 25620911
OPC	NSC	Ptn	Ptprz1	0.410889	0	PTN_PTPRZ1	Ptn - Ptprz1	PTN	Secreted Signaling	PMID: 28356350; PMID: 25620911
OPC	ARP	Ptn	Ptprz1	0.402081	0	PTN_PTPRZ1	Ptn - Ptprz1	PTN	Secreted Signaling	PMID: 28356350; PMID: 25620911
OPC	ASC	Ptn	Ptprz1	0.426777	0	PTN_PTPRZ1	Ptn - Ptprz1	PTN	Secreted Signaling	PMID: 28356350; PMID: 25620911
OPC	EPC	Ptn	Ptprz1	0.248413	0	PTN_PTPRZ1	Ptn - Ptprz1	PTN	Secreted Signaling	PMID: 28356350; PMID: 25620911
OPC	NRP	Ptn	Ptprz1	0.123168	0.02	PTN_PTPRZ1	Ptn - Ptprz1	PTN	Secreted Signaling	PMID: 28356350; PMID: 25620911
OPC	OEG	Ptn	Sdc2	0.128689	0	PTN_SDC2	Ptn - Sdc2	PTN	Secreted Signaling	PMID: 28356350; PMID: 25620911
OPC	NSC	Ptn	Sdc2	0.140995	0	PTN_SDC2	Ptn - Sdc2	PTN	Secreted Signaling	PMID: 28356350; PMID: 25620911
OPC	ARP	Ptn	Sdc2	0.11463	0	PTN_SDC2	Ptn - Sdc2	PTN	Secreted Signaling	PMID: 28356350; PMID: 25620911
OPC	ASC	Ptn	Sdc2	0.145054	0	PTN_SDC2	Ptn - Sdc2	PTN	Secreted Signaling	PMID: 28356350; PMID: 25620911
OPC	EPC	Ptn	Sdc2	0.0962529	0	PTN_SDC2	Ptn - Sdc2	PTN	Secreted Signaling	PMID: 28356350; PMID: 25620911
OPC	CPC	Ptn	Sdc2	0.105168	0	PTN_SDC2	Ptn - Sdc2	PTN	Secreted Signaling	PMID: 28356350; PMID: 25620911
OPC	PC	Ptn	Sdc2	0.139002	0	PTN_SDC2	Ptn - Sdc2	PTN	Secreted Signaling	PMID: 28356350; PMID: 25620911
OPC	VSMC	Ptn	Sdc2	0.113473	0	PTN_SDC2	Ptn - Sdc2	PTN	Secreted Signaling	PMID: 28356350; PMID: 25620911
OPC	VLMC	Ptn	Sdc2	0.129568	0	PTN_SDC2	Ptn - Sdc2	PTN	Secreted Signaling	PMID: 28356350; PMID: 25620911
OPC	ABC	Ptn	Sdc2	0.115651	0	PTN_SDC2	Ptn - Sdc2	PTN	Secreted Signaling	PMID: 28356350; PMID: 25620911
OPC	OPC	Ptn	Sdc3	0.307405	0	PTN_SDC3	Ptn - Sdc3	PTN	Secreted Signaling	PMID: 28356350; PMID: 25620911
OPC	OEG	Ptn	Sdc3	0.130477	0	PTN_SDC3	Ptn - Sdc3	PTN	Secreted Signaling	PMID: 28356350; PMID: 25620911
OPC	ARP	Ptn	Sdc3	0.114991	0	PTN_SDC3	Ptn - Sdc3	PTN	Secreted Signaling	PMID: 28356350; PMID: 25620911
OPC	CHOL	Ptn	Sdc3	0.0922841	0.01	PTN_SDC3	Ptn - Sdc3	PTN	Secreted Signaling	PMID: 28356350; PMID: 25620911
OPC	PC	Ptn	Sdc3	0.131026	0	PTN_SDC3	Ptn - Sdc3	PTN	Secreted Signaling	PMID: 28356350; PMID: 25620911
OPC	VSMC	Ptn	Sdc3	0.109499	0	PTN_SDC3	Ptn - Sdc3	PTN	Secreted Signaling	PMID: 28356350; PMID: 25620911
OPC	Hb_VC	Ptn	Sdc3	0.114527	0	PTN_SDC3	Ptn - Sdc3	PTN	Secreted Signaling	PMID: 28356350; PMID: 25620911
OPC	OEG	Ptn	Sdc4	0.298649	0	PTN_SDC4	Ptn - Sdc4	PTN	Secreted Signaling	PMID: 28356350; PMID: 25620911
OPC	NSC	Ptn	Sdc4	0.336154	0	PTN_SDC4	Ptn - Sdc4	PTN	Secreted Signaling	PMID: 28356350; PMID: 25620911
OPC	ARP	Ptn	Sdc4	0.401466	0	PTN_SDC4	Ptn - Sdc4	PTN	Secreted Signaling	PMID: 28356350; PMID: 25620911
OPC	ASC	Ptn	Sdc4	0.306702	0	PTN_SDC4	Ptn - Sdc4	PTN	Secreted Signaling	PMID: 28356350; PMID: 25620911
OPC	EPC	Ptn	Sdc4	0.266702	0	PTN_SDC4	Ptn - Sdc4	PTN	Secreted Signaling	PMID: 28356350; PMID: 25620911
OPC	CPC	Ptn	Sdc4	0.111459	0.02	PTN_SDC4	Ptn - Sdc4	PTN	Secreted Signaling	PMID: 28356350; PMID: 25620911
OPC	VLMC	Ptn	Sdc4	0.0971312	0.01	PTN_SDC4	Ptn - Sdc4	PTN	Secreted Signaling	PMID: 28356350; PMID: 25620911
OPC	ABC	Ptn	Sdc4	0.284034	0	PTN_SDC4	Ptn - Sdc4	PTN	Secreted Signaling	PMID: 28356350; PMID: 25620911
OPC	MAC	Ptn	Sdc4	0.139306	0	PTN_SDC4	Ptn - Sdc4	PTN	Secreted Signaling	PMID: 28356350; PMID: 25620911
OPC	OPC	Ptn	Ncl	0.132491	0	PTN_NCL	Ptn - Ncl	PTN	Secreted Signaling	PMID: 28356350; PMID: 25620911
OPC	OLG	Ptn	Ncl	0.134598	0	PTN_NCL	Ptn - Ncl	PTN	Secreted Signaling	PMID: 28356350; PMID: 25620911
OPC	OEG	Ptn	Ncl	0.129076	0.01	PTN_NCL	Ptn - Ncl	PTN	Secreted Signaling	PMID: 28356350; PMID: 25620911
OPC	NSC	Ptn	Ncl	0.122012	0	PTN_NCL	Ptn - Ncl	PTN	Secreted Signaling	PMID: 28356350; PMID: 25620911
OPC	ARP	Ptn	Ncl	0.121051	0.03	PTN_NCL	Ptn - Ncl	PTN	Secreted Signaling	PMID: 28356350; PMID: 25620911
OPC	NRP	Ptn	Ncl	0.359798	0	PTN_NCL	Ptn - Ncl	PTN	Secreted Signaling	PMID: 28356350; PMID: 25620911
OPC	ImmN	Ptn	Ncl	0.153728	0	PTN_NCL	Ptn - Ncl	PTN	Secreted Signaling	PMID: 28356350; PMID: 25620911
OPC	GABA	Ptn	Ncl	0.141442	0	PTN_NCL	Ptn - Ncl	PTN	Secreted Signaling	PMID: 28356350; PMID: 25620911
OPC	DOPA	Ptn	Ncl	0.114531	0.03	PTN_NCL	Ptn - Ncl	PTN	Secreted Signaling	PMID: 28356350; PMID: 25620911
OPC	NendC	Ptn	Ncl	0.112111	0.03	PTN_NCL	Ptn - Ncl	PTN	Secreted Signaling	PMID: 28356350; PMID: 25620911
OPC	EC	Ptn	Ncl	0.129347	0	PTN_NCL	Ptn - Ncl	PTN	Secreted Signaling	PMID: 28356350; PMID: 25620911
OPC	PC	Ptn	Ncl	0.125734	0	PTN_NCL	Ptn - Ncl	PTN	Secreted Signaling	PMID: 28356350; PMID: 25620911
OPC	VSMC	Ptn	Ncl	0.116593	0.04	PTN_NCL	Ptn - Ncl	PTN	Secreted Signaling	PMID: 28356350; PMID: 25620911
OPC	Hb_VC	Ptn	Ncl	0.122257	0.03	PTN_NCL	Ptn - Ncl	PTN	Secreted Signaling	PMID: 28356350; PMID: 25620911
OPC	VLMC	Ptn	Ncl	0.117369	0.03	PTN_NCL	Ptn - Ncl	PTN	Secreted Signaling	PMID: 28356350; PMID: 25620911
OPC	ABC	Ptn	Ncl	0.118093	0.04	PTN_NCL	Ptn - Ncl	PTN	Secreted Signaling	PMID: 28356350; PMID: 25620911
OPC	MG	Ptn	Ncl	0.143744	0	PTN_NCL	Ptn - Ncl	PTN	Secreted Signaling	PMID: 28356350; PMID: 25620911
OPC	MAC	Ptn	Ncl	0.141637	0	PTN_NCL	Ptn - Ncl	PTN	Secreted Signaling	PMID: 28356350; PMID: 25620911
OPC	DC	Ptn	Ncl	0.140792	0.05	PTN_NCL	Ptn - Ncl	PTN	Secreted Signaling	PMID: 28356350; PMID: 25620911
OPC	T_cell	Ptn	Ncl	0.164315	0.01	PTN_NCL	Ptn - Ncl	PTN	Secreted Signaling	PMID: 28356350; PMID: 25620911
OPC	B_cell	Ptn	Ncl	0.161856	0.01	PTN_NCL	Ptn - Ncl	PTN	Secreted Signaling	PMID: 28356350; PMID: 25620911
OPC	OPC	Psap	Gpr37l1	0.389687	0	PSAP_GPR37L1	Psap - Gpr37l1	PSAP	Secreted Signaling	PMID: 23690594
OPC	OEG	Psap	Gpr37l1	0.319899	0	PSAP_GPR37L1	Psap - Gpr37l1	PSAP	Secreted Signaling	PMID: 23690594
OPC	NSC	Psap	Gpr37l1	0.402765	0	PSAP_GPR37L1	Psap - Gpr37l1	PSAP	Secreted Signaling	PMID: 23690594
OPC	ARP	Psap	Gpr37l1	0.369241	0	PSAP_GPR37L1	Psap - Gpr37l1	PSAP	Secreted Signaling	PMID: 23690594
OPC	ASC	Psap	Gpr37l1	0.425235	0	PSAP_GPR37L1	Psap - Gpr37l1	PSAP	Secreted Signaling	PMID: 23690594
OPC	EPC	Psap	Gpr37l1	0.272869	0	PSAP_GPR37L1	Psap - Gpr37l1	PSAP	Secreted Signaling	PMID: 23690594
OPC	OLG	Psap	Gpr37	0.390815	0	PSAP_GPR37	Psap - Gpr37	PSAP	Secreted Signaling	PMID: 23690594
OPC	VSMC	Lamc1	ITGA6_ITGB1	8.13327e-10	0	LAMC1_ITGA6_ITGB1	Lamc1 - (Itga6+Itgb1)	LAMININ	ECM-Receptor	KEGG: mmu04512
OPC	Hb_VC	Lamc1	ITGA6_ITGB1	8.77855e-10	0	LAMC1_ITGA6_ITGB1	Lamc1 - (Itga6+Itgb1)	LAMININ	ECM-Receptor	KEGG: mmu04512
OPC	VSMC	Lamc1	ITGA7_ITGB1	8.43596e-10	0	LAMC1_ITGA7_ITGB1	Lamc1 - (Itga7+Itgb1)	LAMININ	ECM-Receptor	KEGG: mmu04512
OPC	ARP	Col9a3	Cd44	0.0251745	0	COL9A3_CD44	Col9a3 - Cd44	COLLAGEN	ECM-Receptor	KEGG: mmu04512
OPC	MNC	Col9a3	Cd44	0.0319139	0	COL9A3_CD44	Col9a3 - Cd44	COLLAGEN	ECM-Receptor	KEGG: mmu04512
OPC	DC	Col9a3	Cd44	0.0295402	0	COL9A3_CD44	Col9a3 - Cd44	COLLAGEN	ECM-Receptor	KEGG: mmu04512
OPC	NEUT	Col9a3	Cd44	0.0688302	0	COL9A3_CD44	Col9a3 - Cd44	COLLAGEN	ECM-Receptor	KEGG: mmu04512
OPC	ARP	Lamc1	Cd44	9.54625e-10	0	LAMC1_CD44	Lamc1 - Cd44	LAMININ	ECM-Receptor	KEGG: mmu04512
OPC	MNC	Lamc1	Cd44	1.21861e-09	0	LAMC1_CD44	Lamc1 - Cd44	LAMININ	ECM-Receptor	KEGG: mmu04512
OPC	DC	Lamc1	Cd44	1.12521e-09	0	LAMC1_CD44	Lamc1 - Cd44	LAMININ	ECM-Receptor	KEGG: mmu04512
OPC	NEUT	Lamc1	Cd44	2.73243e-09	0	LAMC1_CD44	Lamc1 - Cd44	LAMININ	ECM-Receptor	KEGG: mmu04512
OPC	OEG	Col9a3	Sdc4	0.0742583	0	COL9A3_SDC4	Col9a3 - Sdc4	COLLAGEN	ECM-Receptor	KEGG: mmu04512
OPC	NSC	Col9a3	Sdc4	0.0870824	0	COL9A3_SDC4	Col9a3 - Sdc4	COLLAGEN	ECM-Receptor	KEGG: mmu04512
OPC	ARP	Col9a3	Sdc4	0.11218	0	COL9A3_SDC4	Col9a3 - Sdc4	COLLAGEN	ECM-Receptor	KEGG: mmu04512
OPC	ASC	Col9a3	Sdc4	0.0769242	0	COL9A3_SDC4	Col9a3 - Sdc4	COLLAGEN	ECM-Receptor	KEGG: mmu04512
OPC	EPC	Col9a3	Sdc4	0.0641203	0	COL9A3_SDC4	Col9a3 - Sdc4	COLLAGEN	ECM-Receptor	KEGG: mmu04512
OPC	CPC	Col9a3	Sdc4	0.0230847	0	COL9A3_SDC4	Col9a3 - Sdc4	COLLAGEN	ECM-Receptor	KEGG: mmu04512
OPC	VLMC	Col9a3	Sdc4	0.0198632	0	COL9A3_SDC4	Col9a3 - Sdc4	COLLAGEN	ECM-Receptor	KEGG: mmu04512
OPC	ABC	Col9a3	Sdc4	0.0695355	0	COL9A3_SDC4	Col9a3 - Sdc4	COLLAGEN	ECM-Receptor	KEGG: mmu04512
OPC	MAC	Col9a3	Sdc4	0.0295873	0	COL9A3_SDC4	Col9a3 - Sdc4	COLLAGEN	ECM-Receptor	KEGG: mmu04512
OPC	OEG	Tnr	Sdc4	0.27764	0	TNR_SDC4	Tnr - Sdc4	TENASCIN	ECM-Receptor	KEGG: mmu04512
OPC	NSC	Tnr	Sdc4	0.313686	0	TNR_SDC4	Tnr - Sdc4	TENASCIN	ECM-Receptor	KEGG: mmu04512
OPC	ARP	Tnr	Sdc4	0.377113	0	TNR_SDC4	Tnr - Sdc4	TENASCIN	ECM-Receptor	KEGG: mmu04512
OPC	ASC	Tnr	Sdc4	0.285357	0	TNR_SDC4	Tnr - Sdc4	TENASCIN	ECM-Receptor	KEGG: mmu04512
OPC	EPC	Tnr	Sdc4	0.247148	0	TNR_SDC4	Tnr - Sdc4	TENASCIN	ECM-Receptor	KEGG: mmu04512
OPC	CPC	Tnr	Sdc4	0.101708	0	TNR_SDC4	Tnr - Sdc4	TENASCIN	ECM-Receptor	KEGG: mmu04512
OPC	VLMC	Tnr	Sdc4	0.0885092	0	TNR_SDC4	Tnr - Sdc4	TENASCIN	ECM-Receptor	KEGG: mmu04512
OPC	ABC	Tnr	Sdc4	0.263666	0	TNR_SDC4	Tnr - Sdc4	TENASCIN	ECM-Receptor	KEGG: mmu04512
OPC	MAC	Tnr	Sdc4	0.127469	0	TNR_SDC4	Tnr - Sdc4	TENASCIN	ECM-Receptor	KEGG: mmu04512
OPC	GLUT	Lamc1	Sv2b	9.90486e-10	0	LAMC1_SV2B	Lamc1 - Sv2b	LAMININ	ECM-Receptor	KEGG: mmu04512
OPC	CHOL	Lamc1	Sv2b	1.43995e-10	0	LAMC1_SV2B	Lamc1 - Sv2b	LAMININ	ECM-Receptor	KEGG: mmu04512
OPC	OEG	Hspg2	Dag1	6.35844e-09	0	HSPG2_DAG1	Hspg2 - Dag1	HSPG	ECM-Receptor	KEGG: mmu04512
OPC	ARP	Hspg2	Dag1	6.14713e-09	0.01	HSPG2_DAG1	Hspg2 - Dag1	HSPG	ECM-Receptor	KEGG: mmu04512
OPC	ASC	Hspg2	Dag1	6.7279e-09	0	HSPG2_DAG1	Hspg2 - Dag1	HSPG	ECM-Receptor	KEGG: mmu04512
OPC	EPC	Hspg2	Dag1	5.58666e-09	0	HSPG2_DAG1	Hspg2 - Dag1	HSPG	ECM-Receptor	KEGG: mmu04512
OPC	PC	Hspg2	Dag1	5.95105e-09	0	HSPG2_DAG1	Hspg2 - Dag1	HSPG	ECM-Receptor	KEGG: mmu04512
OPC	VSMC	Hspg2	Dag1	6.20001e-09	0	HSPG2_DAG1	Hspg2 - Dag1	HSPG	ECM-Receptor	KEGG: mmu04512
OPC	VLMC	Hspg2	Dag1	6.14276e-09	0.01	HSPG2_DAG1	Hspg2 - Dag1	HSPG	ECM-Receptor	KEGG: mmu04512
OPC	ABC	Hspg2	Dag1	5.32042e-09	0	HSPG2_DAG1	Hspg2 - Dag1	HSPG	ECM-Receptor	KEGG: mmu04512
OPC	OEG	Lamc1	Dag1	9.08348e-10	0	LAMC1_DAG1	Lamc1 - Dag1	LAMININ	ECM-Receptor	KEGG: mmu04512
OPC	ARP	Lamc1	Dag1	8.78161e-10	0.01	LAMC1_DAG1	Lamc1 - Dag1	LAMININ	ECM-Receptor	KEGG: mmu04512
OPC	ASC	Lamc1	Dag1	9.61129e-10	0	LAMC1_DAG1	Lamc1 - Dag1	LAMININ	ECM-Receptor	KEGG: mmu04512
OPC	EPC	Lamc1	Dag1	7.98094e-10	0	LAMC1_DAG1	Lamc1 - Dag1	LAMININ	ECM-Receptor	KEGG: mmu04512
OPC	PC	Lamc1	Dag1	8.5015e-10	0	LAMC1_DAG1	Lamc1 - Dag1	LAMININ	ECM-Receptor	KEGG: mmu04512
OPC	VSMC	Lamc1	Dag1	8.85716e-10	0	LAMC1_DAG1	Lamc1 - Dag1	LAMININ	ECM-Receptor	KEGG: mmu04512
OPC	VLMC	Lamc1	Dag1	8.77537e-10	0.01	LAMC1_DAG1	Lamc1 - Dag1	LAMININ	ECM-Receptor	KEGG: mmu04512
OPC	ABC	Lamc1	Dag1	7.60059e-10	0	LAMC1_DAG1	Lamc1 - Dag1	LAMININ	ECM-Receptor	KEGG: mmu04512
OPC	ABC	App	Cd74	0.0320357	0	APP_CD74	App - Cd74	APP	Cell-Cell Contact	PMID: 19849849
OPC	MNC	App	Cd74	0.115955	0	APP_CD74	App - Cd74	APP	Cell-Cell Contact	PMID: 19849849
OPC	MAC	App	Cd74	0.105898	0	APP_CD74	App - Cd74	APP	Cell-Cell Contact	PMID: 19849849
OPC	DC	App	Cd74	0.155482	0	APP_CD74	App - Cd74	APP	Cell-Cell Contact	PMID: 19849849
OPC	B_cell	App	Cd74	0.18046	0	APP_CD74	App - Cd74	APP	Cell-Cell Contact	PMID: 19849849
OPC	NSC	Cadm1	Cadm1	0.0963239	0	CADM1_CADM1	Cadm1 - Cadm1	CADM	Cell-Cell Contact	PMID: 24503895
OPC	ASC	Cadm1	Cadm1	0.106367	0	CADM1_CADM1	Cadm1 - Cadm1	CADM	Cell-Cell Contact	PMID: 24503895
OPC	EPC	Cadm1	Cadm1	0.0757738	0	CADM1_CADM1	Cadm1 - Cadm1	CADM	Cell-Cell Contact	PMID: 24503895
OPC	GLUT	Cadm1	Cadm1	0.0790496	0	CADM1_CADM1	Cadm1 - Cadm1	CADM	Cell-Cell Contact	PMID: 24503895
OPC	NendC	Cadm1	Cadm1	0.0968306	0	CADM1_CADM1	Cadm1 - Cadm1	CADM	Cell-Cell Contact	PMID: 24503895
OPC	MG	Cadm1	Cadm1	0.0371868	0	CADM1_CADM1	Cadm1 - Cadm1	CADM	Cell-Cell Contact	PMID: 24503895
OPC	OPC	Cd200	Cd200r1	0.00612257	0	CD200_CD200R1	Cd200 - Cd200r1	CD200	Cell-Cell Contact	PMID: 15187158
OPC	OEG	Cd200	Cd200r1	0.00683821	0	CD200_CD200R1	Cd200 - Cd200r1	CD200	Cell-Cell Contact	PMID: 15187158
OPC	DOPA	Cd200	Cd200r1	0.00562576	0	CD200_CD200R1	Cd200 - Cd200r1	CD200	Cell-Cell Contact	PMID: 15187158
OPC	GLUT	Cd200	Cd200r1	0.0051012	0	CD200_CD200R1	Cd200 - Cd200r1	CD200	Cell-Cell Contact	PMID: 15187158
OPC	CHOL	Cd200	Cd200r1	0.00393529	0	CD200_CD200R1	Cd200 - Cd200r1	CD200	Cell-Cell Contact	PMID: 15187158
OPC	NendC	Cd200	Cd200r1	0.00641076	0	CD200_CD200R1	Cd200 - Cd200r1	CD200	Cell-Cell Contact	PMID: 15187158
OPC	EC	Cd200	Cd200r1	0.00724391	0	CD200_CD200R1	Cd200 - Cd200r1	CD200	Cell-Cell Contact	PMID: 15187158
OPC	PC	Cd200	Cd200r1	0.0059038	0	CD200_CD200R1	Cd200 - Cd200r1	CD200	Cell-Cell Contact	PMID: 15187158
OPC	VSMC	Cd200	Cd200r1	0.0167304	0	CD200_CD200R1	Cd200 - Cd200r1	CD200	Cell-Cell Contact	PMID: 15187158
OPC	Hb_VC	Cd200	Cd200r1	0.0112798	0	CD200_CD200R1	Cd200 - Cd200r1	CD200	Cell-Cell Contact	PMID: 15187158
OPC	MNC	Cd22	Ptprc	7.37095e-08	0	CD22_PTPRC	Cd22 - Ptprc	CD22	Cell-Cell Contact	KEGG: mmu04514
OPC	MAC	Cd22	Ptprc	1.67965e-08	0	CD22_PTPRC	Cd22 - Ptprc	CD22	Cell-Cell Contact	KEGG: mmu04514
OPC	DC	Cd22	Ptprc	4.87219e-08	0	CD22_PTPRC	Cd22 - Ptprc	CD22	Cell-Cell Contact	KEGG: mmu04514
OPC	T_cell	Cd22	Ptprc	6.03506e-08	0	CD22_PTPRC	Cd22 - Ptprc	CD22	Cell-Cell Contact	KEGG: mmu04514
OPC	B_cell	Cd22	Ptprc	9.17413e-09	0	CD22_PTPRC	Cd22 - Ptprc	CD22	Cell-Cell Contact	KEGG: mmu04514
OPC	OPC	Cdh2	Cdh2	0.00532071	0	CDH2_CDH2	Cdh2 - Cdh2	CDH	Cell-Cell Contact	KEGG: mmu04514
OPC	OLG	Cdh2	Cdh2	2.69151e-06	0	CDH2_CDH2	Cdh2 - Cdh2	CDH	Cell-Cell Contact	KEGG: mmu04514
OPC	NSC	Cdh2	Cdh2	0.00761342	0	CDH2_CDH2	Cdh2 - Cdh2	CDH	Cell-Cell Contact	KEGG: mmu04514
OPC	ARP	Cdh2	Cdh2	0.00696919	0	CDH2_CDH2	Cdh2 - Cdh2	CDH	Cell-Cell Contact	KEGG: mmu04514
OPC	ASC	Cdh2	Cdh2	0.00829149	0	CDH2_CDH2	Cdh2 - Cdh2	CDH	Cell-Cell Contact	KEGG: mmu04514
OPC	EPC	Cdh2	Cdh2	0.00502807	0	CDH2_CDH2	Cdh2 - Cdh2	CDH	Cell-Cell Contact	KEGG: mmu04514
OPC	NRP	Cdh2	Cdh2	0.00552999	0	CDH2_CDH2	Cdh2 - Cdh2	CDH	Cell-Cell Contact	KEGG: mmu04514
OPC	ImmN	Cdh2	Cdh2	0.00901153	0	CDH2_CDH2	Cdh2 - Cdh2	CDH	Cell-Cell Contact	KEGG: mmu04514
OPC	GABA	Cdh2	Cdh2	3.07781e-06	0	CDH2_CDH2	Cdh2 - Cdh2	CDH	Cell-Cell Contact	KEGG: mmu04514
OPC	GLUT	Cdh2	Cdh2	0.00641276	0	CDH2_CDH2	Cdh2 - Cdh2	CDH	Cell-Cell Contact	KEGG: mmu04514
OPC	NendC	Cdh2	Cdh2	0.00716965	0	CDH2_CDH2	Cdh2 - Cdh2	CDH	Cell-Cell Contact	KEGG: mmu04514
OPC	EC	Cdh2	Cdh2	9.81823e-06	0	CDH2_CDH2	Cdh2 - Cdh2	CDH	Cell-Cell Contact	KEGG: mmu04514
OPC	PC	Cdh2	Cdh2	2.55412e-05	0	CDH2_CDH2	Cdh2 - Cdh2	CDH	Cell-Cell Contact	KEGG: mmu04514
OPC	VSMC	Cdh2	Cdh2	1.8735e-05	0	CDH2_CDH2	Cdh2 - Cdh2	CDH	Cell-Cell Contact	KEGG: mmu04514
OPC	Hb_VC	Cdh2	Cdh2	1.41658e-05	0.01	CDH2_CDH2	Cdh2 - Cdh2	CDH	Cell-Cell Contact	KEGG: mmu04514
OPC	ABC	Cdh2	Cdh2	9.4731e-05	0	CDH2_CDH2	Cdh2 - Cdh2	CDH	Cell-Cell Contact	KEGG: mmu04514
OPC	MG	Cdh2	Cdh2	1.72615e-05	0	CDH2_CDH2	Cdh2 - Cdh2	CDH	Cell-Cell Contact	KEGG: mmu04514
OPC	MAC	Cdh2	Cdh2	1.68013e-05	0	CDH2_CDH2	Cdh2 - Cdh2	CDH	Cell-Cell Contact	KEGG: mmu04514
OPC	OPC	Cdh1	Cdh1	3.26569e-06	0	CDH1_CDH1	Cdh1 - Cdh1	CDH	Cell-Cell Contact	KEGG: mmu04514
OPC	OLG	Cdh1	Cdh1	1.1638e-07	0.01	CDH1_CDH1	Cdh1 - Cdh1	CDH	Cell-Cell Contact	KEGG: mmu04514
OPC	NSC	Cdh1	Cdh1	5.02363e-06	0	CDH1_CDH1	Cdh1 - Cdh1	CDH	Cell-Cell Contact	KEGG: mmu04514
OPC	ARP	Cdh1	Cdh1	4.41225e-06	0	CDH1_CDH1	Cdh1 - Cdh1	CDH	Cell-Cell Contact	KEGG: mmu04514
OPC	ASC	Cdh1	Cdh1	5.47011e-06	0	CDH1_CDH1	Cdh1 - Cdh1	CDH	Cell-Cell Contact	KEGG: mmu04514
OPC	EPC	Cdh1	Cdh1	3.29886e-06	0	CDH1_CDH1	Cdh1 - Cdh1	CDH	Cell-Cell Contact	KEGG: mmu04514
OPC	NRP	Cdh1	Cdh1	3.67209e-06	0	CDH1_CDH1	Cdh1 - Cdh1	CDH	Cell-Cell Contact	KEGG: mmu04514
OPC	ImmN	Cdh1	Cdh1	5.57364e-06	0	CDH1_CDH1	Cdh1 - Cdh1	CDH	Cell-Cell Contact	KEGG: mmu04514
OPC	GABA	Cdh1	Cdh1	1.33084e-07	0.01	CDH1_CDH1	Cdh1 - Cdh1	CDH	Cell-Cell Contact	KEGG: mmu04514
OPC	GLUT	Cdh1	Cdh1	4.21779e-06	0	CDH1_CDH1	Cdh1 - Cdh1	CDH	Cell-Cell Contact	KEGG: mmu04514
OPC	NendC	Cdh1	Cdh1	4.48878e-06	0	CDH1_CDH1	Cdh1 - Cdh1	CDH	Cell-Cell Contact	KEGG: mmu04514
OPC	EC	Cdh1	Cdh1	4.24542e-07	0.01	CDH1_CDH1	Cdh1 - Cdh1	CDH	Cell-Cell Contact	KEGG: mmu04514
OPC	PC	Cdh1	Cdh1	1.10442e-06	0	CDH1_CDH1	Cdh1 - Cdh1	CDH	Cell-Cell Contact	KEGG: mmu04514
OPC	VSMC	Cdh1	Cdh1	8.10113e-07	0	CDH1_CDH1	Cdh1 - Cdh1	CDH	Cell-Cell Contact	KEGG: mmu04514
OPC	Hb_VC	Cdh1	Cdh1	6.12533e-07	0.03	CDH1_CDH1	Cdh1 - Cdh1	CDH	Cell-Cell Contact	KEGG: mmu04514
OPC	ABC	Cdh1	Cdh1	0.000142124	0	CDH1_CDH1	Cdh1 - Cdh1	CDH	Cell-Cell Contact	KEGG: mmu04514
OPC	MG	Cdh1	Cdh1	7.46396e-07	0	CDH1_CDH1	Cdh1 - Cdh1	CDH	Cell-Cell Contact	KEGG: mmu04514
OPC	MAC	Cdh1	Cdh1	7.26498e-07	0	CDH1_CDH1	Cdh1 - Cdh1	CDH	Cell-Cell Contact	KEGG: mmu04514
OPC	ARP	Cntn1	Nrcam	0.11577	0	CNTN1_NRCAM	Cntn1 - Nrcam	CNTN	Cell-Cell Contact	KEGG: mmu04514
OPC	ASC	Cntn1	Nrcam	0.0906888	0	CNTN1_NRCAM	Cntn1 - Nrcam	CNTN	Cell-Cell Contact	KEGG: mmu04514
OPC	GABA	Cntn1	Nrcam	0.106391	0	CNTN1_NRCAM	Cntn1 - Nrcam	CNTN	Cell-Cell Contact	KEGG: mmu04514
OPC	GLUT	Cntn1	Nrcam	0.102515	0	CNTN1_NRCAM	Cntn1 - Nrcam	CNTN	Cell-Cell Contact	KEGG: mmu04514
OPC	CHOL	Cntn1	Nrcam	0.0947802	0	CNTN1_NRCAM	Cntn1 - Nrcam	CNTN	Cell-Cell Contact	KEGG: mmu04514
OPC	MG	Jam3	F11r	0.0387602	0	JAM3_F11R	Jam3 - F11r	JAM	Cell-Cell Contact	KEGG: mmu04514
OPC	EC	Jam3	Jam2	0.0342457	0	JAM3_JAM2	Jam3 - Jam2	JAM	Cell-Cell Contact	KEGG: mmu04514
OPC	PC	Jam3	Jam2	0.0266037	0	JAM3_JAM2	Jam3 - Jam2	JAM	Cell-Cell Contact	KEGG: mmu04514
OPC	VSMC	Jam3	Jam2	0.066548	0	JAM3_JAM2	Jam3 - Jam2	JAM	Cell-Cell Contact	KEGG: mmu04514
OPC	Hb_VC	Jam3	Jam2	0.0806323	0	JAM3_JAM2	Jam3 - Jam2	JAM	Cell-Cell Contact	KEGG: mmu04514
OPC	OPC	Jam3	Jam3	0.0348493	0	JAM3_JAM3	Jam3 - Jam3	JAM	Cell-Cell Contact	KEGG: mmu04514
OPC	OLG	Jam3	Jam3	0.0999527	0	JAM3_JAM3	Jam3 - Jam3	JAM	Cell-Cell Contact	KEGG: mmu04514
OPC	OEG	Jam3	Jam3	0.0344639	0	JAM3_JAM3	Jam3 - Jam3	JAM	Cell-Cell Contact	KEGG: mmu04514
OPC	OEG	H2-Q1	Cd8a	4.334e-05	0	H2-Q1_CD8A	H2-q1 - Cd8a	MHC-I	Cell-Cell Contact	KEGG: mmu04514
OPC	EC	H2-Q1	Cd8a	0.000119555	0	H2-Q1_CD8A	H2-q1 - Cd8a	MHC-I	Cell-Cell Contact	KEGG: mmu04514
OPC	PC	H2-Q1	Cd8a	9.46099e-05	0	H2-Q1_CD8A	H2-q1 - Cd8a	MHC-I	Cell-Cell Contact	KEGG: mmu04514
OPC	VSMC	H2-Q1	Cd8a	0.000102887	0	H2-Q1_CD8A	H2-q1 - Cd8a	MHC-I	Cell-Cell Contact	KEGG: mmu04514
OPC	Hb_VC	H2-Q1	Cd8a	0.000109692	0	H2-Q1_CD8A	H2-q1 - Cd8a	MHC-I	Cell-Cell Contact	KEGG: mmu04514
OPC	VLMC	H2-Q1	Cd8a	4.45269e-05	0.03	H2-Q1_CD8A	H2-q1 - Cd8a	MHC-I	Cell-Cell Contact	KEGG: mmu04514
OPC	ABC	H2-Q1	Cd8a	4.15311e-05	0.01	H2-Q1_CD8A	H2-q1 - Cd8a	MHC-I	Cell-Cell Contact	KEGG: mmu04514
OPC	MG	H2-Q1	Cd8a	5.43645e-05	0	H2-Q1_CD8A	H2-q1 - Cd8a	MHC-I	Cell-Cell Contact	KEGG: mmu04514
OPC	MNC	H2-Q1	Cd8a	0.00018186	0	H2-Q1_CD8A	H2-q1 - Cd8a	MHC-I	Cell-Cell Contact	KEGG: mmu04514
OPC	MAC	H2-Q1	Cd8a	0.000138094	0	H2-Q1_CD8A	H2-q1 - Cd8a	MHC-I	Cell-Cell Contact	KEGG: mmu04514
OPC	DC	H2-Q1	Cd8a	0.000171208	0	H2-Q1_CD8A	H2-q1 - Cd8a	MHC-I	Cell-Cell Contact	KEGG: mmu04514
OPC	T_cell	H2-Q1	Cd8a	0.000567925	0	H2-Q1_CD8A	H2-q1 - Cd8a	MHC-I	Cell-Cell Contact	KEGG: mmu04514
OPC	B_cell	H2-Q1	Cd8a	0.00016278	0	H2-Q1_CD8A	H2-q1 - Cd8a	MHC-I	Cell-Cell Contact	KEGG: mmu04514
OPC	OEG	H2-T23	Cd8a	7.59611e-05	0	H2-T23_CD8A	H2-t23 - Cd8a	MHC-I	Cell-Cell Contact	KEGG: mmu04514
OPC	EC	H2-T23	Cd8a	0.000209529	0	H2-T23_CD8A	H2-t23 - Cd8a	MHC-I	Cell-Cell Contact	KEGG: mmu04514
OPC	PC	H2-T23	Cd8a	0.000165814	0	H2-T23_CD8A	H2-t23 - Cd8a	MHC-I	Cell-Cell Contact	KEGG: mmu04514
OPC	VSMC	H2-T23	Cd8a	0.000180319	0	H2-T23_CD8A	H2-t23 - Cd8a	MHC-I	Cell-Cell Contact	KEGG: mmu04514
OPC	Hb_VC	H2-T23	Cd8a	0.000192246	0	H2-T23_CD8A	H2-t23 - Cd8a	MHC-I	Cell-Cell Contact	KEGG: mmu04514
OPC	VLMC	H2-T23	Cd8a	7.80411e-05	0.04	H2-T23_CD8A	H2-t23 - Cd8a	MHC-I	Cell-Cell Contact	KEGG: mmu04514
OPC	ABC	H2-T23	Cd8a	7.27907e-05	0.04	H2-T23_CD8A	H2-t23 - Cd8a	MHC-I	Cell-Cell Contact	KEGG: mmu04514
OPC	MG	H2-T23	Cd8a	9.52826e-05	0	H2-T23_CD8A	H2-t23 - Cd8a	MHC-I	Cell-Cell Contact	KEGG: mmu04514
OPC	MNC	H2-T23	Cd8a	0.000318708	0	H2-T23_CD8A	H2-t23 - Cd8a	MHC-I	Cell-Cell Contact	KEGG: mmu04514
OPC	MAC	H2-T23	Cd8a	0.000242016	0	H2-T23_CD8A	H2-t23 - Cd8a	MHC-I	Cell-Cell Contact	KEGG: mmu04514
OPC	DC	H2-T23	Cd8a	0.000300044	0	H2-T23_CD8A	H2-t23 - Cd8a	MHC-I	Cell-Cell Contact	KEGG: mmu04514
OPC	T_cell	H2-T23	Cd8a	0.000994995	0	H2-T23_CD8A	H2-t23 - Cd8a	MHC-I	Cell-Cell Contact	KEGG: mmu04514
OPC	B_cell	H2-T23	Cd8a	0.000285274	0	H2-T23_CD8A	H2-t23 - Cd8a	MHC-I	Cell-Cell Contact	KEGG: mmu04514
OPC	OEG	H2-T24	Cd8a	7.59028e-05	0	H2-T24_CD8A	H2-t24 - Cd8a	MHC-I	Cell-Cell Contact	KEGG: mmu04514
OPC	EC	H2-T24	Cd8a	0.000209369	0	H2-T24_CD8A	H2-t24 - Cd8a	MHC-I	Cell-Cell Contact	KEGG: mmu04514
OPC	PC	H2-T24	Cd8a	0.000165687	0	H2-T24_CD8A	H2-t24 - Cd8a	MHC-I	Cell-Cell Contact	KEGG: mmu04514
OPC	VSMC	H2-T24	Cd8a	0.000180181	0	H2-T24_CD8A	H2-t24 - Cd8a	MHC-I	Cell-Cell Contact	KEGG: mmu04514
OPC	Hb_VC	H2-T24	Cd8a	0.000192098	0	H2-T24_CD8A	H2-t24 - Cd8a	MHC-I	Cell-Cell Contact	KEGG: mmu04514
OPC	VLMC	H2-T24	Cd8a	7.79813e-05	0.03	H2-T24_CD8A	H2-t24 - Cd8a	MHC-I	Cell-Cell Contact	KEGG: mmu04514
OPC	ABC	H2-T24	Cd8a	7.27349e-05	0.01	H2-T24_CD8A	H2-t24 - Cd8a	MHC-I	Cell-Cell Contact	KEGG: mmu04514
OPC	MG	H2-T24	Cd8a	9.52096e-05	0	H2-T24_CD8A	H2-t24 - Cd8a	MHC-I	Cell-Cell Contact	KEGG: mmu04514
OPC	MNC	H2-T24	Cd8a	0.000318464	0	H2-T24_CD8A	H2-t24 - Cd8a	MHC-I	Cell-Cell Contact	KEGG: mmu04514
OPC	MAC	H2-T24	Cd8a	0.000241831	0	H2-T24_CD8A	H2-t24 - Cd8a	MHC-I	Cell-Cell Contact	KEGG: mmu04514
OPC	DC	H2-T24	Cd8a	0.000299814	0	H2-T24_CD8A	H2-t24 - Cd8a	MHC-I	Cell-Cell Contact	KEGG: mmu04514
OPC	T_cell	H2-T24	Cd8a	0.000994233	0	H2-T24_CD8A	H2-t24 - Cd8a	MHC-I	Cell-Cell Contact	KEGG: mmu04514
OPC	B_cell	H2-T24	Cd8a	0.000285056	0	H2-T24_CD8A	H2-t24 - Cd8a	MHC-I	Cell-Cell Contact	KEGG: mmu04514
OPC	OEG	H2-D1	Cd8a	0.00227233	0	H2-D1_CD8A	H2-d1 - Cd8a	MHC-I	Cell-Cell Contact	KEGG: mmu04514
OPC	EC	H2-D1	Cd8a	0.00624384	0	H2-D1_CD8A	H2-d1 - Cd8a	MHC-I	Cell-Cell Contact	KEGG: mmu04514
OPC	PC	H2-D1	Cd8a	0.00494739	0	H2-D1_CD8A	H2-d1 - Cd8a	MHC-I	Cell-Cell Contact	KEGG: mmu04514
OPC	VSMC	H2-D1	Cd8a	0.00537791	0	H2-D1_CD8A	H2-d1 - Cd8a	MHC-I	Cell-Cell Contact	KEGG: mmu04514
OPC	Hb_VC	H2-D1	Cd8a	0.00573165	0	H2-D1_CD8A	H2-d1 - Cd8a	MHC-I	Cell-Cell Contact	KEGG: mmu04514
OPC	VLMC	H2-D1	Cd8a	0.00233442	0	H2-D1_CD8A	H2-d1 - Cd8a	MHC-I	Cell-Cell Contact	KEGG: mmu04514
OPC	ABC	H2-D1	Cd8a	0.00217769	0	H2-D1_CD8A	H2-d1 - Cd8a	MHC-I	Cell-Cell Contact	KEGG: mmu04514
OPC	MG	H2-D1	Cd8a	0.00284874	0	H2-D1_CD8A	H2-d1 - Cd8a	MHC-I	Cell-Cell Contact	KEGG: mmu04514
OPC	MNC	H2-D1	Cd8a	0.00946751	0	H2-D1_CD8A	H2-d1 - Cd8a	MHC-I	Cell-Cell Contact	KEGG: mmu04514
OPC	MAC	H2-D1	Cd8a	0.00720518	0	H2-D1_CD8A	H2-d1 - Cd8a	MHC-I	Cell-Cell Contact	KEGG: mmu04514
OPC	DC	H2-D1	Cd8a	0.00891787	0	H2-D1_CD8A	H2-d1 - Cd8a	MHC-I	Cell-Cell Contact	KEGG: mmu04514
OPC	NEUT	H2-D1	Cd8a	0.00228188	0.01	H2-D1_CD8A	H2-d1 - Cd8a	MHC-I	Cell-Cell Contact	KEGG: mmu04514
OPC	T_cell	H2-D1	Cd8a	0.0289942	0	H2-D1_CD8A	H2-d1 - Cd8a	MHC-I	Cell-Cell Contact	KEGG: mmu04514
OPC	B_cell	H2-D1	Cd8a	0.00848248	0	H2-D1_CD8A	H2-d1 - Cd8a	MHC-I	Cell-Cell Contact	KEGG: mmu04514
OPC	OEG	H2-K1	Cd8a	3.99503e-05	0	H2-K1_CD8A	H2-k1 - Cd8a	MHC-I	Cell-Cell Contact	KEGG: mmu04514
OPC	EC	H2-K1	Cd8a	0.000110205	0	H2-K1_CD8A	H2-k1 - Cd8a	MHC-I	Cell-Cell Contact	KEGG: mmu04514
OPC	PC	H2-K1	Cd8a	8.72106e-05	0	H2-K1_CD8A	H2-k1 - Cd8a	MHC-I	Cell-Cell Contact	KEGG: mmu04514
OPC	VSMC	H2-K1	Cd8a	9.484e-05	0	H2-K1_CD8A	H2-k1 - Cd8a	MHC-I	Cell-Cell Contact	KEGG: mmu04514
OPC	Hb_VC	H2-K1	Cd8a	0.000101114	0	H2-K1_CD8A	H2-k1 - Cd8a	MHC-I	Cell-Cell Contact	KEGG: mmu04514
OPC	VLMC	H2-K1	Cd8a	4.10443e-05	0.04	H2-K1_CD8A	H2-k1 - Cd8a	MHC-I	Cell-Cell Contact	KEGG: mmu04514
OPC	ABC	H2-K1	Cd8a	3.82828e-05	0.03	H2-K1_CD8A	H2-k1 - Cd8a	MHC-I	Cell-Cell Contact	KEGG: mmu04514
OPC	MG	H2-K1	Cd8a	5.01126e-05	0	H2-K1_CD8A	H2-k1 - Cd8a	MHC-I	Cell-Cell Contact	KEGG: mmu04514
OPC	MNC	H2-K1	Cd8a	0.000167638	0	H2-K1_CD8A	H2-k1 - Cd8a	MHC-I	Cell-Cell Contact	KEGG: mmu04514
OPC	MAC	H2-K1	Cd8a	0.000127294	0	H2-K1_CD8A	H2-k1 - Cd8a	MHC-I	Cell-Cell Contact	KEGG: mmu04514
OPC	DC	H2-K1	Cd8a	0.000157819	0	H2-K1_CD8A	H2-k1 - Cd8a	MHC-I	Cell-Cell Contact	KEGG: mmu04514
OPC	T_cell	H2-K1	Cd8a	0.000523527	0	H2-K1_CD8A	H2-k1 - Cd8a	MHC-I	Cell-Cell Contact	KEGG: mmu04514
OPC	B_cell	H2-K1	Cd8a	0.00015005	0	H2-K1_CD8A	H2-k1 - Cd8a	MHC-I	Cell-Cell Contact	KEGG: mmu04514
OPC	OEG	H2-Q1	Cd8b1	2.2241e-05	0	H2-Q1_CD8B1	H2-q1 - Cd8b1	MHC-I	Cell-Cell Contact	KEGG: mmu04514
OPC	EC	H2-Q1	Cd8b1	5.40945e-05	0	H2-Q1_CD8B1	H2-q1 - Cd8b1	MHC-I	Cell-Cell Contact	KEGG: mmu04514
OPC	PC	H2-Q1	Cd8b1	4.2311e-05	0	H2-Q1_CD8B1	H2-q1 - Cd8b1	MHC-I	Cell-Cell Contact	KEGG: mmu04514
OPC	VSMC	H2-Q1	Cd8b1	4.71536e-05	0	H2-Q1_CD8B1	H2-q1 - Cd8b1	MHC-I	Cell-Cell Contact	KEGG: mmu04514
OPC	Hb_VC	H2-Q1	Cd8b1	4.99701e-05	0	H2-Q1_CD8B1	H2-q1 - Cd8b1	MHC-I	Cell-Cell Contact	KEGG: mmu04514
OPC	VLMC	H2-Q1	Cd8b1	2.69368e-05	0.01	H2-Q1_CD8B1	H2-q1 - Cd8b1	MHC-I	Cell-Cell Contact	KEGG: mmu04514
OPC	ABC	H2-Q1	Cd8b1	2.40665e-05	0	H2-Q1_CD8B1	H2-q1 - Cd8b1	MHC-I	Cell-Cell Contact	KEGG: mmu04514
OPC	MG	H2-Q1	Cd8b1	3.16274e-05	0	H2-Q1_CD8B1	H2-q1 - Cd8b1	MHC-I	Cell-Cell Contact	KEGG: mmu04514
OPC	MNC	H2-Q1	Cd8b1	8.00601e-05	0	H2-Q1_CD8B1	H2-q1 - Cd8b1	MHC-I	Cell-Cell Contact	KEGG: mmu04514
OPC	MAC	H2-Q1	Cd8b1	6.48088e-05	0	H2-Q1_CD8B1	H2-q1 - Cd8b1	MHC-I	Cell-Cell Contact	KEGG: mmu04514
OPC	DC	H2-Q1	Cd8b1	7.50232e-05	0	H2-Q1_CD8B1	H2-q1 - Cd8b1	MHC-I	Cell-Cell Contact	KEGG: mmu04514
OPC	NEUT	H2-Q1	Cd8b1	2.91826e-05	0.01	H2-Q1_CD8B1	H2-q1 - Cd8b1	MHC-I	Cell-Cell Contact	KEGG: mmu04514
OPC	T_cell	H2-Q1	Cd8b1	0.000862797	0	H2-Q1_CD8B1	H2-q1 - Cd8b1	MHC-I	Cell-Cell Contact	KEGG: mmu04514
OPC	B_cell	H2-Q1	Cd8b1	7.27485e-05	0	H2-Q1_CD8B1	H2-q1 - Cd8b1	MHC-I	Cell-Cell Contact	KEGG: mmu04514
OPC	OEG	H2-T23	Cd8b1	3.89819e-05	0	H2-T23_CD8B1	H2-t23 - Cd8b1	MHC-I	Cell-Cell Contact	KEGG: mmu04514
OPC	EC	H2-T23	Cd8b1	9.48094e-05	0	H2-T23_CD8B1	H2-t23 - Cd8b1	MHC-I	Cell-Cell Contact	KEGG: mmu04514
OPC	PC	H2-T23	Cd8b1	7.41576e-05	0	H2-T23_CD8B1	H2-t23 - Cd8b1	MHC-I	Cell-Cell Contact	KEGG: mmu04514
OPC	VSMC	H2-T23	Cd8b1	8.26448e-05	0	H2-T23_CD8B1	H2-t23 - Cd8b1	MHC-I	Cell-Cell Contact	KEGG: mmu04514
OPC	Hb_VC	H2-T23	Cd8b1	8.7581e-05	0	H2-T23_CD8B1	H2-t23 - Cd8b1	MHC-I	Cell-Cell Contact	KEGG: mmu04514
OPC	VLMC	H2-T23	Cd8b1	4.72122e-05	0.01	H2-T23_CD8B1	H2-t23 - Cd8b1	MHC-I	Cell-Cell Contact	KEGG: mmu04514
OPC	ABC	H2-T23	Cd8b1	4.21814e-05	0	H2-T23_CD8B1	H2-t23 - Cd8b1	MHC-I	Cell-Cell Contact	KEGG: mmu04514
OPC	MG	H2-T23	Cd8b1	5.54331e-05	0	H2-T23_CD8B1	H2-t23 - Cd8b1	MHC-I	Cell-Cell Contact	KEGG: mmu04514
OPC	MNC	H2-T23	Cd8b1	0.000140316	0	H2-T23_CD8B1	H2-t23 - Cd8b1	MHC-I	Cell-Cell Contact	KEGG: mmu04514
OPC	MAC	H2-T23	Cd8b1	0.000113587	0	H2-T23_CD8B1	H2-t23 - Cd8b1	MHC-I	Cell-Cell Contact	KEGG: mmu04514
OPC	DC	H2-T23	Cd8b1	0.000131488	0	H2-T23_CD8B1	H2-t23 - Cd8b1	MHC-I	Cell-Cell Contact	KEGG: mmu04514
OPC	NEUT	H2-T23	Cd8b1	5.11482e-05	0.01	H2-T23_CD8B1	H2-t23 - Cd8b1	MHC-I	Cell-Cell Contact	KEGG: mmu04514
OPC	T_cell	H2-T23	Cd8b1	0.00151127	0	H2-T23_CD8B1	H2-t23 - Cd8b1	MHC-I	Cell-Cell Contact	KEGG: mmu04514
OPC	B_cell	H2-T23	Cd8b1	0.000127502	0	H2-T23_CD8B1	H2-t23 - Cd8b1	MHC-I	Cell-Cell Contact	KEGG: mmu04514
OPC	OEG	H2-T24	Cd8b1	3.8952e-05	0	H2-T24_CD8B1	H2-t24 - Cd8b1	MHC-I	Cell-Cell Contact	KEGG: mmu04514
OPC	EC	H2-T24	Cd8b1	9.47368e-05	0	H2-T24_CD8B1	H2-t24 - Cd8b1	MHC-I	Cell-Cell Contact	KEGG: mmu04514
OPC	PC	H2-T24	Cd8b1	7.41007e-05	0	H2-T24_CD8B1	H2-t24 - Cd8b1	MHC-I	Cell-Cell Contact	KEGG: mmu04514
OPC	VSMC	H2-T24	Cd8b1	8.25814e-05	0	H2-T24_CD8B1	H2-t24 - Cd8b1	MHC-I	Cell-Cell Contact	KEGG: mmu04514
OPC	Hb_VC	H2-T24	Cd8b1	8.75139e-05	0	H2-T24_CD8B1	H2-t24 - Cd8b1	MHC-I	Cell-Cell Contact	KEGG: mmu04514
OPC	VLMC	H2-T24	Cd8b1	4.7176e-05	0.01	H2-T24_CD8B1	H2-t24 - Cd8b1	MHC-I	Cell-Cell Contact	KEGG: mmu04514
OPC	ABC	H2-T24	Cd8b1	4.21491e-05	0	H2-T24_CD8B1	H2-t24 - Cd8b1	MHC-I	Cell-Cell Contact	KEGG: mmu04514
OPC	MG	H2-T24	Cd8b1	5.53906e-05	0	H2-T24_CD8B1	H2-t24 - Cd8b1	MHC-I	Cell-Cell Contact	KEGG: mmu04514
OPC	MNC	H2-T24	Cd8b1	0.000140208	0	H2-T24_CD8B1	H2-t24 - Cd8b1	MHC-I	Cell-Cell Contact	KEGG: mmu04514
OPC	MAC	H2-T24	Cd8b1	0.0001135	0	H2-T24_CD8B1	H2-t24 - Cd8b1	MHC-I	Cell-Cell Contact	KEGG: mmu04514
OPC	DC	H2-T24	Cd8b1	0.000131387	0	H2-T24_CD8B1	H2-t24 - Cd8b1	MHC-I	Cell-Cell Contact	KEGG: mmu04514
OPC	NEUT	H2-T24	Cd8b1	5.1109e-05	0.01	H2-T24_CD8B1	H2-t24 - Cd8b1	MHC-I	Cell-Cell Contact	KEGG: mmu04514
OPC	T_cell	H2-T24	Cd8b1	0.00151012	0	H2-T24_CD8B1	H2-t24 - Cd8b1	MHC-I	Cell-Cell Contact	KEGG: mmu04514
OPC	B_cell	H2-T24	Cd8b1	0.000127404	0	H2-T24_CD8B1	H2-t24 - Cd8b1	MHC-I	Cell-Cell Contact	KEGG: mmu04514
OPC	OEG	H2-D1	Cd8b1	0.00116737	0	H2-D1_CD8B1	H2-d1 - Cd8b1	MHC-I	Cell-Cell Contact	KEGG: mmu04514
OPC	EC	H2-D1	Cd8b1	0.00283463	0	H2-D1_CD8B1	H2-d1 - Cd8b1	MHC-I	Cell-Cell Contact	KEGG: mmu04514
OPC	PC	H2-D1	Cd8b1	0.0022185	0	H2-D1_CD8B1	H2-d1 - Cd8b1	MHC-I	Cell-Cell Contact	KEGG: mmu04514
OPC	VSMC	H2-D1	Cd8b1	0.0024718	0	H2-D1_CD8B1	H2-d1 - Cd8b1	MHC-I	Cell-Cell Contact	KEGG: mmu04514
OPC	Hb_VC	H2-D1	Cd8b1	0.00261906	0	H2-D1_CD8B1	H2-d1 - Cd8b1	MHC-I	Cell-Cell Contact	KEGG: mmu04514
OPC	VLMC	H2-D1	Cd8b1	0.0014135	0	H2-D1_CD8B1	H2-d1 - Cd8b1	MHC-I	Cell-Cell Contact	KEGG: mmu04514
OPC	ABC	H2-D1	Cd8b1	0.00126307	0	H2-D1_CD8B1	H2-d1 - Cd8b1	MHC-I	Cell-Cell Contact	KEGG: mmu04514
OPC	MG	H2-D1	Cd8b1	0.00165923	0	H2-D1_CD8B1	H2-d1 - Cd8b1	MHC-I	Cell-Cell Contact	KEGG: mmu04514
OPC	MNC	H2-D1	Cd8b1	0.00418967	0	H2-D1_CD8B1	H2-d1 - Cd8b1	MHC-I	Cell-Cell Contact	KEGG: mmu04514
OPC	MAC	H2-D1	Cd8b1	0.0033942	0	H2-D1_CD8B1	H2-d1 - Cd8b1	MHC-I	Cell-Cell Contact	KEGG: mmu04514
OPC	DC	H2-D1	Cd8b1	0.00392709	0	H2-D1_CD8B1	H2-d1 - Cd8b1	MHC-I	Cell-Cell Contact	KEGG: mmu04514
OPC	NEUT	H2-D1	Cd8b1	0.00153117	0.01	H2-D1_CD8B1	H2-d1 - Cd8b1	MHC-I	Cell-Cell Contact	KEGG: mmu04514
OPC	T_cell	H2-D1	Cd8b1	0.0434073	0	H2-D1_CD8B1	H2-d1 - Cd8b1	MHC-I	Cell-Cell Contact	KEGG: mmu04514
OPC	B_cell	H2-D1	Cd8b1	0.00380847	0	H2-D1_CD8B1	H2-d1 - Cd8b1	MHC-I	Cell-Cell Contact	KEGG: mmu04514
OPC	OEG	H2-K1	Cd8b1	2.05014e-05	0	H2-K1_CD8B1	H2-k1 - Cd8b1	MHC-I	Cell-Cell Contact	KEGG: mmu04514
OPC	EC	H2-K1	Cd8b1	4.98637e-05	0	H2-K1_CD8B1	H2-k1 - Cd8b1	MHC-I	Cell-Cell Contact	KEGG: mmu04514
OPC	PC	H2-K1	Cd8b1	3.90018e-05	0	H2-K1_CD8B1	H2-k1 - Cd8b1	MHC-I	Cell-Cell Contact	KEGG: mmu04514
OPC	VSMC	H2-K1	Cd8b1	4.34656e-05	0	H2-K1_CD8B1	H2-k1 - Cd8b1	MHC-I	Cell-Cell Contact	KEGG: mmu04514
OPC	Hb_VC	H2-K1	Cd8b1	4.60618e-05	0	H2-K1_CD8B1	H2-k1 - Cd8b1	MHC-I	Cell-Cell Contact	KEGG: mmu04514
OPC	VLMC	H2-K1	Cd8b1	2.483e-05	0.01	H2-K1_CD8B1	H2-k1 - Cd8b1	MHC-I	Cell-Cell Contact	KEGG: mmu04514
OPC	ABC	H2-K1	Cd8b1	2.21842e-05	0	H2-K1_CD8B1	H2-k1 - Cd8b1	MHC-I	Cell-Cell Contact	KEGG: mmu04514
OPC	MG	H2-K1	Cd8b1	2.91537e-05	0	H2-K1_CD8B1	H2-k1 - Cd8b1	MHC-I	Cell-Cell Contact	KEGG: mmu04514
OPC	MNC	H2-K1	Cd8b1	7.37986e-05	0	H2-K1_CD8B1	H2-k1 - Cd8b1	MHC-I	Cell-Cell Contact	KEGG: mmu04514
OPC	MAC	H2-K1	Cd8b1	5.97401e-05	0	H2-K1_CD8B1	H2-k1 - Cd8b1	MHC-I	Cell-Cell Contact	KEGG: mmu04514
OPC	DC	H2-K1	Cd8b1	6.91556e-05	0	H2-K1_CD8B1	H2-k1 - Cd8b1	MHC-I	Cell-Cell Contact	KEGG: mmu04514
OPC	NEUT	H2-K1	Cd8b1	2.69001e-05	0.01	H2-K1_CD8B1	H2-k1 - Cd8b1	MHC-I	Cell-Cell Contact	KEGG: mmu04514
OPC	T_cell	H2-K1	Cd8b1	0.000795366	0	H2-K1_CD8B1	H2-k1 - Cd8b1	MHC-I	Cell-Cell Contact	KEGG: mmu04514
OPC	B_cell	H2-K1	Cd8b1	6.70588e-05	0	H2-K1_CD8B1	H2-k1 - Cd8b1	MHC-I	Cell-Cell Contact	KEGG: mmu04514
OPC	OPC	Mpzl1	Mpzl1	0.0325962	0	MPZL1_MPZL1	Mpzl1 - Mpzl1	MPZ	Cell-Cell Contact	KEGG: mmu04514
OPC	NRP	Mpzl1	Mpzl1	0.0253733	0	MPZL1_MPZL1	Mpzl1 - Mpzl1	MPZ	Cell-Cell Contact	KEGG: mmu04514
OPC	EC	Mpzl1	Mpzl1	0.0937239	0	MPZL1_MPZL1	Mpzl1 - Mpzl1	MPZ	Cell-Cell Contact	KEGG: mmu04514
OPC	PC	Mpzl1	Mpzl1	0.0294351	0	MPZL1_MPZL1	Mpzl1 - Mpzl1	MPZ	Cell-Cell Contact	KEGG: mmu04514
OPC	VSMC	Mpzl1	Mpzl1	0.0769985	0	MPZL1_MPZL1	Mpzl1 - Mpzl1	MPZ	Cell-Cell Contact	KEGG: mmu04514
OPC	Hb_VC	Mpzl1	Mpzl1	0.084963	0	MPZL1_MPZL1	Mpzl1 - Mpzl1	MPZ	Cell-Cell Contact	KEGG: mmu04514
OPC	OEG	Ncam1	Fgfr1	0.0698679	0	NCAM1_FGFR1	Ncam1 - Fgfr1	NCAM	Cell-Cell Contact	PMID: 12791257
OPC	NSC	Ncam1	Fgfr1	0.0939695	0	NCAM1_FGFR1	Ncam1 - Fgfr1	NCAM	Cell-Cell Contact	PMID: 12791257
OPC	ARP	Ncam1	Fgfr1	0.21869	0	NCAM1_FGFR1	Ncam1 - Fgfr1	NCAM	Cell-Cell Contact	PMID: 12791257
OPC	ASC	Ncam1	Fgfr1	0.0935441	0	NCAM1_FGFR1	Ncam1 - Fgfr1	NCAM	Cell-Cell Contact	PMID: 12791257
OPC	EPC	Ncam1	Fgfr1	0.0665417	0	NCAM1_FGFR1	Ncam1 - Fgfr1	NCAM	Cell-Cell Contact	PMID: 12791257
OPC	VLMC	Ncam1	Fgfr1	0.0840094	0	NCAM1_FGFR1	Ncam1 - Fgfr1	NCAM	Cell-Cell Contact	PMID: 12791257
OPC	ABC	Ncam1	Fgfr1	0.154526	0	NCAM1_FGFR1	Ncam1 - Fgfr1	NCAM	Cell-Cell Contact	PMID: 12791257
OPC	OPC	Ncam1	Ncam1	0.228679	0	NCAM1_NCAM1	Ncam1 - Ncam1	NCAM	Cell-Cell Contact	KEGG: mmu04514
OPC	OLG	Ncam1	Ncam1	0.0939047	0	NCAM1_NCAM1	Ncam1 - Ncam1	NCAM	Cell-Cell Contact	KEGG: mmu04514
OPC	OEG	Ncam1	Ncam1	0.308498	0	NCAM1_NCAM1	Ncam1 - Ncam1	NCAM	Cell-Cell Contact	KEGG: mmu04514
OPC	ARP	Ncam1	Ncam1	0.085625	0.01	NCAM1_NCAM1	Ncam1 - Ncam1	NCAM	Cell-Cell Contact	KEGG: mmu04514
OPC	ASC	Ncam1	Ncam1	0.104364	0	NCAM1_NCAM1	Ncam1 - Ncam1	NCAM	Cell-Cell Contact	KEGG: mmu04514
OPC	EPC	Ncam1	Ncam1	0.0667208	0	NCAM1_NCAM1	Ncam1 - Ncam1	NCAM	Cell-Cell Contact	KEGG: mmu04514
OPC	NRP	Ncam1	Ncam1	0.200734	0	NCAM1_NCAM1	Ncam1 - Ncam1	NCAM	Cell-Cell Contact	KEGG: mmu04514
OPC	ImmN	Ncam1	Ncam1	0.271902	0	NCAM1_NCAM1	Ncam1 - Ncam1	NCAM	Cell-Cell Contact	KEGG: mmu04514
OPC	GABA	Ncam1	Ncam1	0.101462	0	NCAM1_NCAM1	Ncam1 - Ncam1	NCAM	Cell-Cell Contact	KEGG: mmu04514
OPC	DOPA	Ncam1	Ncam1	0.112955	0	NCAM1_NCAM1	Ncam1 - Ncam1	NCAM	Cell-Cell Contact	KEGG: mmu04514
OPC	GLUT	Ncam1	Ncam1	0.0853028	0	NCAM1_NCAM1	Ncam1 - Ncam1	NCAM	Cell-Cell Contact	KEGG: mmu04514
OPC	CHOL	Ncam1	Ncam1	0.117825	0	NCAM1_NCAM1	Ncam1 - Ncam1	NCAM	Cell-Cell Contact	KEGG: mmu04514
OPC	NendC	Ncam1	Ncam1	0.226611	0	NCAM1_NCAM1	Ncam1 - Ncam1	NCAM	Cell-Cell Contact	KEGG: mmu04514
OPC	GLUT	Ncam1	L1cam	0.0590963	0	NCAM1_L1CAM	Ncam1 - L1cam	NCAM	Cell-Cell Contact	KEGG: mmu04514
OPC	NendC	Ncam1	L1cam	0.0622506	0	NCAM1_L1CAM	Ncam1 - L1cam	NCAM	Cell-Cell Contact	KEGG: mmu04514
OPC	ARP	Lrrc4b	Ptprf	0.0230468	0	LRRC4B_PTPRF	Lrrc4b - Ptprf	NGL	Cell-Cell Contact	KEGG: mmu04514
OPC	EPC	Lrrc4b	Ptprf	0.0187508	0	LRRC4B_PTPRF	Lrrc4b - Ptprf	NGL	Cell-Cell Contact	KEGG: mmu04514
OPC	CPC	Lrrc4b	Ptprf	0.015264	0	LRRC4B_PTPRF	Lrrc4b - Ptprf	NGL	Cell-Cell Contact	KEGG: mmu04514
OPC	OPC	Nrxn1	Nlgn1	0.0885271	0	NRXN1_NLGN1	Nrxn1 - Nlgn1	NRXN	Cell-Cell Contact	KEGG: mmu04514
OPC	DOPA	Nrxn1	Nlgn1	0.0979461	0	NRXN1_NLGN1	Nrxn1 - Nlgn1	NRXN	Cell-Cell Contact	KEGG: mmu04514
OPC	GLUT	Nrxn1	Nlgn1	0.0658438	0	NRXN1_NLGN1	Nrxn1 - Nlgn1	NRXN	Cell-Cell Contact	KEGG: mmu04514
OPC	OPC	Nrxn1	Nlgn2	0.08487	0	NRXN1_NLGN2	Nrxn1 - Nlgn2	NRXN	Cell-Cell Contact	KEGG: mmu04514
OPC	GLUT	Nrxn1	Nlgn2	0.0629786	0	NRXN1_NLGN2	Nrxn1 - Nlgn2	NRXN	Cell-Cell Contact	KEGG: mmu04514
OPC	CHOL	Nrxn1	Nlgn2	0.0600812	0	NRXN1_NLGN2	Nrxn1 - Nlgn2	NRXN	Cell-Cell Contact	KEGG: mmu04514
OPC	NendC	Nrxn1	Nlgn2	0.0562345	0	NRXN1_NLGN2	Nrxn1 - Nlgn2	NRXN	Cell-Cell Contact	KEGG: mmu04514
OPC	OPC	Nrxn1	Nlgn3	0.0964257	0	NRXN1_NLGN3	Nrxn1 - Nlgn3	NRXN	Cell-Cell Contact	KEGG: mmu04514
OPC	GLUT	Nrxn1	Nlgn3	0.0578971	0	NRXN1_NLGN3	Nrxn1 - Nlgn3	NRXN	Cell-Cell Contact	KEGG: mmu04514
OPC	CHOL	Nrxn1	Nlgn3	0.0564144	0	NRXN1_NLGN3	Nrxn1 - Nlgn3	NRXN	Cell-Cell Contact	KEGG: mmu04514
OPC	OPC	Nrxn2	Nlgn1	0.0924481	0	NRXN2_NLGN1	Nrxn2 - Nlgn1	NRXN	Cell-Cell Contact	KEGG: mmu04514
OPC	DOPA	Nrxn2	Nlgn1	0.102237	0	NRXN2_NLGN1	Nrxn2 - Nlgn1	NRXN	Cell-Cell Contact	KEGG: mmu04514
OPC	GLUT	Nrxn2	Nlgn1	0.068836	0	NRXN2_NLGN1	Nrxn2 - Nlgn1	NRXN	Cell-Cell Contact	KEGG: mmu04514
OPC	OPC	Nrxn2	Nlgn2	0.0886447	0	NRXN2_NLGN2	Nrxn2 - Nlgn2	NRXN	Cell-Cell Contact	KEGG: mmu04514
OPC	GLUT	Nrxn2	Nlgn2	0.0658498	0	NRXN2_NLGN2	Nrxn2 - Nlgn2	NRXN	Cell-Cell Contact	KEGG: mmu04514
OPC	CHOL	Nrxn2	Nlgn2	0.0628291	0	NRXN2_NLGN2	Nrxn2 - Nlgn2	NRXN	Cell-Cell Contact	KEGG: mmu04514
OPC	NendC	Nrxn2	Nlgn2	0.0588175	0	NRXN2_NLGN2	Nrxn2 - Nlgn2	NRXN	Cell-Cell Contact	KEGG: mmu04514
OPC	OPC	Nrxn2	Nlgn3	0.100658	0	NRXN2_NLGN3	Nrxn2 - Nlgn3	NRXN	Cell-Cell Contact	KEGG: mmu04514
OPC	GLUT	Nrxn2	Nlgn3	0.0605516	0	NRXN2_NLGN3	Nrxn2 - Nlgn3	NRXN	Cell-Cell Contact	KEGG: mmu04514
OPC	CHOL	Nrxn2	Nlgn3	0.0590052	0	NRXN2_NLGN3	Nrxn2 - Nlgn3	NRXN	Cell-Cell Contact	KEGG: mmu04514
OLG	OPC	Pdgfa	Pdgfra	0.205108	0	PDGFA_PDGFRA	Pdgfa - Pdgfra	PDGF	Secreted Signaling	PMID: 15207812
OLG	VLMC	Pdgfa	Pdgfra	0.0747817	0	PDGFA_PDGFRA	Pdgfa - Pdgfra	PDGF	Secreted Signaling	PMID: 15207812
OLG	NSC	Pdgfa	Pdgfrb	0.000838062	0	PDGFA_PDGFRB	Pdgfa - Pdgfrb	PDGF	Secreted Signaling	PMID: 15207812
OLG	ARP	Pdgfa	Pdgfrb	0.000133536	0	PDGFA_PDGFRB	Pdgfa - Pdgfrb	PDGF	Secreted Signaling	PMID: 15207812
OLG	ASC	Pdgfa	Pdgfrb	0.000882683	0	PDGFA_PDGFRB	Pdgfa - Pdgfrb	PDGF	Secreted Signaling	PMID: 15207812
OLG	EPC	Pdgfa	Pdgfrb	9.56372e-05	0	PDGFA_PDGFRB	Pdgfa - Pdgfrb	PDGF	Secreted Signaling	PMID: 15207812
OLG	CPC	Pdgfa	Pdgfrb	6.32977e-05	0.01	PDGFA_PDGFRB	Pdgfa - Pdgfrb	PDGF	Secreted Signaling	PMID: 15207812
OLG	NRP	Pdgfa	Pdgfrb	0.000180063	0	PDGFA_PDGFRB	Pdgfa - Pdgfrb	PDGF	Secreted Signaling	PMID: 15207812
OLG	GLUT	Pdgfa	Pdgfrb	0.000155454	0	PDGFA_PDGFRB	Pdgfa - Pdgfrb	PDGF	Secreted Signaling	PMID: 15207812
OLG	CHOL	Pdgfa	Pdgfrb	0.000117418	0.01	PDGFA_PDGFRB	Pdgfa - Pdgfrb	PDGF	Secreted Signaling	PMID: 15207812
OLG	NendC	Pdgfa	Pdgfrb	5.50501e-05	0	PDGFA_PDGFRB	Pdgfa - Pdgfrb	PDGF	Secreted Signaling	PMID: 15207812
OLG	EC	Pdgfa	Pdgfrb	0.000257573	0	PDGFA_PDGFRB	Pdgfa - Pdgfrb	PDGF	Secreted Signaling	PMID: 15207812
OLG	PC	Pdgfa	Pdgfrb	0.0720233	0	PDGFA_PDGFRB	Pdgfa - Pdgfrb	PDGF	Secreted Signaling	PMID: 15207812
OLG	VSMC	Pdgfa	Pdgfrb	0.0634207	0	PDGFA_PDGFRB	Pdgfa - Pdgfrb	PDGF	Secreted Signaling	PMID: 15207812
OLG	Hb_VC	Pdgfa	Pdgfrb	0.000355839	0	PDGFA_PDGFRB	Pdgfa - Pdgfrb	PDGF	Secreted Signaling	PMID: 15207812
OLG	VLMC	Pdgfa	Pdgfrb	0.0476639	0	PDGFA_PDGFRB	Pdgfa - Pdgfrb	PDGF	Secreted Signaling	PMID: 15207812
OLG	ABC	Pdgfa	Pdgfrb	0.000662637	0	PDGFA_PDGFRB	Pdgfa - Pdgfrb	PDGF	Secreted Signaling	PMID: 15207812
OLG	MG	Pdgfa	Pdgfrb	0.000441827	0	PDGFA_PDGFRB	Pdgfa - Pdgfrb	PDGF	Secreted Signaling	PMID: 15207812
OLG	MNC	Pdgfa	Pdgfrb	0.0007523	0	PDGFA_PDGFRB	Pdgfa - Pdgfrb	PDGF	Secreted Signaling	PMID: 15207812
OLG	MAC	Pdgfa	Pdgfrb	0.00101037	0	PDGFA_PDGFRB	Pdgfa - Pdgfrb	PDGF	Secreted Signaling	PMID: 15207812
OLG	NEUT	Pdgfa	Pdgfrb	8.85875e-05	0.05	PDGFA_PDGFRB	Pdgfa - Pdgfrb	PDGF	Secreted Signaling	PMID: 15207812
OLG	DC	Mif	CD74_CD44	0.133979	0	MIF_CD74_CD44	Mif - (Cd74+Cd44)	MIF	Secreted Signaling	PMID: 29637711; PMID: 26175090
OLG	PC	Mif	Ackr3	0.0980589	0	MIF_ACKR3	Mif - Ackr3	MIF	Secreted Signaling	PMID: 26175090
OLG	VSMC	Mif	Ackr3	0.21519	0	MIF_ACKR3	Mif - Ackr3	MIF	Secreted Signaling	PMID: 26175090
OLG	MG	Il34	Csf1r	9.54288e-06	0	IL34_CSF1R	Il34 - Csf1r	CSF	Secreted Signaling	KEGG: mmu04060
OLG	MAC	Il34	Csf1r	8.91399e-06	0	IL34_CSF1R	Il34 - Csf1r	CSF	Secreted Signaling	KEGG: mmu04060
OLG	MG	Csf1	Csf1r	9.54288e-06	0	CSF1_CSF1R	Csf1 - Csf1r	CSF	Secreted Signaling	KEGG: mmu04060
OLG	MAC	Csf1	Csf1r	8.91399e-06	0	CSF1_CSF1R	Csf1 - Csf1r	CSF	Secreted Signaling	KEGG: mmu04060
OLG	OPC	Ptn	Ptprz1	0.414667	0	PTN_PTPRZ1	Ptn - Ptprz1	PTN	Secreted Signaling	PMID: 28356350; PMID: 25620911
OLG	OEG	Ptn	Ptprz1	0.328746	0	PTN_PTPRZ1	Ptn - Ptprz1	PTN	Secreted Signaling	PMID: 28356350; PMID: 25620911
OLG	NSC	Ptn	Ptprz1	0.403925	0	PTN_PTPRZ1	Ptn - Ptprz1	PTN	Secreted Signaling	PMID: 28356350; PMID: 25620911
OLG	ARP	Ptn	Ptprz1	0.395166	0	PTN_PTPRZ1	Ptn - Ptprz1	PTN	Secreted Signaling	PMID: 28356350; PMID: 25620911
OLG	ASC	Ptn	Ptprz1	0.419735	0	PTN_PTPRZ1	Ptn - Ptprz1	PTN	Secreted Signaling	PMID: 28356350; PMID: 25620911
OLG	EPC	Ptn	Ptprz1	0.243066	0	PTN_PTPRZ1	Ptn - Ptprz1	PTN	Secreted Signaling	PMID: 28356350; PMID: 25620911
OLG	NRP	Ptn	Ptprz1	0.120086	0.02	PTN_PTPRZ1	Ptn - Ptprz1	PTN	Secreted Signaling	PMID: 28356350; PMID: 25620911
OLG	OEG	Ptn	Sdc2	0.125489	0	PTN_SDC2	Ptn - Sdc2	PTN	Secreted Signaling	PMID: 28356350; PMID: 25620911
OLG	NSC	Ptn	Sdc2	0.137537	0	PTN_SDC2	Ptn - Sdc2	PTN	Secreted Signaling	PMID: 28356350; PMID: 25620911
OLG	ARP	Ptn	Sdc2	0.111735	0	PTN_SDC2	Ptn - Sdc2	PTN	Secreted Signaling	PMID: 28356350; PMID: 25620911
OLG	ASC	Ptn	Sdc2	0.141514	0	PTN_SDC2	Ptn - Sdc2	PTN	Secreted Signaling	PMID: 28356350; PMID: 25620911
OLG	EPC	Ptn	Sdc2	0.0937727	0	PTN_SDC2	Ptn - Sdc2	PTN	Secreted Signaling	PMID: 28356350; PMID: 25620911
OLG	CPC	Ptn	Sdc2	0.102484	0	PTN_SDC2	Ptn - Sdc2	PTN	Secreted Signaling	PMID: 28356350; PMID: 25620911
OLG	PC	Ptn	Sdc2	0.135586	0	PTN_SDC2	Ptn - Sdc2	PTN	Secreted Signaling	PMID: 28356350; PMID: 25620911
OLG	VSMC	Ptn	Sdc2	0.110604	0	PTN_SDC2	Ptn - Sdc2	PTN	Secreted Signaling	PMID: 28356350; PMID: 25620911
OLG	VLMC	Ptn	Sdc2	0.12635	0	PTN_SDC2	Ptn - Sdc2	PTN	Secreted Signaling	PMID: 28356350; PMID: 25620911
OLG	ABC	Ptn	Sdc2	0.112733	0	PTN_SDC2	Ptn - Sdc2	PTN	Secreted Signaling	PMID: 28356350; PMID: 25620911
OLG	OPC	Ptn	Sdc3	0.301298	0	PTN_SDC3	Ptn - Sdc3	PTN	Secreted Signaling	PMID: 28356350; PMID: 25620911
OLG	OEG	Ptn	Sdc3	0.12724	0	PTN_SDC3	Ptn - Sdc3	PTN	Secreted Signaling	PMID: 28356350; PMID: 25620911
OLG	ARP	Ptn	Sdc3	0.112088	0	PTN_SDC3	Ptn - Sdc3	PTN	Secreted Signaling	PMID: 28356350; PMID: 25620911
OLG	CHOL	Ptn	Sdc3	0.0898961	0.01	PTN_SDC3	Ptn - Sdc3	PTN	Secreted Signaling	PMID: 28356350; PMID: 25620911
OLG	PC	Ptn	Sdc3	0.127777	0	PTN_SDC3	Ptn - Sdc3	PTN	Secreted Signaling	PMID: 28356350; PMID: 25620911
OLG	VSMC	Ptn	Sdc3	0.106718	0	PTN_SDC3	Ptn - Sdc3	PTN	Secreted Signaling	PMID: 28356350; PMID: 25620911
OLG	Hb_VC	Ptn	Sdc3	0.111634	0	PTN_SDC3	Ptn - Sdc3	PTN	Secreted Signaling	PMID: 28356350; PMID: 25620911
OLG	OEG	Ptn	Sdc4	0.292643	0	PTN_SDC4	Ptn - Sdc4	PTN	Secreted Signaling	PMID: 28356350; PMID: 25620911
OLG	NSC	Ptn	Sdc4	0.329747	0	PTN_SDC4	Ptn - Sdc4	PTN	Secreted Signaling	PMID: 28356350; PMID: 25620911
OLG	ARP	Ptn	Sdc4	0.394555	0	PTN_SDC4	Ptn - Sdc4	PTN	Secreted Signaling	PMID: 28356350; PMID: 25620911
OLG	ASC	Ptn	Sdc4	0.300603	0	PTN_SDC4	Ptn - Sdc4	PTN	Secreted Signaling	PMID: 28356350; PMID: 25620911
OLG	EPC	Ptn	Sdc4	0.261099	0	PTN_SDC4	Ptn - Sdc4	PTN	Secreted Signaling	PMID: 28356350; PMID: 25620911
OLG	CPC	Ptn	Sdc4	0.108634	0.02	PTN_SDC4	Ptn - Sdc4	PTN	Secreted Signaling	PMID: 28356350; PMID: 25620911
OLG	VLMC	Ptn	Sdc4	0.0946308	0.01	PTN_SDC4	Ptn - Sdc4	PTN	Secreted Signaling	PMID: 28356350; PMID: 25620911
OLG	ABC	Ptn	Sdc4	0.278205	0	PTN_SDC4	Ptn - Sdc4	PTN	Secreted Signaling	PMID: 28356350; PMID: 25620911
OLG	MAC	Ptn	Sdc4	0.135883	0	PTN_SDC4	Ptn - Sdc4	PTN	Secreted Signaling	PMID: 28356350; PMID: 25620911
OLG	OPC	Ptn	Ncl	0.129211	0	PTN_NCL	Ptn - Ncl	PTN	Secreted Signaling	PMID: 28356350; PMID: 25620911
OLG	OLG	Ptn	Ncl	0.131273	0	PTN_NCL	Ptn - Ncl	PTN	Secreted Signaling	PMID: 28356350; PMID: 25620911
OLG	OEG	Ptn	Ncl	0.125867	0	PTN_NCL	Ptn - Ncl	PTN	Secreted Signaling	PMID: 28356350; PMID: 25620911
OLG	NSC	Ptn	Ncl	0.118955	0	PTN_NCL	Ptn - Ncl	PTN	Secreted Signaling	PMID: 28356350; PMID: 25620911
OLG	ARP	Ptn	Ncl	0.118015	0	PTN_NCL	Ptn - Ncl	PTN	Secreted Signaling	PMID: 28356350; PMID: 25620911
OLG	NRP	Ptn	Ncl	0.353181	0	PTN_NCL	Ptn - Ncl	PTN	Secreted Signaling	PMID: 28356350; PMID: 25620911
OLG	ImmN	Ptn	Ncl	0.150013	0	PTN_NCL	Ptn - Ncl	PTN	Secreted Signaling	PMID: 28356350; PMID: 25620911
OLG	GABA	Ptn	Ncl	0.137975	0	PTN_NCL	Ptn - Ncl	PTN	Secreted Signaling	PMID: 28356350; PMID: 25620911
OLG	DOPA	Ptn	Ncl	0.111638	0	PTN_NCL	Ptn - Ncl	PTN	Secreted Signaling	PMID: 28356350; PMID: 25620911
OLG	NendC	Ptn	Ncl	0.109271	0	PTN_NCL	Ptn - Ncl	PTN	Secreted Signaling	PMID: 28356350; PMID: 25620911
OLG	EC	Ptn	Ncl	0.126133	0	PTN_NCL	Ptn - Ncl	PTN	Secreted Signaling	PMID: 28356350; PMID: 25620911
OLG	PC	Ptn	Ncl	0.122597	0	PTN_NCL	Ptn - Ncl	PTN	Secreted Signaling	PMID: 28356350; PMID: 25620911
OLG	VSMC	Ptn	Ncl	0.113654	0	PTN_NCL	Ptn - Ncl	PTN	Secreted Signaling	PMID: 28356350; PMID: 25620911
OLG	Hb_VC	Ptn	Ncl	0.119196	0	PTN_NCL	Ptn - Ncl	PTN	Secreted Signaling	PMID: 28356350; PMID: 25620911
OLG	VLMC	Ptn	Ncl	0.114413	0.02	PTN_NCL	Ptn - Ncl	PTN	Secreted Signaling	PMID: 28356350; PMID: 25620911
OLG	ABC	Ptn	Ncl	0.115122	0	PTN_NCL	Ptn - Ncl	PTN	Secreted Signaling	PMID: 28356350; PMID: 25620911
OLG	MG	Ptn	Ncl	0.14023	0	PTN_NCL	Ptn - Ncl	PTN	Secreted Signaling	PMID: 28356350; PMID: 25620911
OLG	MAC	Ptn	Ncl	0.138166	0	PTN_NCL	Ptn - Ncl	PTN	Secreted Signaling	PMID: 28356350; PMID: 25620911
OLG	DC	Ptn	Ncl	0.137338	0.05	PTN_NCL	Ptn - Ncl	PTN	Secreted Signaling	PMID: 28356350; PMID: 25620911
OLG	T_cell	Ptn	Ncl	0.160392	0.01	PTN_NCL	Ptn - Ncl	PTN	Secreted Signaling	PMID: 28356350; PMID: 25620911
OLG	B_cell	Ptn	Ncl	0.157981	0.01	PTN_NCL	Ptn - Ncl	PTN	Secreted Signaling	PMID: 28356350; PMID: 25620911
OLG	GLUT	Sema3a	NRP1_PLXNA2	0.000324069	0	SEMA3A_NRP1_PLXNA2	Sema3a - (Nrp1+Plxna2)	SEMA3	Secreted Signaling	PMID: 27533782
OLG	NendC	Sema3a	NRP1_PLXNA2	0.000168718	0	SEMA3A_NRP1_PLXNA2	Sema3a - (Nrp1+Plxna2)	SEMA3	Secreted Signaling	PMID: 27533782
OLG	EC	Sema3a	NRP1_PLXNA2	0.00054079	0	SEMA3A_NRP1_PLXNA2	Sema3a - (Nrp1+Plxna2)	SEMA3	Secreted Signaling	PMID: 27533782
OLG	PC	Sema3a	NRP1_PLXNA2	0.00031827	0	SEMA3A_NRP1_PLXNA2	Sema3a - (Nrp1+Plxna2)	SEMA3	Secreted Signaling	PMID: 27533782
OLG	VSMC	Sema3a	NRP1_PLXNA2	0.000937539	0	SEMA3A_NRP1_PLXNA2	Sema3a - (Nrp1+Plxna2)	SEMA3	Secreted Signaling	PMID: 27533782
OLG	Hb_VC	Sema3a	NRP1_PLXNA2	0.000960918	0	SEMA3A_NRP1_PLXNA2	Sema3a - (Nrp1+Plxna2)	SEMA3	Secreted Signaling	PMID: 27533782
OLG	VLMC	Sema3a	NRP1_PLXNA2	0.00032012	0	SEMA3A_NRP1_PLXNA2	Sema3a - (Nrp1+Plxna2)	SEMA3	Secreted Signaling	PMID: 27533782
OLG	ABC	Sema3a	NRP1_PLXNA2	0.000911594	0	SEMA3A_NRP1_PLXNA2	Sema3a - (Nrp1+Plxna2)	SEMA3	Secreted Signaling	PMID: 27533782
OLG	MAC	Sema3a	NRP1_PLXNA2	0.000964493	0	SEMA3A_NRP1_PLXNA2	Sema3a - (Nrp1+Plxna2)	SEMA3	Secreted Signaling	PMID: 27533782
OLG	OPC	Psap	Gpr37l1	0.388742	0	PSAP_GPR37L1	Psap - Gpr37l1	PSAP	Secreted Signaling	PMID: 23690594
OLG	OEG	Psap	Gpr37l1	0.319035	0	PSAP_GPR37L1	Psap - Gpr37l1	PSAP	Secreted Signaling	PMID: 23690594
OLG	NSC	Psap	Gpr37l1	0.401809	0	PSAP_GPR37L1	Psap - Gpr37l1	PSAP	Secreted Signaling	PMID: 23690594
OLG	ARP	Psap	Gpr37l1	0.368316	0	PSAP_GPR37L1	Psap - Gpr37l1	PSAP	Secreted Signaling	PMID: 23690594
OLG	ASC	Psap	Gpr37l1	0.424264	0	PSAP_GPR37L1	Psap - Gpr37l1	PSAP	Secreted Signaling	PMID: 23690594
OLG	EPC	Psap	Gpr37l1	0.272081	0	PSAP_GPR37L1	Psap - Gpr37l1	PSAP	Secreted Signaling	PMID: 23690594
OLG	OLG	Psap	Gpr37	0.38987	0	PSAP_GPR37	Psap - Gpr37	PSAP	Secreted Signaling	PMID: 23690594
OLG	VSMC	Lamc1	ITGA6_ITGB1	4.00472e-05	0	LAMC1_ITGA6_ITGB1	Lamc1 - (Itga6+Itgb1)	LAMININ	ECM-Receptor	KEGG: mmu04512
OLG	Hb_VC	Lamc1	ITGA6_ITGB1	4.32243e-05	0	LAMC1_ITGA6_ITGB1	Lamc1 - (Itga6+Itgb1)	LAMININ	ECM-Receptor	KEGG: mmu04512
OLG	VSMC	Lamc1	ITGA7_ITGB1	4.15375e-05	0	LAMC1_ITGA7_ITGB1	Lamc1 - (Itga7+Itgb1)	LAMININ	ECM-Receptor	KEGG: mmu04512
OLG	ARP	Lamc1	Cd44	4.70042e-05	0	LAMC1_CD44	Lamc1 - Cd44	LAMININ	ECM-Receptor	KEGG: mmu04512
OLG	MNC	Lamc1	Cd44	6.00016e-05	0	LAMC1_CD44	Lamc1 - Cd44	LAMININ	ECM-Receptor	KEGG: mmu04512
OLG	DC	Lamc1	Cd44	5.54032e-05	0	LAMC1_CD44	Lamc1 - Cd44	LAMININ	ECM-Receptor	KEGG: mmu04512
OLG	NEUT	Lamc1	Cd44	0.000134529	0	LAMC1_CD44	Lamc1 - Cd44	LAMININ	ECM-Receptor	KEGG: mmu04512
OLG	OLG	Lamc1	Sv2a	5.51099e-05	0	LAMC1_SV2A	Lamc1 - Sv2a	LAMININ	ECM-Receptor	KEGG: mmu04512
OLG	GABA	Lamc1	Sv2a	0.000173932	0	LAMC1_SV2A	Lamc1 - Sv2a	LAMININ	ECM-Receptor	KEGG: mmu04512
OLG	DOPA	Lamc1	Sv2a	0.000211698	0	LAMC1_SV2A	Lamc1 - Sv2a	LAMININ	ECM-Receptor	KEGG: mmu04512
OLG	GLUT	Lamc1	Sv2a	0.000134936	0	LAMC1_SV2A	Lamc1 - Sv2a	LAMININ	ECM-Receptor	KEGG: mmu04512
OLG	CHOL	Lamc1	Sv2a	0.000144772	0	LAMC1_SV2A	Lamc1 - Sv2a	LAMININ	ECM-Receptor	KEGG: mmu04512
OLG	NendC	Lamc1	Sv2a	0.000160861	0	LAMC1_SV2A	Lamc1 - Sv2a	LAMININ	ECM-Receptor	KEGG: mmu04512
OLG	GLUT	Lamc1	Sv2b	4.87698e-05	0	LAMC1_SV2B	Lamc1 - Sv2b	LAMININ	ECM-Receptor	KEGG: mmu04512
OLG	CHOL	Lamc1	Sv2b	7.09037e-06	0	LAMC1_SV2B	Lamc1 - Sv2b	LAMININ	ECM-Receptor	KEGG: mmu04512
OLG	OEG	Hspg2	Dag1	0.000312996	0	HSPG2_DAG1	Hspg2 - Dag1	HSPG	ECM-Receptor	KEGG: mmu04512
OLG	ARP	Hspg2	Dag1	0.000302597	0	HSPG2_DAG1	Hspg2 - Dag1	HSPG	ECM-Receptor	KEGG: mmu04512
OLG	ASC	Hspg2	Dag1	0.000331177	0	HSPG2_DAG1	Hspg2 - Dag1	HSPG	ECM-Receptor	KEGG: mmu04512
OLG	EPC	Hspg2	Dag1	0.000275015	0	HSPG2_DAG1	Hspg2 - Dag1	HSPG	ECM-Receptor	KEGG: mmu04512
OLG	PC	Hspg2	Dag1	0.000292948	0	HSPG2_DAG1	Hspg2 - Dag1	HSPG	ECM-Receptor	KEGG: mmu04512
OLG	VSMC	Hspg2	Dag1	0.0003052	0	HSPG2_DAG1	Hspg2 - Dag1	HSPG	ECM-Receptor	KEGG: mmu04512
OLG	VLMC	Hspg2	Dag1	0.000302382	0	HSPG2_DAG1	Hspg2 - Dag1	HSPG	ECM-Receptor	KEGG: mmu04512
OLG	ABC	Hspg2	Dag1	0.000261912	0	HSPG2_DAG1	Hspg2 - Dag1	HSPG	ECM-Receptor	KEGG: mmu04512
OLG	OEG	Lamc1	Dag1	4.47257e-05	0	LAMC1_DAG1	Lamc1 - Dag1	LAMININ	ECM-Receptor	KEGG: mmu04512
OLG	ARP	Lamc1	Dag1	4.32394e-05	0	LAMC1_DAG1	Lamc1 - Dag1	LAMININ	ECM-Receptor	KEGG: mmu04512
OLG	ASC	Lamc1	Dag1	4.73244e-05	0	LAMC1_DAG1	Lamc1 - Dag1	LAMININ	ECM-Receptor	KEGG: mmu04512
OLG	EPC	Lamc1	Dag1	3.92972e-05	0	LAMC1_DAG1	Lamc1 - Dag1	LAMININ	ECM-Receptor	KEGG: mmu04512
OLG	PC	Lamc1	Dag1	4.18602e-05	0	LAMC1_DAG1	Lamc1 - Dag1	LAMININ	ECM-Receptor	KEGG: mmu04512
OLG	VSMC	Lamc1	Dag1	4.36113e-05	0	LAMC1_DAG1	Lamc1 - Dag1	LAMININ	ECM-Receptor	KEGG: mmu04512
OLG	VLMC	Lamc1	Dag1	4.32086e-05	0	LAMC1_DAG1	Lamc1 - Dag1	LAMININ	ECM-Receptor	KEGG: mmu04512
OLG	ABC	Lamc1	Dag1	3.74244e-05	0	LAMC1_DAG1	Lamc1 - Dag1	LAMININ	ECM-Receptor	KEGG: mmu04512
OLG	ABC	App	Cd74	0.12859	0	APP_CD74	App - Cd74	APP	Cell-Cell Contact	PMID: 19849849
OLG	MNC	App	Cd74	0.369013	0	APP_CD74	App - Cd74	APP	Cell-Cell Contact	PMID: 19849849
OLG	MAC	App	Cd74	0.345589	0	APP_CD74	App - Cd74	APP	Cell-Cell Contact	PMID: 19849849
OLG	DC	App	Cd74	0.450815	0	APP_CD74	App - Cd74	APP	Cell-Cell Contact	PMID: 19849849
OLG	B_cell	App	Cd74	0.495405	0	APP_CD74	App - Cd74	APP	Cell-Cell Contact	PMID: 19849849
OLG	NSC	Cadm1	Cadm1	0.0915619	0	CADM1_CADM1	Cadm1 - Cadm1	CADM	Cell-Cell Contact	PMID: 24503895
OLG	ASC	Cadm1	Cadm1	0.101165	0	CADM1_CADM1	Cadm1 - Cadm1	CADM	Cell-Cell Contact	PMID: 24503895
OLG	EPC	Cadm1	Cadm1	0.0719469	0	CADM1_CADM1	Cadm1 - Cadm1	CADM	Cell-Cell Contact	PMID: 24503895
OLG	GLUT	Cadm1	Cadm1	0.0750707	0	CADM1_CADM1	Cadm1 - Cadm1	CADM	Cell-Cell Contact	PMID: 24503895
OLG	NendC	Cadm1	Cadm1	0.0920461	0	CADM1_CADM1	Cadm1 - Cadm1	CADM	Cell-Cell Contact	PMID: 24503895
OLG	MNC	Cd22	Ptprc	0.000920205	0	CD22_PTPRC	Cd22 - Ptprc	CD22	Cell-Cell Contact	KEGG: mmu04514
OLG	MAC	Cd22	Ptprc	0.00020984	0	CD22_PTPRC	Cd22 - Ptprc	CD22	Cell-Cell Contact	KEGG: mmu04514
OLG	DC	Cd22	Ptprc	0.000608445	0	CD22_PTPRC	Cd22 - Ptprc	CD22	Cell-Cell Contact	KEGG: mmu04514
OLG	T_cell	Cd22	Ptprc	0.000753556	0	CD22_PTPRC	Cd22 - Ptprc	CD22	Cell-Cell Contact	KEGG: mmu04514
OLG	B_cell	Cd22	Ptprc	0.000114624	0	CD22_PTPRC	Cd22 - Ptprc	CD22	Cell-Cell Contact	KEGG: mmu04514
OLG	OPC	Cdh2	Cdh2	2.69151e-06	0	CDH2_CDH2	Cdh2 - Cdh2	CDH	Cell-Cell Contact	KEGG: mmu04514
OLG	ASC	Cdh2	Cdh2	4.20685e-06	0	CDH2_CDH2	Cdh2 - Cdh2	CDH	Cell-Cell Contact	KEGG: mmu04514
OLG	GLUT	Cdh2	Cdh2	3.24749e-06	0.02	CDH2_CDH2	Cdh2 - Cdh2	CDH	Cell-Cell Contact	KEGG: mmu04514
OLG	OPC	Cdh1	Cdh1	1.1638e-07	0.01	CDH1_CDH1	Cdh1 - Cdh1	CDH	Cell-Cell Contact	KEGG: mmu04514
OLG	ASC	Cdh1	Cdh1	1.9494e-07	0	CDH1_CDH1	Cdh1 - Cdh1	CDH	Cell-Cell Contact	KEGG: mmu04514
OLG	GLUT	Cdh1	Cdh1	1.50311e-07	0.04	CDH1_CDH1	Cdh1 - Cdh1	CDH	Cell-Cell Contact	KEGG: mmu04514
OLG	ABC	Cdh1	Cdh1	5.06559e-06	0	CDH1_CDH1	Cdh1 - Cdh1	CDH	Cell-Cell Contact	KEGG: mmu04514
OLG	OLG	Cldn11	Cldn11	0.44992	0	CLDN11_CLDN11	Cldn11 - Cldn11	CLDN	Cell-Cell Contact	KEGG: mmu04514
OLG	ABC	Cldn11	Cldn11	0.377324	0	CLDN11_CLDN11	Cldn11 - Cldn11	CLDN	Cell-Cell Contact	KEGG: mmu04514
OLG	GLUT	Cntn2	L1cam	0.0210736	0	CNTN2_L1CAM	Cntn2 - L1cam	CNTN	Cell-Cell Contact	KEGG: mmu04514
OLG	NendC	Cntn2	L1cam	0.0222464	0	CNTN2_L1CAM	Cntn2 - L1cam	CNTN	Cell-Cell Contact	KEGG: mmu04514
OLG	OLG	Cntn2	Cntn2	0.0336565	0	CNTN2_CNTN2	Cntn2 - Cntn2	CNTN	Cell-Cell Contact	KEGG: mmu04514
OLG	NRP	Efnb3	Epha4	0.0941091	0	EFNB3_EPHA4	Efnb3 - Epha4	EPHB	Cell-Cell Contact	PMID: 15114347
OLG	GLUT	Efnb3	Epha4	0.095884	0	EFNB3_EPHA4	Efnb3 - Epha4	EPHB	Cell-Cell Contact	PMID: 15114347
OLG	VSMC	Efnb3	Epha4	0.0946165	0	EFNB3_EPHA4	Efnb3 - Epha4	EPHB	Cell-Cell Contact	PMID: 15114347
OLG	OLG	Efnb3	Ephb1	0.0915544	0	EFNB3_EPHB1	Efnb3 - Ephb1	EPHB	Cell-Cell Contact	PMID: 15114347
OLG	OEG	Efnb3	Ephb2	0.0226315	0	EFNB3_EPHB2	Efnb3 - Ephb2	EPHB	Cell-Cell Contact	PMID: 15114347
OLG	NRP	Efnb3	Ephb2	0.018469	0	EFNB3_EPHB2	Efnb3 - Ephb2	EPHB	Cell-Cell Contact	PMID: 15114347
OLG	GLUT	Efnb3	Ephb2	0.0154105	0	EFNB3_EPHB2	Efnb3 - Ephb2	EPHB	Cell-Cell Contact	PMID: 15114347
OLG	VSMC	Efnb3	Ephb2	0.0172351	0	EFNB3_EPHB2	Efnb3 - Ephb2	EPHB	Cell-Cell Contact	PMID: 15114347
OLG	GLUT	Efnb3	Ephb6	0.0800932	0	EFNB3_EPHB6	Efnb3 - Ephb6	EPHB	Cell-Cell Contact	PMID: 15114347
OLG	MG	Jam3	F11r	0.110335	0	JAM3_F11R	Jam3 - F11r	JAM	Cell-Cell Contact	KEGG: mmu04514
OLG	EC	Jam3	Jam2	0.0983365	0	JAM3_JAM2	Jam3 - Jam2	JAM	Cell-Cell Contact	KEGG: mmu04514
OLG	PC	Jam3	Jam2	0.0775408	0	JAM3_JAM2	Jam3 - Jam2	JAM	Cell-Cell Contact	KEGG: mmu04514
OLG	VSMC	Jam3	Jam2	0.179835	0	JAM3_JAM2	Jam3 - Jam2	JAM	Cell-Cell Contact	KEGG: mmu04514
OLG	Hb_VC	Jam3	Jam2	0.212439	0	JAM3_JAM2	Jam3 - Jam2	JAM	Cell-Cell Contact	KEGG: mmu04514
OLG	OPC	Jam3	Jam3	0.0999527	0	JAM3_JAM3	Jam3 - Jam3	JAM	Cell-Cell Contact	KEGG: mmu04514
OLG	OLG	Jam3	Jam3	0.254596	0	JAM3_JAM3	Jam3 - Jam3	JAM	Cell-Cell Contact	KEGG: mmu04514
OLG	OEG	Jam3	Jam3	0.0989212	0	JAM3_JAM3	Jam3 - Jam3	JAM	Cell-Cell Contact	KEGG: mmu04514
OLG	EPC	Jam3	Jam3	0.0679114	0	JAM3_JAM3	Jam3 - Jam3	JAM	Cell-Cell Contact	KEGG: mmu04514
OLG	VSMC	Jam3	Jam3	0.0757041	0	JAM3_JAM3	Jam3 - Jam3	JAM	Cell-Cell Contact	KEGG: mmu04514
OLG	OLG	Mag	Mag	0.43043	0	MAG_MAG	Mag - Mag	MAG	Cell-Cell Contact	KEGG: mmu04514
OLG	OEG	Ncam1	Fgfr1	0.0255858	0	NCAM1_FGFR1	Ncam1 - Fgfr1	NCAM	Cell-Cell Contact	PMID: 12791257
OLG	NSC	Ncam1	Fgfr1	0.0349865	0	NCAM1_FGFR1	Ncam1 - Fgfr1	NCAM	Cell-Cell Contact	PMID: 12791257
OLG	ARP	Ncam1	Fgfr1	0.0891227	0	NCAM1_FGFR1	Ncam1 - Fgfr1	NCAM	Cell-Cell Contact	PMID: 12791257
OLG	ASC	Ncam1	Fgfr1	0.0348179	0	NCAM1_FGFR1	Ncam1 - Fgfr1	NCAM	Cell-Cell Contact	PMID: 12791257
OLG	EPC	Ncam1	Fgfr1	0.0243127	0	NCAM1_FGFR1	Ncam1 - Fgfr1	NCAM	Cell-Cell Contact	PMID: 12791257
OLG	VLMC	Ncam1	Fgfr1	0.0310638	0	NCAM1_FGFR1	Ncam1 - Fgfr1	NCAM	Cell-Cell Contact	PMID: 12791257
OLG	ABC	Ncam1	Fgfr1	0.0600519	0	NCAM1_FGFR1	Ncam1 - Fgfr1	NCAM	Cell-Cell Contact	PMID: 12791257
OLG	OPC	Ncam1	Ncam1	0.0939047	0	NCAM1_NCAM1	Ncam1 - Ncam1	NCAM	Cell-Cell Contact	KEGG: mmu04514
OLG	OEG	Ncam1	Ncam1	0.13491	0	NCAM1_NCAM1	Ncam1 - Ncam1	NCAM	Cell-Cell Contact	KEGG: mmu04514
OLG	ASC	Ncam1	Ncam1	0.0391383	0	NCAM1_NCAM1	Ncam1 - Ncam1	NCAM	Cell-Cell Contact	KEGG: mmu04514
OLG	NRP	Ncam1	Ncam1	0.0807064	0.01	NCAM1_NCAM1	Ncam1 - Ncam1	NCAM	Cell-Cell Contact	KEGG: mmu04514
OLG	ImmN	Ncam1	Ncam1	0.115467	0	NCAM1_NCAM1	Ncam1 - Ncam1	NCAM	Cell-Cell Contact	KEGG: mmu04514
OLG	GABA	Ncam1	Ncam1	0.037973	0	NCAM1_NCAM1	Ncam1 - Ncam1	NCAM	Cell-Cell Contact	KEGG: mmu04514
OLG	DOPA	Ncam1	Ncam1	0.0426156	0	NCAM1_NCAM1	Ncam1 - Ncam1	NCAM	Cell-Cell Contact	KEGG: mmu04514
OLG	NendC	Ncam1	Ncam1	0.092909	0	NCAM1_NCAM1	Ncam1 - Ncam1	NCAM	Cell-Cell Contact	KEGG: mmu04514
OLG	GLUT	Ncam1	L1cam	0.0214835	0	NCAM1_L1CAM	Ncam1 - L1cam	NCAM	Cell-Cell Contact	KEGG: mmu04514
OLG	NendC	Ncam1	L1cam	0.0226786	0	NCAM1_L1CAM	Ncam1 - L1cam	NCAM	Cell-Cell Contact	KEGG: mmu04514
OLG	OLG	Sema6a	Plxna2	0.00159418	0	SEMA6A_PLXNA2	Sema6a - Plxna2	SEMA6	Cell-Cell Contact	PMID: 27533782
OLG	ARP	Sema6a	Plxna2	0.00175975	0	SEMA6A_PLXNA2	Sema6a - Plxna2	SEMA6	Cell-Cell Contact	PMID: 27533782
OLG	NRP	Sema6a	Plxna2	0.00130076	0	SEMA6A_PLXNA2	Sema6a - Plxna2	SEMA6	Cell-Cell Contact	PMID: 27533782
OLG	GLUT	Sema6a	Plxna2	0.00721573	0	SEMA6A_PLXNA2	Sema6a - Plxna2	SEMA6	Cell-Cell Contact	PMID: 27533782
OLG	NendC	Sema6a	Plxna2	0.00223141	0	SEMA6A_PLXNA2	Sema6a - Plxna2	SEMA6	Cell-Cell Contact	PMID: 27533782
OLG	EC	Sema6a	Plxna2	0.00719456	0	SEMA6A_PLXNA2	Sema6a - Plxna2	SEMA6	Cell-Cell Contact	PMID: 27533782
OLG	PC	Sema6a	Plxna2	0.00264654	0	SEMA6A_PLXNA2	Sema6a - Plxna2	SEMA6	Cell-Cell Contact	PMID: 27533782
OLG	VSMC	Sema6a	Plxna2	0.0124101	0	SEMA6A_PLXNA2	Sema6a - Plxna2	SEMA6	Cell-Cell Contact	PMID: 27533782
OLG	Hb_VC	Sema6a	Plxna2	0.00833208	0	SEMA6A_PLXNA2	Sema6a - Plxna2	SEMA6	Cell-Cell Contact	PMID: 27533782
OLG	VLMC	Sema6a	Plxna2	0.00490311	0	SEMA6A_PLXNA2	Sema6a - Plxna2	SEMA6	Cell-Cell Contact	PMID: 27533782
OLG	ABC	Sema6a	Plxna2	0.0075388	0	SEMA6A_PLXNA2	Sema6a - Plxna2	SEMA6	Cell-Cell Contact	PMID: 27533782
OLG	MAC	Sema6a	Plxna2	0.00740496	0	SEMA6A_PLXNA2	Sema6a - Plxna2	SEMA6	Cell-Cell Contact	PMID: 27533782
OEG	OPC	Igf1	Igf1r	2.77938e-05	0	IGF1_IGF1R	Igf1 - Igf1r	IGF	Secreted Signaling	PMID: 14604834
OEG	OLG	Igf1	Igf1r	1.41697e-05	0	IGF1_IGF1R	Igf1 - Igf1r	IGF	Secreted Signaling	PMID: 14604834
OEG	OEG	Igf1	Igf1r	7.56333e-06	0	IGF1_IGF1R	Igf1 - Igf1r	IGF	Secreted Signaling	PMID: 14604834
OEG	NSC	Igf1	Igf1r	0.000184213	0	IGF1_IGF1R	Igf1 - Igf1r	IGF	Secreted Signaling	PMID: 14604834
OEG	ARP	Igf1	Igf1r	0.000134183	0	IGF1_IGF1R	Igf1 - Igf1r	IGF	Secreted Signaling	PMID: 14604834
OEG	ASC	Igf1	Igf1r	0.000265678	0	IGF1_IGF1R	Igf1 - Igf1r	IGF	Secreted Signaling	PMID: 14604834
OEG	EPC	Igf1	Igf1r	0.0073976	0	IGF1_IGF1R	Igf1 - Igf1r	IGF	Secreted Signaling	PMID: 14604834
OEG	CPC	Igf1	Igf1r	0.00452524	0	IGF1_IGF1R	Igf1 - Igf1r	IGF	Secreted Signaling	PMID: 14604834
OEG	NRP	Igf1	Igf1r	0.00931191	0	IGF1_IGF1R	Igf1 - Igf1r	IGF	Secreted Signaling	PMID: 14604834
OEG	ImmN	Igf1	Igf1r	1.5808e-05	0	IGF1_IGF1R	Igf1 - Igf1r	IGF	Secreted Signaling	PMID: 14604834
OEG	GABA	Igf1	Igf1r	3.87359e-05	0	IGF1_IGF1R	Igf1 - Igf1r	IGF	Secreted Signaling	PMID: 14604834
OEG	DOPA	Igf1	Igf1r	1.51654e-05	0	IGF1_IGF1R	Igf1 - Igf1r	IGF	Secreted Signaling	PMID: 14604834
OEG	GLUT	Igf1	Igf1r	0.011077	0	IGF1_IGF1R	Igf1 - Igf1r	IGF	Secreted Signaling	PMID: 14604834
OEG	CHOL	Igf1	Igf1r	0.00860806	0	IGF1_IGF1R	Igf1 - Igf1r	IGF	Secreted Signaling	PMID: 14604834
OEG	NendC	Igf1	Igf1r	7.46473e-05	0	IGF1_IGF1R	Igf1 - Igf1r	IGF	Secreted Signaling	PMID: 14604834
OEG	EC	Igf1	Igf1r	0.0439976	0	IGF1_IGF1R	Igf1 - Igf1r	IGF	Secreted Signaling	PMID: 14604834
OEG	PC	Igf1	Igf1r	0.0383166	0	IGF1_IGF1R	Igf1 - Igf1r	IGF	Secreted Signaling	PMID: 14604834
OEG	VSMC	Igf1	Igf1r	0.028118	0	IGF1_IGF1R	Igf1 - Igf1r	IGF	Secreted Signaling	PMID: 14604834
OEG	Hb_VC	Igf1	Igf1r	0.0511159	0	IGF1_IGF1R	Igf1 - Igf1r	IGF	Secreted Signaling	PMID: 14604834
OEG	VLMC	Igf1	Igf1r	0.0031491	0	IGF1_IGF1R	Igf1 - Igf1r	IGF	Secreted Signaling	PMID: 14604834
OEG	ABC	Igf1	Igf1r	5.18281e-05	0	IGF1_IGF1R	Igf1 - Igf1r	IGF	Secreted Signaling	PMID: 14604834
OEG	MG	Igf1	Igf1r	0.00140911	0	IGF1_IGF1R	Igf1 - Igf1r	IGF	Secreted Signaling	PMID: 14604834
OEG	MNC	Igf1	Igf1r	0.00101803	0	IGF1_IGF1R	Igf1 - Igf1r	IGF	Secreted Signaling	PMID: 14604834
OEG	MAC	Igf1	Igf1r	0.0007317	0	IGF1_IGF1R	Igf1 - Igf1r	IGF	Secreted Signaling	PMID: 14604834
OEG	DC	Igf1	Igf1r	7.28807e-05	0	IGF1_IGF1R	Igf1 - Igf1r	IGF	Secreted Signaling	PMID: 14604834
OEG	NEUT	Igf1	Igf1r	0.000128794	0	IGF1_IGF1R	Igf1 - Igf1r	IGF	Secreted Signaling	PMID: 14604834
OEG	T_cell	Igf1	Igf1r	2.92819e-08	0	IGF1_IGF1R	Igf1 - Igf1r	IGF	Secreted Signaling	PMID: 14604834
OEG	B_cell	Igf1	Igf1r	1.89607e-08	0	IGF1_IGF1R	Igf1 - Igf1r	IGF	Secreted Signaling	PMID: 14604834
OEG	DC	Mif	CD74_CD44	0.145569	0	MIF_CD74_CD44	Mif - (Cd74+Cd44)	MIF	Secreted Signaling	PMID: 29637711; PMID: 26175090
OEG	PC	Mif	Ackr3	0.106925	0	MIF_ACKR3	Mif - Ackr3	MIF	Secreted Signaling	PMID: 26175090
OEG	VSMC	Mif	Ackr3	0.231924	0	MIF_ACKR3	Mif - Ackr3	MIF	Secreted Signaling	PMID: 26175090
OEG	MG	Il34	Csf1r	1.62148e-05	0	IL34_CSF1R	Il34 - Csf1r	CSF	Secreted Signaling	KEGG: mmu04060
OEG	MAC	Il34	Csf1r	1.51462e-05	0.03	IL34_CSF1R	Il34 - Csf1r	CSF	Secreted Signaling	KEGG: mmu04060
OEG	MG	Csf1	Csf1r	1.62148e-05	0	CSF1_CSF1R	Csf1 - Csf1r	CSF	Secreted Signaling	KEGG: mmu04060
OEG	MAC	Csf1	Csf1r	1.51462e-05	0.03	CSF1_CSF1R	Csf1 - Csf1r	CSF	Secreted Signaling	KEGG: mmu04060
OEG	EC	Angptl4	Cdh5	0.086115	0	ANGPTL4_CDH5	Angptl4 - Cdh5	ANGPTL	Secreted Signaling	PMID: 30049845
OEG	PC	Angptl4	Cdh5	0.0298158	0	ANGPTL4_CDH5	Angptl4 - Cdh5	ANGPTL	Secreted Signaling	PMID: 30049845
OEG	VSMC	Angptl4	Cdh5	0.0872074	0	ANGPTL4_CDH5	Angptl4 - Cdh5	ANGPTL	Secreted Signaling	PMID: 30049845
OEG	Hb_VC	Angptl4	Cdh5	0.077561	0	ANGPTL4_CDH5	Angptl4 - Cdh5	ANGPTL	Secreted Signaling	PMID: 30049845
OEG	VLMC	Angptl4	Cdh5	0.024794	0	ANGPTL4_CDH5	Angptl4 - Cdh5	ANGPTL	Secreted Signaling	PMID: 30049845
OEG	ABC	Angptl4	Cdh5	0.0240195	0	ANGPTL4_CDH5	Angptl4 - Cdh5	ANGPTL	Secreted Signaling	PMID: 30049845
OEG	ABC	Angptl4	Cdh11	0.0263141	0	ANGPTL4_CDH11	Angptl4 - Cdh11	ANGPTL	Secreted Signaling	PMID: 30049845
OEG	OEG	Angptl4	Sdc2	0.0302472	0	ANGPTL4_SDC2	Angptl4 - Sdc2	ANGPTL	Secreted Signaling	PMID: 29017031
OEG	NSC	Angptl4	Sdc2	0.0335017	0	ANGPTL4_SDC2	Angptl4 - Sdc2	ANGPTL	Secreted Signaling	PMID: 29017031
OEG	ARP	Angptl4	Sdc2	0.0266143	0	ANGPTL4_SDC2	Angptl4 - Sdc2	ANGPTL	Secreted Signaling	PMID: 29017031
OEG	ASC	Angptl4	Sdc2	0.0345908	0	ANGPTL4_SDC2	Angptl4 - Sdc2	ANGPTL	Secreted Signaling	PMID: 29017031
OEG	EPC	Angptl4	Sdc2	0.021997	0	ANGPTL4_SDC2	Angptl4 - Sdc2	ANGPTL	Secreted Signaling	PMID: 29017031
OEG	CPC	Angptl4	Sdc2	0.0242186	0	ANGPTL4_SDC2	Angptl4 - Sdc2	ANGPTL	Secreted Signaling	PMID: 29017031
OEG	PC	Angptl4	Sdc2	0.0329698	0	ANGPTL4_SDC2	Angptl4 - Sdc2	ANGPTL	Secreted Signaling	PMID: 29017031
OEG	VSMC	Angptl4	Sdc2	0.0263194	0	ANGPTL4_SDC2	Angptl4 - Sdc2	ANGPTL	Secreted Signaling	PMID: 29017031
OEG	VLMC	Angptl4	Sdc2	0.0304775	0	ANGPTL4_SDC2	Angptl4 - Sdc2	ANGPTL	Secreted Signaling	PMID: 29017031
OEG	ABC	Angptl4	Sdc2	0.0268752	0	ANGPTL4_SDC2	Angptl4 - Sdc2	ANGPTL	Secreted Signaling	PMID: 29017031
OEG	OPC	Angptl4	Sdc3	0.0856995	0	ANGPTL4_SDC3	Angptl4 - Sdc3	ANGPTL	Secreted Signaling	PMID: 29017031
OEG	OEG	Angptl4	Sdc3	0.0307158	0	ANGPTL4_SDC3	Angptl4 - Sdc3	ANGPTL	Secreted Signaling	PMID: 29017031
OEG	ARP	Angptl4	Sdc3	0.0267065	0	ANGPTL4_SDC3	Angptl4 - Sdc3	ANGPTL	Secreted Signaling	PMID: 29017031
OEG	CHOL	Angptl4	Sdc3	0.0210188	0	ANGPTL4_SDC3	Angptl4 - Sdc3	ANGPTL	Secreted Signaling	PMID: 29017031
OEG	PC	Angptl4	Sdc3	0.03086	0	ANGPTL4_SDC3	Angptl4 - Sdc3	ANGPTL	Secreted Signaling	PMID: 29017031
OEG	VSMC	Angptl4	Sdc3	0.0253105	0	ANGPTL4_SDC3	Angptl4 - Sdc3	ANGPTL	Secreted Signaling	PMID: 29017031
OEG	Hb_VC	Angptl4	Sdc3	0.026588	0	ANGPTL4_SDC3	Angptl4 - Sdc3	ANGPTL	Secreted Signaling	PMID: 29017031
OEG	OEG	Angptl4	Sdc4	0.0825062	0	ANGPTL4_SDC4	Angptl4 - Sdc4	ANGPTL	Secreted Signaling	PMID: 29017031
OEG	NSC	Angptl4	Sdc4	0.096606	0	ANGPTL4_SDC4	Angptl4 - Sdc4	ANGPTL	Secreted Signaling	PMID: 29017031
OEG	ARP	Angptl4	Sdc4	0.124075	0	ANGPTL4_SDC4	Angptl4 - Sdc4	ANGPTL	Secreted Signaling	PMID: 29017031
OEG	ASC	Angptl4	Sdc4	0.0854409	0	ANGPTL4_SDC4	Angptl4 - Sdc4	ANGPTL	Secreted Signaling	PMID: 29017031
OEG	EPC	Angptl4	Sdc4	0.0713289	0	ANGPTL4_SDC4	Angptl4 - Sdc4	ANGPTL	Secreted Signaling	PMID: 29017031
OEG	CPC	Angptl4	Sdc4	0.0258071	0	ANGPTL4_SDC4	Angptl4 - Sdc4	ANGPTL	Secreted Signaling	PMID: 29017031
OEG	VLMC	Angptl4	Sdc4	0.0222144	0	ANGPTL4_SDC4	Angptl4 - Sdc4	ANGPTL	Secreted Signaling	PMID: 29017031
OEG	ABC	Angptl4	Sdc4	0.0773026	0	ANGPTL4_SDC4	Angptl4 - Sdc4	ANGPTL	Secreted Signaling	PMID: 29017031
OEG	MAC	Angptl4	Sdc4	0.0330507	0	ANGPTL4_SDC4	Angptl4 - Sdc4	ANGPTL	Secreted Signaling	PMID: 29017031
OEG	OEG	Mdk	Sdc2	0.116265	0	MDK_SDC2	Mdk - Sdc2	MK	Secreted Signaling	PMID: 28356350
OEG	NSC	Mdk	Sdc2	0.127557	0	MDK_SDC2	Mdk - Sdc2	MK	Secreted Signaling	PMID: 28356350
OEG	ARP	Mdk	Sdc2	0.103402	0	MDK_SDC2	Mdk - Sdc2	MK	Secreted Signaling	PMID: 28356350
OEG	ASC	Mdk	Sdc2	0.131288	0	MDK_SDC2	Mdk - Sdc2	MK	Secreted Signaling	PMID: 28356350
OEG	EPC	Mdk	Sdc2	0.0866488	0	MDK_SDC2	Mdk - Sdc2	MK	Secreted Signaling	PMID: 28356350
OEG	CPC	Mdk	Sdc2	0.0947673	0	MDK_SDC2	Mdk - Sdc2	MK	Secreted Signaling	PMID: 28356350
OEG	PC	Mdk	Sdc2	0.125726	0	MDK_SDC2	Mdk - Sdc2	MK	Secreted Signaling	PMID: 28356350
OEG	VSMC	Mdk	Sdc2	0.102346	0	MDK_SDC2	Mdk - Sdc2	MK	Secreted Signaling	PMID: 28356350
OEG	VLMC	Mdk	Sdc2	0.117071	0	MDK_SDC2	Mdk - Sdc2	MK	Secreted Signaling	PMID: 28356350
OEG	ABC	Mdk	Sdc2	0.104335	0	MDK_SDC2	Mdk - Sdc2	MK	Secreted Signaling	PMID: 28356350
OEG	OEG	Mdk	Sdc4	0.274995	0	MDK_SDC4	Mdk - Sdc4	MK	Secreted Signaling	PMID: 28356350
OEG	NSC	Mdk	Sdc4	0.310846	0	MDK_SDC4	Mdk - Sdc4	MK	Secreted Signaling	PMID: 28356350
OEG	ARP	Mdk	Sdc4	0.374011	0	MDK_SDC4	Mdk - Sdc4	MK	Secreted Signaling	PMID: 28356350
OEG	ASC	Mdk	Sdc4	0.282667	0	MDK_SDC4	Mdk - Sdc4	MK	Secreted Signaling	PMID: 28356350
OEG	EPC	Mdk	Sdc4	0.244696	0	MDK_SDC4	Mdk - Sdc4	MK	Secreted Signaling	PMID: 28356350
OEG	CPC	Mdk	Sdc4	0.100507	0	MDK_SDC4	Mdk - Sdc4	MK	Secreted Signaling	PMID: 28356350
OEG	VLMC	Mdk	Sdc4	0.0874481	0	MDK_SDC4	Mdk - Sdc4	MK	Secreted Signaling	PMID: 28356350
OEG	ABC	Mdk	Sdc4	0.261107	0	MDK_SDC4	Mdk - Sdc4	MK	Secreted Signaling	PMID: 28356350
OEG	MAC	Mdk	Sdc4	0.126005	0	MDK_SDC4	Mdk - Sdc4	MK	Secreted Signaling	PMID: 28356350
OEG	OPC	Mdk	Ptprz1	0.393758	0	MDK_PTPRZ1	Mdk - Ptprz1	MK	Secreted Signaling	PMID: 28356350
OEG	OEG	Mdk	Ptprz1	0.309876	0	MDK_PTPRZ1	Mdk - Ptprz1	MK	Secreted Signaling	PMID: 28356350
OEG	NSC	Mdk	Ptprz1	0.383203	0	MDK_PTPRZ1	Mdk - Ptprz1	MK	Secreted Signaling	PMID: 28356350
OEG	ARP	Mdk	Ptprz1	0.374611	0	MDK_PTPRZ1	Mdk - Ptprz1	MK	Secreted Signaling	PMID: 28356350
OEG	ASC	Mdk	Ptprz1	0.398744	0	MDK_PTPRZ1	Mdk - Ptprz1	MK	Secreted Signaling	PMID: 28356350
OEG	EPC	Mdk	Ptprz1	0.227447	0	MDK_PTPRZ1	Mdk - Ptprz1	MK	Secreted Signaling	PMID: 28356350
OEG	NRP	Mdk	Ptprz1	0.111209	0	MDK_PTPRZ1	Mdk - Ptprz1	MK	Secreted Signaling	PMID: 28356350
OEG	VSMC	Mdk	ITGA6_ITGB1	0.0942347	0	MDK_ITGA6_ITGB1	Mdk - (Itga6+Itgb1)	MK	Secreted Signaling	PMID: 28356350
OEG	Hb_VC	Mdk	ITGA6_ITGB1	0.100956	0	MDK_ITGA6_ITGB1	Mdk - (Itga6+Itgb1)	MK	Secreted Signaling	PMID: 28356350
OEG	OPC	Mdk	Lrp1	0.305875	0	MDK_LRP1	Mdk - Lrp1	MK	Secreted Signaling	PMID: 28356350
OEG	OEG	Mdk	Lrp1	0.111832	0	MDK_LRP1	Mdk - Lrp1	MK	Secreted Signaling	PMID: 28356350
OEG	NSC	Mdk	Lrp1	0.122369	0	MDK_LRP1	Mdk - Lrp1	MK	Secreted Signaling	PMID: 28356350
OEG	ARP	Mdk	Lrp1	0.122115	0	MDK_LRP1	Mdk - Lrp1	MK	Secreted Signaling	PMID: 28356350
OEG	ASC	Mdk	Lrp1	0.136424	0	MDK_LRP1	Mdk - Lrp1	MK	Secreted Signaling	PMID: 28356350
OEG	EPC	Mdk	Lrp1	0.0139114	0	MDK_LRP1	Mdk - Lrp1	MK	Secreted Signaling	PMID: 28356350
OEG	CPC	Mdk	Lrp1	0.0892324	0	MDK_LRP1	Mdk - Lrp1	MK	Secreted Signaling	PMID: 28356350
OEG	GLUT	Mdk	Lrp1	0.0936616	0	MDK_LRP1	Mdk - Lrp1	MK	Secreted Signaling	PMID: 28356350
OEG	NendC	Mdk	Lrp1	0.0850278	0	MDK_LRP1	Mdk - Lrp1	MK	Secreted Signaling	PMID: 28356350
OEG	PC	Mdk	Lrp1	0.0990544	0	MDK_LRP1	Mdk - Lrp1	MK	Secreted Signaling	PMID: 28356350
OEG	VSMC	Mdk	Lrp1	0.0872987	0	MDK_LRP1	Mdk - Lrp1	MK	Secreted Signaling	PMID: 28356350
OEG	VLMC	Mdk	Lrp1	0.330361	0	MDK_LRP1	Mdk - Lrp1	MK	Secreted Signaling	PMID: 28356350
OEG	ABC	Mdk	Lrp1	0.25356	0	MDK_LRP1	Mdk - Lrp1	MK	Secreted Signaling	PMID: 28356350
OEG	MG	Mdk	Lrp1	0.132643	0	MDK_LRP1	Mdk - Lrp1	MK	Secreted Signaling	PMID: 28356350
OEG	MNC	Mdk	Lrp1	0.133028	0	MDK_LRP1	Mdk - Lrp1	MK	Secreted Signaling	PMID: 28356350
OEG	OPC	Mdk	Ncl	0.11975	0	MDK_NCL	Mdk - Ncl	MK	Secreted Signaling	PMID: 28356350
OEG	OLG	Mdk	Ncl	0.121683	0	MDK_NCL	Mdk - Ncl	MK	Secreted Signaling	PMID: 28356350
OEG	OEG	Mdk	Ncl	0.116619	0	MDK_NCL	Mdk - Ncl	MK	Secreted Signaling	PMID: 28356350
OEG	NSC	Mdk	Ncl	0.110151	0	MDK_NCL	Mdk - Ncl	MK	Secreted Signaling	PMID: 28356350
OEG	ARP	Mdk	Ncl	0.109272	0	MDK_NCL	Mdk - Ncl	MK	Secreted Signaling	PMID: 28356350
OEG	EPC	Mdk	Ncl	0.0940024	0	MDK_NCL	Mdk - Ncl	MK	Secreted Signaling	PMID: 28356350
OEG	CPC	Mdk	Ncl	0.091119	0	MDK_NCL	Mdk - Ncl	MK	Secreted Signaling	PMID: 28356350
OEG	NRP	Mdk	Ncl	0.333605	0	MDK_NCL	Mdk - Ncl	MK	Secreted Signaling	PMID: 28356350
OEG	ImmN	Mdk	Ncl	0.139273	0	MDK_NCL	Mdk - Ncl	MK	Secreted Signaling	PMID: 28356350
OEG	GABA	Mdk	Ncl	0.127967	0	MDK_NCL	Mdk - Ncl	MK	Secreted Signaling	PMID: 28356350
OEG	DOPA	Mdk	Ncl	0.103312	0	MDK_NCL	Mdk - Ncl	MK	Secreted Signaling	PMID: 28356350
OEG	GLUT	Mdk	Ncl	0.0935838	0	MDK_NCL	Mdk - Ncl	MK	Secreted Signaling	PMID: 28356350
OEG	CHOL	Mdk	Ncl	0.0922976	0	MDK_NCL	Mdk - Ncl	MK	Secreted Signaling	PMID: 28356350
OEG	NendC	Mdk	Ncl	0.101102	0	MDK_NCL	Mdk - Ncl	MK	Secreted Signaling	PMID: 28356350
OEG	EC	Mdk	Ncl	0.116868	0	MDK_NCL	Mdk - Ncl	MK	Secreted Signaling	PMID: 28356350
OEG	PC	Mdk	Ncl	0.113558	0	MDK_NCL	Mdk - Ncl	MK	Secreted Signaling	PMID: 28356350
OEG	VSMC	Mdk	Ncl	0.105195	0	MDK_NCL	Mdk - Ncl	MK	Secreted Signaling	PMID: 28356350
OEG	Hb_VC	Mdk	Ncl	0.110376	0	MDK_NCL	Mdk - Ncl	MK	Secreted Signaling	PMID: 28356350
OEG	VLMC	Mdk	Ncl	0.105905	0	MDK_NCL	Mdk - Ncl	MK	Secreted Signaling	PMID: 28356350
OEG	ABC	Mdk	Ncl	0.106567	0	MDK_NCL	Mdk - Ncl	MK	Secreted Signaling	PMID: 28356350
OEG	MG	Mdk	Ncl	0.130084	0	MDK_NCL	Mdk - Ncl	MK	Secreted Signaling	PMID: 28356350
OEG	MNC	Mdk	Ncl	0.0921614	0	MDK_NCL	Mdk - Ncl	MK	Secreted Signaling	PMID: 28356350
OEG	MAC	Mdk	Ncl	0.128147	0	MDK_NCL	Mdk - Ncl	MK	Secreted Signaling	PMID: 28356350
OEG	DC	Mdk	Ncl	0.12737	0	MDK_NCL	Mdk - Ncl	MK	Secreted Signaling	PMID: 28356350
OEG	T_cell	Mdk	Ncl	0.14904	0	MDK_NCL	Mdk - Ncl	MK	Secreted Signaling	PMID: 28356350
OEG	B_cell	Mdk	Ncl	0.146769	0	MDK_NCL	Mdk - Ncl	MK	Secreted Signaling	PMID: 28356350
OEG	OPC	Ptn	Ptprz1	0.44931	0	PTN_PTPRZ1	Ptn - Ptprz1	PTN	Secreted Signaling	PMID: 28356350; PMID: 25620911
OEG	OEG	Ptn	Ptprz1	0.360633	0	PTN_PTPRZ1	Ptn - Ptprz1	PTN	Secreted Signaling	PMID: 28356350; PMID: 25620911
OEG	NSC	Ptn	Ptprz1	0.438343	0	PTN_PTPRZ1	Ptn - Ptprz1	PTN	Secreted Signaling	PMID: 28356350; PMID: 25620911
OEG	ARP	Ptn	Ptprz1	0.429375	0	PTN_PTPRZ1	Ptn - Ptprz1	PTN	Secreted Signaling	PMID: 28356350; PMID: 25620911
OEG	ASC	Ptn	Ptprz1	0.454472	0	PTN_PTPRZ1	Ptn - Ptprz1	PTN	Secreted Signaling	PMID: 28356350; PMID: 25620911
OEG	EPC	Ptn	Ptprz1	0.269985	0	PTN_PTPRZ1	Ptn - Ptprz1	PTN	Secreted Signaling	PMID: 28356350; PMID: 25620911
OEG	OEG	Ptn	Sdc2	0.141826	0	PTN_SDC2	Ptn - Sdc2	PTN	Secreted Signaling	PMID: 28356350; PMID: 25620911
OEG	NSC	Ptn	Sdc2	0.155165	0	PTN_SDC2	Ptn - Sdc2	PTN	Secreted Signaling	PMID: 28356350; PMID: 25620911
OEG	ARP	Ptn	Sdc2	0.126541	0	PTN_SDC2	Ptn - Sdc2	PTN	Secreted Signaling	PMID: 28356350; PMID: 25620911
OEG	ASC	Ptn	Sdc2	0.159557	0	PTN_SDC2	Ptn - Sdc2	PTN	Secreted Signaling	PMID: 28356350; PMID: 25620911
OEG	EPC	Ptn	Sdc2	0.106484	0	PTN_SDC2	Ptn - Sdc2	PTN	Secreted Signaling	PMID: 28356350; PMID: 25620911
OEG	CPC	Ptn	Sdc2	0.116224	0	PTN_SDC2	Ptn - Sdc2	PTN	Secreted Signaling	PMID: 28356350; PMID: 25620911
OEG	PC	Ptn	Sdc2	0.153008	0	PTN_SDC2	Ptn - Sdc2	PTN	Secreted Signaling	PMID: 28356350; PMID: 25620911
OEG	VSMC	Ptn	Sdc2	0.125281	0	PTN_SDC2	Ptn - Sdc2	PTN	Secreted Signaling	PMID: 28356350; PMID: 25620911
OEG	VLMC	Ptn	Sdc2	0.142781	0	PTN_SDC2	Ptn - Sdc2	PTN	Secreted Signaling	PMID: 28356350; PMID: 25620911
OEG	ABC	Ptn	Sdc2	0.127652	0	PTN_SDC2	Ptn - Sdc2	PTN	Secreted Signaling	PMID: 28356350; PMID: 25620911
OEG	OPC	Ptn	Sdc3	0.331839	0	PTN_SDC3	Ptn - Sdc3	PTN	Secreted Signaling	PMID: 28356350; PMID: 25620911
OEG	OEG	Ptn	Sdc3	0.143767	0	PTN_SDC3	Ptn - Sdc3	PTN	Secreted Signaling	PMID: 28356350; PMID: 25620911
OEG	ARP	Ptn	Sdc3	0.126934	0	PTN_SDC3	Ptn - Sdc3	PTN	Secreted Signaling	PMID: 28356350; PMID: 25620911
OEG	CHOL	Ptn	Sdc3	0.102141	0	PTN_SDC3	Ptn - Sdc3	PTN	Secreted Signaling	PMID: 28356350; PMID: 25620911
OEG	PC	Ptn	Sdc3	0.144363	0	PTN_SDC3	Ptn - Sdc3	PTN	Secreted Signaling	PMID: 28356350; PMID: 25620911
OEG	VSMC	Ptn	Sdc3	0.12095	0	PTN_SDC3	Ptn - Sdc3	PTN	Secreted Signaling	PMID: 28356350; PMID: 25620911
OEG	Hb_VC	Ptn	Sdc3	0.126428	0	PTN_SDC3	Ptn - Sdc3	PTN	Secreted Signaling	PMID: 28356350; PMID: 25620911
OEG	OEG	Ptn	Sdc4	0.322711	0	PTN_SDC4	Ptn - Sdc4	PTN	Secreted Signaling	PMID: 28356350; PMID: 25620911
OEG	NSC	Ptn	Sdc4	0.361679	0	PTN_SDC4	Ptn - Sdc4	PTN	Secreted Signaling	PMID: 28356350; PMID: 25620911
OEG	ARP	Ptn	Sdc4	0.428748	0	PTN_SDC4	Ptn - Sdc4	PTN	Secreted Signaling	PMID: 28356350; PMID: 25620911
OEG	ASC	Ptn	Sdc4	0.331107	0	PTN_SDC4	Ptn - Sdc4	PTN	Secreted Signaling	PMID: 28356350; PMID: 25620911
OEG	EPC	Ptn	Sdc4	0.289252	0	PTN_SDC4	Ptn - Sdc4	PTN	Secreted Signaling	PMID: 28356350; PMID: 25620911
OEG	CPC	Ptn	Sdc4	0.123086	0	PTN_SDC4	Ptn - Sdc4	PTN	Secreted Signaling	PMID: 28356350; PMID: 25620911
OEG	VLMC	Ptn	Sdc4	0.107444	0.01	PTN_SDC4	Ptn - Sdc4	PTN	Secreted Signaling	PMID: 28356350; PMID: 25620911
OEG	ABC	Ptn	Sdc4	0.307435	0	PTN_SDC4	Ptn - Sdc4	PTN	Secreted Signaling	PMID: 28356350; PMID: 25620911
OEG	MAC	Ptn	Sdc4	0.153336	0	PTN_SDC4	Ptn - Sdc4	PTN	Secreted Signaling	PMID: 28356350; PMID: 25620911
OEG	OPC	Ptn	Ncl	0.145952	0	PTN_NCL	Ptn - Ncl	PTN	Secreted Signaling	PMID: 28356350; PMID: 25620911
OEG	OLG	Ptn	Ncl	0.148236	0	PTN_NCL	Ptn - Ncl	PTN	Secreted Signaling	PMID: 28356350; PMID: 25620911
OEG	OEG	Ptn	Ncl	0.142246	0	PTN_NCL	Ptn - Ncl	PTN	Secreted Signaling	PMID: 28356350; PMID: 25620911
OEG	NSC	Ptn	Ncl	0.134573	0	PTN_NCL	Ptn - Ncl	PTN	Secreted Signaling	PMID: 28356350; PMID: 25620911
OEG	ARP	Ptn	Ncl	0.133528	0.01	PTN_NCL	Ptn - Ncl	PTN	Secreted Signaling	PMID: 28356350; PMID: 25620911
OEG	NRP	Ptn	Ncl	0.386075	0	PTN_NCL	Ptn - Ncl	PTN	Secreted Signaling	PMID: 28356350; PMID: 25620911
OEG	ImmN	Ptn	Ncl	0.168926	0	PTN_NCL	Ptn - Ncl	PTN	Secreted Signaling	PMID: 28356350; PMID: 25620911
OEG	GABA	Ptn	Ncl	0.155649	0	PTN_NCL	Ptn - Ncl	PTN	Secreted Signaling	PMID: 28356350; PMID: 25620911
OEG	DOPA	Ptn	Ncl	0.126433	0.02	PTN_NCL	Ptn - Ncl	PTN	Secreted Signaling	PMID: 28356350; PMID: 25620911
OEG	EC	Ptn	Ncl	0.14254	0	PTN_NCL	Ptn - Ncl	PTN	Secreted Signaling	PMID: 28356350; PMID: 25620911
OEG	PC	Ptn	Ncl	0.138617	0	PTN_NCL	Ptn - Ncl	PTN	Secreted Signaling	PMID: 28356350; PMID: 25620911
OEG	VSMC	Ptn	Ncl	0.128678	0.03	PTN_NCL	Ptn - Ncl	PTN	Secreted Signaling	PMID: 28356350; PMID: 25620911
OEG	Hb_VC	Ptn	Ncl	0.13484	0	PTN_NCL	Ptn - Ncl	PTN	Secreted Signaling	PMID: 28356350; PMID: 25620911
OEG	VLMC	Ptn	Ncl	0.129522	0.04	PTN_NCL	Ptn - Ncl	PTN	Secreted Signaling	PMID: 28356350; PMID: 25620911
OEG	ABC	Ptn	Ncl	0.130311	0	PTN_NCL	Ptn - Ncl	PTN	Secreted Signaling	PMID: 28356350; PMID: 25620911
OEG	MG	Ptn	Ncl	0.15814	0	PTN_NCL	Ptn - Ncl	PTN	Secreted Signaling	PMID: 28356350; PMID: 25620911
OEG	MAC	Ptn	Ncl	0.15586	0	PTN_NCL	Ptn - Ncl	PTN	Secreted Signaling	PMID: 28356350; PMID: 25620911
OEG	DC	Ptn	Ncl	0.154945	0.05	PTN_NCL	Ptn - Ncl	PTN	Secreted Signaling	PMID: 28356350; PMID: 25620911
OEG	T_cell	Ptn	Ncl	0.180337	0.01	PTN_NCL	Ptn - Ncl	PTN	Secreted Signaling	PMID: 28356350; PMID: 25620911
OEG	B_cell	Ptn	Ncl	0.177689	0.01	PTN_NCL	Ptn - Ncl	PTN	Secreted Signaling	PMID: 28356350; PMID: 25620911
OEG	OPC	Psap	Gpr37l1	0.403274	0	PSAP_GPR37L1	Psap - Gpr37l1	PSAP	Secreted Signaling	PMID: 23690594
OEG	OEG	Psap	Gpr37l1	0.332377	0	PSAP_GPR37L1	Psap - Gpr37l1	PSAP	Secreted Signaling	PMID: 23690594
OEG	NSC	Psap	Gpr37l1	0.416496	0	PSAP_GPR37L1	Psap - Gpr37l1	PSAP	Secreted Signaling	PMID: 23690594
OEG	ARP	Psap	Gpr37l1	0.382562	0	PSAP_GPR37L1	Psap - Gpr37l1	PSAP	Secreted Signaling	PMID: 23690594
OEG	ASC	Psap	Gpr37l1	0.439169	0	PSAP_GPR37L1	Psap - Gpr37l1	PSAP	Secreted Signaling	PMID: 23690594
OEG	EPC	Psap	Gpr37l1	0.28428	0	PSAP_GPR37L1	Psap - Gpr37l1	PSAP	Secreted Signaling	PMID: 23690594
OEG	OLG	Psap	Gpr37	0.404415	0	PSAP_GPR37	Psap - Gpr37	PSAP	Secreted Signaling	PMID: 23690594
OEG	VSMC	Lamc1	ITGA6_ITGB1	1.32926e-05	0	LAMC1_ITGA6_ITGB1	Lamc1 - (Itga6+Itgb1)	LAMININ	ECM-Receptor	KEGG: mmu04512
OEG	Hb_VC	Lamc1	ITGA6_ITGB1	1.43472e-05	0	LAMC1_ITGA6_ITGB1	Lamc1 - (Itga6+Itgb1)	LAMININ	ECM-Receptor	KEGG: mmu04512
OEG	VSMC	Lamc1	ITGA7_ITGB1	1.37873e-05	0	LAMC1_ITGA7_ITGB1	Lamc1 - (Itga7+Itgb1)	LAMININ	ECM-Receptor	KEGG: mmu04512
OEG	ARP	Col9a2	Cd44	0.0271566	0	COL9A2_CD44	Col9a2 - Cd44	COLLAGEN	ECM-Receptor	KEGG: mmu04512
OEG	MNC	Col9a2	Cd44	0.0344079	0	COL9A2_CD44	Col9a2 - Cd44	COLLAGEN	ECM-Receptor	KEGG: mmu04512
OEG	DC	Col9a2	Cd44	0.0318549	0	COL9A2_CD44	Col9a2 - Cd44	COLLAGEN	ECM-Receptor	KEGG: mmu04512
OEG	NEUT	Col9a2	Cd44	0.0739888	0	COL9A2_CD44	Col9a2 - Cd44	COLLAGEN	ECM-Receptor	KEGG: mmu04512
OEG	ARP	Lamc1	Cd44	1.56019e-05	0	LAMC1_CD44	Lamc1 - Cd44	LAMININ	ECM-Receptor	KEGG: mmu04512
OEG	MNC	Lamc1	Cd44	1.99162e-05	0	LAMC1_CD44	Lamc1 - Cd44	LAMININ	ECM-Receptor	KEGG: mmu04512
OEG	DC	Lamc1	Cd44	1.83898e-05	0	LAMC1_CD44	Lamc1 - Cd44	LAMININ	ECM-Receptor	KEGG: mmu04512
OEG	NEUT	Lamc1	Cd44	4.46561e-05	0	LAMC1_CD44	Lamc1 - Cd44	LAMININ	ECM-Receptor	KEGG: mmu04512
OEG	OEG	Col9a2	Sdc4	0.0797888	0	COL9A2_SDC4	Col9a2 - Sdc4	COLLAGEN	ECM-Receptor	KEGG: mmu04512
OEG	NSC	Col9a2	Sdc4	0.0934716	0	COL9A2_SDC4	Col9a2 - Sdc4	COLLAGEN	ECM-Receptor	KEGG: mmu04512
OEG	ARP	Col9a2	Sdc4	0.120168	0	COL9A2_SDC4	Col9a2 - Sdc4	COLLAGEN	ECM-Receptor	KEGG: mmu04512
OEG	ASC	Col9a2	Sdc4	0.0826356	0	COL9A2_SDC4	Col9a2 - Sdc4	COLLAGEN	ECM-Receptor	KEGG: mmu04512
OEG	EPC	Col9a2	Sdc4	0.068952	0	COL9A2_SDC4	Col9a2 - Sdc4	COLLAGEN	ECM-Receptor	KEGG: mmu04512
OEG	CPC	Col9a2	Sdc4	0.0249065	0	COL9A2_SDC4	Col9a2 - Sdc4	COLLAGEN	ECM-Receptor	KEGG: mmu04512
OEG	VLMC	Col9a2	Sdc4	0.0214364	0	COL9A2_SDC4	Col9a2 - Sdc4	COLLAGEN	ECM-Receptor	KEGG: mmu04512
OEG	ABC	Col9a2	Sdc4	0.0747426	0	COL9A2_SDC4	Col9a2 - Sdc4	COLLAGEN	ECM-Receptor	KEGG: mmu04512
OEG	MAC	Col9a2	Sdc4	0.0319055	0	COL9A2_SDC4	Col9a2 - Sdc4	COLLAGEN	ECM-Receptor	KEGG: mmu04512
OEG	OLG	Lamc1	Sv2a	1.82925e-05	0	LAMC1_SV2A	Lamc1 - Sv2a	LAMININ	ECM-Receptor	KEGG: mmu04512
OEG	GABA	Lamc1	Sv2a	5.77374e-05	0	LAMC1_SV2A	Lamc1 - Sv2a	LAMININ	ECM-Receptor	KEGG: mmu04512
OEG	DOPA	Lamc1	Sv2a	7.02757e-05	0	LAMC1_SV2A	Lamc1 - Sv2a	LAMININ	ECM-Receptor	KEGG: mmu04512
OEG	GLUT	Lamc1	Sv2a	4.47911e-05	0	LAMC1_SV2A	Lamc1 - Sv2a	LAMININ	ECM-Receptor	KEGG: mmu04512
OEG	CHOL	Lamc1	Sv2a	4.80565e-05	0	LAMC1_SV2A	Lamc1 - Sv2a	LAMININ	ECM-Receptor	KEGG: mmu04512
OEG	NendC	Lamc1	Sv2a	5.33978e-05	0	LAMC1_SV2A	Lamc1 - Sv2a	LAMININ	ECM-Receptor	KEGG: mmu04512
OEG	GLUT	Lamc1	Sv2b	1.61879e-05	0	LAMC1_SV2B	Lamc1 - Sv2b	LAMININ	ECM-Receptor	KEGG: mmu04512
OEG	CHOL	Lamc1	Sv2b	2.35341e-06	0	LAMC1_SV2B	Lamc1 - Sv2b	LAMININ	ECM-Receptor	KEGG: mmu04512
OEG	OEG	Hspg2	Dag1	0.00010391	0	HSPG2_DAG1	Hspg2 - Dag1	HSPG	ECM-Receptor	KEGG: mmu04512
OEG	ARP	Hspg2	Dag1	0.000100457	0	HSPG2_DAG1	Hspg2 - Dag1	HSPG	ECM-Receptor	KEGG: mmu04512
OEG	ASC	Hspg2	Dag1	0.000109947	0	HSPG2_DAG1	Hspg2 - Dag1	HSPG	ECM-Receptor	KEGG: mmu04512
OEG	EPC	Hspg2	Dag1	9.12984e-05	0	HSPG2_DAG1	Hspg2 - Dag1	HSPG	ECM-Receptor	KEGG: mmu04512
OEG	PC	Hspg2	Dag1	9.72527e-05	0	HSPG2_DAG1	Hspg2 - Dag1	HSPG	ECM-Receptor	KEGG: mmu04512
OEG	VSMC	Hspg2	Dag1	0.000101321	0	HSPG2_DAG1	Hspg2 - Dag1	HSPG	ECM-Receptor	KEGG: mmu04512
OEG	VLMC	Hspg2	Dag1	0.000100385	0	HSPG2_DAG1	Hspg2 - Dag1	HSPG	ECM-Receptor	KEGG: mmu04512
OEG	ABC	Hspg2	Dag1	8.69477e-05	0	HSPG2_DAG1	Hspg2 - Dag1	HSPG	ECM-Receptor	KEGG: mmu04512
OEG	OEG	Lamc1	Dag1	1.48456e-05	0	LAMC1_DAG1	Lamc1 - Dag1	LAMININ	ECM-Receptor	KEGG: mmu04512
OEG	ARP	Lamc1	Dag1	1.43522e-05	0	LAMC1_DAG1	Lamc1 - Dag1	LAMININ	ECM-Receptor	KEGG: mmu04512
OEG	ASC	Lamc1	Dag1	1.57082e-05	0	LAMC1_DAG1	Lamc1 - Dag1	LAMININ	ECM-Receptor	KEGG: mmu04512
OEG	EPC	Lamc1	Dag1	1.30436e-05	0	LAMC1_DAG1	Lamc1 - Dag1	LAMININ	ECM-Receptor	KEGG: mmu04512
OEG	PC	Lamc1	Dag1	1.38944e-05	0	LAMC1_DAG1	Lamc1 - Dag1	LAMININ	ECM-Receptor	KEGG: mmu04512
OEG	VSMC	Lamc1	Dag1	1.44757e-05	0	LAMC1_DAG1	Lamc1 - Dag1	LAMININ	ECM-Receptor	KEGG: mmu04512
OEG	VLMC	Lamc1	Dag1	1.4342e-05	0	LAMC1_DAG1	Lamc1 - Dag1	LAMININ	ECM-Receptor	KEGG: mmu04512
OEG	ABC	Lamc1	Dag1	1.2422e-05	0	LAMC1_DAG1	Lamc1 - Dag1	LAMININ	ECM-Receptor	KEGG: mmu04512
OEG	ABC	App	Cd74	0.0323138	0	APP_CD74	App - Cd74	APP	Cell-Cell Contact	PMID: 19849849
OEG	MNC	App	Cd74	0.116873	0	APP_CD74	App - Cd74	APP	Cell-Cell Contact	PMID: 19849849
OEG	MAC	App	Cd74	0.106747	0	APP_CD74	App - Cd74	APP	Cell-Cell Contact	PMID: 19849849
OEG	DC	App	Cd74	0.156658	0	APP_CD74	App - Cd74	APP	Cell-Cell Contact	PMID: 19849849
OEG	B_cell	App	Cd74	0.181785	0	APP_CD74	App - Cd74	APP	Cell-Cell Contact	PMID: 19849849
OEG	OPC	Cd200	Cd200r1	0.00683821	0	CD200_CD200R1	Cd200 - Cd200r1	CD200	Cell-Cell Contact	PMID: 15187158
OEG	OEG	Cd200	Cd200r1	0.00763685	0	CD200_CD200R1	Cd200 - Cd200r1	CD200	Cell-Cell Contact	PMID: 15187158
OEG	DOPA	Cd200	Cd200r1	0.0062837	0	CD200_CD200R1	Cd200 - Cd200r1	CD200	Cell-Cell Contact	PMID: 15187158
OEG	GLUT	Cd200	Cd200r1	0.00569814	0	CD200_CD200R1	Cd200 - Cd200r1	CD200	Cell-Cell Contact	PMID: 15187158
OEG	CHOL	Cd200	Cd200r1	0.00439641	0	CD200_CD200R1	Cd200 - Cd200r1	CD200	Cell-Cell Contact	PMID: 15187158
OEG	NendC	Cd200	Cd200r1	0.00715984	0	CD200_CD200R1	Cd200 - Cd200r1	CD200	Cell-Cell Contact	PMID: 15187158
OEG	EC	Cd200	Cd200r1	0.00808956	0	CD200_CD200R1	Cd200 - Cd200r1	CD200	Cell-Cell Contact	PMID: 15187158
OEG	PC	Cd200	Cd200r1	0.00659404	0	CD200_CD200R1	Cd200 - Cd200r1	CD200	Cell-Cell Contact	PMID: 15187158
OEG	VSMC	Cd200	Cd200r1	0.0186627	0	CD200_CD200R1	Cd200 - Cd200r1	CD200	Cell-Cell Contact	PMID: 15187158
OEG	Hb_VC	Cd200	Cd200r1	0.0125906	0	CD200_CD200R1	Cd200 - Cd200r1	CD200	Cell-Cell Contact	PMID: 15187158
OEG	MNC	Cd22	Ptprc	4.69827e-05	0	CD22_PTPRC	Cd22 - Ptprc	CD22	Cell-Cell Contact	KEGG: mmu04514
OEG	MAC	Cd22	Ptprc	1.07065e-05	0	CD22_PTPRC	Cd22 - Ptprc	CD22	Cell-Cell Contact	KEGG: mmu04514
OEG	DC	Cd22	Ptprc	3.1056e-05	0	CD22_PTPRC	Cd22 - Ptprc	CD22	Cell-Cell Contact	KEGG: mmu04514
OEG	T_cell	Cd22	Ptprc	3.8468e-05	0	CD22_PTPRC	Cd22 - Ptprc	CD22	Cell-Cell Contact	KEGG: mmu04514
OEG	B_cell	Cd22	Ptprc	5.84786e-06	0	CD22_PTPRC	Cd22 - Ptprc	CD22	Cell-Cell Contact	KEGG: mmu04514
OEG	ABC	Cdh1	Cdh1	1.36504e-06	0.03	CDH1_CDH1	Cdh1 - Cdh1	CDH	Cell-Cell Contact	KEGG: mmu04514
OEG	ARP	Cntn1	Nrcam	0.026083	0	CNTN1_NRCAM	Cntn1 - Nrcam	CNTN	Cell-Cell Contact	KEGG: mmu04514
OEG	ASC	Cntn1	Nrcam	0.0199929	0	CNTN1_NRCAM	Cntn1 - Nrcam	CNTN	Cell-Cell Contact	KEGG: mmu04514
OEG	GABA	Cntn1	Nrcam	0.0237746	0	CNTN1_NRCAM	Cntn1 - Nrcam	CNTN	Cell-Cell Contact	KEGG: mmu04514
OEG	GLUT	Cntn1	Nrcam	0.0228316	0	CNTN1_NRCAM	Cntn1 - Nrcam	CNTN	Cell-Cell Contact	KEGG: mmu04514
OEG	CHOL	Cntn1	Nrcam	0.0209684	0	CNTN1_NRCAM	Cntn1 - Nrcam	CNTN	Cell-Cell Contact	KEGG: mmu04514
OEG	NRP	Efna5	Epha4	0.0117192	0	EFNA5_EPHA4	Efna5 - Epha4	EPHA	Cell-Cell Contact	PMID: 15114347
OEG	GLUT	Efna5	Epha4	0.0119607	0	EFNA5_EPHA4	Efna5 - Epha4	EPHA	Cell-Cell Contact	PMID: 15114347
OEG	VSMC	Efna5	Epha4	0.0117882	0	EFNA5_EPHA4	Efna5 - Epha4	EPHA	Cell-Cell Contact	PMID: 15114347
OEG	OPC	Efna5	Epha5	0.0157072	0	EFNA5_EPHA5	Efna5 - Epha5	EPHA	Cell-Cell Contact	PMID: 15114347
OEG	ARP	Efna5	Epha5	0.0144897	0	EFNA5_EPHA5	Efna5 - Epha5	EPHA	Cell-Cell Contact	PMID: 15114347
OEG	GABA	Efna5	Epha5	0.0491238	0	EFNA5_EPHA5	Efna5 - Epha5	EPHA	Cell-Cell Contact	PMID: 15114347
OEG	GLUT	Efna5	Epha5	0.0146822	0	EFNA5_EPHA5	Efna5 - Epha5	EPHA	Cell-Cell Contact	PMID: 15114347
OEG	NendC	Efna5	Epha5	0.0137516	0	EFNA5_EPHA5	Efna5 - Epha5	EPHA	Cell-Cell Contact	PMID: 15114347
OEG	CHOL	Efna5	Epha7	0.00998105	0	EFNA5_EPHA7	Efna5 - Epha7	EPHA	Cell-Cell Contact	PMID: 15114347
OEG	OEG	Efna5	Ephb2	0.00263614	0	EFNA5_EPHB2	Efna5 - Ephb2	EPHA	Cell-Cell Contact	PMID:15107857; PMID: 15114347
OEG	NRP	Efna5	Ephb2	0.00214323	0	EFNA5_EPHB2	Efna5 - Ephb2	EPHA	Cell-Cell Contact	PMID:15107857; PMID: 15114347
OEG	GLUT	Efna5	Ephb2	0.00178339	0	EFNA5_EPHB2	Efna5 - Ephb2	EPHA	Cell-Cell Contact	PMID:15107857; PMID: 15114347
OEG	VSMC	Efna5	Ephb2	0.00199782	0	EFNA5_EPHB2	Efna5 - Ephb2	EPHA	Cell-Cell Contact	PMID:15107857; PMID: 15114347
OEG	NRP	Efnb2	Epha4	0.00202234	0	EFNB2_EPHA4	Efnb2 - Epha4	EPHB	Cell-Cell Contact	PMID: 15114347
OEG	GLUT	Efnb2	Epha4	0.00206444	0	EFNB2_EPHA4	Efnb2 - Epha4	EPHB	Cell-Cell Contact	PMID: 15114347
OEG	VSMC	Efnb2	Epha4	0.00203436	0	EFNB2_EPHA4	Efnb2 - Epha4	EPHB	Cell-Cell Contact	PMID: 15114347
OEG	OLG	Efnb2	Ephb1	0.00196203	0	EFNB2_EPHB1	Efnb2 - Ephb1	EPHB	Cell-Cell Contact	PMID: 15114347
OEG	OEG	Efnb2	Ephb2	0.000451476	0	EFNB2_EPHB2	Efnb2 - Ephb2	EPHB	Cell-Cell Contact	PMID: 15114347
OEG	NRP	Efnb2	Ephb2	0.000366907	0	EFNB2_EPHB2	Efnb2 - Ephb2	EPHB	Cell-Cell Contact	PMID: 15114347
OEG	GLUT	Efnb2	Ephb2	0.000305214	0	EFNB2_EPHB2	Efnb2 - Ephb2	EPHB	Cell-Cell Contact	PMID: 15114347
OEG	VSMC	Efnb2	Ephb2	0.000341973	0	EFNB2_EPHB2	Efnb2 - Ephb2	EPHB	Cell-Cell Contact	PMID: 15114347
OEG	MG	Jam3	F11r	0.0383333	0	JAM3_F11R	Jam3 - F11r	JAM	Cell-Cell Contact	KEGG: mmu04514
OEG	EC	Jam3	Jam2	0.0338668	0	JAM3_JAM2	Jam3 - Jam2	JAM	Cell-Cell Contact	KEGG: mmu04514
OEG	PC	Jam3	Jam2	0.026307	0	JAM3_JAM2	Jam3 - Jam2	JAM	Cell-Cell Contact	KEGG: mmu04514
OEG	VSMC	Jam3	Jam2	0.065836	0	JAM3_JAM2	Jam3 - Jam2	JAM	Cell-Cell Contact	KEGG: mmu04514
OEG	Hb_VC	Jam3	Jam2	0.0797825	0	JAM3_JAM2	Jam3 - Jam2	JAM	Cell-Cell Contact	KEGG: mmu04514
OEG	OPC	Jam3	Jam3	0.0344639	0	JAM3_JAM3	Jam3 - Jam3	JAM	Cell-Cell Contact	KEGG: mmu04514
OEG	OLG	Jam3	Jam3	0.0989212	0	JAM3_JAM3	Jam3 - Jam3	JAM	Cell-Cell Contact	KEGG: mmu04514
OEG	OEG	Jam3	Jam3	0.0340826	0.02	JAM3_JAM3	Jam3 - Jam3	JAM	Cell-Cell Contact	KEGG: mmu04514
OEG	OPC	H2-Q1	Cd8a	1.18709e-05	0	H2-Q1_CD8A	H2-q1 - Cd8a	MHC-I	Cell-Cell Contact	KEGG: mmu04514
OEG	OEG	H2-Q1	Cd8a	0.000178896	0	H2-Q1_CD8A	H2-q1 - Cd8a	MHC-I	Cell-Cell Contact	KEGG: mmu04514
OEG	NSC	H2-Q1	Cd8a	1.21144e-05	0.03	H2-Q1_CD8A	H2-q1 - Cd8a	MHC-I	Cell-Cell Contact	KEGG: mmu04514
OEG	ASC	H2-Q1	Cd8a	1.36987e-05	0	H2-Q1_CD8A	H2-q1 - Cd8a	MHC-I	Cell-Cell Contact	KEGG: mmu04514
OEG	EPC	H2-Q1	Cd8a	9.62993e-05	0	H2-Q1_CD8A	H2-q1 - Cd8a	MHC-I	Cell-Cell Contact	KEGG: mmu04514
OEG	EC	H2-Q1	Cd8a	0.000493374	0	H2-Q1_CD8A	H2-q1 - Cd8a	MHC-I	Cell-Cell Contact	KEGG: mmu04514
OEG	PC	H2-Q1	Cd8a	0.000390462	0	H2-Q1_CD8A	H2-q1 - Cd8a	MHC-I	Cell-Cell Contact	KEGG: mmu04514
OEG	VSMC	H2-Q1	Cd8a	0.00042461	0	H2-Q1_CD8A	H2-q1 - Cd8a	MHC-I	Cell-Cell Contact	KEGG: mmu04514
OEG	Hb_VC	H2-Q1	Cd8a	0.000452688	0	H2-Q1_CD8A	H2-q1 - Cd8a	MHC-I	Cell-Cell Contact	KEGG: mmu04514
OEG	VLMC	H2-Q1	Cd8a	0.000183795	0	H2-Q1_CD8A	H2-q1 - Cd8a	MHC-I	Cell-Cell Contact	KEGG: mmu04514
OEG	ABC	H2-Q1	Cd8a	0.00017143	0	H2-Q1_CD8A	H2-q1 - Cd8a	MHC-I	Cell-Cell Contact	KEGG: mmu04514
OEG	MG	H2-Q1	Cd8a	0.000224395	0	H2-Q1_CD8A	H2-q1 - Cd8a	MHC-I	Cell-Cell Contact	KEGG: mmu04514
OEG	MNC	H2-Q1	Cd8a	0.000750344	0	H2-Q1_CD8A	H2-q1 - Cd8a	MHC-I	Cell-Cell Contact	KEGG: mmu04514
OEG	MAC	H2-Q1	Cd8a	0.000569845	0	H2-Q1_CD8A	H2-q1 - Cd8a	MHC-I	Cell-Cell Contact	KEGG: mmu04514
OEG	DC	H2-Q1	Cd8a	0.000706421	0	H2-Q1_CD8A	H2-q1 - Cd8a	MHC-I	Cell-Cell Contact	KEGG: mmu04514
OEG	NEUT	H2-Q1	Cd8a	0.000179649	0	H2-Q1_CD8A	H2-q1 - Cd8a	MHC-I	Cell-Cell Contact	KEGG: mmu04514
OEG	T_cell	H2-Q1	Cd8a	0.0023404	0	H2-Q1_CD8A	H2-q1 - Cd8a	MHC-I	Cell-Cell Contact	KEGG: mmu04514
OEG	B_cell	H2-Q1	Cd8a	0.000671661	0	H2-Q1_CD8A	H2-q1 - Cd8a	MHC-I	Cell-Cell Contact	KEGG: mmu04514
OEG	OPC	H2-T23	Cd8a	2.21538e-05	0	H2-T23_CD8A	H2-t23 - Cd8a	MHC-I	Cell-Cell Contact	KEGG: mmu04514
OEG	OEG	H2-T23	Cd8a	0.000333812	0	H2-T23_CD8A	H2-t23 - Cd8a	MHC-I	Cell-Cell Contact	KEGG: mmu04514
OEG	NSC	H2-T23	Cd8a	2.26082e-05	0.03	H2-T23_CD8A	H2-t23 - Cd8a	MHC-I	Cell-Cell Contact	KEGG: mmu04514
OEG	ASC	H2-T23	Cd8a	2.55648e-05	0	H2-T23_CD8A	H2-t23 - Cd8a	MHC-I	Cell-Cell Contact	KEGG: mmu04514
OEG	EPC	H2-T23	Cd8a	0.000179703	0	H2-T23_CD8A	H2-t23 - Cd8a	MHC-I	Cell-Cell Contact	KEGG: mmu04514
OEG	EC	H2-T23	Cd8a	0.000920363	0	H2-T23_CD8A	H2-t23 - Cd8a	MHC-I	Cell-Cell Contact	KEGG: mmu04514
OEG	PC	H2-T23	Cd8a	0.000728452	0	H2-T23_CD8A	H2-t23 - Cd8a	MHC-I	Cell-Cell Contact	KEGG: mmu04514
OEG	VSMC	H2-T23	Cd8a	0.000792135	0	H2-T23_CD8A	H2-t23 - Cd8a	MHC-I	Cell-Cell Contact	KEGG: mmu04514
OEG	Hb_VC	H2-T23	Cd8a	0.000844494	0	H2-T23_CD8A	H2-t23 - Cd8a	MHC-I	Cell-Cell Contact	KEGG: mmu04514
OEG	VLMC	H2-T23	Cd8a	0.000342951	0	H2-T23_CD8A	H2-t23 - Cd8a	MHC-I	Cell-Cell Contact	KEGG: mmu04514
OEG	ABC	H2-T23	Cd8a	0.000319884	0	H2-T23_CD8A	H2-t23 - Cd8a	MHC-I	Cell-Cell Contact	KEGG: mmu04514
OEG	MG	H2-T23	Cd8a	0.000418694	0	H2-T23_CD8A	H2-t23 - Cd8a	MHC-I	Cell-Cell Contact	KEGG: mmu04514
OEG	MNC	H2-T23	Cd8a	0.00139941	0	H2-T23_CD8A	H2-t23 - Cd8a	MHC-I	Cell-Cell Contact	KEGG: mmu04514
OEG	MAC	H2-T23	Cd8a	0.00106295	0	H2-T23_CD8A	H2-t23 - Cd8a	MHC-I	Cell-Cell Contact	KEGG: mmu04514
OEG	DC	H2-T23	Cd8a	0.00131755	0	H2-T23_CD8A	H2-t23 - Cd8a	MHC-I	Cell-Cell Contact	KEGG: mmu04514
OEG	NEUT	H2-T23	Cd8a	0.000335218	0	H2-T23_CD8A	H2-t23 - Cd8a	MHC-I	Cell-Cell Contact	KEGG: mmu04514
OEG	T_cell	H2-T23	Cd8a	0.00435893	0	H2-T23_CD8A	H2-t23 - Cd8a	MHC-I	Cell-Cell Contact	KEGG: mmu04514
OEG	B_cell	H2-T23	Cd8a	0.00125275	0	H2-T23_CD8A	H2-t23 - Cd8a	MHC-I	Cell-Cell Contact	KEGG: mmu04514
OEG	OPC	H2-T24	Cd8a	2.07739e-05	0	H2-T24_CD8A	H2-t24 - Cd8a	MHC-I	Cell-Cell Contact	KEGG: mmu04514
OEG	OEG	H2-T24	Cd8a	0.000313027	0	H2-T24_CD8A	H2-t24 - Cd8a	MHC-I	Cell-Cell Contact	KEGG: mmu04514
OEG	NSC	H2-T24	Cd8a	2.12e-05	0.03	H2-T24_CD8A	H2-t24 - Cd8a	MHC-I	Cell-Cell Contact	KEGG: mmu04514
OEG	ASC	H2-T24	Cd8a	2.39725e-05	0	H2-T24_CD8A	H2-t24 - Cd8a	MHC-I	Cell-Cell Contact	KEGG: mmu04514
OEG	EPC	H2-T24	Cd8a	0.000168512	0	H2-T24_CD8A	H2-t24 - Cd8a	MHC-I	Cell-Cell Contact	KEGG: mmu04514
OEG	EC	H2-T24	Cd8a	0.000863085	0	H2-T24_CD8A	H2-t24 - Cd8a	MHC-I	Cell-Cell Contact	KEGG: mmu04514
OEG	PC	H2-T24	Cd8a	0.000683109	0	H2-T24_CD8A	H2-t24 - Cd8a	MHC-I	Cell-Cell Contact	KEGG: mmu04514
OEG	VSMC	H2-T24	Cd8a	0.000742831	0	H2-T24_CD8A	H2-t24 - Cd8a	MHC-I	Cell-Cell Contact	KEGG: mmu04514
OEG	Hb_VC	H2-T24	Cd8a	0.000791934	0	H2-T24_CD8A	H2-t24 - Cd8a	MHC-I	Cell-Cell Contact	KEGG: mmu04514
OEG	VLMC	H2-T24	Cd8a	0.000321596	0	H2-T24_CD8A	H2-t24 - Cd8a	MHC-I	Cell-Cell Contact	KEGG: mmu04514
OEG	ABC	H2-T24	Cd8a	0.000299965	0	H2-T24_CD8A	H2-t24 - Cd8a	MHC-I	Cell-Cell Contact	KEGG: mmu04514
OEG	MG	H2-T24	Cd8a	0.000392625	0	H2-T24_CD8A	H2-t24 - Cd8a	MHC-I	Cell-Cell Contact	KEGG: mmu04514
OEG	MNC	H2-T24	Cd8a	0.00131236	0	H2-T24_CD8A	H2-t24 - Cd8a	MHC-I	Cell-Cell Contact	KEGG: mmu04514
OEG	MAC	H2-T24	Cd8a	0.000996803	0	H2-T24_CD8A	H2-t24 - Cd8a	MHC-I	Cell-Cell Contact	KEGG: mmu04514
OEG	DC	H2-T24	Cd8a	0.00123558	0	H2-T24_CD8A	H2-t24 - Cd8a	MHC-I	Cell-Cell Contact	KEGG: mmu04514
OEG	NEUT	H2-T24	Cd8a	0.000314344	0	H2-T24_CD8A	H2-t24 - Cd8a	MHC-I	Cell-Cell Contact	KEGG: mmu04514
OEG	T_cell	H2-T24	Cd8a	0.00408853	0	H2-T24_CD8A	H2-t24 - Cd8a	MHC-I	Cell-Cell Contact	KEGG: mmu04514
OEG	B_cell	H2-T24	Cd8a	0.00117481	0	H2-T24_CD8A	H2-t24 - Cd8a	MHC-I	Cell-Cell Contact	KEGG: mmu04514
OEG	OEG	H2-D1	Cd8a	0.0025696	0	H2-D1_CD8A	H2-d1 - Cd8a	MHC-I	Cell-Cell Contact	KEGG: mmu04514
OEG	ASC	H2-D1	Cd8a	0.000197198	0	H2-D1_CD8A	H2-d1 - Cd8a	MHC-I	Cell-Cell Contact	KEGG: mmu04514
OEG	EC	H2-D1	Cd8a	0.00705699	0	H2-D1_CD8A	H2-d1 - Cd8a	MHC-I	Cell-Cell Contact	KEGG: mmu04514
OEG	PC	H2-D1	Cd8a	0.00559265	0	H2-D1_CD8A	H2-d1 - Cd8a	MHC-I	Cell-Cell Contact	KEGG: mmu04514
OEG	VSMC	H2-D1	Cd8a	0.00607898	0	H2-D1_CD8A	H2-d1 - Cd8a	MHC-I	Cell-Cell Contact	KEGG: mmu04514
OEG	Hb_VC	H2-D1	Cd8a	0.00647853	0	H2-D1_CD8A	H2-d1 - Cd8a	MHC-I	Cell-Cell Contact	KEGG: mmu04514
OEG	VLMC	H2-D1	Cd8a	0.00263979	0	H2-D1_CD8A	H2-d1 - Cd8a	MHC-I	Cell-Cell Contact	KEGG: mmu04514
OEG	ABC	H2-D1	Cd8a	0.00246261	0	H2-D1_CD8A	H2-d1 - Cd8a	MHC-I	Cell-Cell Contact	KEGG: mmu04514
OEG	MG	H2-D1	Cd8a	0.00322117	0	H2-D1_CD8A	H2-d1 - Cd8a	MHC-I	Cell-Cell Contact	KEGG: mmu04514
OEG	MNC	H2-D1	Cd8a	0.010696	0	H2-D1_CD8A	H2-d1 - Cd8a	MHC-I	Cell-Cell Contact	KEGG: mmu04514
OEG	MAC	H2-D1	Cd8a	0.0081425	0	H2-D1_CD8A	H2-d1 - Cd8a	MHC-I	Cell-Cell Contact	KEGG: mmu04514
OEG	DC	H2-D1	Cd8a	0.0100757	0	H2-D1_CD8A	H2-d1 - Cd8a	MHC-I	Cell-Cell Contact	KEGG: mmu04514
OEG	NEUT	H2-D1	Cd8a	0.00258039	0.01	H2-D1_CD8A	H2-d1 - Cd8a	MHC-I	Cell-Cell Contact	KEGG: mmu04514
OEG	T_cell	H2-D1	Cd8a	0.0326728	0	H2-D1_CD8A	H2-d1 - Cd8a	MHC-I	Cell-Cell Contact	KEGG: mmu04514
OEG	B_cell	H2-D1	Cd8a	0.00958437	0	H2-D1_CD8A	H2-d1 - Cd8a	MHC-I	Cell-Cell Contact	KEGG: mmu04514
OEG	OPC	H2-K1	Cd8a	0.000174397	0	H2-K1_CD8A	H2-k1 - Cd8a	MHC-I	Cell-Cell Contact	KEGG: mmu04514
OEG	OEG	H2-K1	Cd8a	0.00262219	0	H2-K1_CD8A	H2-k1 - Cd8a	MHC-I	Cell-Cell Contact	KEGG: mmu04514
OEG	NSC	H2-K1	Cd8a	0.000177974	0	H2-K1_CD8A	H2-k1 - Cd8a	MHC-I	Cell-Cell Contact	KEGG: mmu04514
OEG	ARP	H2-K1	Cd8a	0.000195862	0	H2-K1_CD8A	H2-k1 - Cd8a	MHC-I	Cell-Cell Contact	KEGG: mmu04514
OEG	ASC	H2-K1	Cd8a	0.000201244	0	H2-K1_CD8A	H2-k1 - Cd8a	MHC-I	Cell-Cell Contact	KEGG: mmu04514
OEG	EPC	H2-K1	Cd8a	0.00141311	0	H2-K1_CD8A	H2-k1 - Cd8a	MHC-I	Cell-Cell Contact	KEGG: mmu04514
OEG	CPC	H2-K1	Cd8a	0.00014576	0.02	H2-K1_CD8A	H2-k1 - Cd8a	MHC-I	Cell-Cell Contact	KEGG: mmu04514
OEG	NRP	H2-K1	Cd8a	0.000131201	0.03	H2-K1_CD8A	H2-k1 - Cd8a	MHC-I	Cell-Cell Contact	KEGG: mmu04514
OEG	ImmN	H2-K1	Cd8a	0.00017818	0	H2-K1_CD8A	H2-k1 - Cd8a	MHC-I	Cell-Cell Contact	KEGG: mmu04514
OEG	CHOL	H2-K1	Cd8a	9.90278e-05	0.02	H2-K1_CD8A	H2-k1 - Cd8a	MHC-I	Cell-Cell Contact	KEGG: mmu04514
OEG	EC	H2-K1	Cd8a	0.00720076	0	H2-K1_CD8A	H2-k1 - Cd8a	MHC-I	Cell-Cell Contact	KEGG: mmu04514
OEG	PC	H2-K1	Cd8a	0.00570676	0	H2-K1_CD8A	H2-k1 - Cd8a	MHC-I	Cell-Cell Contact	KEGG: mmu04514
OEG	VSMC	H2-K1	Cd8a	0.00620295	0	H2-K1_CD8A	H2-k1 - Cd8a	MHC-I	Cell-Cell Contact	KEGG: mmu04514
OEG	Hb_VC	H2-K1	Cd8a	0.0066106	0	H2-K1_CD8A	H2-k1 - Cd8a	MHC-I	Cell-Cell Contact	KEGG: mmu04514
OEG	VLMC	H2-K1	Cd8a	0.00269381	0	H2-K1_CD8A	H2-k1 - Cd8a	MHC-I	Cell-Cell Contact	KEGG: mmu04514
OEG	ABC	H2-K1	Cd8a	0.00251302	0	H2-K1_CD8A	H2-k1 - Cd8a	MHC-I	Cell-Cell Contact	KEGG: mmu04514
OEG	MG	H2-K1	Cd8a	0.00328705	0	H2-K1_CD8A	H2-k1 - Cd8a	MHC-I	Cell-Cell Contact	KEGG: mmu04514
OEG	MNC	H2-K1	Cd8a	0.0109131	0	H2-K1_CD8A	H2-k1 - Cd8a	MHC-I	Cell-Cell Contact	KEGG: mmu04514
OEG	MAC	H2-K1	Cd8a	0.0083082	0	H2-K1_CD8A	H2-k1 - Cd8a	MHC-I	Cell-Cell Contact	KEGG: mmu04514
OEG	DC	H2-K1	Cd8a	0.0102804	0	H2-K1_CD8A	H2-k1 - Cd8a	MHC-I	Cell-Cell Contact	KEGG: mmu04514
OEG	NEUT	H2-K1	Cd8a	0.00263321	0	H2-K1_CD8A	H2-k1 - Cd8a	MHC-I	Cell-Cell Contact	KEGG: mmu04514
OEG	T_cell	H2-K1	Cd8a	0.0333209	0	H2-K1_CD8A	H2-k1 - Cd8a	MHC-I	Cell-Cell Contact	KEGG: mmu04514
OEG	B_cell	H2-K1	Cd8a	0.00977912	0	H2-K1_CD8A	H2-k1 - Cd8a	MHC-I	Cell-Cell Contact	KEGG: mmu04514
OEG	OPC	H2-Q1	Cd8b1	1.42451e-05	0	H2-Q1_CD8B1	H2-q1 - Cd8b1	MHC-I	Cell-Cell Contact	KEGG: mmu04514
OEG	OEG	H2-Q1	Cd8b1	9.18111e-05	0	H2-Q1_CD8B1	H2-q1 - Cd8b1	MHC-I	Cell-Cell Contact	KEGG: mmu04514
OEG	NSC	H2-Q1	Cd8b1	1.45372e-05	0	H2-Q1_CD8B1	H2-q1 - Cd8b1	MHC-I	Cell-Cell Contact	KEGG: mmu04514
OEG	ARP	H2-Q1	Cd8b1	1.59987e-05	0.04	H2-Q1_CD8B1	H2-q1 - Cd8b1	MHC-I	Cell-Cell Contact	KEGG: mmu04514
OEG	ASC	H2-Q1	Cd8b1	1.64384e-05	0	H2-Q1_CD8B1	H2-q1 - Cd8b1	MHC-I	Cell-Cell Contact	KEGG: mmu04514
OEG	EPC	H2-Q1	Cd8b1	3.86293e-05	0	H2-Q1_CD8B1	H2-q1 - Cd8b1	MHC-I	Cell-Cell Contact	KEGG: mmu04514
OEG	ImmN	H2-Q1	Cd8b1	1.45541e-05	0.05	H2-Q1_CD8B1	H2-q1 - Cd8b1	MHC-I	Cell-Cell Contact	KEGG: mmu04514
OEG	EC	H2-Q1	Cd8b1	0.000223281	0	H2-Q1_CD8B1	H2-q1 - Cd8b1	MHC-I	Cell-Cell Contact	KEGG: mmu04514
OEG	PC	H2-Q1	Cd8b1	0.000174649	0	H2-Q1_CD8B1	H2-q1 - Cd8b1	MHC-I	Cell-Cell Contact	KEGG: mmu04514
OEG	VSMC	H2-Q1	Cd8b1	0.000194635	0	H2-Q1_CD8B1	H2-q1 - Cd8b1	MHC-I	Cell-Cell Contact	KEGG: mmu04514
OEG	Hb_VC	H2-Q1	Cd8b1	0.000206259	0	H2-Q1_CD8B1	H2-q1 - Cd8b1	MHC-I	Cell-Cell Contact	KEGG: mmu04514
OEG	VLMC	H2-Q1	Cd8b1	0.000111194	0	H2-Q1_CD8B1	H2-q1 - Cd8b1	MHC-I	Cell-Cell Contact	KEGG: mmu04514
OEG	ABC	H2-Q1	Cd8b1	9.93463e-05	0	H2-Q1_CD8B1	H2-q1 - Cd8b1	MHC-I	Cell-Cell Contact	KEGG: mmu04514
OEG	MG	H2-Q1	Cd8b1	0.000130554	0	H2-Q1_CD8B1	H2-q1 - Cd8b1	MHC-I	Cell-Cell Contact	KEGG: mmu04514
OEG	MNC	H2-Q1	Cd8b1	0.000330429	0	H2-Q1_CD8B1	H2-q1 - Cd8b1	MHC-I	Cell-Cell Contact	KEGG: mmu04514
OEG	MAC	H2-Q1	Cd8b1	0.000267496	0	H2-Q1_CD8B1	H2-q1 - Cd8b1	MHC-I	Cell-Cell Contact	KEGG: mmu04514
OEG	DC	H2-Q1	Cd8b1	0.000309645	0	H2-Q1_CD8B1	H2-q1 - Cd8b1	MHC-I	Cell-Cell Contact	KEGG: mmu04514
OEG	NEUT	H2-Q1	Cd8b1	0.000120464	0	H2-Q1_CD8B1	H2-q1 - Cd8b1	MHC-I	Cell-Cell Contact	KEGG: mmu04514
OEG	T_cell	H2-Q1	Cd8b1	0.0035523	0	H2-Q1_CD8B1	H2-q1 - Cd8b1	MHC-I	Cell-Cell Contact	KEGG: mmu04514
OEG	B_cell	H2-Q1	Cd8b1	0.000300259	0	H2-Q1_CD8B1	H2-q1 - Cd8b1	MHC-I	Cell-Cell Contact	KEGG: mmu04514
OEG	OPC	H2-T23	Cd8b1	2.65845e-05	0	H2-T23_CD8B1	H2-t23 - Cd8b1	MHC-I	Cell-Cell Contact	KEGG: mmu04514
OEG	OEG	H2-T23	Cd8b1	0.000171328	0	H2-T23_CD8B1	H2-t23 - Cd8b1	MHC-I	Cell-Cell Contact	KEGG: mmu04514
OEG	NSC	H2-T23	Cd8b1	2.71297e-05	0	H2-T23_CD8B1	H2-t23 - Cd8b1	MHC-I	Cell-Cell Contact	KEGG: mmu04514
OEG	ARP	H2-T23	Cd8b1	2.98571e-05	0.04	H2-T23_CD8B1	H2-t23 - Cd8b1	MHC-I	Cell-Cell Contact	KEGG: mmu04514
OEG	ASC	H2-T23	Cd8b1	3.06776e-05	0	H2-T23_CD8B1	H2-t23 - Cd8b1	MHC-I	Cell-Cell Contact	KEGG: mmu04514
OEG	EPC	H2-T23	Cd8b1	7.20894e-05	0	H2-T23_CD8B1	H2-t23 - Cd8b1	MHC-I	Cell-Cell Contact	KEGG: mmu04514
OEG	ImmN	H2-T23	Cd8b1	2.71612e-05	0.05	H2-T23_CD8B1	H2-t23 - Cd8b1	MHC-I	Cell-Cell Contact	KEGG: mmu04514
OEG	EC	H2-T23	Cd8b1	0.000416615	0	H2-T23_CD8B1	H2-t23 - Cd8b1	MHC-I	Cell-Cell Contact	KEGG: mmu04514
OEG	PC	H2-T23	Cd8b1	0.000325889	0	H2-T23_CD8B1	H2-t23 - Cd8b1	MHC-I	Cell-Cell Contact	KEGG: mmu04514
OEG	VSMC	H2-T23	Cd8b1	0.000363176	0	H2-T23_CD8B1	H2-t23 - Cd8b1	MHC-I	Cell-Cell Contact	KEGG: mmu04514
OEG	Hb_VC	H2-T23	Cd8b1	0.000384861	0	H2-T23_CD8B1	H2-t23 - Cd8b1	MHC-I	Cell-Cell Contact	KEGG: mmu04514
OEG	VLMC	H2-T23	Cd8b1	0.000207495	0	H2-T23_CD8B1	H2-t23 - Cd8b1	MHC-I	Cell-Cell Contact	KEGG: mmu04514
OEG	ABC	H2-T23	Cd8b1	0.000185388	0	H2-T23_CD8B1	H2-t23 - Cd8b1	MHC-I	Cell-Cell Contact	KEGG: mmu04514
OEG	MG	H2-T23	Cd8b1	0.000243619	0	H2-T23_CD8B1	H2-t23 - Cd8b1	MHC-I	Cell-Cell Contact	KEGG: mmu04514
OEG	MNC	H2-T23	Cd8b1	0.000616485	0	H2-T23_CD8B1	H2-t23 - Cd8b1	MHC-I	Cell-Cell Contact	KEGG: mmu04514
OEG	MAC	H2-T23	Cd8b1	0.000499097	0	H2-T23_CD8B1	H2-t23 - Cd8b1	MHC-I	Cell-Cell Contact	KEGG: mmu04514
OEG	DC	H2-T23	Cd8b1	0.000577719	0	H2-T23_CD8B1	H2-t23 - Cd8b1	MHC-I	Cell-Cell Contact	KEGG: mmu04514
OEG	NEUT	H2-T23	Cd8b1	0.000224791	0	H2-T23_CD8B1	H2-t23 - Cd8b1	MHC-I	Cell-Cell Contact	KEGG: mmu04514
OEG	T_cell	H2-T23	Cd8b1	0.00660911	0	H2-T23_CD8B1	H2-t23 - Cd8b1	MHC-I	Cell-Cell Contact	KEGG: mmu04514
OEG	B_cell	H2-T23	Cd8b1	0.000560211	0	H2-T23_CD8B1	H2-t23 - Cd8b1	MHC-I	Cell-Cell Contact	KEGG: mmu04514
OEG	OPC	H2-T24	Cd8b1	2.49286e-05	0	H2-T24_CD8B1	H2-t24 - Cd8b1	MHC-I	Cell-Cell Contact	KEGG: mmu04514
OEG	OEG	H2-T24	Cd8b1	0.000160658	0	H2-T24_CD8B1	H2-t24 - Cd8b1	MHC-I	Cell-Cell Contact	KEGG: mmu04514
OEG	NSC	H2-T24	Cd8b1	2.54399e-05	0	H2-T24_CD8B1	H2-t24 - Cd8b1	MHC-I	Cell-Cell Contact	KEGG: mmu04514
OEG	ARP	H2-T24	Cd8b1	2.79974e-05	0.04	H2-T24_CD8B1	H2-t24 - Cd8b1	MHC-I	Cell-Cell Contact	KEGG: mmu04514
OEG	ASC	H2-T24	Cd8b1	2.87668e-05	0	H2-T24_CD8B1	H2-t24 - Cd8b1	MHC-I	Cell-Cell Contact	KEGG: mmu04514
OEG	EPC	H2-T24	Cd8b1	6.75994e-05	0	H2-T24_CD8B1	H2-t24 - Cd8b1	MHC-I	Cell-Cell Contact	KEGG: mmu04514
OEG	ImmN	H2-T24	Cd8b1	2.54694e-05	0.05	H2-T24_CD8B1	H2-t24 - Cd8b1	MHC-I	Cell-Cell Contact	KEGG: mmu04514
OEG	EC	H2-T24	Cd8b1	0.000390675	0	H2-T24_CD8B1	H2-t24 - Cd8b1	MHC-I	Cell-Cell Contact	KEGG: mmu04514
OEG	PC	H2-T24	Cd8b1	0.000305596	0	H2-T24_CD8B1	H2-t24 - Cd8b1	MHC-I	Cell-Cell Contact	KEGG: mmu04514
OEG	VSMC	H2-T24	Cd8b1	0.000340562	0	H2-T24_CD8B1	H2-t24 - Cd8b1	MHC-I	Cell-Cell Contact	KEGG: mmu04514
OEG	Hb_VC	H2-T24	Cd8b1	0.000360898	0	H2-T24_CD8B1	H2-t24 - Cd8b1	MHC-I	Cell-Cell Contact	KEGG: mmu04514
OEG	VLMC	H2-T24	Cd8b1	0.000194573	0	H2-T24_CD8B1	H2-t24 - Cd8b1	MHC-I	Cell-Cell Contact	KEGG: mmu04514
OEG	ABC	H2-T24	Cd8b1	0.000173843	0	H2-T24_CD8B1	H2-t24 - Cd8b1	MHC-I	Cell-Cell Contact	KEGG: mmu04514
OEG	MG	H2-T24	Cd8b1	0.000228448	0	H2-T24_CD8B1	H2-t24 - Cd8b1	MHC-I	Cell-Cell Contact	KEGG: mmu04514
OEG	MNC	H2-T24	Cd8b1	0.000578108	0	H2-T24_CD8B1	H2-t24 - Cd8b1	MHC-I	Cell-Cell Contact	KEGG: mmu04514
OEG	MAC	H2-T24	Cd8b1	0.000468024	0	H2-T24_CD8B1	H2-t24 - Cd8b1	MHC-I	Cell-Cell Contact	KEGG: mmu04514
OEG	DC	H2-T24	Cd8b1	0.000541754	0	H2-T24_CD8B1	H2-t24 - Cd8b1	MHC-I	Cell-Cell Contact	KEGG: mmu04514
OEG	NEUT	H2-T24	Cd8b1	0.000210792	0	H2-T24_CD8B1	H2-t24 - Cd8b1	MHC-I	Cell-Cell Contact	KEGG: mmu04514
OEG	T_cell	H2-T24	Cd8b1	0.0062	0	H2-T24_CD8B1	H2-t24 - Cd8b1	MHC-I	Cell-Cell Contact	KEGG: mmu04514
OEG	B_cell	H2-T24	Cd8b1	0.000525335	0	H2-T24_CD8B1	H2-t24 - Cd8b1	MHC-I	Cell-Cell Contact	KEGG: mmu04514
OEG	OEG	H2-D1	Cd8b1	0.00132028	0	H2-D1_CD8B1	H2-d1 - Cd8b1	MHC-I	Cell-Cell Contact	KEGG: mmu04514
OEG	ASC	H2-D1	Cd8b1	0.000236629	0	H2-D1_CD8B1	H2-d1 - Cd8b1	MHC-I	Cell-Cell Contact	KEGG: mmu04514
OEG	EC	H2-D1	Cd8b1	0.00320522	0	H2-D1_CD8B1	H2-d1 - Cd8b1	MHC-I	Cell-Cell Contact	KEGG: mmu04514
OEG	PC	H2-D1	Cd8b1	0.00250874	0	H2-D1_CD8B1	H2-d1 - Cd8b1	MHC-I	Cell-Cell Contact	KEGG: mmu04514
OEG	VSMC	H2-D1	Cd8b1	0.00279509	0	H2-D1_CD8B1	H2-d1 - Cd8b1	MHC-I	Cell-Cell Contact	KEGG: mmu04514
OEG	Hb_VC	H2-D1	Cd8b1	0.00296155	0	H2-D1_CD8B1	H2-d1 - Cd8b1	MHC-I	Cell-Cell Contact	KEGG: mmu04514
OEG	VLMC	H2-D1	Cd8b1	0.0015986	0	H2-D1_CD8B1	H2-d1 - Cd8b1	MHC-I	Cell-Cell Contact	KEGG: mmu04514
OEG	ABC	H2-D1	Cd8b1	0.00142849	0	H2-D1_CD8B1	H2-d1 - Cd8b1	MHC-I	Cell-Cell Contact	KEGG: mmu04514
OEG	MG	H2-D1	Cd8b1	0.00187645	0	H2-D1_CD8B1	H2-d1 - Cd8b1	MHC-I	Cell-Cell Contact	KEGG: mmu04514
OEG	MNC	H2-D1	Cd8b1	0.00473658	0	H2-D1_CD8B1	H2-d1 - Cd8b1	MHC-I	Cell-Cell Contact	KEGG: mmu04514
OEG	MAC	H2-D1	Cd8b1	0.00383767	0	H2-D1_CD8B1	H2-d1 - Cd8b1	MHC-I	Cell-Cell Contact	KEGG: mmu04514
OEG	DC	H2-D1	Cd8b1	0.00443988	0	H2-D1_CD8B1	H2-d1 - Cd8b1	MHC-I	Cell-Cell Contact	KEGG: mmu04514
OEG	NEUT	H2-D1	Cd8b1	0.00173165	0.01	H2-D1_CD8B1	H2-d1 - Cd8b1	MHC-I	Cell-Cell Contact	KEGG: mmu04514
OEG	T_cell	H2-D1	Cd8b1	0.0488225	0	H2-D1_CD8B1	H2-d1 - Cd8b1	MHC-I	Cell-Cell Contact	KEGG: mmu04514
OEG	B_cell	H2-D1	Cd8b1	0.00430583	0	H2-D1_CD8B1	H2-d1 - Cd8b1	MHC-I	Cell-Cell Contact	KEGG: mmu04514
OEG	OPC	H2-K1	Cd8b1	0.00020927	0	H2-K1_CD8B1	H2-k1 - Cd8b1	MHC-I	Cell-Cell Contact	KEGG: mmu04514
OEG	OEG	H2-K1	Cd8b1	0.00134734	0	H2-K1_CD8B1	H2-k1 - Cd8b1	MHC-I	Cell-Cell Contact	KEGG: mmu04514
OEG	NSC	H2-K1	Cd8b1	0.000213561	0	H2-K1_CD8B1	H2-k1 - Cd8b1	MHC-I	Cell-Cell Contact	KEGG: mmu04514
OEG	ARP	H2-K1	Cd8b1	0.000235026	0	H2-K1_CD8B1	H2-k1 - Cd8b1	MHC-I	Cell-Cell Contact	KEGG: mmu04514
OEG	ASC	H2-K1	Cd8b1	0.000241483	0	H2-K1_CD8B1	H2-k1 - Cd8b1	MHC-I	Cell-Cell Contact	KEGG: mmu04514
OEG	EPC	H2-K1	Cd8b1	0.000567301	0	H2-K1_CD8B1	H2-k1 - Cd8b1	MHC-I	Cell-Cell Contact	KEGG: mmu04514
OEG	CPC	H2-K1	Cd8b1	0.000174907	0.02	H2-K1_CD8B1	H2-k1 - Cd8b1	MHC-I	Cell-Cell Contact	KEGG: mmu04514
OEG	NRP	H2-K1	Cd8b1	0.000157437	0.03	H2-K1_CD8B1	H2-k1 - Cd8b1	MHC-I	Cell-Cell Contact	KEGG: mmu04514
OEG	ImmN	H2-K1	Cd8b1	0.000213809	0	H2-K1_CD8B1	H2-k1 - Cd8b1	MHC-I	Cell-Cell Contact	KEGG: mmu04514
OEG	CHOL	H2-K1	Cd8b1	0.000118831	0.02	H2-K1_CD8B1	H2-k1 - Cd8b1	MHC-I	Cell-Cell Contact	KEGG: mmu04514
OEG	EC	H2-K1	Cd8b1	0.00327078	0	H2-K1_CD8B1	H2-k1 - Cd8b1	MHC-I	Cell-Cell Contact	KEGG: mmu04514
OEG	PC	H2-K1	Cd8b1	0.00256009	0	H2-K1_CD8B1	H2-k1 - Cd8b1	MHC-I	Cell-Cell Contact	KEGG: mmu04514
OEG	VSMC	H2-K1	Cd8b1	0.00285228	0	H2-K1_CD8B1	H2-k1 - Cd8b1	MHC-I	Cell-Cell Contact	KEGG: mmu04514
OEG	Hb_VC	H2-K1	Cd8b1	0.00302214	0	H2-K1_CD8B1	H2-k1 - Cd8b1	MHC-I	Cell-Cell Contact	KEGG: mmu04514
OEG	VLMC	H2-K1	Cd8b1	0.00163135	0	H2-K1_CD8B1	H2-k1 - Cd8b1	MHC-I	Cell-Cell Contact	KEGG: mmu04514
OEG	ABC	H2-K1	Cd8b1	0.00145776	0	H2-K1_CD8B1	H2-k1 - Cd8b1	MHC-I	Cell-Cell Contact	KEGG: mmu04514
OEG	MG	H2-K1	Cd8b1	0.00191488	0	H2-K1_CD8B1	H2-k1 - Cd8b1	MHC-I	Cell-Cell Contact	KEGG: mmu04514
OEG	MNC	H2-K1	Cd8b1	0.0048333	0	H2-K1_CD8B1	H2-k1 - Cd8b1	MHC-I	Cell-Cell Contact	KEGG: mmu04514
OEG	MAC	H2-K1	Cd8b1	0.00391611	0	H2-K1_CD8B1	H2-k1 - Cd8b1	MHC-I	Cell-Cell Contact	KEGG: mmu04514
OEG	DC	H2-K1	Cd8b1	0.00453057	0	H2-K1_CD8B1	H2-k1 - Cd8b1	MHC-I	Cell-Cell Contact	KEGG: mmu04514
OEG	NEUT	H2-K1	Cd8b1	0.00176712	0	H2-K1_CD8B1	H2-k1 - Cd8b1	MHC-I	Cell-Cell Contact	KEGG: mmu04514
OEG	T_cell	H2-K1	Cd8b1	0.0497745	0	H2-K1_CD8B1	H2-k1 - Cd8b1	MHC-I	Cell-Cell Contact	KEGG: mmu04514
OEG	B_cell	H2-K1	Cd8b1	0.0043938	0	H2-K1_CD8B1	H2-k1 - Cd8b1	MHC-I	Cell-Cell Contact	KEGG: mmu04514
OEG	OEG	Ncam1	Fgfr1	0.101553	0	NCAM1_FGFR1	Ncam1 - Fgfr1	NCAM	Cell-Cell Contact	PMID: 12791257
OEG	NSC	Ncam1	Fgfr1	0.134999	0	NCAM1_FGFR1	Ncam1 - Fgfr1	NCAM	Cell-Cell Contact	PMID: 12791257
OEG	ARP	Ncam1	Fgfr1	0.296363	0	NCAM1_FGFR1	Ncam1 - Fgfr1	NCAM	Cell-Cell Contact	PMID: 12791257
OEG	ASC	Ncam1	Fgfr1	0.134415	0	NCAM1_FGFR1	Ncam1 - Fgfr1	NCAM	Cell-Cell Contact	PMID: 12791257
OEG	EPC	Ncam1	Fgfr1	0.0968759	0	NCAM1_FGFR1	Ncam1 - Fgfr1	NCAM	Cell-Cell Contact	PMID: 12791257
OEG	VLMC	Ncam1	Fgfr1	0.121272	0	NCAM1_FGFR1	Ncam1 - Fgfr1	NCAM	Cell-Cell Contact	PMID: 12791257
OEG	ABC	Ncam1	Fgfr1	0.2157	0	NCAM1_FGFR1	Ncam1 - Fgfr1	NCAM	Cell-Cell Contact	PMID: 12791257
OEG	OPC	Ncam1	Ncam1	0.308498	0	NCAM1_NCAM1	Ncam1 - Ncam1	NCAM	Cell-Cell Contact	KEGG: mmu04514
OEG	OLG	Ncam1	Ncam1	0.13491	0	NCAM1_NCAM1	Ncam1 - Ncam1	NCAM	Cell-Cell Contact	KEGG: mmu04514
OEG	OEG	Ncam1	Ncam1	0.40167	0	NCAM1_NCAM1	Ncam1 - Ncam1	NCAM	Cell-Cell Contact	KEGG: mmu04514
OEG	ARP	Ncam1	Ncam1	0.123508	0	NCAM1_NCAM1	Ncam1 - Ncam1	NCAM	Cell-Cell Contact	KEGG: mmu04514
OEG	ASC	Ncam1	Ncam1	0.149184	0	NCAM1_NCAM1	Ncam1 - Ncam1	NCAM	Cell-Cell Contact	KEGG: mmu04514
OEG	EPC	Ncam1	Ncam1	0.0971281	0	NCAM1_NCAM1	Ncam1 - Ncam1	NCAM	Cell-Cell Contact	KEGG: mmu04514
OEG	NRP	Ncam1	Ncam1	0.274268	0	NCAM1_NCAM1	Ncam1 - Ncam1	NCAM	Cell-Cell Contact	KEGG: mmu04514
OEG	ImmN	Ncam1	Ncam1	0.359771	0	NCAM1_NCAM1	Ncam1 - Ncam1	NCAM	Cell-Cell Contact	KEGG: mmu04514
OEG	GABA	Ncam1	Ncam1	0.145238	0	NCAM1_NCAM1	Ncam1 - Ncam1	NCAM	Cell-Cell Contact	KEGG: mmu04514
OEG	DOPA	Ncam1	Ncam1	0.160802	0	NCAM1_NCAM1	Ncam1 - Ncam1	NCAM	Cell-Cell Contact	KEGG: mmu04514
OEG	GLUT	Ncam1	Ncam1	0.123062	0	NCAM1_NCAM1	Ncam1 - Ncam1	NCAM	Cell-Cell Contact	KEGG: mmu04514
OEG	CHOL	Ncam1	Ncam1	0.167347	0	NCAM1_NCAM1	Ncam1 - Ncam1	NCAM	Cell-Cell Contact	KEGG: mmu04514
OEG	NendC	Ncam1	Ncam1	0.305996	0	NCAM1_NCAM1	Ncam1 - Ncam1	NCAM	Cell-Cell Contact	KEGG: mmu04514
OEG	GLUT	Ncam1	L1cam	0.0863503	0	NCAM1_L1CAM	Ncam1 - L1cam	NCAM	Cell-Cell Contact	KEGG: mmu04514
OEG	NendC	Ncam1	L1cam	0.0908188	0	NCAM1_L1CAM	Ncam1 - L1cam	NCAM	Cell-Cell Contact	KEGG: mmu04514
NSC	DC	Mif	CD74_CD44	0.141259	0	MIF_CD74_CD44	Mif - (Cd74+Cd44)	MIF	Secreted Signaling	PMID: 29637711; PMID: 26175090
NSC	PC	Mif	Ackr3	0.103621	0	MIF_ACKR3	Mif - Ackr3	MIF	Secreted Signaling	PMID: 26175090
NSC	VSMC	Mif	Ackr3	0.225734	0	MIF_ACKR3	Mif - Ackr3	MIF	Secreted Signaling	PMID: 26175090
NSC	PC	Il34	Csf1r	8.71526e-06	0.02	IL34_CSF1R	Il34 - Csf1r	CSF	Secreted Signaling	KEGG: mmu04060
NSC	VLMC	Il34	Csf1r	1.9924e-05	0.03	IL34_CSF1R	Il34 - Csf1r	CSF	Secreted Signaling	KEGG: mmu04060
NSC	MG	Il34	Csf1r	0.000217673	0	IL34_CSF1R	Il34 - Csf1r	CSF	Secreted Signaling	KEGG: mmu04060
NSC	MNC	Il34	Csf1r	0.000144752	0.03	IL34_CSF1R	Il34 - Csf1r	CSF	Secreted Signaling	KEGG: mmu04060
NSC	MAC	Il34	Csf1r	0.000203331	0	IL34_CSF1R	Il34 - Csf1r	CSF	Secreted Signaling	KEGG: mmu04060
NSC	VLMC	Csf1	Csf1r	1.9924e-05	0.04	CSF1_CSF1R	Csf1 - Csf1r	CSF	Secreted Signaling	KEGG: mmu04060
NSC	MG	Csf1	Csf1r	0.000217673	0	CSF1_CSF1R	Csf1 - Csf1r	CSF	Secreted Signaling	KEGG: mmu04060
NSC	MNC	Csf1	Csf1r	0.000144752	0.03	CSF1_CSF1R	Csf1 - Csf1r	CSF	Secreted Signaling	KEGG: mmu04060
NSC	MAC	Csf1	Csf1r	0.000203331	0.01	CSF1_CSF1R	Csf1 - Csf1r	CSF	Secreted Signaling	KEGG: mmu04060
NSC	OEG	Mdk	Sdc2	0.0864517	0	MDK_SDC2	Mdk - Sdc2	MK	Secreted Signaling	PMID: 28356350
NSC	NSC	Mdk	Sdc2	0.09516	0	MDK_SDC2	Mdk - Sdc2	MK	Secreted Signaling	PMID: 28356350
NSC	ARP	Mdk	Sdc2	0.0766014	0	MDK_SDC2	Mdk - Sdc2	MK	Secreted Signaling	PMID: 28356350
NSC	ASC	Mdk	Sdc2	0.0980503	0	MDK_SDC2	Mdk - Sdc2	MK	Secreted Signaling	PMID: 28356350
NSC	EPC	Mdk	Sdc2	0.0638811	0	MDK_SDC2	Mdk - Sdc2	MK	Secreted Signaling	PMID: 28356350
NSC	CPC	Mdk	Sdc2	0.0700299	0	MDK_SDC2	Mdk - Sdc2	MK	Secreted Signaling	PMID: 28356350
NSC	PC	Mdk	Sdc2	0.0937443	0	MDK_SDC2	Mdk - Sdc2	MK	Secreted Signaling	PMID: 28356350
NSC	VSMC	Mdk	Sdc2	0.0757958	0	MDK_SDC2	Mdk - Sdc2	MK	Secreted Signaling	PMID: 28356350
NSC	VLMC	Mdk	Sdc2	0.0870713	0	MDK_SDC2	Mdk - Sdc2	MK	Secreted Signaling	PMID: 28356350
NSC	ABC	Mdk	Sdc2	0.0773134	0	MDK_SDC2	Mdk - Sdc2	MK	Secreted Signaling	PMID: 28356350
NSC	OEG	Mdk	Sdc4	0.214353	0	MDK_SDC4	Mdk - Sdc4	MK	Secreted Signaling	PMID: 28356350
NSC	NSC	Mdk	Sdc4	0.244968	0	MDK_SDC4	Mdk - Sdc4	MK	Secreted Signaling	PMID: 28356350
NSC	ARP	Mdk	Sdc4	0.300586	0	MDK_SDC4	Mdk - Sdc4	MK	Secreted Signaling	PMID: 28356350
NSC	ASC	Mdk	Sdc4	0.220848	0	MDK_SDC4	Mdk - Sdc4	MK	Secreted Signaling	PMID: 28356350
NSC	EPC	Mdk	Sdc4	0.188993	0	MDK_SDC4	Mdk - Sdc4	MK	Secreted Signaling	PMID: 28356350
NSC	CPC	Mdk	Sdc4	0.0743942	0	MDK_SDC4	Mdk - Sdc4	MK	Secreted Signaling	PMID: 28356350
NSC	VLMC	Mdk	Sdc4	0.0644851	0	MDK_SDC4	Mdk - Sdc4	MK	Secreted Signaling	PMID: 28356350
NSC	ABC	Mdk	Sdc4	0.20267	0	MDK_SDC4	Mdk - Sdc4	MK	Secreted Signaling	PMID: 28356350
NSC	MAC	Mdk	Sdc4	0.0939598	0	MDK_SDC4	Mdk - Sdc4	MK	Secreted Signaling	PMID: 28356350
NSC	OPC	Mdk	Ptprz1	0.318428	0	MDK_PTPRZ1	Mdk - Ptprz1	MK	Secreted Signaling	PMID: 28356350
NSC	OEG	Mdk	Ptprz1	0.244131	0	MDK_PTPRZ1	Mdk - Ptprz1	MK	Secreted Signaling	PMID: 28356350
NSC	NSC	Mdk	Ptprz1	0.308864	0	MDK_PTPRZ1	Mdk - Ptprz1	MK	Secreted Signaling	PMID: 28356350
NSC	ARP	Mdk	Ptprz1	0.301124	0	MDK_PTPRZ1	Mdk - Ptprz1	MK	Secreted Signaling	PMID: 28356350
NSC	ASC	Mdk	Ptprz1	0.322969	0	MDK_PTPRZ1	Mdk - Ptprz1	MK	Secreted Signaling	PMID: 28356350
NSC	EPC	Mdk	Ptprz1	0.174762	0	MDK_PTPRZ1	Mdk - Ptprz1	MK	Secreted Signaling	PMID: 28356350
NSC	NRP	Mdk	Ptprz1	0.082571	0	MDK_PTPRZ1	Mdk - Ptprz1	MK	Secreted Signaling	PMID: 28356350
NSC	VSMC	Mdk	ITGA6_ITGB1	0.0696257	0	MDK_ITGA6_ITGB1	Mdk - (Itga6+Itgb1)	MK	Secreted Signaling	PMID: 28356350
NSC	Hb_VC	Mdk	ITGA6_ITGB1	0.0747368	0	MDK_ITGA6_ITGB1	Mdk - (Itga6+Itgb1)	MK	Secreted Signaling	PMID: 28356350
NSC	OPC	Mdk	Lrp1	0.240683	0	MDK_LRP1	Mdk - Lrp1	MK	Secreted Signaling	PMID: 28356350
NSC	OEG	Mdk	Lrp1	0.0830489	0	MDK_LRP1	Mdk - Lrp1	MK	Secreted Signaling	PMID: 28356350
NSC	NSC	Mdk	Lrp1	0.091152	0	MDK_LRP1	Mdk - Lrp1	MK	Secreted Signaling	PMID: 28356350
NSC	ARP	Mdk	Lrp1	0.0909563	0	MDK_LRP1	Mdk - Lrp1	MK	Secreted Signaling	PMID: 28356350
NSC	ASC	Mdk	Lrp1	0.102039	0	MDK_LRP1	Mdk - Lrp1	MK	Secreted Signaling	PMID: 28356350
NSC	EPC	Mdk	Lrp1	0.0100459	0.01	MDK_LRP1	Mdk - Lrp1	MK	Secreted Signaling	PMID: 28356350
NSC	CPC	Mdk	Lrp1	0.0658348	0	MDK_LRP1	Mdk - Lrp1	MK	Secreted Signaling	PMID: 28356350
NSC	GLUT	Mdk	Lrp1	0.0691908	0	MDK_LRP1	Mdk - Lrp1	MK	Secreted Signaling	PMID: 28356350
NSC	NendC	Mdk	Lrp1	0.0626568	0	MDK_LRP1	Mdk - Lrp1	MK	Secreted Signaling	PMID: 28356350
NSC	PC	Mdk	Lrp1	0.0732886	0	MDK_LRP1	Mdk - Lrp1	MK	Secreted Signaling	PMID: 28356350
NSC	VSMC	Mdk	Lrp1	0.0643722	0	MDK_LRP1	Mdk - Lrp1	MK	Secreted Signaling	PMID: 28356350
NSC	VLMC	Mdk	Lrp1	0.26192	0	MDK_LRP1	Mdk - Lrp1	MK	Secreted Signaling	PMID: 28356350
NSC	ABC	Mdk	Lrp1	0.196364	0	MDK_LRP1	Mdk - Lrp1	MK	Secreted Signaling	PMID: 28356350
NSC	MG	Mdk	Lrp1	0.0991014	0	MDK_LRP1	Mdk - Lrp1	MK	Secreted Signaling	PMID: 28356350
NSC	MNC	Mdk	Lrp1	0.0993997	0	MDK_LRP1	Mdk - Lrp1	MK	Secreted Signaling	PMID: 28356350
NSC	OPC	Mdk	Ncl	0.0891336	0	MDK_NCL	Mdk - Ncl	MK	Secreted Signaling	PMID: 28356350
NSC	OLG	Mdk	Ncl	0.0906231	0	MDK_NCL	Mdk - Ncl	MK	Secreted Signaling	PMID: 28356350
NSC	OEG	Mdk	Ncl	0.0867242	0	MDK_NCL	Mdk - Ncl	MK	Secreted Signaling	PMID: 28356350
NSC	NSC	Mdk	Ncl	0.0817603	0	MDK_NCL	Mdk - Ncl	MK	Secreted Signaling	PMID: 28356350
NSC	ARP	Mdk	Ncl	0.0810872	0	MDK_NCL	Mdk - Ncl	MK	Secreted Signaling	PMID: 28356350
NSC	EPC	Mdk	Ncl	0.0694494	0	MDK_NCL	Mdk - Ncl	MK	Secreted Signaling	PMID: 28356350
NSC	CPC	Mdk	Ncl	0.0672632	0	MDK_NCL	Mdk - Ncl	MK	Secreted Signaling	PMID: 28356350
NSC	NRP	Mdk	Ncl	0.264757	0	MDK_NCL	Mdk - Ncl	MK	Secreted Signaling	PMID: 28356350
NSC	ImmN	Mdk	Ncl	0.104256	0	MDK_NCL	Mdk - Ncl	MK	Secreted Signaling	PMID: 28356350
NSC	GABA	Mdk	Ncl	0.0954776	0	MDK_NCL	Mdk - Ncl	MK	Secreted Signaling	PMID: 28356350
NSC	DOPA	Mdk	Ncl	0.0765324	0	MDK_NCL	Mdk - Ncl	MK	Secreted Signaling	PMID: 28356350
NSC	GLUT	Mdk	Ncl	0.0691318	0	MDK_NCL	Mdk - Ncl	MK	Secreted Signaling	PMID: 28356350
NSC	CHOL	Mdk	Ncl	0.0681564	0	MDK_NCL	Mdk - Ncl	MK	Secreted Signaling	PMID: 28356350
NSC	NendC	Mdk	Ncl	0.0748474	0	MDK_NCL	Mdk - Ncl	MK	Secreted Signaling	PMID: 28356350
NSC	EC	Mdk	Ncl	0.0869151	0	MDK_NCL	Mdk - Ncl	MK	Secreted Signaling	PMID: 28356350
NSC	PC	Mdk	Ncl	0.0843725	0	MDK_NCL	Mdk - Ncl	MK	Secreted Signaling	PMID: 28356350
NSC	VSMC	Mdk	Ncl	0.0779704	0	MDK_NCL	Mdk - Ncl	MK	Secreted Signaling	PMID: 28356350
NSC	Hb_VC	Mdk	Ncl	0.0819327	0	MDK_NCL	Mdk - Ncl	MK	Secreted Signaling	PMID: 28356350
NSC	VLMC	Mdk	Ncl	0.0785122	0	MDK_NCL	Mdk - Ncl	MK	Secreted Signaling	PMID: 28356350
NSC	ABC	Mdk	Ncl	0.0790182	0	MDK_NCL	Mdk - Ncl	MK	Secreted Signaling	PMID: 28356350
NSC	MG	Mdk	Ncl	0.0971165	0	MDK_NCL	Mdk - Ncl	MK	Secreted Signaling	PMID: 28356350
NSC	MNC	Mdk	Ncl	0.0680531	0	MDK_NCL	Mdk - Ncl	MK	Secreted Signaling	PMID: 28356350
NSC	MAC	Mdk	Ncl	0.0956165	0	MDK_NCL	Mdk - Ncl	MK	Secreted Signaling	PMID: 28356350
NSC	DC	Mdk	Ncl	0.0950156	0	MDK_NCL	Mdk - Ncl	MK	Secreted Signaling	PMID: 28356350
NSC	T_cell	Mdk	Ncl	0.111887	0	MDK_NCL	Mdk - Ncl	MK	Secreted Signaling	PMID: 28356350
NSC	B_cell	Mdk	Ncl	0.110109	0	MDK_NCL	Mdk - Ncl	MK	Secreted Signaling	PMID: 28356350
NSC	OPC	Ptn	Ptprz1	0.431697	0	PTN_PTPRZ1	Ptn - Ptprz1	PTN	Secreted Signaling	PMID: 28356350; PMID: 25620911
NSC	OEG	Ptn	Ptprz1	0.344323	0	PTN_PTPRZ1	Ptn - Ptprz1	PTN	Secreted Signaling	PMID: 28356350; PMID: 25620911
NSC	NSC	Ptn	Ptprz1	0.420831	0	PTN_PTPRZ1	Ptn - Ptprz1	PTN	Secreted Signaling	PMID: 28356350; PMID: 25620911
NSC	ARP	Ptn	Ptprz1	0.411959	0	PTN_PTPRZ1	Ptn - Ptprz1	PTN	Secreted Signaling	PMID: 28356350; PMID: 25620911
NSC	ASC	Ptn	Ptprz1	0.436818	0	PTN_PTPRZ1	Ptn - Ptprz1	PTN	Secreted Signaling	PMID: 28356350; PMID: 25620911
NSC	EPC	Ptn	Ptprz1	0.256132	0	PTN_PTPRZ1	Ptn - Ptprz1	PTN	Secreted Signaling	PMID: 28356350; PMID: 25620911
NSC	OEG	Ptn	Sdc2	0.133348	0	PTN_SDC2	Ptn - Sdc2	PTN	Secreted Signaling	PMID: 28356350; PMID: 25620911
NSC	NSC	Ptn	Sdc2	0.146025	0	PTN_SDC2	Ptn - Sdc2	PTN	Secreted Signaling	PMID: 28356350; PMID: 25620911
NSC	ARP	Ptn	Sdc2	0.11885	0	PTN_SDC2	Ptn - Sdc2	PTN	Secreted Signaling	PMID: 28356350; PMID: 25620911
NSC	ASC	Ptn	Sdc2	0.150204	0	PTN_SDC2	Ptn - Sdc2	PTN	Secreted Signaling	PMID: 28356350; PMID: 25620911
NSC	EPC	Ptn	Sdc2	0.0998723	0	PTN_SDC2	Ptn - Sdc2	PTN	Secreted Signaling	PMID: 28356350; PMID: 25620911
NSC	CPC	Ptn	Sdc2	0.109082	0.01	PTN_SDC2	Ptn - Sdc2	PTN	Secreted Signaling	PMID: 28356350; PMID: 25620911
NSC	PC	Ptn	Sdc2	0.143973	0	PTN_SDC2	Ptn - Sdc2	PTN	Secreted Signaling	PMID: 28356350; PMID: 25620911
NSC	VSMC	Ptn	Sdc2	0.117656	0	PTN_SDC2	Ptn - Sdc2	PTN	Secreted Signaling	PMID: 28356350; PMID: 25620911
NSC	VLMC	Ptn	Sdc2	0.134254	0	PTN_SDC2	Ptn - Sdc2	PTN	Secreted Signaling	PMID: 28356350; PMID: 25620911
NSC	ABC	Ptn	Sdc2	0.119903	0	PTN_SDC2	Ptn - Sdc2	PTN	Secreted Signaling	PMID: 28356350; PMID: 25620911
NSC	OPC	Ptn	Sdc3	0.316187	0	PTN_SDC3	Ptn - Sdc3	PTN	Secreted Signaling	PMID: 28356350; PMID: 25620911
NSC	OEG	Ptn	Sdc3	0.135191	0	PTN_SDC3	Ptn - Sdc3	PTN	Secreted Signaling	PMID: 28356350; PMID: 25620911
NSC	ARP	Ptn	Sdc3	0.119222	0	PTN_SDC3	Ptn - Sdc3	PTN	Secreted Signaling	PMID: 28356350; PMID: 25620911
NSC	CHOL	Ptn	Sdc3	0.0957702	0.01	PTN_SDC3	Ptn - Sdc3	PTN	Secreted Signaling	PMID: 28356350; PMID: 25620911
NSC	PC	Ptn	Sdc3	0.135757	0	PTN_SDC3	Ptn - Sdc3	PTN	Secreted Signaling	PMID: 28356350; PMID: 25620911
NSC	VSMC	Ptn	Sdc3	0.113554	0	PTN_SDC3	Ptn - Sdc3	PTN	Secreted Signaling	PMID: 28356350; PMID: 25620911
NSC	Hb_VC	Ptn	Sdc3	0.118743	0	PTN_SDC3	Ptn - Sdc3	PTN	Secreted Signaling	PMID: 28356350; PMID: 25620911
NSC	OEG	Ptn	Sdc4	0.307292	0	PTN_SDC4	Ptn - Sdc4	PTN	Secreted Signaling	PMID: 28356350; PMID: 25620911
NSC	NSC	Ptn	Sdc4	0.345347	0	PTN_SDC4	Ptn - Sdc4	PTN	Secreted Signaling	PMID: 28356350; PMID: 25620911
NSC	ARP	Ptn	Sdc4	0.411339	0	PTN_SDC4	Ptn - Sdc4	PTN	Secreted Signaling	PMID: 28356350; PMID: 25620911
NSC	ASC	Ptn	Sdc4	0.315473	0	PTN_SDC4	Ptn - Sdc4	PTN	Secreted Signaling	PMID: 28356350; PMID: 25620911
NSC	EPC	Ptn	Sdc4	0.274783	0	PTN_SDC4	Ptn - Sdc4	PTN	Secreted Signaling	PMID: 28356350; PMID: 25620911
NSC	CPC	Ptn	Sdc4	0.115577	0.02	PTN_SDC4	Ptn - Sdc4	PTN	Secreted Signaling	PMID: 28356350; PMID: 25620911
NSC	VLMC	Ptn	Sdc4	0.10078	0	PTN_SDC4	Ptn - Sdc4	PTN	Secreted Signaling	PMID: 28356350; PMID: 25620911
NSC	ABC	Ptn	Sdc4	0.29243	0	PTN_SDC4	Ptn - Sdc4	PTN	Secreted Signaling	PMID: 28356350; PMID: 25620911
NSC	MAC	Ptn	Sdc4	0.144286	0	PTN_SDC4	Ptn - Sdc4	PTN	Secreted Signaling	PMID: 28356350; PMID: 25620911
NSC	OPC	Ptn	Ncl	0.137266	0	PTN_NCL	Ptn - Ncl	PTN	Secreted Signaling	PMID: 28356350; PMID: 25620911
NSC	OLG	Ptn	Ncl	0.139437	0	PTN_NCL	Ptn - Ncl	PTN	Secreted Signaling	PMID: 28356350; PMID: 25620911
NSC	OEG	Ptn	Ncl	0.133747	0.01	PTN_NCL	Ptn - Ncl	PTN	Secreted Signaling	PMID: 28356350; PMID: 25620911
NSC	NSC	Ptn	Ncl	0.126464	0	PTN_NCL	Ptn - Ncl	PTN	Secreted Signaling	PMID: 28356350; PMID: 25620911
NSC	NRP	Ptn	Ncl	0.369279	0	PTN_NCL	Ptn - Ncl	PTN	Secreted Signaling	PMID: 28356350; PMID: 25620911
NSC	ImmN	Ptn	Ncl	0.159128	0	PTN_NCL	Ptn - Ncl	PTN	Secreted Signaling	PMID: 28356350; PMID: 25620911
NSC	GABA	Ptn	Ncl	0.146485	0	PTN_NCL	Ptn - Ncl	PTN	Secreted Signaling	PMID: 28356350; PMID: 25620911
NSC	EC	Ptn	Ncl	0.134026	0	PTN_NCL	Ptn - Ncl	PTN	Secreted Signaling	PMID: 28356350; PMID: 25620911
NSC	PC	Ptn	Ncl	0.130302	0	PTN_NCL	Ptn - Ncl	PTN	Secreted Signaling	PMID: 28356350; PMID: 25620911
NSC	Hb_VC	Ptn	Ncl	0.126718	0.04	PTN_NCL	Ptn - Ncl	PTN	Secreted Signaling	PMID: 28356350; PMID: 25620911
NSC	MG	Ptn	Ncl	0.148855	0	PTN_NCL	Ptn - Ncl	PTN	Secreted Signaling	PMID: 28356350; PMID: 25620911
NSC	MAC	Ptn	Ncl	0.146686	0	PTN_NCL	Ptn - Ncl	PTN	Secreted Signaling	PMID: 28356350; PMID: 25620911
NSC	DC	Ptn	Ncl	0.145816	0.05	PTN_NCL	Ptn - Ncl	PTN	Secreted Signaling	PMID: 28356350; PMID: 25620911
NSC	T_cell	Ptn	Ncl	0.170012	0.02	PTN_NCL	Ptn - Ncl	PTN	Secreted Signaling	PMID: 28356350; PMID: 25620911
NSC	B_cell	Ptn	Ncl	0.167486	0.01	PTN_NCL	Ptn - Ncl	PTN	Secreted Signaling	PMID: 28356350; PMID: 25620911
NSC	OPC	Psap	Gpr37l1	0.415821	0	PSAP_GPR37L1	Psap - Gpr37l1	PSAP	Secreted Signaling	PMID: 23690594
NSC	OEG	Psap	Gpr37l1	0.34399	0	PSAP_GPR37L1	Psap - Gpr37l1	PSAP	Secreted Signaling	PMID: 23690594
NSC	NSC	Psap	Gpr37l1	0.429159	0	PSAP_GPR37L1	Psap - Gpr37l1	PSAP	Secreted Signaling	PMID: 23690594
NSC	ARP	Psap	Gpr37l1	0.394891	0	PSAP_GPR37L1	Psap - Gpr37l1	PSAP	Secreted Signaling	PMID: 23690594
NSC	ASC	Psap	Gpr37l1	0.451988	0	PSAP_GPR37L1	Psap - Gpr37l1	PSAP	Secreted Signaling	PMID: 23690594
NSC	EPC	Psap	Gpr37l1	0.294955	0	PSAP_GPR37L1	Psap - Gpr37l1	PSAP	Secreted Signaling	PMID: 23690594
NSC	OLG	Psap	Gpr37	0.416973	0	PSAP_GPR37	Psap - Gpr37	PSAP	Secreted Signaling	PMID: 23690594
NSC	VSMC	Lamc1	ITGA6_ITGB1	2.03988e-07	0	LAMC1_ITGA6_ITGB1	Lamc1 - (Itga6+Itgb1)	LAMININ	ECM-Receptor	KEGG: mmu04512
NSC	Hb_VC	Lamc1	ITGA6_ITGB1	2.20172e-07	0	LAMC1_ITGA6_ITGB1	Lamc1 - (Itga6+Itgb1)	LAMININ	ECM-Receptor	KEGG: mmu04512
NSC	VSMC	Lamc1	ITGA7_ITGB1	2.1158e-07	0	LAMC1_ITGA7_ITGB1	Lamc1 - (Itga7+Itgb1)	LAMININ	ECM-Receptor	KEGG: mmu04512
NSC	ARP	Lamc1	Cd44	2.39426e-07	0	LAMC1_CD44	Lamc1 - Cd44	LAMININ	ECM-Receptor	KEGG: mmu04512
NSC	MNC	Lamc1	Cd44	3.05636e-07	0	LAMC1_CD44	Lamc1 - Cd44	LAMININ	ECM-Receptor	KEGG: mmu04512
NSC	DC	Lamc1	Cd44	2.82211e-07	0	LAMC1_CD44	Lamc1 - Cd44	LAMININ	ECM-Receptor	KEGG: mmu04512
NSC	NEUT	Lamc1	Cd44	6.85313e-07	0	LAMC1_CD44	Lamc1 - Cd44	LAMININ	ECM-Receptor	KEGG: mmu04512
NSC	OEG	Thbs4	Sdc4	0.0912158	0	THBS4_SDC4	Thbs4 - Sdc4	THBS	ECM-Receptor	KEGG: mmu04512
NSC	NSC	Thbs4	Sdc4	0.106631	0	THBS4_SDC4	Thbs4 - Sdc4	THBS	ECM-Receptor	KEGG: mmu04512
NSC	ARP	Thbs4	Sdc4	0.13652	0	THBS4_SDC4	Thbs4 - Sdc4	THBS	ECM-Receptor	KEGG: mmu04512
NSC	ASC	Thbs4	Sdc4	0.0944284	0	THBS4_SDC4	Thbs4 - Sdc4	THBS	ECM-Receptor	KEGG: mmu04512
NSC	EPC	Thbs4	Sdc4	0.0789602	0	THBS4_SDC4	Thbs4 - Sdc4	THBS	ECM-Receptor	KEGG: mmu04512
NSC	CPC	Thbs4	Sdc4	0.0287188	0	THBS4_SDC4	Thbs4 - Sdc4	THBS	ECM-Receptor	KEGG: mmu04512
NSC	VLMC	Thbs4	Sdc4	0.024731	0	THBS4_SDC4	Thbs4 - Sdc4	THBS	ECM-Receptor	KEGG: mmu04512
NSC	ABC	Thbs4	Sdc4	0.0855141	0	THBS4_SDC4	Thbs4 - Sdc4	THBS	ECM-Receptor	KEGG: mmu04512
NSC	MAC	Thbs4	Sdc4	0.0367488	0	THBS4_SDC4	Thbs4 - Sdc4	THBS	ECM-Receptor	KEGG: mmu04512
NSC	GLUT	Lamc1	Sv2b	2.4842e-07	0	LAMC1_SV2B	Lamc1 - Sv2b	LAMININ	ECM-Receptor	KEGG: mmu04512
NSC	CHOL	Lamc1	Sv2b	3.6115e-08	0	LAMC1_SV2B	Lamc1 - Sv2b	LAMININ	ECM-Receptor	KEGG: mmu04512
NSC	MNC	Thbs4	Cd36	0.0324039	0	THBS4_CD36	Thbs4 - Cd36	THBS	ECM-Receptor	KEGG: mmu04512
NSC	MAC	Thbs4	Cd36	0.0359631	0	THBS4_CD36	Thbs4 - Cd36	THBS	ECM-Receptor	KEGG: mmu04512
NSC	OPC	Thbs4	Cd47	0.0362952	0	THBS4_CD47	Thbs4 - Cd47	THBS	ECM-Receptor	KEGG: mmu04512
NSC	OLG	Thbs4	Cd47	0.0987839	0	THBS4_CD47	Thbs4 - Cd47	THBS	ECM-Receptor	KEGG: mmu04512
NSC	OEG	Thbs4	Cd47	0.107587	0	THBS4_CD47	Thbs4 - Cd47	THBS	ECM-Receptor	KEGG: mmu04512
NSC	NSC	Thbs4	Cd47	0.037217	0	THBS4_CD47	Thbs4 - Cd47	THBS	ECM-Receptor	KEGG: mmu04512
NSC	ARP	Thbs4	Cd47	0.0281953	0	THBS4_CD47	Thbs4 - Cd47	THBS	ECM-Receptor	KEGG: mmu04512
NSC	ASC	Thbs4	Cd47	0.0402897	0	THBS4_CD47	Thbs4 - Cd47	THBS	ECM-Receptor	KEGG: mmu04512
NSC	EPC	Thbs4	Cd47	0.0223164	0	THBS4_CD47	Thbs4 - Cd47	THBS	ECM-Receptor	KEGG: mmu04512
NSC	CPC	Thbs4	Cd47	0.0182569	0	THBS4_CD47	Thbs4 - Cd47	THBS	ECM-Receptor	KEGG: mmu04512
NSC	NRP	Thbs4	Cd47	0.0305006	0	THBS4_CD47	Thbs4 - Cd47	THBS	ECM-Receptor	KEGG: mmu04512
NSC	GABA	Thbs4	Cd47	0.0846059	0	THBS4_CD47	Thbs4 - Cd47	THBS	ECM-Receptor	KEGG: mmu04512
NSC	DOPA	Thbs4	Cd47	0.119126	0	THBS4_CD47	Thbs4 - Cd47	THBS	ECM-Receptor	KEGG: mmu04512
NSC	GLUT	Thbs4	Cd47	0.0908075	0	THBS4_CD47	Thbs4 - Cd47	THBS	ECM-Receptor	KEGG: mmu04512
NSC	CHOL	Thbs4	Cd47	0.0284364	0	THBS4_CD47	Thbs4 - Cd47	THBS	ECM-Receptor	KEGG: mmu04512
NSC	NendC	Thbs4	Cd47	0.0835984	0	THBS4_CD47	Thbs4 - Cd47	THBS	ECM-Receptor	KEGG: mmu04512
NSC	EC	Thbs4	Cd47	0.0355332	0	THBS4_CD47	Thbs4 - Cd47	THBS	ECM-Receptor	KEGG: mmu04512
NSC	PC	Thbs4	Cd47	0.0304782	0	THBS4_CD47	Thbs4 - Cd47	THBS	ECM-Receptor	KEGG: mmu04512
NSC	VSMC	Thbs4	Cd47	0.0823476	0	THBS4_CD47	Thbs4 - Cd47	THBS	ECM-Receptor	KEGG: mmu04512
NSC	Hb_VC	Thbs4	Cd47	0.0304008	0	THBS4_CD47	Thbs4 - Cd47	THBS	ECM-Receptor	KEGG: mmu04512
NSC	VLMC	Thbs4	Cd47	0.086373	0	THBS4_CD47	Thbs4 - Cd47	THBS	ECM-Receptor	KEGG: mmu04512
NSC	ABC	Thbs4	Cd47	0.0764222	0	THBS4_CD47	Thbs4 - Cd47	THBS	ECM-Receptor	KEGG: mmu04512
NSC	MG	Thbs4	Cd47	0.039852	0	THBS4_CD47	Thbs4 - Cd47	THBS	ECM-Receptor	KEGG: mmu04512
NSC	MNC	Thbs4	Cd47	0.115014	0	THBS4_CD47	Thbs4 - Cd47	THBS	ECM-Receptor	KEGG: mmu04512
NSC	MAC	Thbs4	Cd47	0.098637	0	THBS4_CD47	Thbs4 - Cd47	THBS	ECM-Receptor	KEGG: mmu04512
NSC	DC	Thbs4	Cd47	0.141368	0	THBS4_CD47	Thbs4 - Cd47	THBS	ECM-Receptor	KEGG: mmu04512
NSC	NEUT	Thbs4	Cd47	0.0361712	0	THBS4_CD47	Thbs4 - Cd47	THBS	ECM-Receptor	KEGG: mmu04512
NSC	T_cell	Thbs4	Cd47	0.116281	0	THBS4_CD47	Thbs4 - Cd47	THBS	ECM-Receptor	KEGG: mmu04512
NSC	B_cell	Thbs4	Cd47	0.0505416	0	THBS4_CD47	Thbs4 - Cd47	THBS	ECM-Receptor	KEGG: mmu04512
NSC	OEG	Hspg2	Dag1	1.59474e-06	0	HSPG2_DAG1	Hspg2 - Dag1	HSPG	ECM-Receptor	KEGG: mmu04512
NSC	ARP	Hspg2	Dag1	1.54174e-06	0.01	HSPG2_DAG1	Hspg2 - Dag1	HSPG	ECM-Receptor	KEGG: mmu04512
NSC	ASC	Hspg2	Dag1	1.6874e-06	0	HSPG2_DAG1	Hspg2 - Dag1	HSPG	ECM-Receptor	KEGG: mmu04512
NSC	EPC	Hspg2	Dag1	1.40117e-06	0	HSPG2_DAG1	Hspg2 - Dag1	HSPG	ECM-Receptor	KEGG: mmu04512
NSC	PC	Hspg2	Dag1	1.49256e-06	0	HSPG2_DAG1	Hspg2 - Dag1	HSPG	ECM-Receptor	KEGG: mmu04512
NSC	VSMC	Hspg2	Dag1	1.555e-06	0	HSPG2_DAG1	Hspg2 - Dag1	HSPG	ECM-Receptor	KEGG: mmu04512
NSC	VLMC	Hspg2	Dag1	1.54064e-06	0.01	HSPG2_DAG1	Hspg2 - Dag1	HSPG	ECM-Receptor	KEGG: mmu04512
NSC	ABC	Hspg2	Dag1	1.33439e-06	0	HSPG2_DAG1	Hspg2 - Dag1	HSPG	ECM-Receptor	KEGG: mmu04512
NSC	OEG	Lamc1	Dag1	2.2782e-07	0	LAMC1_DAG1	Lamc1 - Dag1	LAMININ	ECM-Receptor	KEGG: mmu04512
NSC	ARP	Lamc1	Dag1	2.20249e-07	0.01	LAMC1_DAG1	Lamc1 - Dag1	LAMININ	ECM-Receptor	KEGG: mmu04512
NSC	ASC	Lamc1	Dag1	2.41058e-07	0	LAMC1_DAG1	Lamc1 - Dag1	LAMININ	ECM-Receptor	KEGG: mmu04512
NSC	EPC	Lamc1	Dag1	2.00167e-07	0	LAMC1_DAG1	Lamc1 - Dag1	LAMININ	ECM-Receptor	KEGG: mmu04512
NSC	PC	Lamc1	Dag1	2.13223e-07	0	LAMC1_DAG1	Lamc1 - Dag1	LAMININ	ECM-Receptor	KEGG: mmu04512
NSC	VSMC	Lamc1	Dag1	2.22144e-07	0	LAMC1_DAG1	Lamc1 - Dag1	LAMININ	ECM-Receptor	KEGG: mmu04512
NSC	VLMC	Lamc1	Dag1	2.20092e-07	0.01	LAMC1_DAG1	Lamc1 - Dag1	LAMININ	ECM-Receptor	KEGG: mmu04512
NSC	ABC	Lamc1	Dag1	1.90628e-07	0	LAMC1_DAG1	Lamc1 - Dag1	LAMININ	ECM-Receptor	KEGG: mmu04512
NSC	OPC	Cadm1	Cadm1	0.0963239	0	CADM1_CADM1	Cadm1 - Cadm1	CADM	Cell-Cell Contact	PMID: 24503895
NSC	OLG	Cadm1	Cadm1	0.0915619	0	CADM1_CADM1	Cadm1 - Cadm1	CADM	Cell-Cell Contact	PMID: 24503895
NSC	NSC	Cadm1	Cadm1	0.235536	0	CADM1_CADM1	Cadm1 - Cadm1	CADM	Cell-Cell Contact	PMID: 24503895
NSC	ARP	Cadm1	Cadm1	0.0907189	0	CADM1_CADM1	Cadm1 - Cadm1	CADM	Cell-Cell Contact	PMID: 24503895
NSC	ASC	Cadm1	Cadm1	0.255984	0	CADM1_CADM1	Cadm1 - Cadm1	CADM	Cell-Cell Contact	PMID: 24503895
NSC	EPC	Cadm1	Cadm1	0.191583	0	CADM1_CADM1	Cadm1 - Cadm1	CADM	Cell-Cell Contact	PMID: 24503895
NSC	NRP	Cadm1	Cadm1	0.0677409	0.04	CADM1_CADM1	Cadm1 - Cadm1	CADM	Cell-Cell Contact	PMID: 24503895
NSC	GABA	Cadm1	Cadm1	0.0906753	0	CADM1_CADM1	Cadm1 - Cadm1	CADM	Cell-Cell Contact	PMID: 24503895
NSC	GLUT	Cadm1	Cadm1	0.198788	0	CADM1_CADM1	Cadm1 - Cadm1	CADM	Cell-Cell Contact	PMID: 24503895
NSC	CHOL	Cadm1	Cadm1	0.203462	0	CADM1_CADM1	Cadm1 - Cadm1	CADM	Cell-Cell Contact	PMID: 24503895
NSC	NendC	Cadm1	Cadm1	0.236584	0	CADM1_CADM1	Cadm1 - Cadm1	CADM	Cell-Cell Contact	PMID: 24503895
NSC	MG	Cadm1	Cadm1	0.10043	0	CADM1_CADM1	Cadm1 - Cadm1	CADM	Cell-Cell Contact	PMID: 24503895
NSC	MNC	Cd22	Ptprc	1.84865e-05	0	CD22_PTPRC	Cd22 - Ptprc	CD22	Cell-Cell Contact	KEGG: mmu04514
NSC	MAC	Cd22	Ptprc	4.21265e-06	0	CD22_PTPRC	Cd22 - Ptprc	CD22	Cell-Cell Contact	KEGG: mmu04514
NSC	DC	Cd22	Ptprc	1.22196e-05	0	CD22_PTPRC	Cd22 - Ptprc	CD22	Cell-Cell Contact	KEGG: mmu04514
NSC	T_cell	Cd22	Ptprc	1.51361e-05	0	CD22_PTPRC	Cd22 - Ptprc	CD22	Cell-Cell Contact	KEGG: mmu04514
NSC	B_cell	Cd22	Ptprc	2.30093e-06	0	CD22_PTPRC	Cd22 - Ptprc	CD22	Cell-Cell Contact	KEGG: mmu04514
NSC	OPC	Cdh2	Cdh2	0.00761342	0	CDH2_CDH2	Cdh2 - Cdh2	CDH	Cell-Cell Contact	KEGG: mmu04514
NSC	NSC	Cdh2	Cdh2	0.0108833	0	CDH2_CDH2	Cdh2 - Cdh2	CDH	Cell-Cell Contact	KEGG: mmu04514
NSC	ARP	Cdh2	Cdh2	0.00996512	0	CDH2_CDH2	Cdh2 - Cdh2	CDH	Cell-Cell Contact	KEGG: mmu04514
NSC	ASC	Cdh2	Cdh2	0.0118491	0	CDH2_CDH2	Cdh2 - Cdh2	CDH	Cell-Cell Contact	KEGG: mmu04514
NSC	EPC	Cdh2	Cdh2	0.0071956	0	CDH2_CDH2	Cdh2 - Cdh2	CDH	Cell-Cell Contact	KEGG: mmu04514
NSC	NRP	Cdh2	Cdh2	0.00791217	0	CDH2_CDH2	Cdh2 - Cdh2	CDH	Cell-Cell Contact	KEGG: mmu04514
NSC	ImmN	Cdh2	Cdh2	0.012874	0	CDH2_CDH2	Cdh2 - Cdh2	CDH	Cell-Cell Contact	KEGG: mmu04514
NSC	GLUT	Cdh2	Cdh2	0.00917171	0	CDH2_CDH2	Cdh2 - Cdh2	CDH	Cell-Cell Contact	KEGG: mmu04514
NSC	NendC	Cdh2	Cdh2	0.0102509	0	CDH2_CDH2	Cdh2 - Cdh2	CDH	Cell-Cell Contact	KEGG: mmu04514
NSC	EC	Cdh2	Cdh2	1.40813e-05	0	CDH2_CDH2	Cdh2 - Cdh2	CDH	Cell-Cell Contact	KEGG: mmu04514
NSC	PC	Cdh2	Cdh2	3.6631e-05	0	CDH2_CDH2	Cdh2 - Cdh2	CDH	Cell-Cell Contact	KEGG: mmu04514
NSC	VLMC	Cdh2	Cdh2	1.70131e-05	0.03	CDH2_CDH2	Cdh2 - Cdh2	CDH	Cell-Cell Contact	KEGG: mmu04514
NSC	ABC	Cdh2	Cdh2	0.000135859	0.03	CDH2_CDH2	Cdh2 - Cdh2	CDH	Cell-Cell Contact	KEGG: mmu04514
NSC	MG	Cdh2	Cdh2	2.47565e-05	0	CDH2_CDH2	Cdh2 - Cdh2	CDH	Cell-Cell Contact	KEGG: mmu04514
NSC	MAC	Cdh2	Cdh2	2.40965e-05	0.01	CDH2_CDH2	Cdh2 - Cdh2	CDH	Cell-Cell Contact	KEGG: mmu04514
NSC	OPC	Cdh1	Cdh1	5.02363e-06	0	CDH1_CDH1	Cdh1 - Cdh1	CDH	Cell-Cell Contact	KEGG: mmu04514
NSC	NSC	Cdh1	Cdh1	7.72787e-06	0	CDH1_CDH1	Cdh1 - Cdh1	CDH	Cell-Cell Contact	KEGG: mmu04514
NSC	ARP	Cdh1	Cdh1	6.78738e-06	0	CDH1_CDH1	Cdh1 - Cdh1	CDH	Cell-Cell Contact	KEGG: mmu04514
NSC	ASC	Cdh1	Cdh1	8.41469e-06	0	CDH1_CDH1	Cdh1 - Cdh1	CDH	Cell-Cell Contact	KEGG: mmu04514
NSC	EPC	Cdh1	Cdh1	5.07465e-06	0.01	CDH1_CDH1	Cdh1 - Cdh1	CDH	Cell-Cell Contact	KEGG: mmu04514
NSC	NRP	Cdh1	Cdh1	5.64879e-06	0	CDH1_CDH1	Cdh1 - Cdh1	CDH	Cell-Cell Contact	KEGG: mmu04514
NSC	ImmN	Cdh1	Cdh1	8.57394e-06	0	CDH1_CDH1	Cdh1 - Cdh1	CDH	Cell-Cell Contact	KEGG: mmu04514
NSC	GLUT	Cdh1	Cdh1	6.48824e-06	0	CDH1_CDH1	Cdh1 - Cdh1	CDH	Cell-Cell Contact	KEGG: mmu04514
NSC	NendC	Cdh1	Cdh1	6.90511e-06	0	CDH1_CDH1	Cdh1 - Cdh1	CDH	Cell-Cell Contact	KEGG: mmu04514
NSC	EC	Cdh1	Cdh1	6.53075e-07	0	CDH1_CDH1	Cdh1 - Cdh1	CDH	Cell-Cell Contact	KEGG: mmu04514
NSC	PC	Cdh1	Cdh1	1.69894e-06	0	CDH1_CDH1	Cdh1 - Cdh1	CDH	Cell-Cell Contact	KEGG: mmu04514
NSC	VLMC	Cdh1	Cdh1	7.89051e-07	0.03	CDH1_CDH1	Cdh1 - Cdh1	CDH	Cell-Cell Contact	KEGG: mmu04514
NSC	ABC	Cdh1	Cdh1	0.000218614	0	CDH1_CDH1	Cdh1 - Cdh1	CDH	Cell-Cell Contact	KEGG: mmu04514
NSC	MG	Cdh1	Cdh1	1.14819e-06	0	CDH1_CDH1	Cdh1 - Cdh1	CDH	Cell-Cell Contact	KEGG: mmu04514
NSC	MAC	Cdh1	Cdh1	1.11758e-06	0.01	CDH1_CDH1	Cdh1 - Cdh1	CDH	Cell-Cell Contact	KEGG: mmu04514
NSC	OEG	H2-Q1	Cd8a	4.4264e-05	0	H2-Q1_CD8A	H2-q1 - Cd8a	MHC-I	Cell-Cell Contact	KEGG: mmu04514
NSC	EC	H2-Q1	Cd8a	0.000122104	0	H2-Q1_CD8A	H2-q1 - Cd8a	MHC-I	Cell-Cell Contact	KEGG: mmu04514
NSC	PC	H2-Q1	Cd8a	9.66268e-05	0	H2-Q1_CD8A	H2-q1 - Cd8a	MHC-I	Cell-Cell Contact	KEGG: mmu04514
NSC	VSMC	H2-Q1	Cd8a	0.00010508	0	H2-Q1_CD8A	H2-q1 - Cd8a	MHC-I	Cell-Cell Contact	KEGG: mmu04514
NSC	Hb_VC	H2-Q1	Cd8a	0.000112031	0	H2-Q1_CD8A	H2-q1 - Cd8a	MHC-I	Cell-Cell Contact	KEGG: mmu04514
NSC	VLMC	H2-Q1	Cd8a	4.54761e-05	0.04	H2-Q1_CD8A	H2-q1 - Cd8a	MHC-I	Cell-Cell Contact	KEGG: mmu04514
NSC	ABC	H2-Q1	Cd8a	4.24165e-05	0.01	H2-Q1_CD8A	H2-q1 - Cd8a	MHC-I	Cell-Cell Contact	KEGG: mmu04514
NSC	MG	H2-Q1	Cd8a	5.55235e-05	0	H2-Q1_CD8A	H2-q1 - Cd8a	MHC-I	Cell-Cell Contact	KEGG: mmu04514
NSC	MNC	H2-Q1	Cd8a	0.000185736	0	H2-Q1_CD8A	H2-q1 - Cd8a	MHC-I	Cell-Cell Contact	KEGG: mmu04514
NSC	MAC	H2-Q1	Cd8a	0.000141037	0	H2-Q1_CD8A	H2-q1 - Cd8a	MHC-I	Cell-Cell Contact	KEGG: mmu04514
NSC	DC	H2-Q1	Cd8a	0.000174858	0	H2-Q1_CD8A	H2-q1 - Cd8a	MHC-I	Cell-Cell Contact	KEGG: mmu04514
NSC	T_cell	H2-Q1	Cd8a	0.000580026	0	H2-Q1_CD8A	H2-q1 - Cd8a	MHC-I	Cell-Cell Contact	KEGG: mmu04514
NSC	B_cell	H2-Q1	Cd8a	0.000166249	0	H2-Q1_CD8A	H2-q1 - Cd8a	MHC-I	Cell-Cell Contact	KEGG: mmu04514
NSC	OEG	H2-T23	Cd8a	7.74594e-05	0	H2-T23_CD8A	H2-t23 - Cd8a	MHC-I	Cell-Cell Contact	KEGG: mmu04514
NSC	EC	H2-T23	Cd8a	0.000213662	0	H2-T23_CD8A	H2-t23 - Cd8a	MHC-I	Cell-Cell Contact	KEGG: mmu04514
NSC	PC	H2-T23	Cd8a	0.000169085	0	H2-T23_CD8A	H2-t23 - Cd8a	MHC-I	Cell-Cell Contact	KEGG: mmu04514
NSC	VSMC	H2-T23	Cd8a	0.000183875	0	H2-T23_CD8A	H2-t23 - Cd8a	MHC-I	Cell-Cell Contact	KEGG: mmu04514
NSC	Hb_VC	H2-T23	Cd8a	0.000196037	0	H2-T23_CD8A	H2-t23 - Cd8a	MHC-I	Cell-Cell Contact	KEGG: mmu04514
NSC	VLMC	H2-T23	Cd8a	7.95805e-05	0.05	H2-T23_CD8A	H2-t23 - Cd8a	MHC-I	Cell-Cell Contact	KEGG: mmu04514
NSC	ABC	H2-T23	Cd8a	7.42265e-05	0.04	H2-T23_CD8A	H2-t23 - Cd8a	MHC-I	Cell-Cell Contact	KEGG: mmu04514
NSC	MG	H2-T23	Cd8a	9.7162e-05	0	H2-T23_CD8A	H2-t23 - Cd8a	MHC-I	Cell-Cell Contact	KEGG: mmu04514
NSC	MNC	H2-T23	Cd8a	0.000324993	0	H2-T23_CD8A	H2-t23 - Cd8a	MHC-I	Cell-Cell Contact	KEGG: mmu04514
NSC	MAC	H2-T23	Cd8a	0.000246789	0	H2-T23_CD8A	H2-t23 - Cd8a	MHC-I	Cell-Cell Contact	KEGG: mmu04514
NSC	DC	H2-T23	Cd8a	0.000305961	0	H2-T23_CD8A	H2-t23 - Cd8a	MHC-I	Cell-Cell Contact	KEGG: mmu04514
NSC	T_cell	H2-T23	Cd8a	0.0010146	0	H2-T23_CD8A	H2-t23 - Cd8a	MHC-I	Cell-Cell Contact	KEGG: mmu04514
NSC	B_cell	H2-T23	Cd8a	0.0002909	0	H2-T23_CD8A	H2-t23 - Cd8a	MHC-I	Cell-Cell Contact	KEGG: mmu04514
NSC	OEG	H2-T24	Cd8a	7.74594e-05	0	H2-T24_CD8A	H2-t24 - Cd8a	MHC-I	Cell-Cell Contact	KEGG: mmu04514
NSC	EC	H2-T24	Cd8a	0.000213662	0	H2-T24_CD8A	H2-t24 - Cd8a	MHC-I	Cell-Cell Contact	KEGG: mmu04514
NSC	PC	H2-T24	Cd8a	0.000169085	0	H2-T24_CD8A	H2-t24 - Cd8a	MHC-I	Cell-Cell Contact	KEGG: mmu04514
NSC	VSMC	H2-T24	Cd8a	0.000183875	0	H2-T24_CD8A	H2-t24 - Cd8a	MHC-I	Cell-Cell Contact	KEGG: mmu04514
NSC	Hb_VC	H2-T24	Cd8a	0.000196037	0	H2-T24_CD8A	H2-t24 - Cd8a	MHC-I	Cell-Cell Contact	KEGG: mmu04514
NSC	VLMC	H2-T24	Cd8a	7.95805e-05	0.04	H2-T24_CD8A	H2-t24 - Cd8a	MHC-I	Cell-Cell Contact	KEGG: mmu04514
NSC	ABC	H2-T24	Cd8a	7.42265e-05	0.01	H2-T24_CD8A	H2-t24 - Cd8a	MHC-I	Cell-Cell Contact	KEGG: mmu04514
NSC	MG	H2-T24	Cd8a	9.7162e-05	0	H2-T24_CD8A	H2-t24 - Cd8a	MHC-I	Cell-Cell Contact	KEGG: mmu04514
NSC	MNC	H2-T24	Cd8a	0.000324993	0	H2-T24_CD8A	H2-t24 - Cd8a	MHC-I	Cell-Cell Contact	KEGG: mmu04514
NSC	MAC	H2-T24	Cd8a	0.000246789	0	H2-T24_CD8A	H2-t24 - Cd8a	MHC-I	Cell-Cell Contact	KEGG: mmu04514
NSC	DC	H2-T24	Cd8a	0.000305961	0	H2-T24_CD8A	H2-t24 - Cd8a	MHC-I	Cell-Cell Contact	KEGG: mmu04514
NSC	T_cell	H2-T24	Cd8a	0.0010146	0	H2-T24_CD8A	H2-t24 - Cd8a	MHC-I	Cell-Cell Contact	KEGG: mmu04514
NSC	B_cell	H2-T24	Cd8a	0.0002909	0	H2-T24_CD8A	H2-t24 - Cd8a	MHC-I	Cell-Cell Contact	KEGG: mmu04514
NSC	EC	H2-D1	Cd8a	0.000298342	0	H2-D1_CD8A	H2-d1 - Cd8a	MHC-I	Cell-Cell Contact	KEGG: mmu04514
NSC	PC	H2-D1	Cd8a	0.000236102	0.05	H2-D1_CD8A	H2-d1 - Cd8a	MHC-I	Cell-Cell Contact	KEGG: mmu04514
NSC	MAC	H2-D1	Cd8a	0.000344595	0.03	H2-D1_CD8A	H2-d1 - Cd8a	MHC-I	Cell-Cell Contact	KEGG: mmu04514
NSC	OEG	H2-K1	Cd8a	4.07696e-05	0.03	H2-K1_CD8A	H2-k1 - Cd8a	MHC-I	Cell-Cell Contact	KEGG: mmu04514
NSC	EC	H2-K1	Cd8a	0.000112465	0.03	H2-K1_CD8A	H2-k1 - Cd8a	MHC-I	Cell-Cell Contact	KEGG: mmu04514
NSC	PC	H2-K1	Cd8a	8.89991e-05	0.03	H2-K1_CD8A	H2-k1 - Cd8a	MHC-I	Cell-Cell Contact	KEGG: mmu04514
NSC	VSMC	H2-K1	Cd8a	9.67849e-05	0.03	H2-K1_CD8A	H2-k1 - Cd8a	MHC-I	Cell-Cell Contact	KEGG: mmu04514
NSC	Hb_VC	H2-K1	Cd8a	0.000103187	0.02	H2-K1_CD8A	H2-k1 - Cd8a	MHC-I	Cell-Cell Contact	KEGG: mmu04514
NSC	ABC	H2-K1	Cd8a	3.9068e-05	0.05	H2-K1_CD8A	H2-k1 - Cd8a	MHC-I	Cell-Cell Contact	KEGG: mmu04514
NSC	MG	H2-K1	Cd8a	5.11403e-05	0.03	H2-K1_CD8A	H2-k1 - Cd8a	MHC-I	Cell-Cell Contact	KEGG: mmu04514
NSC	MNC	H2-K1	Cd8a	0.000171075	0.02	H2-K1_CD8A	H2-k1 - Cd8a	MHC-I	Cell-Cell Contact	KEGG: mmu04514
NSC	MAC	H2-K1	Cd8a	0.000129904	0.01	H2-K1_CD8A	H2-k1 - Cd8a	MHC-I	Cell-Cell Contact	KEGG: mmu04514
NSC	DC	H2-K1	Cd8a	0.000161056	0.01	H2-K1_CD8A	H2-k1 - Cd8a	MHC-I	Cell-Cell Contact	KEGG: mmu04514
NSC	T_cell	H2-K1	Cd8a	0.000534259	0	H2-K1_CD8A	H2-k1 - Cd8a	MHC-I	Cell-Cell Contact	KEGG: mmu04514
NSC	B_cell	H2-K1	Cd8a	0.000153127	0.01	H2-K1_CD8A	H2-k1 - Cd8a	MHC-I	Cell-Cell Contact	KEGG: mmu04514
NSC	OEG	H2-Q1	Cd8b1	2.27152e-05	0	H2-Q1_CD8B1	H2-q1 - Cd8b1	MHC-I	Cell-Cell Contact	KEGG: mmu04514
NSC	EC	H2-Q1	Cd8b1	5.52477e-05	0	H2-Q1_CD8B1	H2-q1 - Cd8b1	MHC-I	Cell-Cell Contact	KEGG: mmu04514
NSC	PC	H2-Q1	Cd8b1	4.3213e-05	0	H2-Q1_CD8B1	H2-q1 - Cd8b1	MHC-I	Cell-Cell Contact	KEGG: mmu04514
NSC	VSMC	H2-Q1	Cd8b1	4.81589e-05	0	H2-Q1_CD8B1	H2-q1 - Cd8b1	MHC-I	Cell-Cell Contact	KEGG: mmu04514
NSC	Hb_VC	H2-Q1	Cd8b1	5.10354e-05	0	H2-Q1_CD8B1	H2-q1 - Cd8b1	MHC-I	Cell-Cell Contact	KEGG: mmu04514
NSC	VLMC	H2-Q1	Cd8b1	2.75111e-05	0	H2-Q1_CD8B1	H2-q1 - Cd8b1	MHC-I	Cell-Cell Contact	KEGG: mmu04514
NSC	ABC	H2-Q1	Cd8b1	2.45796e-05	0	H2-Q1_CD8B1	H2-q1 - Cd8b1	MHC-I	Cell-Cell Contact	KEGG: mmu04514
NSC	MG	H2-Q1	Cd8b1	3.23016e-05	0	H2-Q1_CD8B1	H2-q1 - Cd8b1	MHC-I	Cell-Cell Contact	KEGG: mmu04514
NSC	MNC	H2-Q1	Cd8b1	8.17669e-05	0	H2-Q1_CD8B1	H2-q1 - Cd8b1	MHC-I	Cell-Cell Contact	KEGG: mmu04514
NSC	MAC	H2-Q1	Cd8b1	6.61904e-05	0	H2-Q1_CD8B1	H2-q1 - Cd8b1	MHC-I	Cell-Cell Contact	KEGG: mmu04514
NSC	DC	H2-Q1	Cd8b1	7.66225e-05	0	H2-Q1_CD8B1	H2-q1 - Cd8b1	MHC-I	Cell-Cell Contact	KEGG: mmu04514
NSC	NEUT	H2-Q1	Cd8b1	2.98048e-05	0.01	H2-Q1_CD8B1	H2-q1 - Cd8b1	MHC-I	Cell-Cell Contact	KEGG: mmu04514
NSC	T_cell	H2-Q1	Cd8b1	0.000881175	0	H2-Q1_CD8B1	H2-q1 - Cd8b1	MHC-I	Cell-Cell Contact	KEGG: mmu04514
NSC	B_cell	H2-Q1	Cd8b1	7.42993e-05	0	H2-Q1_CD8B1	H2-q1 - Cd8b1	MHC-I	Cell-Cell Contact	KEGG: mmu04514
NSC	OEG	H2-T23	Cd8b1	3.97509e-05	0	H2-T23_CD8B1	H2-t23 - Cd8b1	MHC-I	Cell-Cell Contact	KEGG: mmu04514
NSC	EC	H2-T23	Cd8b1	9.66795e-05	0	H2-T23_CD8B1	H2-t23 - Cd8b1	MHC-I	Cell-Cell Contact	KEGG: mmu04514
NSC	PC	H2-T23	Cd8b1	7.56204e-05	0	H2-T23_CD8B1	H2-t23 - Cd8b1	MHC-I	Cell-Cell Contact	KEGG: mmu04514
NSC	VSMC	H2-T23	Cd8b1	8.4275e-05	0	H2-T23_CD8B1	H2-t23 - Cd8b1	MHC-I	Cell-Cell Contact	KEGG: mmu04514
NSC	Hb_VC	H2-T23	Cd8b1	8.93086e-05	0	H2-T23_CD8B1	H2-t23 - Cd8b1	MHC-I	Cell-Cell Contact	KEGG: mmu04514
NSC	VLMC	H2-T23	Cd8b1	4.81435e-05	0.02	H2-T23_CD8B1	H2-t23 - Cd8b1	MHC-I	Cell-Cell Contact	KEGG: mmu04514
NSC	ABC	H2-T23	Cd8b1	4.30135e-05	0	H2-T23_CD8B1	H2-t23 - Cd8b1	MHC-I	Cell-Cell Contact	KEGG: mmu04514
NSC	MG	H2-T23	Cd8b1	5.65265e-05	0	H2-T23_CD8B1	H2-t23 - Cd8b1	MHC-I	Cell-Cell Contact	KEGG: mmu04514
NSC	MNC	H2-T23	Cd8b1	0.000143083	0	H2-T23_CD8B1	H2-t23 - Cd8b1	MHC-I	Cell-Cell Contact	KEGG: mmu04514
NSC	MAC	H2-T23	Cd8b1	0.000115828	0	H2-T23_CD8B1	H2-t23 - Cd8b1	MHC-I	Cell-Cell Contact	KEGG: mmu04514
NSC	DC	H2-T23	Cd8b1	0.000134082	0	H2-T23_CD8B1	H2-t23 - Cd8b1	MHC-I	Cell-Cell Contact	KEGG: mmu04514
NSC	NEUT	H2-T23	Cd8b1	5.21572e-05	0.01	H2-T23_CD8B1	H2-t23 - Cd8b1	MHC-I	Cell-Cell Contact	KEGG: mmu04514
NSC	T_cell	H2-T23	Cd8b1	0.00154104	0	H2-T23_CD8B1	H2-t23 - Cd8b1	MHC-I	Cell-Cell Contact	KEGG: mmu04514
NSC	B_cell	H2-T23	Cd8b1	0.000130017	0	H2-T23_CD8B1	H2-t23 - Cd8b1	MHC-I	Cell-Cell Contact	KEGG: mmu04514
NSC	OEG	H2-T24	Cd8b1	3.97509e-05	0	H2-T24_CD8B1	H2-t24 - Cd8b1	MHC-I	Cell-Cell Contact	KEGG: mmu04514
NSC	EC	H2-T24	Cd8b1	9.66795e-05	0	H2-T24_CD8B1	H2-t24 - Cd8b1	MHC-I	Cell-Cell Contact	KEGG: mmu04514
NSC	PC	H2-T24	Cd8b1	7.56204e-05	0	H2-T24_CD8B1	H2-t24 - Cd8b1	MHC-I	Cell-Cell Contact	KEGG: mmu04514
NSC	VSMC	H2-T24	Cd8b1	8.4275e-05	0	H2-T24_CD8B1	H2-t24 - Cd8b1	MHC-I	Cell-Cell Contact	KEGG: mmu04514
NSC	Hb_VC	H2-T24	Cd8b1	8.93086e-05	0	H2-T24_CD8B1	H2-t24 - Cd8b1	MHC-I	Cell-Cell Contact	KEGG: mmu04514
NSC	VLMC	H2-T24	Cd8b1	4.81435e-05	0	H2-T24_CD8B1	H2-t24 - Cd8b1	MHC-I	Cell-Cell Contact	KEGG: mmu04514
NSC	ABC	H2-T24	Cd8b1	4.30135e-05	0	H2-T24_CD8B1	H2-t24 - Cd8b1	MHC-I	Cell-Cell Contact	KEGG: mmu04514
NSC	MG	H2-T24	Cd8b1	5.65265e-05	0	H2-T24_CD8B1	H2-t24 - Cd8b1	MHC-I	Cell-Cell Contact	KEGG: mmu04514
NSC	MNC	H2-T24	Cd8b1	0.000143083	0	H2-T24_CD8B1	H2-t24 - Cd8b1	MHC-I	Cell-Cell Contact	KEGG: mmu04514
NSC	MAC	H2-T24	Cd8b1	0.000115828	0	H2-T24_CD8B1	H2-t24 - Cd8b1	MHC-I	Cell-Cell Contact	KEGG: mmu04514
NSC	DC	H2-T24	Cd8b1	0.000134082	0	H2-T24_CD8B1	H2-t24 - Cd8b1	MHC-I	Cell-Cell Contact	KEGG: mmu04514
NSC	NEUT	H2-T24	Cd8b1	5.21572e-05	0.01	H2-T24_CD8B1	H2-t24 - Cd8b1	MHC-I	Cell-Cell Contact	KEGG: mmu04514
NSC	T_cell	H2-T24	Cd8b1	0.00154104	0	H2-T24_CD8B1	H2-t24 - Cd8b1	MHC-I	Cell-Cell Contact	KEGG: mmu04514
NSC	B_cell	H2-T24	Cd8b1	0.000130017	0	H2-T24_CD8B1	H2-t24 - Cd8b1	MHC-I	Cell-Cell Contact	KEGG: mmu04514
NSC	T_cell	H2-D1	Cd8b1	0.00215067	0	H2-D1_CD8B1	H2-d1 - Cd8b1	MHC-I	Cell-Cell Contact	KEGG: mmu04514
NSC	OEG	H2-K1	Cd8b1	2.09219e-05	0.03	H2-K1_CD8B1	H2-k1 - Cd8b1	MHC-I	Cell-Cell Contact	KEGG: mmu04514
NSC	EC	H2-K1	Cd8b1	5.08863e-05	0.03	H2-K1_CD8B1	H2-k1 - Cd8b1	MHC-I	Cell-Cell Contact	KEGG: mmu04514
NSC	PC	H2-K1	Cd8b1	3.98016e-05	0.03	H2-K1_CD8B1	H2-k1 - Cd8b1	MHC-I	Cell-Cell Contact	KEGG: mmu04514
NSC	VSMC	H2-K1	Cd8b1	4.4357e-05	0.03	H2-K1_CD8B1	H2-k1 - Cd8b1	MHC-I	Cell-Cell Contact	KEGG: mmu04514
NSC	Hb_VC	H2-K1	Cd8b1	4.70065e-05	0.03	H2-K1_CD8B1	H2-k1 - Cd8b1	MHC-I	Cell-Cell Contact	KEGG: mmu04514
NSC	VLMC	H2-K1	Cd8b1	2.53392e-05	0.05	H2-K1_CD8B1	H2-k1 - Cd8b1	MHC-I	Cell-Cell Contact	KEGG: mmu04514
NSC	ABC	H2-K1	Cd8b1	2.26391e-05	0.03	H2-K1_CD8B1	H2-k1 - Cd8b1	MHC-I	Cell-Cell Contact	KEGG: mmu04514
NSC	MG	H2-K1	Cd8b1	2.97516e-05	0.03	H2-K1_CD8B1	H2-k1 - Cd8b1	MHC-I	Cell-Cell Contact	KEGG: mmu04514
NSC	MNC	H2-K1	Cd8b1	7.53121e-05	0.03	H2-K1_CD8B1	H2-k1 - Cd8b1	MHC-I	Cell-Cell Contact	KEGG: mmu04514
NSC	MAC	H2-K1	Cd8b1	6.09652e-05	0.03	H2-K1_CD8B1	H2-k1 - Cd8b1	MHC-I	Cell-Cell Contact	KEGG: mmu04514
NSC	DC	H2-K1	Cd8b1	7.05738e-05	0.02	H2-K1_CD8B1	H2-k1 - Cd8b1	MHC-I	Cell-Cell Contact	KEGG: mmu04514
NSC	NEUT	H2-K1	Cd8b1	2.74518e-05	0.05	H2-K1_CD8B1	H2-k1 - Cd8b1	MHC-I	Cell-Cell Contact	KEGG: mmu04514
NSC	T_cell	H2-K1	Cd8b1	0.000811665	0	H2-K1_CD8B1	H2-k1 - Cd8b1	MHC-I	Cell-Cell Contact	KEGG: mmu04514
NSC	B_cell	H2-K1	Cd8b1	6.8434e-05	0.03	H2-K1_CD8B1	H2-k1 - Cd8b1	MHC-I	Cell-Cell Contact	KEGG: mmu04514
NSC	OPC	Nrxn1	Nlgn1	0.093902	0	NRXN1_NLGN1	Nrxn1 - Nlgn1	NRXN	Cell-Cell Contact	KEGG: mmu04514
NSC	DOPA	Nrxn1	Nlgn1	0.103828	0	NRXN1_NLGN1	Nrxn1 - Nlgn1	NRXN	Cell-Cell Contact	KEGG: mmu04514
NSC	GLUT	Nrxn1	Nlgn1	0.0699472	0	NRXN1_NLGN1	Nrxn1 - Nlgn1	NRXN	Cell-Cell Contact	KEGG: mmu04514
NSC	OPC	Nrxn1	Nlgn2	0.0900448	0	NRXN1_NLGN2	Nrxn1 - Nlgn2	NRXN	Cell-Cell Contact	KEGG: mmu04514
NSC	GLUT	Nrxn1	Nlgn2	0.0669162	0	NRXN1_NLGN2	Nrxn1 - Nlgn2	NRXN	Cell-Cell Contact	KEGG: mmu04514
NSC	CHOL	Nrxn1	Nlgn2	0.06385	0	NRXN1_NLGN2	Nrxn1 - Nlgn2	NRXN	Cell-Cell Contact	KEGG: mmu04514
NSC	NendC	Nrxn1	Nlgn2	0.0597774	0	NRXN1_NLGN2	Nrxn1 - Nlgn2	NRXN	Cell-Cell Contact	KEGG: mmu04514
NSC	OPC	Nrxn1	Nlgn3	0.102226	0	NRXN1_NLGN3	Nrxn1 - Nlgn3	NRXN	Cell-Cell Contact	KEGG: mmu04514
NSC	GLUT	Nrxn1	Nlgn3	0.0615379	0	NRXN1_NLGN3	Nrxn1 - Nlgn3	NRXN	Cell-Cell Contact	KEGG: mmu04514
NSC	CHOL	Nrxn1	Nlgn3	0.0599679	0	NRXN1_NLGN3	Nrxn1 - Nlgn3	NRXN	Cell-Cell Contact	KEGG: mmu04514
NSC	OPC	Nrxn2	Nlgn1	0.0889371	0	NRXN2_NLGN1	Nrxn2 - Nlgn1	NRXN	Cell-Cell Contact	KEGG: mmu04514
NSC	DOPA	Nrxn2	Nlgn1	0.0983949	0	NRXN2_NLGN1	Nrxn2 - Nlgn1	NRXN	Cell-Cell Contact	KEGG: mmu04514
NSC	GLUT	Nrxn2	Nlgn1	0.0661564	0	NRXN2_NLGN1	Nrxn2 - Nlgn1	NRXN	Cell-Cell Contact	KEGG: mmu04514
NSC	OPC	Nrxn2	Nlgn2	0.0852646	0	NRXN2_NLGN2	Nrxn2 - Nlgn2	NRXN	Cell-Cell Contact	KEGG: mmu04514
NSC	GLUT	Nrxn2	Nlgn2	0.0632785	0	NRXN2_NLGN2	Nrxn2 - Nlgn2	NRXN	Cell-Cell Contact	KEGG: mmu04514
NSC	CHOL	Nrxn2	Nlgn2	0.0603682	0	NRXN2_NLGN2	Nrxn2 - Nlgn2	NRXN	Cell-Cell Contact	KEGG: mmu04514
NSC	NendC	Nrxn2	Nlgn2	0.0565042	0	NRXN2_NLGN2	Nrxn2 - Nlgn2	NRXN	Cell-Cell Contact	KEGG: mmu04514
NSC	OPC	Nrxn2	Nlgn3	0.0968683	0	NRXN2_NLGN3	Nrxn2 - Nlgn3	NRXN	Cell-Cell Contact	KEGG: mmu04514
NSC	GLUT	Nrxn2	Nlgn3	0.0581743	0	NRXN2_NLGN3	Nrxn2 - Nlgn3	NRXN	Cell-Cell Contact	KEGG: mmu04514
NSC	CHOL	Nrxn2	Nlgn3	0.0566849	0	NRXN2_NLGN3	Nrxn2 - Nlgn3	NRXN	Cell-Cell Contact	KEGG: mmu04514
ARP	EPC	Tgfb2	TGFbR1_R2	0.00681802	0	TGFB2_TGFBR1_TGFBR2	Tgfb2 - (Tgfbr1+Tgfbr2)	TGFb	Secreted Signaling	KEGG: mmu04350
ARP	EC	Tgfb2	TGFbR1_R2	0.0108199	0	TGFB2_TGFBR1_TGFBR2	Tgfb2 - (Tgfbr1+Tgfbr2)	TGFb	Secreted Signaling	KEGG: mmu04350
ARP	PC	Tgfb2	TGFbR1_R2	0.0102532	0	TGFB2_TGFBR1_TGFBR2	Tgfb2 - (Tgfbr1+Tgfbr2)	TGFb	Secreted Signaling	KEGG: mmu04350
ARP	VSMC	Tgfb2	TGFbR1_R2	0.0277417	0	TGFB2_TGFBR1_TGFBR2	Tgfb2 - (Tgfbr1+Tgfbr2)	TGFb	Secreted Signaling	KEGG: mmu04350
ARP	Hb_VC	Tgfb2	TGFbR1_R2	0.028129	0	TGFB2_TGFBR1_TGFBR2	Tgfb2 - (Tgfbr1+Tgfbr2)	TGFb	Secreted Signaling	KEGG: mmu04350
ARP	VLMC	Tgfb2	TGFbR1_R2	0.00288419	0	TGFB2_TGFBR1_TGFBR2	Tgfb2 - (Tgfbr1+Tgfbr2)	TGFb	Secreted Signaling	KEGG: mmu04350
ARP	ABC	Tgfb2	TGFbR1_R2	0.020064	0	TGFB2_TGFBR1_TGFBR2	Tgfb2 - (Tgfbr1+Tgfbr2)	TGFb	Secreted Signaling	KEGG: mmu04350
ARP	MG	Tgfb2	TGFbR1_R2	0.0569559	0	TGFB2_TGFBR1_TGFBR2	Tgfb2 - (Tgfbr1+Tgfbr2)	TGFb	Secreted Signaling	KEGG: mmu04350
ARP	MNC	Tgfb2	TGFbR1_R2	0.00908429	0	TGFB2_TGFBR1_TGFBR2	Tgfb2 - (Tgfbr1+Tgfbr2)	TGFb	Secreted Signaling	KEGG: mmu04350
ARP	MAC	Tgfb2	TGFbR1_R2	0.0140216	0	TGFB2_TGFBR1_TGFBR2	Tgfb2 - (Tgfbr1+Tgfbr2)	TGFb	Secreted Signaling	KEGG: mmu04350
ARP	OEG	Fgf1	Fgfr1	0.0213509	0	FGF1_FGFR1	Fgf1 - Fgfr1	FGF	Secreted Signaling	PMC: 4393358
ARP	NSC	Fgf1	Fgfr1	0.0297931	0	FGF1_FGFR1	Fgf1 - Fgfr1	FGF	Secreted Signaling	PMC: 4393358
ARP	ARP	Fgf1	Fgfr1	0.0760284	0	FGF1_FGFR1	Fgf1 - Fgfr1	FGF	Secreted Signaling	PMC: 4393358
ARP	ASC	Fgf1	Fgfr1	0.0294217	0	FGF1_FGFR1	Fgf1 - Fgfr1	FGF	Secreted Signaling	PMC: 4393358
ARP	EPC	Fgf1	Fgfr1	0.0204806	0	FGF1_FGFR1	Fgf1 - Fgfr1	FGF	Secreted Signaling	PMC: 4393358
ARP	VLMC	Fgf1	Fgfr1	0.0251206	0	FGF1_FGFR1	Fgf1 - Fgfr1	FGF	Secreted Signaling	PMC: 4393358
ARP	ABC	Fgf1	Fgfr1	0.0507686	0	FGF1_FGFR1	Fgf1 - Fgfr1	FGF	Secreted Signaling	PMC: 4393358
ARP	OPC	Fgf1	Fgfr2	1.37794e-08	0	FGF1_FGFR2	Fgf1 - Fgfr2	FGF	Secreted Signaling	PMC: 4393358
ARP	OLG	Fgf1	Fgfr2	0.0444315	0	FGF1_FGFR2	Fgf1 - Fgfr2	FGF	Secreted Signaling	PMC: 4393358
ARP	OEG	Fgf1	Fgfr2	8.54316e-06	0	FGF1_FGFR2	Fgf1 - Fgfr2	FGF	Secreted Signaling	PMC: 4393358
ARP	NSC	Fgf1	Fgfr2	3.45561e-06	0	FGF1_FGFR2	Fgf1 - Fgfr2	FGF	Secreted Signaling	PMC: 4393358
ARP	ARP	Fgf1	Fgfr2	1.79101e-05	0	FGF1_FGFR2	Fgf1 - Fgfr2	FGF	Secreted Signaling	PMC: 4393358
ARP	ASC	Fgf1	Fgfr2	3.66358e-06	0	FGF1_FGFR2	Fgf1 - Fgfr2	FGF	Secreted Signaling	PMC: 4393358
ARP	EPC	Fgf1	Fgfr2	2.30927e-05	0	FGF1_FGFR2	Fgf1 - Fgfr2	FGF	Secreted Signaling	PMC: 4393358
ARP	CPC	Fgf1	Fgfr2	0.00940741	0	FGF1_FGFR2	Fgf1 - Fgfr2	FGF	Secreted Signaling	PMC: 4393358
ARP	NRP	Fgf1	Fgfr2	1.33162e-06	0	FGF1_FGFR2	Fgf1 - Fgfr2	FGF	Secreted Signaling	PMC: 4393358
ARP	ImmN	Fgf1	Fgfr2	9.36884e-10	0	FGF1_FGFR2	Fgf1 - Fgfr2	FGF	Secreted Signaling	PMC: 4393358
ARP	GABA	Fgf1	Fgfr2	1.01901e-08	0	FGF1_FGFR2	Fgf1 - Fgfr2	FGF	Secreted Signaling	PMC: 4393358
ARP	DOPA	Fgf1	Fgfr2	1.00396e-09	0	FGF1_FGFR2	Fgf1 - Fgfr2	FGF	Secreted Signaling	PMC: 4393358
ARP	GLUT	Fgf1	Fgfr2	1.68215e-08	0	FGF1_FGFR2	Fgf1 - Fgfr2	FGF	Secreted Signaling	PMC: 4393358
ARP	CHOL	Fgf1	Fgfr2	9.87676e-09	0	FGF1_FGFR2	Fgf1 - Fgfr2	FGF	Secreted Signaling	PMC: 4393358
ARP	NendC	Fgf1	Fgfr2	1.09205e-08	0	FGF1_FGFR2	Fgf1 - Fgfr2	FGF	Secreted Signaling	PMC: 4393358
ARP	EC	Fgf1	Fgfr2	8.88074e-06	0	FGF1_FGFR2	Fgf1 - Fgfr2	FGF	Secreted Signaling	PMC: 4393358
ARP	PC	Fgf1	Fgfr2	2.98757e-05	0	FGF1_FGFR2	Fgf1 - Fgfr2	FGF	Secreted Signaling	PMC: 4393358
ARP	VSMC	Fgf1	Fgfr2	0.000377071	0	FGF1_FGFR2	Fgf1 - Fgfr2	FGF	Secreted Signaling	PMC: 4393358
ARP	Hb_VC	Fgf1	Fgfr2	0.000377637	0	FGF1_FGFR2	Fgf1 - Fgfr2	FGF	Secreted Signaling	PMC: 4393358
ARP	VLMC	Fgf1	Fgfr2	0.000424006	0	FGF1_FGFR2	Fgf1 - Fgfr2	FGF	Secreted Signaling	PMC: 4393358
ARP	ABC	Fgf1	Fgfr2	1.34668e-05	0	FGF1_FGFR2	Fgf1 - Fgfr2	FGF	Secreted Signaling	PMC: 4393358
ARP	MG	Fgf1	Fgfr2	7.94518e-08	0	FGF1_FGFR2	Fgf1 - Fgfr2	FGF	Secreted Signaling	PMC: 4393358
ARP	MNC	Fgf1	Fgfr2	5.72786e-08	0	FGF1_FGFR2	Fgf1 - Fgfr2	FGF	Secreted Signaling	PMC: 4393358
ARP	MAC	Fgf1	Fgfr2	7.86099e-08	0	FGF1_FGFR2	Fgf1 - Fgfr2	FGF	Secreted Signaling	PMC: 4393358
ARP	DC	Fgf1	Fgfr2	2.06989e-08	0	FGF1_FGFR2	Fgf1 - Fgfr2	FGF	Secreted Signaling	PMC: 4393358
ARP	NEUT	Fgf1	Fgfr2	6.69186e-09	0	FGF1_FGFR2	Fgf1 - Fgfr2	FGF	Secreted Signaling	PMC: 4393358
ARP	T_cell	Fgf1	Fgfr2	2.37662e-10	0	FGF1_FGFR2	Fgf1 - Fgfr2	FGF	Secreted Signaling	PMC: 4393358
ARP	B_cell	Fgf1	Fgfr2	5.71869e-09	0	FGF1_FGFR2	Fgf1 - Fgfr2	FGF	Secreted Signaling	PMC: 4393358
ARP	NSC	Fgf1	Fgfr3	0.0311808	0	FGF1_FGFR3	Fgf1 - Fgfr3	FGF	Secreted Signaling	PMC: 4393358
ARP	ARP	Fgf1	Fgfr3	0.0810305	0	FGF1_FGFR3	Fgf1 - Fgfr3	FGF	Secreted Signaling	PMC: 4393358
ARP	ASC	Fgf1	Fgfr3	0.0933208	0	FGF1_FGFR3	Fgf1 - Fgfr3	FGF	Secreted Signaling	PMC: 4393358
ARP	EPC	Fgf1	Fgfr3	0.0152201	0	FGF1_FGFR3	Fgf1 - Fgfr3	FGF	Secreted Signaling	PMC: 4393358
ARP	EC	Vegfb	Flt1	0.120199	0	VEGFB_VEGFR1	Vegfb - Vegfr1	VEGF	Secreted Signaling	KEGG: mmu04370; PMID: 16633338
ARP	PC	Vegfb	Flt1	0.0807154	0	VEGFB_VEGFR1	Vegfb - Vegfr1	VEGF	Secreted Signaling	KEGG: mmu04370; PMID: 16633338
ARP	VSMC	Vegfb	Flt1	0.101289	0	VEGFB_VEGFR1	Vegfb - Vegfr1	VEGF	Secreted Signaling	KEGG: mmu04370; PMID: 16633338
ARP	Hb_VC	Vegfb	Flt1	0.112167	0	VEGFB_VEGFR1	Vegfb - Vegfr1	VEGF	Secreted Signaling	KEGG: mmu04370; PMID: 16633338
ARP	VLMC	Vegfb	Flt1	0.0235114	0	VEGFB_VEGFR1	Vegfb - Vegfr1	VEGF	Secreted Signaling	KEGG: mmu04370; PMID: 16633338
ARP	DC	Mif	CD74_CD44	0.105137	0	MIF_CD74_CD44	Mif - (Cd74+Cd44)	MIF	Secreted Signaling	PMID: 29637711; PMID: 26175090
ARP	PC	Mif	Ackr3	0.0762683	0	MIF_ACKR3	Mif - Ackr3	MIF	Secreted Signaling	PMID: 26175090
ARP	VSMC	Mif	Ackr3	0.172344	0	MIF_ACKR3	Mif - Ackr3	MIF	Secreted Signaling	PMID: 26175090
ARP	MG	Il34	Csf1r	0.00020852	0	IL34_CSF1R	Il34 - Csf1r	CSF	Secreted Signaling	KEGG: mmu04060
ARP	MAC	Il34	Csf1r	0.000194781	0	IL34_CSF1R	Il34 - Csf1r	CSF	Secreted Signaling	KEGG: mmu04060
ARP	MG	Csf1	Csf1r	0.00020852	0	CSF1_CSF1R	Csf1 - Csf1r	CSF	Secreted Signaling	KEGG: mmu04060
ARP	MNC	Csf1	Csf1r	0.000138665	0.05	CSF1_CSF1R	Csf1 - Csf1r	CSF	Secreted Signaling	KEGG: mmu04060
ARP	MAC	Csf1	Csf1r	0.000194781	0	CSF1_CSF1R	Csf1 - Csf1r	CSF	Secreted Signaling	KEGG: mmu04060
ARP	OEG	Mdk	Sdc2	0.0298739	0	MDK_SDC2	Mdk - Sdc2	MK	Secreted Signaling	PMID: 28356350
ARP	NSC	Mdk	Sdc2	0.0330895	0	MDK_SDC2	Mdk - Sdc2	MK	Secreted Signaling	PMID: 28356350
ARP	ARP	Mdk	Sdc2	0.0262846	0	MDK_SDC2	Mdk - Sdc2	MK	Secreted Signaling	PMID: 28356350
ARP	ASC	Mdk	Sdc2	0.0341657	0	MDK_SDC2	Mdk - Sdc2	MK	Secreted Signaling	PMID: 28356350
ARP	EPC	Mdk	Sdc2	0.0217232	0	MDK_SDC2	Mdk - Sdc2	MK	Secreted Signaling	PMID: 28356350
ARP	CPC	Mdk	Sdc2	0.0239179	0	MDK_SDC2	Mdk - Sdc2	MK	Secreted Signaling	PMID: 28356350
ARP	PC	Mdk	Sdc2	0.032564	0	MDK_SDC2	Mdk - Sdc2	MK	Secreted Signaling	PMID: 28356350
ARP	VSMC	Mdk	Sdc2	0.0259933	0	MDK_SDC2	Mdk - Sdc2	MK	Secreted Signaling	PMID: 28356350
ARP	VLMC	Mdk	Sdc2	0.0301014	0	MDK_SDC2	Mdk - Sdc2	MK	Secreted Signaling	PMID: 28356350
ARP	ABC	Mdk	Sdc2	0.0265423	0	MDK_SDC2	Mdk - Sdc2	MK	Secreted Signaling	PMID: 28356350
ARP	OEG	Mdk	Sdc4	0.0815421	0	MDK_SDC4	Mdk - Sdc4	MK	Secreted Signaling	PMID: 28356350
ARP	NSC	Mdk	Sdc4	0.0954943	0	MDK_SDC4	Mdk - Sdc4	MK	Secreted Signaling	PMID: 28356350
ARP	ARP	Mdk	Sdc4	0.12269	0	MDK_SDC4	Mdk - Sdc4	MK	Secreted Signaling	PMID: 28356350
ARP	ASC	Mdk	Sdc4	0.0844457	0	MDK_SDC4	Mdk - Sdc4	MK	Secreted Signaling	PMID: 28356350
ARP	EPC	Mdk	Sdc4	0.0704854	0	MDK_SDC4	Mdk - Sdc4	MK	Secreted Signaling	PMID: 28356350
ARP	CPC	Mdk	Sdc4	0.0254872	0	MDK_SDC4	Mdk - Sdc4	MK	Secreted Signaling	PMID: 28356350
ARP	VLMC	Mdk	Sdc4	0.021938	0	MDK_SDC4	Mdk - Sdc4	MK	Secreted Signaling	PMID: 28356350
ARP	ABC	Mdk	Sdc4	0.0763942	0	MDK_SDC4	Mdk - Sdc4	MK	Secreted Signaling	PMID: 28356350
ARP	MAC	Mdk	Sdc4	0.0326439	0	MDK_SDC4	Mdk - Sdc4	MK	Secreted Signaling	PMID: 28356350
ARP	OPC	Mdk	Ptprz1	0.131965	0	MDK_PTPRZ1	Mdk - Ptprz1	MK	Secreted Signaling	PMID: 28356350
ARP	OEG	Mdk	Ptprz1	0.0951036	0	MDK_PTPRZ1	Mdk - Ptprz1	MK	Secreted Signaling	PMID: 28356350
ARP	NSC	Mdk	Ptprz1	0.126958	0	MDK_PTPRZ1	Mdk - Ptprz1	MK	Secreted Signaling	PMID: 28356350
ARP	ARP	Mdk	Ptprz1	0.122966	0	MDK_PTPRZ1	Mdk - Ptprz1	MK	Secreted Signaling	PMID: 28356350
ARP	ASC	Mdk	Ptprz1	0.134371	0	MDK_PTPRZ1	Mdk - Ptprz1	MK	Secreted Signaling	PMID: 28356350
ARP	EPC	Mdk	Ptprz1	0.0644687	0	MDK_PTPRZ1	Mdk - Ptprz1	MK	Secreted Signaling	PMID: 28356350
ARP	NRP	Mdk	Ptprz1	0.0284538	0.04	MDK_PTPRZ1	Mdk - Ptprz1	MK	Secreted Signaling	PMID: 28356350
ARP	VSMC	Mdk	ITGA6_ITGB1	0.023773	0	MDK_ITGA6_ITGB1	Mdk - (Itga6+Itgb1)	MK	Secreted Signaling	PMID: 28356350
ARP	Hb_VC	Mdk	ITGA6_ITGB1	0.0256108	0	MDK_ITGA6_ITGB1	Mdk - (Itga6+Itgb1)	MK	Secreted Signaling	PMID: 28356350
ARP	OPC	Mdk	Lrp1	0.0935001	0	MDK_LRP1	Mdk - Lrp1	MK	Secreted Signaling	PMID: 28356350
ARP	OEG	Mdk	Lrp1	0.0286282	0	MDK_LRP1	Mdk - Lrp1	MK	Secreted Signaling	PMID: 28356350
ARP	NSC	Mdk	Lrp1	0.0316045	0	MDK_LRP1	Mdk - Lrp1	MK	Secreted Signaling	PMID: 28356350
ARP	ARP	Mdk	Lrp1	0.0315322	0	MDK_LRP1	Mdk - Lrp1	MK	Secreted Signaling	PMID: 28356350
ARP	ASC	Mdk	Lrp1	0.0356582	0	MDK_LRP1	Mdk - Lrp1	MK	Secreted Signaling	PMID: 28356350
ARP	EPC	Mdk	Lrp1	0.00329126	0.04	MDK_LRP1	Mdk - Lrp1	MK	Secreted Signaling	PMID: 28356350
ARP	CPC	Mdk	Lrp1	0.0224185	0.02	MDK_LRP1	Mdk - Lrp1	MK	Secreted Signaling	PMID: 28356350
ARP	GLUT	Mdk	Lrp1	0.0236173	0	MDK_LRP1	Mdk - Lrp1	MK	Secreted Signaling	PMID: 28356350
ARP	NendC	Mdk	Lrp1	0.0212885	0.01	MDK_LRP1	Mdk - Lrp1	MK	Secreted Signaling	PMID: 28356350
ARP	PC	Mdk	Lrp1	0.0250887	0	MDK_LRP1	Mdk - Lrp1	MK	Secreted Signaling	PMID: 28356350
ARP	VSMC	Mdk	Lrp1	0.0218978	0.02	MDK_LRP1	Mdk - Lrp1	MK	Secreted Signaling	PMID: 28356350
ARP	VLMC	Mdk	Lrp1	0.10352	0	MDK_LRP1	Mdk - Lrp1	MK	Secreted Signaling	PMID: 28356350
ARP	ABC	Mdk	Lrp1	0.0736543	0	MDK_LRP1	Mdk - Lrp1	MK	Secreted Signaling	PMID: 28356350
ARP	MG	Mdk	Lrp1	0.0345582	0	MDK_LRP1	Mdk - Lrp1	MK	Secreted Signaling	PMID: 28356350
ARP	MNC	Mdk	Lrp1	0.0346697	0	MDK_LRP1	Mdk - Lrp1	MK	Secreted Signaling	PMID: 28356350
ARP	OPC	Mdk	Ncl	0.0308599	0	MDK_NCL	Mdk - Ncl	MK	Secreted Signaling	PMID: 28356350
ARP	OLG	Mdk	Ncl	0.0314092	0	MDK_NCL	Mdk - Ncl	MK	Secreted Signaling	PMID: 28356350
ARP	OEG	Mdk	Ncl	0.0299739	0.01	MDK_NCL	Mdk - Ncl	MK	Secreted Signaling	PMID: 28356350
ARP	NSC	Mdk	Ncl	0.0281581	0.02	MDK_NCL	Mdk - Ncl	MK	Secreted Signaling	PMID: 28356350
ARP	ARP	Mdk	Ncl	0.0279129	0.03	MDK_NCL	Mdk - Ncl	MK	Secreted Signaling	PMID: 28356350
ARP	EPC	Mdk	Ncl	0.0237098	0.05	MDK_NCL	Mdk - Ncl	MK	Secreted Signaling	PMID: 28356350
ARP	CPC	Mdk	Ncl	0.022928	0.03	MDK_NCL	Mdk - Ncl	MK	Secreted Signaling	PMID: 28356350
ARP	NRP	Mdk	Ncl	0.104886	0	MDK_NCL	Mdk - Ncl	MK	Secreted Signaling	PMID: 28356350
ARP	ImmN	Mdk	Ncl	0.0364918	0	MDK_NCL	Mdk - Ncl	MK	Secreted Signaling	PMID: 28356350
ARP	GABA	Mdk	Ncl	0.0332076	0	MDK_NCL	Mdk - Ncl	MK	Secreted Signaling	PMID: 28356350
ARP	DOPA	Mdk	Ncl	0.0262596	0.04	MDK_NCL	Mdk - Ncl	MK	Secreted Signaling	PMID: 28356350
ARP	GLUT	Mdk	Ncl	0.0235961	0.05	MDK_NCL	Mdk - Ncl	MK	Secreted Signaling	PMID: 28356350
ARP	CHOL	Mdk	Ncl	0.0232472	0.03	MDK_NCL	Mdk - Ncl	MK	Secreted Signaling	PMID: 28356350
ARP	NendC	Mdk	Ncl	0.0256507	0.05	MDK_NCL	Mdk - Ncl	MK	Secreted Signaling	PMID: 28356350
ARP	EC	Mdk	Ncl	0.030044	0	MDK_NCL	Mdk - Ncl	MK	Secreted Signaling	PMID: 28356350
ARP	PC	Mdk	Ncl	0.029112	0.02	MDK_NCL	Mdk - Ncl	MK	Secreted Signaling	PMID: 28356350
ARP	VSMC	Mdk	Ncl	0.0267804	0.05	MDK_NCL	Mdk - Ncl	MK	Secreted Signaling	PMID: 28356350
ARP	Hb_VC	Mdk	Ncl	0.028221	0	MDK_NCL	Mdk - Ncl	MK	Secreted Signaling	PMID: 28356350
ARP	VLMC	Mdk	Ncl	0.0269769	0.03	MDK_NCL	Mdk - Ncl	MK	Secreted Signaling	PMID: 28356350
ARP	ABC	Mdk	Ncl	0.0271606	0.03	MDK_NCL	Mdk - Ncl	MK	Secreted Signaling	PMID: 28356350
ARP	MG	Mdk	Ncl	0.0338175	0	MDK_NCL	Mdk - Ncl	MK	Secreted Signaling	PMID: 28356350
ARP	MNC	Mdk	Ncl	0.0232102	0.02	MDK_NCL	Mdk - Ncl	MK	Secreted Signaling	PMID: 28356350
ARP	MAC	Mdk	Ncl	0.0332592	0	MDK_NCL	Mdk - Ncl	MK	Secreted Signaling	PMID: 28356350
ARP	DC	Mdk	Ncl	0.0330359	0	MDK_NCL	Mdk - Ncl	MK	Secreted Signaling	PMID: 28356350
ARP	T_cell	Mdk	Ncl	0.0393806	0	MDK_NCL	Mdk - Ncl	MK	Secreted Signaling	PMID: 28356350
ARP	B_cell	Mdk	Ncl	0.0387047	0	MDK_NCL	Mdk - Ncl	MK	Secreted Signaling	PMID: 28356350
ARP	OPC	Ptn	Ptprz1	0.395282	0	PTN_PTPRZ1	Ptn - Ptprz1	PTN	Secreted Signaling	PMID: 28356350; PMID: 25620911
ARP	OEG	Ptn	Ptprz1	0.311242	0	PTN_PTPRZ1	Ptn - Ptprz1	PTN	Secreted Signaling	PMID: 28356350; PMID: 25620911
ARP	NSC	Ptn	Ptprz1	0.384712	0	PTN_PTPRZ1	Ptn - Ptprz1	PTN	Secreted Signaling	PMID: 28356350; PMID: 25620911
ARP	ARP	Ptn	Ptprz1	0.376107	0	PTN_PTPRZ1	Ptn - Ptprz1	PTN	Secreted Signaling	PMID: 28356350; PMID: 25620911
ARP	ASC	Ptn	Ptprz1	0.400275	0	PTN_PTPRZ1	Ptn - Ptprz1	PTN	Secreted Signaling	PMID: 28356350; PMID: 25620911
ARP	EPC	Ptn	Ptprz1	0.22857	0	PTN_PTPRZ1	Ptn - Ptprz1	PTN	Secreted Signaling	PMID: 28356350; PMID: 25620911
ARP	OEG	Ptn	Sdc2	0.116922	0	PTN_SDC2	Ptn - Sdc2	PTN	Secreted Signaling	PMID: 28356350; PMID: 25620911
ARP	NSC	Ptn	Sdc2	0.128269	0	PTN_SDC2	Ptn - Sdc2	PTN	Secreted Signaling	PMID: 28356350; PMID: 25620911
ARP	ARP	Ptn	Sdc2	0.103995	0	PTN_SDC2	Ptn - Sdc2	PTN	Secreted Signaling	PMID: 28356350; PMID: 25620911
ARP	ASC	Ptn	Sdc2	0.132018	0	PTN_SDC2	Ptn - Sdc2	PTN	Secreted Signaling	PMID: 28356350; PMID: 25620911
ARP	EPC	Ptn	Sdc2	0.0871552	0	PTN_SDC2	Ptn - Sdc2	PTN	Secreted Signaling	PMID: 28356350; PMID: 25620911
ARP	CPC	Ptn	Sdc2	0.0953161	0.02	PTN_SDC2	Ptn - Sdc2	PTN	Secreted Signaling	PMID: 28356350; PMID: 25620911
ARP	PC	Ptn	Sdc2	0.126429	0	PTN_SDC2	Ptn - Sdc2	PTN	Secreted Signaling	PMID: 28356350; PMID: 25620911
ARP	VSMC	Ptn	Sdc2	0.102933	0	PTN_SDC2	Ptn - Sdc2	PTN	Secreted Signaling	PMID: 28356350; PMID: 25620911
ARP	VLMC	Ptn	Sdc2	0.117732	0	PTN_SDC2	Ptn - Sdc2	PTN	Secreted Signaling	PMID: 28356350; PMID: 25620911
ARP	ABC	Ptn	Sdc2	0.104933	0	PTN_SDC2	Ptn - Sdc2	PTN	Secreted Signaling	PMID: 28356350; PMID: 25620911
ARP	OPC	Ptn	Sdc3	0.284636	0	PTN_SDC3	Ptn - Sdc3	PTN	Secreted Signaling	PMID: 28356350; PMID: 25620911
ARP	OEG	Ptn	Sdc3	0.118569	0	PTN_SDC3	Ptn - Sdc3	PTN	Secreted Signaling	PMID: 28356350; PMID: 25620911
ARP	ARP	Ptn	Sdc3	0.104327	0	PTN_SDC3	Ptn - Sdc3	PTN	Secreted Signaling	PMID: 28356350; PMID: 25620911
ARP	CHOL	Ptn	Sdc3	0.0835269	0.01	PTN_SDC3	Ptn - Sdc3	PTN	Secreted Signaling	PMID: 28356350; PMID: 25620911
ARP	PC	Ptn	Sdc3	0.119075	0	PTN_SDC3	Ptn - Sdc3	PTN	Secreted Signaling	PMID: 28356350; PMID: 25620911
ARP	VSMC	Ptn	Sdc3	0.0992873	0	PTN_SDC3	Ptn - Sdc3	PTN	Secreted Signaling	PMID: 28356350; PMID: 25620911
ARP	Hb_VC	Ptn	Sdc3	0.1039	0	PTN_SDC3	Ptn - Sdc3	PTN	Secreted Signaling	PMID: 28356350; PMID: 25620911
ARP	OEG	Ptn	Sdc4	0.276269	0	PTN_SDC4	Ptn - Sdc4	PTN	Secreted Signaling	PMID: 28356350; PMID: 25620911
ARP	NSC	Ptn	Sdc4	0.312214	0	PTN_SDC4	Ptn - Sdc4	PTN	Secreted Signaling	PMID: 28356350; PMID: 25620911
ARP	ARP	Ptn	Sdc4	0.375507	0	PTN_SDC4	Ptn - Sdc4	PTN	Secreted Signaling	PMID: 28356350; PMID: 25620911
ARP	ASC	Ptn	Sdc4	0.283963	0	PTN_SDC4	Ptn - Sdc4	PTN	Secreted Signaling	PMID: 28356350; PMID: 25620911
ARP	EPC	Ptn	Sdc4	0.245877	0	PTN_SDC4	Ptn - Sdc4	PTN	Secreted Signaling	PMID: 28356350; PMID: 25620911
ARP	CPC	Ptn	Sdc4	0.101085	0.04	PTN_SDC4	Ptn - Sdc4	PTN	Secreted Signaling	PMID: 28356350; PMID: 25620911
ARP	VLMC	Ptn	Sdc4	0.0879586	0.02	PTN_SDC4	Ptn - Sdc4	PTN	Secreted Signaling	PMID: 28356350; PMID: 25620911
ARP	ABC	Ptn	Sdc4	0.26234	0	PTN_SDC4	Ptn - Sdc4	PTN	Secreted Signaling	PMID: 28356350; PMID: 25620911
ARP	MAC	Ptn	Sdc4	0.126709	0	PTN_SDC4	Ptn - Sdc4	PTN	Secreted Signaling	PMID: 28356350; PMID: 25620911
ARP	NRP	Ptn	Ncl	0.335025	0	PTN_NCL	Ptn - Ncl	PTN	Secreted Signaling	PMID: 28356350; PMID: 25620911
ARP	ImmN	Ptn	Ncl	0.14004	0	PTN_NCL	Ptn - Ncl	PTN	Secreted Signaling	PMID: 28356350; PMID: 25620911
ARP	GABA	Ptn	Ncl	0.128681	0	PTN_NCL	Ptn - Ncl	PTN	Secreted Signaling	PMID: 28356350; PMID: 25620911
ARP	MG	Ptn	Ncl	0.130807	0	PTN_NCL	Ptn - Ncl	PTN	Secreted Signaling	PMID: 28356350; PMID: 25620911
ARP	MAC	Ptn	Ncl	0.128861	0.02	PTN_NCL	Ptn - Ncl	PTN	Secreted Signaling	PMID: 28356350; PMID: 25620911
ARP	T_cell	Ptn	Ncl	0.149851	0.02	PTN_NCL	Ptn - Ncl	PTN	Secreted Signaling	PMID: 28356350; PMID: 25620911
ARP	B_cell	Ptn	Ncl	0.14757	0.01	PTN_NCL	Ptn - Ncl	PTN	Secreted Signaling	PMID: 28356350; PMID: 25620911
ARP	GLUT	Sema3a	NRP1_PLXNA2	0.000357773	0	SEMA3A_NRP1_PLXNA2	Sema3a - (Nrp1+Plxna2)	SEMA3	Secreted Signaling	PMID: 27533782
ARP	NendC	Sema3a	NRP1_PLXNA2	0.000186268	0	SEMA3A_NRP1_PLXNA2	Sema3a - (Nrp1+Plxna2)	SEMA3	Secreted Signaling	PMID: 27533782
ARP	EC	Sema3a	NRP1_PLXNA2	0.000597021	0	SEMA3A_NRP1_PLXNA2	Sema3a - (Nrp1+Plxna2)	SEMA3	Secreted Signaling	PMID: 27533782
ARP	PC	Sema3a	NRP1_PLXNA2	0.000351372	0	SEMA3A_NRP1_PLXNA2	Sema3a - (Nrp1+Plxna2)	SEMA3	Secreted Signaling	PMID: 27533782
ARP	VSMC	Sema3a	NRP1_PLXNA2	0.00103498	0	SEMA3A_NRP1_PLXNA2	Sema3a - (Nrp1+Plxna2)	SEMA3	Secreted Signaling	PMID: 27533782
ARP	Hb_VC	Sema3a	NRP1_PLXNA2	0.00106079	0	SEMA3A_NRP1_PLXNA2	Sema3a - (Nrp1+Plxna2)	SEMA3	Secreted Signaling	PMID: 27533782
ARP	VLMC	Sema3a	NRP1_PLXNA2	0.000353414	0	SEMA3A_NRP1_PLXNA2	Sema3a - (Nrp1+Plxna2)	SEMA3	Secreted Signaling	PMID: 27533782
ARP	ABC	Sema3a	NRP1_PLXNA2	0.00100634	0	SEMA3A_NRP1_PLXNA2	Sema3a - (Nrp1+Plxna2)	SEMA3	Secreted Signaling	PMID: 27533782
ARP	MAC	Sema3a	NRP1_PLXNA2	0.00106473	0	SEMA3A_NRP1_PLXNA2	Sema3a - (Nrp1+Plxna2)	SEMA3	Secreted Signaling	PMID: 27533782
ARP	OLG	Sema3b	NRP1_PLXNA2	0.00145047	0	SEMA3B_NRP1_PLXNA2	Sema3b - (Nrp1+Plxna2)	SEMA3	Secreted Signaling	PMID: 27533782
ARP	ARP	Sema3b	NRP1_PLXNA2	0.00160114	0	SEMA3B_NRP1_PLXNA2	Sema3b - (Nrp1+Plxna2)	SEMA3	Secreted Signaling	PMID: 27533782
ARP	NRP	Sema3b	NRP1_PLXNA2	0.00118347	0	SEMA3B_NRP1_PLXNA2	Sema3b - (Nrp1+Plxna2)	SEMA3	Secreted Signaling	PMID: 27533782
ARP	GLUT	Sema3b	NRP1_PLXNA2	0.00802428	0	SEMA3B_NRP1_PLXNA2	Sema3b - (Nrp1+Plxna2)	SEMA3	Secreted Signaling	PMID: 27533782
ARP	CHOL	Sema3b	NRP1_PLXNA2	0.000205915	0	SEMA3B_NRP1_PLXNA2	Sema3b - (Nrp1+Plxna2)	SEMA3	Secreted Signaling	PMID: 27533782
ARP	NendC	Sema3b	NRP1_PLXNA2	0.00419311	0	SEMA3B_NRP1_PLXNA2	Sema3b - (Nrp1+Plxna2)	SEMA3	Secreted Signaling	PMID: 27533782
ARP	EC	Sema3b	NRP1_PLXNA2	0.0133219	0	SEMA3B_NRP1_PLXNA2	Sema3b - (Nrp1+Plxna2)	SEMA3	Secreted Signaling	PMID: 27533782
ARP	PC	Sema3b	NRP1_PLXNA2	0.00788179	0	SEMA3B_NRP1_PLXNA2	Sema3b - (Nrp1+Plxna2)	SEMA3	Secreted Signaling	PMID: 27533782
ARP	VSMC	Sema3b	NRP1_PLXNA2	0.0228808	0	SEMA3B_NRP1_PLXNA2	Sema3b - (Nrp1+Plxna2)	SEMA3	Secreted Signaling	PMID: 27533782
ARP	Hb_VC	Sema3b	NRP1_PLXNA2	0.0234385	0	SEMA3B_NRP1_PLXNA2	Sema3b - (Nrp1+Plxna2)	SEMA3	Secreted Signaling	PMID: 27533782
ARP	VLMC	Sema3b	NRP1_PLXNA2	0.00792726	0	SEMA3B_NRP1_PLXNA2	Sema3b - (Nrp1+Plxna2)	SEMA3	Secreted Signaling	PMID: 27533782
ARP	ABC	Sema3b	NRP1_PLXNA2	0.0222611	0	SEMA3B_NRP1_PLXNA2	Sema3b - (Nrp1+Plxna2)	SEMA3	Secreted Signaling	PMID: 27533782
ARP	MAC	Sema3b	NRP1_PLXNA2	0.0235238	0	SEMA3B_NRP1_PLXNA2	Sema3b - (Nrp1+Plxna2)	SEMA3	Secreted Signaling	PMID: 27533782
ARP	CHOL	Sema3b	NRP2_PLXNA2	0.00134529	0	SEMA3B_NRP2_PLXNA2	Sema3b - (Nrp2+Plxna2)	SEMA3	Secreted Signaling	PMID: 27533782
ARP	OPC	Psap	Gpr37l1	0.411031	0	PSAP_GPR37L1	Psap - Gpr37l1	PSAP	Secreted Signaling	PMID: 23690594
ARP	OEG	Psap	Gpr37l1	0.339547	0	PSAP_GPR37L1	Psap - Gpr37l1	PSAP	Secreted Signaling	PMID: 23690594
ARP	NSC	Psap	Gpr37l1	0.424327	0	PSAP_GPR37L1	Psap - Gpr37l1	PSAP	Secreted Signaling	PMID: 23690594
ARP	ARP	Psap	Gpr37l1	0.390181	0	PSAP_GPR37L1	Psap - Gpr37l1	PSAP	Secreted Signaling	PMID: 23690594
ARP	ASC	Psap	Gpr37l1	0.4471	0	PSAP_GPR37L1	Psap - Gpr37l1	PSAP	Secreted Signaling	PMID: 23690594
ARP	EPC	Psap	Gpr37l1	0.290864	0	PSAP_GPR37L1	Psap - Gpr37l1	PSAP	Secreted Signaling	PMID: 23690594
ARP	OLG	Psap	Gpr37	0.412179	0	PSAP_GPR37	Psap - Gpr37	PSAP	Secreted Signaling	PMID: 23690594
ARP	VSMC	Lamb2	ITGA6_ITGB1	0.0176547	0	LAMB2_ITGA6_ITGB1	Lamb2 - (Itga6+Itgb1)	LAMININ	ECM-Receptor	KEGG: mmu04512
ARP	Hb_VC	Lamb2	ITGA6_ITGB1	0.0190287	0	LAMB2_ITGA6_ITGB1	Lamb2 - (Itga6+Itgb1)	LAMININ	ECM-Receptor	KEGG: mmu04512
ARP	VSMC	Lamc1	ITGA6_ITGB1	1.00984e-05	0	LAMC1_ITGA6_ITGB1	Lamc1 - (Itga6+Itgb1)	LAMININ	ECM-Receptor	KEGG: mmu04512
ARP	Hb_VC	Lamc1	ITGA6_ITGB1	1.08995e-05	0	LAMC1_ITGA6_ITGB1	Lamc1 - (Itga6+Itgb1)	LAMININ	ECM-Receptor	KEGG: mmu04512
ARP	VSMC	Lamb2	ITGA7_ITGB1	0.0182997	0	LAMB2_ITGA7_ITGB1	Lamb2 - (Itga7+Itgb1)	LAMININ	ECM-Receptor	KEGG: mmu04512
ARP	VSMC	Lamc1	ITGA7_ITGB1	1.04742e-05	0	LAMC1_ITGA7_ITGB1	Lamc1 - (Itga7+Itgb1)	LAMININ	ECM-Receptor	KEGG: mmu04512
ARP	ARP	Col9a3	Cd44	0.0108799	0	COL9A3_CD44	Col9a3 - Cd44	COLLAGEN	ECM-Receptor	KEGG: mmu04512
ARP	MNC	Col9a3	Cd44	0.0138469	0	COL9A3_CD44	Col9a3 - Cd44	COLLAGEN	ECM-Receptor	KEGG: mmu04512
ARP	DC	Col9a3	Cd44	0.0127993	0	COL9A3_CD44	Col9a3 - Cd44	COLLAGEN	ECM-Receptor	KEGG: mmu04512
ARP	NEUT	Col9a3	Cd44	0.0305233	0	COL9A3_CD44	Col9a3 - Cd44	COLLAGEN	ECM-Receptor	KEGG: mmu04512
ARP	ARP	Lamb2	Cd44	0.0206585	0	LAMB2_CD44	Lamb2 - Cd44	LAMININ	ECM-Receptor	KEGG: mmu04512
ARP	MNC	Lamb2	Cd44	0.0262214	0	LAMB2_CD44	Lamb2 - Cd44	LAMININ	ECM-Receptor	KEGG: mmu04512
ARP	DC	Lamb2	Cd44	0.0242605	0	LAMB2_CD44	Lamb2 - Cd44	LAMININ	ECM-Receptor	KEGG: mmu04512
ARP	NEUT	Lamb2	Cd44	0.0569403	0	LAMB2_CD44	Lamb2 - Cd44	LAMININ	ECM-Receptor	KEGG: mmu04512
ARP	ARP	Lamc1	Cd44	1.18527e-05	0	LAMC1_CD44	Lamc1 - Cd44	LAMININ	ECM-Receptor	KEGG: mmu04512
ARP	MNC	Lamc1	Cd44	1.51303e-05	0	LAMC1_CD44	Lamc1 - Cd44	LAMININ	ECM-Receptor	KEGG: mmu04512
ARP	DC	Lamc1	Cd44	1.39707e-05	0	LAMC1_CD44	Lamc1 - Cd44	LAMININ	ECM-Receptor	KEGG: mmu04512
ARP	NEUT	Lamc1	Cd44	3.39254e-05	0	LAMC1_CD44	Lamc1 - Cd44	LAMININ	ECM-Receptor	KEGG: mmu04512
ARP	OEG	Col9a3	Sdc4	0.0330376	0	COL9A3_SDC4	Col9a3 - Sdc4	COLLAGEN	ECM-Receptor	KEGG: mmu04512
ARP	NSC	Col9a3	Sdc4	0.0390433	0	COL9A3_SDC4	Col9a3 - Sdc4	COLLAGEN	ECM-Receptor	KEGG: mmu04512
ARP	ARP	Col9a3	Sdc4	0.0510701	0	COL9A3_SDC4	Col9a3 - Sdc4	COLLAGEN	ECM-Receptor	KEGG: mmu04512
ARP	ASC	Col9a3	Sdc4	0.0342784	0	COL9A3_SDC4	Col9a3 - Sdc4	COLLAGEN	ECM-Receptor	KEGG: mmu04512
ARP	EPC	Col9a3	Sdc4	0.0283548	0	COL9A3_SDC4	Col9a3 - Sdc4	COLLAGEN	ECM-Receptor	KEGG: mmu04512
ARP	CPC	Col9a3	Sdc4	0.00996463	0	COL9A3_SDC4	Col9a3 - Sdc4	COLLAGEN	ECM-Receptor	KEGG: mmu04512
ARP	VLMC	Col9a3	Sdc4	0.00855803	0	COL9A3_SDC4	Col9a3 - Sdc4	COLLAGEN	ECM-Receptor	KEGG: mmu04512
ARP	ABC	Col9a3	Sdc4	0.030849	0	COL9A3_SDC4	Col9a3 - Sdc4	COLLAGEN	ECM-Receptor	KEGG: mmu04512
ARP	MAC	Col9a3	Sdc4	0.01282	0	COL9A3_SDC4	Col9a3 - Sdc4	COLLAGEN	ECM-Receptor	KEGG: mmu04512
ARP	OEG	Tnc	Sdc4	0.0709214	0	TNC_SDC4	Tnc - Sdc4	TENASCIN	ECM-Receptor	KEGG: mmu04512
ARP	NSC	Tnc	Sdc4	0.0832211	0	TNC_SDC4	Tnc - Sdc4	TENASCIN	ECM-Receptor	KEGG: mmu04512
ARP	ARP	Tnc	Sdc4	0.107336	0	TNC_SDC4	Tnc - Sdc4	TENASCIN	ECM-Receptor	KEGG: mmu04512
ARP	ASC	Tnc	Sdc4	0.0734771	0	TNC_SDC4	Tnc - Sdc4	TENASCIN	ECM-Receptor	KEGG: mmu04512
ARP	EPC	Tnc	Sdc4	0.0612088	0	TNC_SDC4	Tnc - Sdc4	TENASCIN	ECM-Receptor	KEGG: mmu04512
ARP	CPC	Tnc	Sdc4	0.0219927	0	TNC_SDC4	Tnc - Sdc4	TENASCIN	ECM-Receptor	KEGG: mmu04512
ARP	VLMC	Tnc	Sdc4	0.0189207	0	TNC_SDC4	Tnc - Sdc4	TENASCIN	ECM-Receptor	KEGG: mmu04512
ARP	ABC	Tnc	Sdc4	0.0663956	0	TNC_SDC4	Tnc - Sdc4	TENASCIN	ECM-Receptor	KEGG: mmu04512
ARP	MAC	Tnc	Sdc4	0.0281966	0	TNC_SDC4	Tnc - Sdc4	TENASCIN	ECM-Receptor	KEGG: mmu04512
ARP	OEG	Tnr	Sdc4	0.0685008	0	TNR_SDC4	Tnr - Sdc4	TENASCIN	ECM-Receptor	KEGG: mmu04512
ARP	NSC	Tnr	Sdc4	0.080417	0	TNR_SDC4	Tnr - Sdc4	TENASCIN	ECM-Receptor	KEGG: mmu04512
ARP	ARP	Tnr	Sdc4	0.103812	0	TNR_SDC4	Tnr - Sdc4	TENASCIN	ECM-Receptor	KEGG: mmu04512
ARP	ASC	Tnr	Sdc4	0.0709759	0	TNR_SDC4	Tnr - Sdc4	TENASCIN	ECM-Receptor	KEGG: mmu04512
ARP	EPC	Tnr	Sdc4	0.0590986	0	TNR_SDC4	Tnr - Sdc4	TENASCIN	ECM-Receptor	KEGG: mmu04512
ARP	CPC	Tnr	Sdc4	0.021204	0	TNR_SDC4	Tnr - Sdc4	TENASCIN	ECM-Receptor	KEGG: mmu04512
ARP	VLMC	Tnr	Sdc4	0.0182401	0	TNR_SDC4	Tnr - Sdc4	TENASCIN	ECM-Receptor	KEGG: mmu04512
ARP	ABC	Tnr	Sdc4	0.0641188	0	TNR_SDC4	Tnr - Sdc4	TENASCIN	ECM-Receptor	KEGG: mmu04512
ARP	MAC	Tnr	Sdc4	0.0271916	0	TNR_SDC4	Tnr - Sdc4	TENASCIN	ECM-Receptor	KEGG: mmu04512
ARP	OLG	Lamb2	Sv2a	0.0241352	0	LAMB2_SV2A	Lamb2 - Sv2a	LAMININ	ECM-Receptor	KEGG: mmu04512
ARP	GABA	Lamb2	Sv2a	0.0724131	0	LAMB2_SV2A	Lamb2 - Sv2a	LAMININ	ECM-Receptor	KEGG: mmu04512
ARP	DOPA	Lamb2	Sv2a	0.0867749	0	LAMB2_SV2A	Lamb2 - Sv2a	LAMININ	ECM-Receptor	KEGG: mmu04512
ARP	GLUT	Lamb2	Sv2a	0.0571027	0	LAMB2_SV2A	Lamb2 - Sv2a	LAMININ	ECM-Receptor	KEGG: mmu04512
ARP	CHOL	Lamb2	Sv2a	0.0610118	0	LAMB2_SV2A	Lamb2 - Sv2a	LAMININ	ECM-Receptor	KEGG: mmu04512
ARP	NendC	Lamb2	Sv2a	0.0673368	0	LAMB2_SV2A	Lamb2 - Sv2a	LAMININ	ECM-Receptor	KEGG: mmu04512
ARP	OLG	Lamc1	Sv2a	1.38968e-05	0	LAMC1_SV2A	Lamc1 - Sv2a	LAMININ	ECM-Receptor	KEGG: mmu04512
ARP	GABA	Lamc1	Sv2a	4.38634e-05	0	LAMC1_SV2A	Lamc1 - Sv2a	LAMININ	ECM-Receptor	KEGG: mmu04512
ARP	DOPA	Lamc1	Sv2a	5.3389e-05	0	LAMC1_SV2A	Lamc1 - Sv2a	LAMININ	ECM-Receptor	KEGG: mmu04512
ARP	GLUT	Lamc1	Sv2a	3.4028e-05	0	LAMC1_SV2A	Lamc1 - Sv2a	LAMININ	ECM-Receptor	KEGG: mmu04512
ARP	CHOL	Lamc1	Sv2a	3.65088e-05	0	LAMC1_SV2A	Lamc1 - Sv2a	LAMININ	ECM-Receptor	KEGG: mmu04512
ARP	NendC	Lamc1	Sv2a	4.05666e-05	0	LAMC1_SV2A	Lamc1 - Sv2a	LAMININ	ECM-Receptor	KEGG: mmu04512
ARP	GLUT	Lamb2	Sv2b	0.0214179	0	LAMB2_SV2B	Lamb2 - Sv2b	LAMININ	ECM-Receptor	KEGG: mmu04512
ARP	CHOL	Lamb2	Sv2b	0.00317175	0	LAMB2_SV2B	Lamb2 - Sv2b	LAMININ	ECM-Receptor	KEGG: mmu04512
ARP	GLUT	Lamc1	Sv2b	1.2298e-05	0	LAMC1_SV2B	Lamc1 - Sv2b	LAMININ	ECM-Receptor	KEGG: mmu04512
ARP	CHOL	Lamc1	Sv2b	1.78788e-06	0	LAMC1_SV2B	Lamc1 - Sv2b	LAMININ	ECM-Receptor	KEGG: mmu04512
ARP	OEG	Hspg2	Dag1	7.89417e-05	0	HSPG2_DAG1	Hspg2 - Dag1	HSPG	ECM-Receptor	KEGG: mmu04512
ARP	ARP	Hspg2	Dag1	7.63184e-05	0	HSPG2_DAG1	Hspg2 - Dag1	HSPG	ECM-Receptor	KEGG: mmu04512
ARP	ASC	Hspg2	Dag1	8.35283e-05	0	HSPG2_DAG1	Hspg2 - Dag1	HSPG	ECM-Receptor	KEGG: mmu04512
ARP	EPC	Hspg2	Dag1	6.93605e-05	0	HSPG2_DAG1	Hspg2 - Dag1	HSPG	ECM-Receptor	KEGG: mmu04512
ARP	PC	Hspg2	Dag1	7.38841e-05	0	HSPG2_DAG1	Hspg2 - Dag1	HSPG	ECM-Receptor	KEGG: mmu04512
ARP	VSMC	Hspg2	Dag1	7.69749e-05	0	HSPG2_DAG1	Hspg2 - Dag1	HSPG	ECM-Receptor	KEGG: mmu04512
ARP	VLMC	Hspg2	Dag1	7.62641e-05	0	HSPG2_DAG1	Hspg2 - Dag1	HSPG	ECM-Receptor	KEGG: mmu04512
ARP	ABC	Hspg2	Dag1	6.60552e-05	0	HSPG2_DAG1	Hspg2 - Dag1	HSPG	ECM-Receptor	KEGG: mmu04512
ARP	OEG	Lamb2	Dag1	0.0196767	0	LAMB2_DAG1	Lamb2 - Dag1	LAMININ	ECM-Receptor	KEGG: mmu04512
ARP	ARP	Lamb2	Dag1	0.0190353	0	LAMB2_DAG1	Lamb2 - Dag1	LAMININ	ECM-Receptor	KEGG: mmu04512
ARP	ASC	Lamb2	Dag1	0.0207963	0	LAMB2_DAG1	Lamb2 - Dag1	LAMININ	ECM-Receptor	KEGG: mmu04512
ARP	EPC	Lamb2	Dag1	0.0173298	0	LAMB2_DAG1	Lamb2 - Dag1	LAMININ	ECM-Receptor	KEGG: mmu04512
ARP	PC	Lamb2	Dag1	0.0184393	0	LAMB2_DAG1	Lamb2 - Dag1	LAMININ	ECM-Receptor	KEGG: mmu04512
ARP	VSMC	Lamb2	Dag1	0.0191959	0	LAMB2_DAG1	Lamb2 - Dag1	LAMININ	ECM-Receptor	KEGG: mmu04512
ARP	VLMC	Lamb2	Dag1	0.019022	0	LAMB2_DAG1	Lamb2 - Dag1	LAMININ	ECM-Receptor	KEGG: mmu04512
ARP	ABC	Lamb2	Dag1	0.0165175	0	LAMB2_DAG1	Lamb2 - Dag1	LAMININ	ECM-Receptor	KEGG: mmu04512
ARP	OEG	Lamc1	Dag1	1.12781e-05	0	LAMC1_DAG1	Lamc1 - Dag1	LAMININ	ECM-Receptor	KEGG: mmu04512
ARP	ARP	Lamc1	Dag1	1.09033e-05	0	LAMC1_DAG1	Lamc1 - Dag1	LAMININ	ECM-Receptor	KEGG: mmu04512
ARP	ASC	Lamc1	Dag1	1.19335e-05	0	LAMC1_DAG1	Lamc1 - Dag1	LAMININ	ECM-Receptor	KEGG: mmu04512
ARP	EPC	Lamc1	Dag1	9.90923e-06	0	LAMC1_DAG1	Lamc1 - Dag1	LAMININ	ECM-Receptor	KEGG: mmu04512
ARP	PC	Lamc1	Dag1	1.05555e-05	0	LAMC1_DAG1	Lamc1 - Dag1	LAMININ	ECM-Receptor	KEGG: mmu04512
ARP	VSMC	Lamc1	Dag1	1.09971e-05	0	LAMC1_DAG1	Lamc1 - Dag1	LAMININ	ECM-Receptor	KEGG: mmu04512
ARP	VLMC	Lamc1	Dag1	1.08956e-05	0	LAMC1_DAG1	Lamc1 - Dag1	LAMININ	ECM-Receptor	KEGG: mmu04512
ARP	ABC	Lamc1	Dag1	9.43699e-06	0	LAMC1_DAG1	Lamc1 - Dag1	LAMININ	ECM-Receptor	KEGG: mmu04512
ARP	ABC	App	Cd74	0.0303462	0	APP_CD74	App - Cd74	APP	Cell-Cell Contact	PMID: 19849849
ARP	MNC	App	Cd74	0.110344	0	APP_CD74	App - Cd74	APP	Cell-Cell Contact	PMID: 19849849
ARP	MAC	App	Cd74	0.100719	0	APP_CD74	App - Cd74	APP	Cell-Cell Contact	PMID: 19849849
ARP	DC	App	Cd74	0.14828	0	APP_CD74	App - Cd74	APP	Cell-Cell Contact	PMID: 19849849
ARP	B_cell	App	Cd74	0.172336	0	APP_CD74	App - Cd74	APP	Cell-Cell Contact	PMID: 19849849
ARP	NSC	Cadm1	Cadm1	0.0907189	0	CADM1_CADM1	Cadm1 - Cadm1	CADM	Cell-Cell Contact	PMID: 24503895
ARP	ASC	Cadm1	Cadm1	0.100243	0	CADM1_CADM1	Cadm1 - Cadm1	CADM	Cell-Cell Contact	PMID: 24503895
ARP	EPC	Cadm1	Cadm1	0.0712703	0	CADM1_CADM1	Cadm1 - Cadm1	CADM	Cell-Cell Contact	PMID: 24503895
ARP	GLUT	Cadm1	Cadm1	0.0743671	0	CADM1_CADM1	Cadm1 - Cadm1	CADM	Cell-Cell Contact	PMID: 24503895
ARP	NendC	Cadm1	Cadm1	0.0911991	0	CADM1_CADM1	Cadm1 - Cadm1	CADM	Cell-Cell Contact	PMID: 24503895
ARP	MNC	Cd22	Ptprc	0.000369374	0	CD22_PTPRC	Cd22 - Ptprc	CD22	Cell-Cell Contact	KEGG: mmu04514
ARP	MAC	Cd22	Ptprc	8.41947e-05	0	CD22_PTPRC	Cd22 - Ptprc	CD22	Cell-Cell Contact	KEGG: mmu04514
ARP	DC	Cd22	Ptprc	0.000244186	0	CD22_PTPRC	Cd22 - Ptprc	CD22	Cell-Cell Contact	KEGG: mmu04514
ARP	T_cell	Cd22	Ptprc	0.00030245	0	CD22_PTPRC	Cd22 - Ptprc	CD22	Cell-Cell Contact	KEGG: mmu04514
ARP	B_cell	Cd22	Ptprc	4.59884e-05	0	CD22_PTPRC	Cd22 - Ptprc	CD22	Cell-Cell Contact	KEGG: mmu04514
ARP	OPC	Cdh2	Cdh2	0.00696919	0	CDH2_CDH2	Cdh2 - Cdh2	CDH	Cell-Cell Contact	KEGG: mmu04514
ARP	NSC	Cdh2	Cdh2	0.00996512	0	CDH2_CDH2	Cdh2 - Cdh2	CDH	Cell-Cell Contact	KEGG: mmu04514
ARP	ARP	Cdh2	Cdh2	0.00912371	0.03	CDH2_CDH2	Cdh2 - Cdh2	CDH	Cell-Cell Contact	KEGG: mmu04514
ARP	ASC	Cdh2	Cdh2	0.0108503	0	CDH2_CDH2	Cdh2 - Cdh2	CDH	Cell-Cell Contact	KEGG: mmu04514
ARP	EPC	Cdh2	Cdh2	0.00658649	0.03	CDH2_CDH2	Cdh2 - Cdh2	CDH	Cell-Cell Contact	KEGG: mmu04514
ARP	NRP	Cdh2	Cdh2	0.00724284	0.01	CDH2_CDH2	Cdh2 - Cdh2	CDH	Cell-Cell Contact	KEGG: mmu04514
ARP	ImmN	Cdh2	Cdh2	0.0117899	0	CDH2_CDH2	Cdh2 - Cdh2	CDH	Cell-Cell Contact	KEGG: mmu04514
ARP	GLUT	Cdh2	Cdh2	0.00839673	0	CDH2_CDH2	Cdh2 - Cdh2	CDH	Cell-Cell Contact	KEGG: mmu04514
ARP	NendC	Cdh2	Cdh2	0.00938557	0	CDH2_CDH2	Cdh2 - Cdh2	CDH	Cell-Cell Contact	KEGG: mmu04514
ARP	EC	Cdh2	Cdh2	1.28814e-05	0.03	CDH2_CDH2	Cdh2 - Cdh2	CDH	Cell-Cell Contact	KEGG: mmu04514
ARP	PC	Cdh2	Cdh2	3.35097e-05	0.01	CDH2_CDH2	Cdh2 - Cdh2	CDH	Cell-Cell Contact	KEGG: mmu04514
ARP	MG	Cdh2	Cdh2	2.26469e-05	0	CDH2_CDH2	Cdh2 - Cdh2	CDH	Cell-Cell Contact	KEGG: mmu04514
ARP	MAC	Cdh2	Cdh2	2.20432e-05	0.02	CDH2_CDH2	Cdh2 - Cdh2	CDH	Cell-Cell Contact	KEGG: mmu04514
ARP	OPC	Cdh1	Cdh1	4.41225e-06	0	CDH1_CDH1	Cdh1 - Cdh1	CDH	Cell-Cell Contact	KEGG: mmu04514
ARP	NSC	Cdh1	Cdh1	6.78738e-06	0	CDH1_CDH1	Cdh1 - Cdh1	CDH	Cell-Cell Contact	KEGG: mmu04514
ARP	ARP	Cdh1	Cdh1	5.96136e-06	0.05	CDH1_CDH1	Cdh1 - Cdh1	CDH	Cell-Cell Contact	KEGG: mmu04514
ARP	ASC	Cdh1	Cdh1	7.39062e-06	0	CDH1_CDH1	Cdh1 - Cdh1	CDH	Cell-Cell Contact	KEGG: mmu04514
ARP	EPC	Cdh1	Cdh1	4.45706e-06	0.03	CDH1_CDH1	Cdh1 - Cdh1	CDH	Cell-Cell Contact	KEGG: mmu04514
ARP	NRP	Cdh1	Cdh1	4.96133e-06	0.03	CDH1_CDH1	Cdh1 - Cdh1	CDH	Cell-Cell Contact	KEGG: mmu04514
ARP	ImmN	Cdh1	Cdh1	7.53049e-06	0	CDH1_CDH1	Cdh1 - Cdh1	CDH	Cell-Cell Contact	KEGG: mmu04514
ARP	GLUT	Cdh1	Cdh1	5.69861e-06	0	CDH1_CDH1	Cdh1 - Cdh1	CDH	Cell-Cell Contact	KEGG: mmu04514
ARP	NendC	Cdh1	Cdh1	6.06476e-06	0	CDH1_CDH1	Cdh1 - Cdh1	CDH	Cell-Cell Contact	KEGG: mmu04514
ARP	EC	Cdh1	Cdh1	5.73595e-07	0.03	CDH1_CDH1	Cdh1 - Cdh1	CDH	Cell-Cell Contact	KEGG: mmu04514
ARP	PC	Cdh1	Cdh1	1.49217e-06	0	CDH1_CDH1	Cdh1 - Cdh1	CDH	Cell-Cell Contact	KEGG: mmu04514
ARP	ABC	Cdh1	Cdh1	0.000192013	0	CDH1_CDH1	Cdh1 - Cdh1	CDH	Cell-Cell Contact	KEGG: mmu04514
ARP	MG	Cdh1	Cdh1	1.00845e-06	0	CDH1_CDH1	Cdh1 - Cdh1	CDH	Cell-Cell Contact	KEGG: mmu04514
ARP	MAC	Cdh1	Cdh1	9.81566e-07	0.02	CDH1_CDH1	Cdh1 - Cdh1	CDH	Cell-Cell Contact	KEGG: mmu04514
ARP	ARP	Cntn1	Nrcam	0.0298763	0	CNTN1_NRCAM	Cntn1 - Nrcam	CNTN	Cell-Cell Contact	KEGG: mmu04514
ARP	ASC	Cntn1	Nrcam	0.0229214	0	CNTN1_NRCAM	Cntn1 - Nrcam	CNTN	Cell-Cell Contact	KEGG: mmu04514
ARP	GABA	Cntn1	Nrcam	0.0272416	0	CNTN1_NRCAM	Cntn1 - Nrcam	CNTN	Cell-Cell Contact	KEGG: mmu04514
ARP	GLUT	Cntn1	Nrcam	0.0261647	0	CNTN1_NRCAM	Cntn1 - Nrcam	CNTN	Cell-Cell Contact	KEGG: mmu04514
ARP	CHOL	Cntn1	Nrcam	0.0240363	0	CNTN1_NRCAM	Cntn1 - Nrcam	CNTN	Cell-Cell Contact	KEGG: mmu04514
ARP	OEG	H2-Q1	Cd8a	4.87138e-05	0	H2-Q1_CD8A	H2-q1 - Cd8a	MHC-I	Cell-Cell Contact	KEGG: mmu04514
ARP	EC	H2-Q1	Cd8a	0.000134378	0	H2-Q1_CD8A	H2-q1 - Cd8a	MHC-I	Cell-Cell Contact	KEGG: mmu04514
ARP	PC	H2-Q1	Cd8a	0.00010634	0	H2-Q1_CD8A	H2-q1 - Cd8a	MHC-I	Cell-Cell Contact	KEGG: mmu04514
ARP	VSMC	H2-Q1	Cd8a	0.000115643	0	H2-Q1_CD8A	H2-q1 - Cd8a	MHC-I	Cell-Cell Contact	KEGG: mmu04514
ARP	Hb_VC	H2-Q1	Cd8a	0.000123292	0	H2-Q1_CD8A	H2-q1 - Cd8a	MHC-I	Cell-Cell Contact	KEGG: mmu04514
ARP	VLMC	H2-Q1	Cd8a	5.00478e-05	0.02	H2-Q1_CD8A	H2-q1 - Cd8a	MHC-I	Cell-Cell Contact	KEGG: mmu04514
ARP	ABC	H2-Q1	Cd8a	4.66806e-05	0.01	H2-Q1_CD8A	H2-q1 - Cd8a	MHC-I	Cell-Cell Contact	KEGG: mmu04514
ARP	MG	H2-Q1	Cd8a	6.11052e-05	0	H2-Q1_CD8A	H2-q1 - Cd8a	MHC-I	Cell-Cell Contact	KEGG: mmu04514
ARP	MNC	H2-Q1	Cd8a	0.000204405	0	H2-Q1_CD8A	H2-q1 - Cd8a	MHC-I	Cell-Cell Contact	KEGG: mmu04514
ARP	MAC	H2-Q1	Cd8a	0.000155214	0	H2-Q1_CD8A	H2-q1 - Cd8a	MHC-I	Cell-Cell Contact	KEGG: mmu04514
ARP	DC	H2-Q1	Cd8a	0.000192434	0	H2-Q1_CD8A	H2-q1 - Cd8a	MHC-I	Cell-Cell Contact	KEGG: mmu04514
ARP	T_cell	H2-Q1	Cd8a	0.000638301	0	H2-Q1_CD8A	H2-q1 - Cd8a	MHC-I	Cell-Cell Contact	KEGG: mmu04514
ARP	B_cell	H2-Q1	Cd8a	0.00018296	0	H2-Q1_CD8A	H2-q1 - Cd8a	MHC-I	Cell-Cell Contact	KEGG: mmu04514
ARP	OEG	H2-T23	Cd8a	8.52461e-05	0	H2-T23_CD8A	H2-t23 - Cd8a	MHC-I	Cell-Cell Contact	KEGG: mmu04514
ARP	EC	H2-T23	Cd8a	0.000235137	0	H2-T23_CD8A	H2-t23 - Cd8a	MHC-I	Cell-Cell Contact	KEGG: mmu04514
ARP	PC	H2-T23	Cd8a	0.00018608	0	H2-T23_CD8A	H2-t23 - Cd8a	MHC-I	Cell-Cell Contact	KEGG: mmu04514
ARP	VSMC	H2-T23	Cd8a	0.000202357	0.01	H2-T23_CD8A	H2-t23 - Cd8a	MHC-I	Cell-Cell Contact	KEGG: mmu04514
ARP	Hb_VC	H2-T23	Cd8a	0.000215742	0	H2-T23_CD8A	H2-t23 - Cd8a	MHC-I	Cell-Cell Contact	KEGG: mmu04514
ARP	VLMC	H2-T23	Cd8a	8.75804e-05	0.02	H2-T23_CD8A	H2-t23 - Cd8a	MHC-I	Cell-Cell Contact	KEGG: mmu04514
ARP	ABC	H2-T23	Cd8a	8.16882e-05	0.01	H2-T23_CD8A	H2-t23 - Cd8a	MHC-I	Cell-Cell Contact	KEGG: mmu04514
ARP	MG	H2-T23	Cd8a	0.000106929	0	H2-T23_CD8A	H2-t23 - Cd8a	MHC-I	Cell-Cell Contact	KEGG: mmu04514
ARP	MNC	H2-T23	Cd8a	0.000357654	0	H2-T23_CD8A	H2-t23 - Cd8a	MHC-I	Cell-Cell Contact	KEGG: mmu04514
ARP	MAC	H2-T23	Cd8a	0.000271593	0	H2-T23_CD8A	H2-t23 - Cd8a	MHC-I	Cell-Cell Contact	KEGG: mmu04514
ARP	DC	H2-T23	Cd8a	0.000336711	0	H2-T23_CD8A	H2-t23 - Cd8a	MHC-I	Cell-Cell Contact	KEGG: mmu04514
ARP	T_cell	H2-T23	Cd8a	0.00111649	0	H2-T23_CD8A	H2-t23 - Cd8a	MHC-I	Cell-Cell Contact	KEGG: mmu04514
ARP	B_cell	H2-T23	Cd8a	0.000320136	0	H2-T23_CD8A	H2-t23 - Cd8a	MHC-I	Cell-Cell Contact	KEGG: mmu04514
ARP	OEG	H2-T24	Cd8a	8.52461e-05	0	H2-T24_CD8A	H2-t24 - Cd8a	MHC-I	Cell-Cell Contact	KEGG: mmu04514
ARP	EC	H2-T24	Cd8a	0.000235137	0	H2-T24_CD8A	H2-t24 - Cd8a	MHC-I	Cell-Cell Contact	KEGG: mmu04514
ARP	PC	H2-T24	Cd8a	0.00018608	0	H2-T24_CD8A	H2-t24 - Cd8a	MHC-I	Cell-Cell Contact	KEGG: mmu04514
ARP	VSMC	H2-T24	Cd8a	0.000202357	0	H2-T24_CD8A	H2-t24 - Cd8a	MHC-I	Cell-Cell Contact	KEGG: mmu04514
ARP	Hb_VC	H2-T24	Cd8a	0.000215742	0	H2-T24_CD8A	H2-t24 - Cd8a	MHC-I	Cell-Cell Contact	KEGG: mmu04514
ARP	VLMC	H2-T24	Cd8a	8.75804e-05	0.02	H2-T24_CD8A	H2-t24 - Cd8a	MHC-I	Cell-Cell Contact	KEGG: mmu04514
ARP	ABC	H2-T24	Cd8a	8.16882e-05	0.01	H2-T24_CD8A	H2-t24 - Cd8a	MHC-I	Cell-Cell Contact	KEGG: mmu04514
ARP	MG	H2-T24	Cd8a	0.000106929	0	H2-T24_CD8A	H2-t24 - Cd8a	MHC-I	Cell-Cell Contact	KEGG: mmu04514
ARP	MNC	H2-T24	Cd8a	0.000357654	0	H2-T24_CD8A	H2-t24 - Cd8a	MHC-I	Cell-Cell Contact	KEGG: mmu04514
ARP	MAC	H2-T24	Cd8a	0.000271593	0	H2-T24_CD8A	H2-t24 - Cd8a	MHC-I	Cell-Cell Contact	KEGG: mmu04514
ARP	DC	H2-T24	Cd8a	0.000336711	0	H2-T24_CD8A	H2-t24 - Cd8a	MHC-I	Cell-Cell Contact	KEGG: mmu04514
ARP	T_cell	H2-T24	Cd8a	0.00111649	0	H2-T24_CD8A	H2-t24 - Cd8a	MHC-I	Cell-Cell Contact	KEGG: mmu04514
ARP	B_cell	H2-T24	Cd8a	0.000320136	0	H2-T24_CD8A	H2-t24 - Cd8a	MHC-I	Cell-Cell Contact	KEGG: mmu04514
ARP	EC	H2-D1	Cd8a	0.000297897	0.01	H2-D1_CD8A	H2-d1 - Cd8a	MHC-I	Cell-Cell Contact	KEGG: mmu04514
ARP	PC	H2-D1	Cd8a	0.00023575	0.05	H2-D1_CD8A	H2-d1 - Cd8a	MHC-I	Cell-Cell Contact	KEGG: mmu04514
ARP	MAC	H2-D1	Cd8a	0.00034408	0.04	H2-D1_CD8A	H2-d1 - Cd8a	MHC-I	Cell-Cell Contact	KEGG: mmu04514
ARP	T_cell	H2-K1	Cd8a	0.000587938	0.04	H2-K1_CD8A	H2-k1 - Cd8a	MHC-I	Cell-Cell Contact	KEGG: mmu04514
ARP	OEG	H2-Q1	Cd8b1	2.49988e-05	0	H2-Q1_CD8B1	H2-q1 - Cd8b1	MHC-I	Cell-Cell Contact	KEGG: mmu04514
ARP	EC	H2-Q1	Cd8b1	6.08017e-05	0	H2-Q1_CD8B1	H2-q1 - Cd8b1	MHC-I	Cell-Cell Contact	KEGG: mmu04514
ARP	PC	H2-Q1	Cd8b1	4.75572e-05	0	H2-Q1_CD8B1	H2-q1 - Cd8b1	MHC-I	Cell-Cell Contact	KEGG: mmu04514
ARP	VSMC	H2-Q1	Cd8b1	5.30002e-05	0	H2-Q1_CD8B1	H2-q1 - Cd8b1	MHC-I	Cell-Cell Contact	KEGG: mmu04514
ARP	Hb_VC	H2-Q1	Cd8b1	5.61659e-05	0	H2-Q1_CD8B1	H2-q1 - Cd8b1	MHC-I	Cell-Cell Contact	KEGG: mmu04514
ARP	VLMC	H2-Q1	Cd8b1	3.02768e-05	0	H2-Q1_CD8B1	H2-q1 - Cd8b1	MHC-I	Cell-Cell Contact	KEGG: mmu04514
ARP	ABC	H2-Q1	Cd8b1	2.70506e-05	0	H2-Q1_CD8B1	H2-q1 - Cd8b1	MHC-I	Cell-Cell Contact	KEGG: mmu04514
ARP	MG	H2-Q1	Cd8b1	3.5549e-05	0	H2-Q1_CD8B1	H2-q1 - Cd8b1	MHC-I	Cell-Cell Contact	KEGG: mmu04514
ARP	MNC	H2-Q1	Cd8b1	8.99865e-05	0	H2-Q1_CD8B1	H2-q1 - Cd8b1	MHC-I	Cell-Cell Contact	KEGG: mmu04514
ARP	MAC	H2-Q1	Cd8b1	7.28444e-05	0	H2-Q1_CD8B1	H2-q1 - Cd8b1	MHC-I	Cell-Cell Contact	KEGG: mmu04514
ARP	DC	H2-Q1	Cd8b1	8.43251e-05	0	H2-Q1_CD8B1	H2-q1 - Cd8b1	MHC-I	Cell-Cell Contact	KEGG: mmu04514
ARP	NEUT	H2-Q1	Cd8b1	3.28011e-05	0.03	H2-Q1_CD8B1	H2-q1 - Cd8b1	MHC-I	Cell-Cell Contact	KEGG: mmu04514
ARP	T_cell	H2-Q1	Cd8b1	0.000969678	0	H2-Q1_CD8B1	H2-q1 - Cd8b1	MHC-I	Cell-Cell Contact	KEGG: mmu04514
ARP	B_cell	H2-Q1	Cd8b1	8.17684e-05	0	H2-Q1_CD8B1	H2-q1 - Cd8b1	MHC-I	Cell-Cell Contact	KEGG: mmu04514
ARP	OEG	H2-T23	Cd8b1	4.3747e-05	0	H2-T23_CD8B1	H2-t23 - Cd8b1	MHC-I	Cell-Cell Contact	KEGG: mmu04514
ARP	EC	H2-T23	Cd8b1	0.000106398	0	H2-T23_CD8B1	H2-t23 - Cd8b1	MHC-I	Cell-Cell Contact	KEGG: mmu04514
ARP	PC	H2-T23	Cd8b1	8.32222e-05	0	H2-T23_CD8B1	H2-t23 - Cd8b1	MHC-I	Cell-Cell Contact	KEGG: mmu04514
ARP	VSMC	H2-T23	Cd8b1	9.27467e-05	0	H2-T23_CD8B1	H2-t23 - Cd8b1	MHC-I	Cell-Cell Contact	KEGG: mmu04514
ARP	Hb_VC	H2-T23	Cd8b1	9.82862e-05	0	H2-T23_CD8B1	H2-t23 - Cd8b1	MHC-I	Cell-Cell Contact	KEGG: mmu04514
ARP	VLMC	H2-T23	Cd8b1	5.29833e-05	0	H2-T23_CD8B1	H2-t23 - Cd8b1	MHC-I	Cell-Cell Contact	KEGG: mmu04514
ARP	ABC	H2-T23	Cd8b1	4.73376e-05	0	H2-T23_CD8B1	H2-t23 - Cd8b1	MHC-I	Cell-Cell Contact	KEGG: mmu04514
ARP	MG	H2-T23	Cd8b1	6.2209e-05	0	H2-T23_CD8B1	H2-t23 - Cd8b1	MHC-I	Cell-Cell Contact	KEGG: mmu04514
ARP	MNC	H2-T23	Cd8b1	0.000157466	0	H2-T23_CD8B1	H2-t23 - Cd8b1	MHC-I	Cell-Cell Contact	KEGG: mmu04514
ARP	MAC	H2-T23	Cd8b1	0.000127471	0	H2-T23_CD8B1	H2-t23 - Cd8b1	MHC-I	Cell-Cell Contact	KEGG: mmu04514
ARP	DC	H2-T23	Cd8b1	0.00014756	0	H2-T23_CD8B1	H2-t23 - Cd8b1	MHC-I	Cell-Cell Contact	KEGG: mmu04514
ARP	NEUT	H2-T23	Cd8b1	5.74005e-05	0.03	H2-T23_CD8B1	H2-t23 - Cd8b1	MHC-I	Cell-Cell Contact	KEGG: mmu04514
ARP	T_cell	H2-T23	Cd8b1	0.0016957	0	H2-T23_CD8B1	H2-t23 - Cd8b1	MHC-I	Cell-Cell Contact	KEGG: mmu04514
ARP	B_cell	H2-T23	Cd8b1	0.000143086	0	H2-T23_CD8B1	H2-t23 - Cd8b1	MHC-I	Cell-Cell Contact	KEGG: mmu04514
ARP	OEG	H2-T24	Cd8b1	4.3747e-05	0	H2-T24_CD8B1	H2-t24 - Cd8b1	MHC-I	Cell-Cell Contact	KEGG: mmu04514
ARP	EC	H2-T24	Cd8b1	0.000106398	0	H2-T24_CD8B1	H2-t24 - Cd8b1	MHC-I	Cell-Cell Contact	KEGG: mmu04514
ARP	PC	H2-T24	Cd8b1	8.32222e-05	0	H2-T24_CD8B1	H2-t24 - Cd8b1	MHC-I	Cell-Cell Contact	KEGG: mmu04514
ARP	VSMC	H2-T24	Cd8b1	9.27467e-05	0	H2-T24_CD8B1	H2-t24 - Cd8b1	MHC-I	Cell-Cell Contact	KEGG: mmu04514
ARP	Hb_VC	H2-T24	Cd8b1	9.82862e-05	0	H2-T24_CD8B1	H2-t24 - Cd8b1	MHC-I	Cell-Cell Contact	KEGG: mmu04514
ARP	VLMC	H2-T24	Cd8b1	5.29833e-05	0	H2-T24_CD8B1	H2-t24 - Cd8b1	MHC-I	Cell-Cell Contact	KEGG: mmu04514
ARP	ABC	H2-T24	Cd8b1	4.73376e-05	0	H2-T24_CD8B1	H2-t24 - Cd8b1	MHC-I	Cell-Cell Contact	KEGG: mmu04514
ARP	MG	H2-T24	Cd8b1	6.2209e-05	0	H2-T24_CD8B1	H2-t24 - Cd8b1	MHC-I	Cell-Cell Contact	KEGG: mmu04514
ARP	MNC	H2-T24	Cd8b1	0.000157466	0	H2-T24_CD8B1	H2-t24 - Cd8b1	MHC-I	Cell-Cell Contact	KEGG: mmu04514
ARP	MAC	H2-T24	Cd8b1	0.000127471	0	H2-T24_CD8B1	H2-t24 - Cd8b1	MHC-I	Cell-Cell Contact	KEGG: mmu04514
ARP	DC	H2-T24	Cd8b1	0.00014756	0	H2-T24_CD8B1	H2-t24 - Cd8b1	MHC-I	Cell-Cell Contact	KEGG: mmu04514
ARP	NEUT	H2-T24	Cd8b1	5.74005e-05	0.03	H2-T24_CD8B1	H2-t24 - Cd8b1	MHC-I	Cell-Cell Contact	KEGG: mmu04514
ARP	T_cell	H2-T24	Cd8b1	0.0016957	0	H2-T24_CD8B1	H2-t24 - Cd8b1	MHC-I	Cell-Cell Contact	KEGG: mmu04514
ARP	B_cell	H2-T24	Cd8b1	0.000143086	0	H2-T24_CD8B1	H2-t24 - Cd8b1	MHC-I	Cell-Cell Contact	KEGG: mmu04514
ARP	T_cell	H2-D1	Cd8b1	0.00214746	0	H2-D1_CD8B1	H2-d1 - Cd8b1	MHC-I	Cell-Cell Contact	KEGG: mmu04514
ARP	T_cell	H2-K1	Cd8b1	0.000893193	0	H2-K1_CD8B1	H2-k1 - Cd8b1	MHC-I	Cell-Cell Contact	KEGG: mmu04514
ARP	OEG	Ncam1	Fgfr1	0.0231758	0	NCAM1_FGFR1	Ncam1 - Fgfr1	NCAM	Cell-Cell Contact	PMID: 12791257
ARP	NSC	Ncam1	Fgfr1	0.0317198	0	NCAM1_FGFR1	Ncam1 - Fgfr1	NCAM	Cell-Cell Contact	PMID: 12791257
ARP	ARP	Ncam1	Fgfr1	0.0812269	0	NCAM1_FGFR1	Ncam1 - Fgfr1	NCAM	Cell-Cell Contact	PMID: 12791257
ARP	ASC	Ncam1	Fgfr1	0.0315664	0	NCAM1_FGFR1	Ncam1 - Fgfr1	NCAM	Cell-Cell Contact	PMID: 12791257
ARP	EPC	Ncam1	Fgfr1	0.0220199	0	NCAM1_FGFR1	Ncam1 - Fgfr1	NCAM	Cell-Cell Contact	PMID: 12791257
ARP	VLMC	Ncam1	Fgfr1	0.0281527	0	NCAM1_FGFR1	Ncam1 - Fgfr1	NCAM	Cell-Cell Contact	PMID: 12791257
ARP	ABC	Ncam1	Fgfr1	0.0545772	0	NCAM1_FGFR1	Ncam1 - Fgfr1	NCAM	Cell-Cell Contact	PMID: 12791257
ARP	OPC	Ncam1	Ncam1	0.085625	0.01	NCAM1_NCAM1	Ncam1 - Ncam1	NCAM	Cell-Cell Contact	KEGG: mmu04514
ARP	OEG	Ncam1	Ncam1	0.123508	0	NCAM1_NCAM1	Ncam1 - Ncam1	NCAM	Cell-Cell Contact	KEGG: mmu04514
ARP	NRP	Ncam1	Ncam1	0.073496	0.04	NCAM1_NCAM1	Ncam1 - Ncam1	NCAM	Cell-Cell Contact	KEGG: mmu04514
ARP	ImmN	Ncam1	Ncam1	0.105508	0	NCAM1_NCAM1	Ncam1 - Ncam1	NCAM	Cell-Cell Contact	KEGG: mmu04514
ARP	DOPA	Ncam1	Ncam1	0.0386652	0.02	NCAM1_NCAM1	Ncam1 - Ncam1	NCAM	Cell-Cell Contact	KEGG: mmu04514
ARP	NendC	Ncam1	Ncam1	0.0847089	0.01	NCAM1_NCAM1	Ncam1 - Ncam1	NCAM	Cell-Cell Contact	KEGG: mmu04514
ARP	GLUT	Ncam1	L1cam	0.0194522	0	NCAM1_L1CAM	Ncam1 - L1cam	NCAM	Cell-Cell Contact	KEGG: mmu04514
ARP	NendC	Ncam1	L1cam	0.0205367	0	NCAM1_L1CAM	Ncam1 - L1cam	NCAM	Cell-Cell Contact	KEGG: mmu04514
ARP	OPC	Nrxn1	Nlgn1	0.0831993	0	NRXN1_NLGN1	Nrxn1 - Nlgn1	NRXN	Cell-Cell Contact	KEGG: mmu04514
[truncated: 9,643 more rows]

## Sheet: YY
source	target	ligand	receptor	prob	pval	interaction_name	interaction_name_2	pathway_name	annotation	evidence
OPC	OPC	Tgfa	Egfr	1.33882e-05	0	TGFA_EGFR	Tgfa - Egfr	EGF	Secreted Signaling	KEGG: mmu04012
OPC	OLG	Tgfa	Egfr	8.02837e-06	0	TGFA_EGFR	Tgfa - Egfr	EGF	Secreted Signaling	KEGG: mmu04012
OPC	OEG	Tgfa	Egfr	9.45909e-06	0	TGFA_EGFR	Tgfa - Egfr	EGF	Secreted Signaling	KEGG: mmu04012
OPC	NSC	Tgfa	Egfr	0.000537238	0	TGFA_EGFR	Tgfa - Egfr	EGF	Secreted Signaling	KEGG: mmu04012
OPC	ARP	Tgfa	Egfr	9.67582e-05	0	TGFA_EGFR	Tgfa - Egfr	EGF	Secreted Signaling	KEGG: mmu04012
OPC	ASC	Tgfa	Egfr	0.000589777	0	TGFA_EGFR	Tgfa - Egfr	EGF	Secreted Signaling	KEGG: mmu04012
OPC	EPC	Tgfa	Egfr	7.35846e-05	0	TGFA_EGFR	Tgfa - Egfr	EGF	Secreted Signaling	KEGG: mmu04012
OPC	CPC	Tgfa	Egfr	6.29575e-06	0	TGFA_EGFR	Tgfa - Egfr	EGF	Secreted Signaling	KEGG: mmu04012
OPC	NRP	Tgfa	Egfr	0.0121727	0	TGFA_EGFR	Tgfa - Egfr	EGF	Secreted Signaling	KEGG: mmu04012
OPC	ImmN	Tgfa	Egfr	5.28958e-06	0	TGFA_EGFR	Tgfa - Egfr	EGF	Secreted Signaling	KEGG: mmu04012
OPC	GABA	Tgfa	Egfr	4.49109e-06	0	TGFA_EGFR	Tgfa - Egfr	EGF	Secreted Signaling	KEGG: mmu04012
OPC	DOPA	Tgfa	Egfr	5.14832e-05	0	TGFA_EGFR	Tgfa - Egfr	EGF	Secreted Signaling	KEGG: mmu04012
OPC	GLUT	Tgfa	Egfr	5.93307e-05	0	TGFA_EGFR	Tgfa - Egfr	EGF	Secreted Signaling	KEGG: mmu04012
OPC	CHOL	Tgfa	Egfr	0.000125813	0	TGFA_EGFR	Tgfa - Egfr	EGF	Secreted Signaling	KEGG: mmu04012
OPC	NendC	Tgfa	Egfr	4.02952e-05	0	TGFA_EGFR	Tgfa - Egfr	EGF	Secreted Signaling	KEGG: mmu04012
OPC	EC	Tgfa	Egfr	0.000230166	0	TGFA_EGFR	Tgfa - Egfr	EGF	Secreted Signaling	KEGG: mmu04012
OPC	PC	Tgfa	Egfr	0.00234632	0	TGFA_EGFR	Tgfa - Egfr	EGF	Secreted Signaling	KEGG: mmu04012
OPC	VSMC	Tgfa	Egfr	0.0020435	0	TGFA_EGFR	Tgfa - Egfr	EGF	Secreted Signaling	KEGG: mmu04012
OPC	Hb_VC	Tgfa	Egfr	0.000704448	0	TGFA_EGFR	Tgfa - Egfr	EGF	Secreted Signaling	KEGG: mmu04012
OPC	VLMC	Tgfa	Egfr	0.00141332	0	TGFA_EGFR	Tgfa - Egfr	EGF	Secreted Signaling	KEGG: mmu04012
OPC	ABC	Tgfa	Egfr	0.011167	0	TGFA_EGFR	Tgfa - Egfr	EGF	Secreted Signaling	KEGG: mmu04012
OPC	MG	Tgfa	Egfr	0.000375226	0	TGFA_EGFR	Tgfa - Egfr	EGF	Secreted Signaling	KEGG: mmu04012
OPC	MNC	Tgfa	Egfr	0.000249111	0	TGFA_EGFR	Tgfa - Egfr	EGF	Secreted Signaling	KEGG: mmu04012
OPC	MAC	Tgfa	Egfr	0.000372211	0	TGFA_EGFR	Tgfa - Egfr	EGF	Secreted Signaling	KEGG: mmu04012
OPC	DC	Tgfa	Egfr	6.87337e-05	0	TGFA_EGFR	Tgfa - Egfr	EGF	Secreted Signaling	KEGG: mmu04012
OPC	NEUT	Tgfa	Egfr	5.50757e-05	0	TGFA_EGFR	Tgfa - Egfr	EGF	Secreted Signaling	KEGG: mmu04012
OPC	T_cell	Tgfa	Egfr	4.51324e-06	0	TGFA_EGFR	Tgfa - Egfr	EGF	Secreted Signaling	KEGG: mmu04012
OPC	B_cell	Tgfa	Egfr	6.23937e-07	0	TGFA_EGFR	Tgfa - Egfr	EGF	Secreted Signaling	KEGG: mmu04012
OPC	MNC	Mif	CD74_CD44	0.115848	0	MIF_CD74_CD44	Mif - (Cd74+Cd44)	MIF	Secreted Signaling	PMID: 29637711; PMID: 26175090
OPC	DC	Mif	CD74_CD44	0.126279	0	MIF_CD74_CD44	Mif - (Cd74+Cd44)	MIF	Secreted Signaling	PMID: 29637711; PMID: 26175090
OPC	PC	Mif	Ackr3	0.0974174	0	MIF_ACKR3	Mif - Ackr3	MIF	Secreted Signaling	PMID: 26175090
OPC	VSMC	Mif	Ackr3	0.235571	0	MIF_ACKR3	Mif - Ackr3	MIF	Secreted Signaling	PMID: 26175090
OPC	MG	Il34	Csf1r	3.27912e-05	0	IL34_CSF1R	Il34 - Csf1r	CSF	Secreted Signaling	KEGG: mmu04060
OPC	MAC	Il34	Csf1r	3.12566e-05	0.01	IL34_CSF1R	Il34 - Csf1r	CSF	Secreted Signaling	KEGG: mmu04060
OPC	MG	Csf1	Csf1r	3.27912e-05	0	CSF1_CSF1R	Csf1 - Csf1r	CSF	Secreted Signaling	KEGG: mmu04060
OPC	MAC	Csf1	Csf1r	3.12566e-05	0.01	CSF1_CSF1R	Csf1 - Csf1r	CSF	Secreted Signaling	KEGG: mmu04060
OPC	OEG	Mdk	Sdc2	0.0340859	0	MDK_SDC2	Mdk - Sdc2	MK	Secreted Signaling	PMID: 28356350
OPC	NSC	Mdk	Sdc2	0.0345433	0	MDK_SDC2	Mdk - Sdc2	MK	Secreted Signaling	PMID: 28356350
OPC	ARP	Mdk	Sdc2	0.00731278	0	MDK_SDC2	Mdk - Sdc2	MK	Secreted Signaling	PMID: 28356350
OPC	ASC	Mdk	Sdc2	0.0358461	0	MDK_SDC2	Mdk - Sdc2	MK	Secreted Signaling	PMID: 28356350
OPC	EPC	Mdk	Sdc2	0.0550574	0	MDK_SDC2	Mdk - Sdc2	MK	Secreted Signaling	PMID: 28356350
OPC	CPC	Mdk	Sdc2	0.0202794	0	MDK_SDC2	Mdk - Sdc2	MK	Secreted Signaling	PMID: 28356350
OPC	NendC	Mdk	Sdc2	0.0209526	0	MDK_SDC2	Mdk - Sdc2	MK	Secreted Signaling	PMID: 28356350
OPC	PC	Mdk	Sdc2	0.0322474	0	MDK_SDC2	Mdk - Sdc2	MK	Secreted Signaling	PMID: 28356350
OPC	VSMC	Mdk	Sdc2	0.0281931	0	MDK_SDC2	Mdk - Sdc2	MK	Secreted Signaling	PMID: 28356350
OPC	VLMC	Mdk	Sdc2	0.0291411	0	MDK_SDC2	Mdk - Sdc2	MK	Secreted Signaling	PMID: 28356350
OPC	ABC	Mdk	Sdc2	0.0712476	0	MDK_SDC2	Mdk - Sdc2	MK	Secreted Signaling	PMID: 28356350
OPC	OEG	Mdk	Sdc4	0.102253	0	MDK_SDC4	Mdk - Sdc4	MK	Secreted Signaling	PMID: 28356350
OPC	NSC	Mdk	Sdc4	0.105007	0	MDK_SDC4	Mdk - Sdc4	MK	Secreted Signaling	PMID: 28356350
OPC	ARP	Mdk	Sdc4	0.104146	0	MDK_SDC4	Mdk - Sdc4	MK	Secreted Signaling	PMID: 28356350
OPC	ASC	Mdk	Sdc4	0.103593	0	MDK_SDC4	Mdk - Sdc4	MK	Secreted Signaling	PMID: 28356350
OPC	EPC	Mdk	Sdc4	0.0821268	0	MDK_SDC4	Mdk - Sdc4	MK	Secreted Signaling	PMID: 28356350
OPC	CPC	Mdk	Sdc4	0.0227959	0	MDK_SDC4	Mdk - Sdc4	MK	Secreted Signaling	PMID: 28356350
OPC	VLMC	Mdk	Sdc4	0.0315946	0	MDK_SDC4	Mdk - Sdc4	MK	Secreted Signaling	PMID: 28356350
OPC	ABC	Mdk	Sdc4	0.0819121	0	MDK_SDC4	Mdk - Sdc4	MK	Secreted Signaling	PMID: 28356350
OPC	MAC	Mdk	Sdc4	0.0375855	0	MDK_SDC4	Mdk - Sdc4	MK	Secreted Signaling	PMID: 28356350
OPC	B_cell	Mdk	Sdc4	0.0413091	0	MDK_SDC4	Mdk - Sdc4	MK	Secreted Signaling	PMID: 28356350
OPC	OPC	Mdk	Ptprz1	0.142441	0	MDK_PTPRZ1	Mdk - Ptprz1	MK	Secreted Signaling	PMID: 28356350
OPC	OEG	Mdk	Ptprz1	0.132974	0	MDK_PTPRZ1	Mdk - Ptprz1	MK	Secreted Signaling	PMID: 28356350
OPC	NSC	Mdk	Ptprz1	0.139747	0	MDK_PTPRZ1	Mdk - Ptprz1	MK	Secreted Signaling	PMID: 28356350
OPC	ARP	Mdk	Ptprz1	0.138192	0	MDK_PTPRZ1	Mdk - Ptprz1	MK	Secreted Signaling	PMID: 28356350
OPC	ASC	Mdk	Ptprz1	0.145822	0	MDK_PTPRZ1	Mdk - Ptprz1	MK	Secreted Signaling	PMID: 28356350
OPC	EPC	Mdk	Ptprz1	0.073724	0	MDK_PTPRZ1	Mdk - Ptprz1	MK	Secreted Signaling	PMID: 28356350
OPC	NRP	Mdk	Ptprz1	0.0555732	0	MDK_PTPRZ1	Mdk - Ptprz1	MK	Secreted Signaling	PMID: 28356350
OPC	PC	Mdk	ITGA6_ITGB1	0.0277631	0	MDK_ITGA6_ITGB1	Mdk - (Itga6+Itgb1)	MK	Secreted Signaling	PMID: 28356350
OPC	VSMC	Mdk	ITGA6_ITGB1	0.0283965	0	MDK_ITGA6_ITGB1	Mdk - (Itga6+Itgb1)	MK	Secreted Signaling	PMID: 28356350
OPC	Hb_VC	Mdk	ITGA6_ITGB1	0.0287584	0	MDK_ITGA6_ITGB1	Mdk - (Itga6+Itgb1)	MK	Secreted Signaling	PMID: 28356350
OPC	OPC	Mdk	Lrp1	0.102212	0	MDK_LRP1	Mdk - Lrp1	MK	Secreted Signaling	PMID: 28356350
OPC	OEG	Mdk	Lrp1	0.0310719	0	MDK_LRP1	Mdk - Lrp1	MK	Secreted Signaling	PMID: 28356350
OPC	NSC	Mdk	Lrp1	0.0363017	0	MDK_LRP1	Mdk - Lrp1	MK	Secreted Signaling	PMID: 28356350
OPC	ARP	Mdk	Lrp1	0.0350283	0	MDK_LRP1	Mdk - Lrp1	MK	Secreted Signaling	PMID: 28356350
OPC	ASC	Mdk	Lrp1	0.0390923	0	MDK_LRP1	Mdk - Lrp1	MK	Secreted Signaling	PMID: 28356350
OPC	EPC	Mdk	Lrp1	0.0209054	0	MDK_LRP1	Mdk - Lrp1	MK	Secreted Signaling	PMID: 28356350
OPC	CPC	Mdk	Lrp1	0.0238555	0	MDK_LRP1	Mdk - Lrp1	MK	Secreted Signaling	PMID: 28356350
OPC	GLUT	Mdk	Lrp1	0.0278388	0	MDK_LRP1	Mdk - Lrp1	MK	Secreted Signaling	PMID: 28356350
OPC	CHOL	Mdk	Lrp1	0.0258388	0	MDK_LRP1	Mdk - Lrp1	MK	Secreted Signaling	PMID: 28356350
OPC	NendC	Mdk	Lrp1	0.022612	0	MDK_LRP1	Mdk - Lrp1	MK	Secreted Signaling	PMID: 28356350
OPC	PC	Mdk	Lrp1	0.0291464	0	MDK_LRP1	Mdk - Lrp1	MK	Secreted Signaling	PMID: 28356350
OPC	VSMC	Mdk	Lrp1	0.0268824	0	MDK_LRP1	Mdk - Lrp1	MK	Secreted Signaling	PMID: 28356350
OPC	VLMC	Mdk	Lrp1	0.0866032	0	MDK_LRP1	Mdk - Lrp1	MK	Secreted Signaling	PMID: 28356350
OPC	ABC	Mdk	Lrp1	0.0832155	0	MDK_LRP1	Mdk - Lrp1	MK	Secreted Signaling	PMID: 28356350
OPC	MG	Mdk	Lrp1	0.0373047	0	MDK_LRP1	Mdk - Lrp1	MK	Secreted Signaling	PMID: 28356350
OPC	MNC	Mdk	Lrp1	0.0356476	0	MDK_LRP1	Mdk - Lrp1	MK	Secreted Signaling	PMID: 28356350
OPC	OPC	Mdk	Ncl	0.0329961	0	MDK_NCL	Mdk - Ncl	MK	Secreted Signaling	PMID: 28356350
OPC	OLG	Mdk	Ncl	0.0350152	0	MDK_NCL	Mdk - Ncl	MK	Secreted Signaling	PMID: 28356350
OPC	OEG	Mdk	Ncl	0.0354313	0	MDK_NCL	Mdk - Ncl	MK	Secreted Signaling	PMID: 28356350
OPC	NSC	Mdk	Ncl	0.027929	0	MDK_NCL	Mdk - Ncl	MK	Secreted Signaling	PMID: 28356350
OPC	ARP	Mdk	Ncl	0.0336483	0	MDK_NCL	Mdk - Ncl	MK	Secreted Signaling	PMID: 28356350
OPC	EPC	Mdk	Ncl	0.0652102	0	MDK_NCL	Mdk - Ncl	MK	Secreted Signaling	PMID: 28356350
OPC	CPC	Mdk	Ncl	0.0746008	0	MDK_NCL	Mdk - Ncl	MK	Secreted Signaling	PMID: 28356350
OPC	NRP	Mdk	Ncl	0.117783	0	MDK_NCL	Mdk - Ncl	MK	Secreted Signaling	PMID: 28356350
OPC	ImmN	Mdk	Ncl	0.100282	0	MDK_NCL	Mdk - Ncl	MK	Secreted Signaling	PMID: 28356350
OPC	GABA	Mdk	Ncl	0.0357255	0	MDK_NCL	Mdk - Ncl	MK	Secreted Signaling	PMID: 28356350
OPC	DOPA	Mdk	Ncl	0.0324939	0	MDK_NCL	Mdk - Ncl	MK	Secreted Signaling	PMID: 28356350
OPC	GLUT	Mdk	Ncl	0.0280822	0	MDK_NCL	Mdk - Ncl	MK	Secreted Signaling	PMID: 28356350
OPC	CHOL	Mdk	Ncl	0.0262355	0	MDK_NCL	Mdk - Ncl	MK	Secreted Signaling	PMID: 28356350
OPC	NendC	Mdk	Ncl	0.0277383	0	MDK_NCL	Mdk - Ncl	MK	Secreted Signaling	PMID: 28356350
OPC	EC	Mdk	Ncl	0.032091	0	MDK_NCL	Mdk - Ncl	MK	Secreted Signaling	PMID: 28356350
OPC	PC	Mdk	Ncl	0.0306795	0	MDK_NCL	Mdk - Ncl	MK	Secreted Signaling	PMID: 28356350
OPC	VSMC	Mdk	Ncl	0.0737408	0	MDK_NCL	Mdk - Ncl	MK	Secreted Signaling	PMID: 28356350
OPC	Hb_VC	Mdk	Ncl	0.0301278	0	MDK_NCL	Mdk - Ncl	MK	Secreted Signaling	PMID: 28356350
OPC	VLMC	Mdk	Ncl	0.0273331	0	MDK_NCL	Mdk - Ncl	MK	Secreted Signaling	PMID: 28356350
OPC	ABC	Mdk	Ncl	0.0798189	0	MDK_NCL	Mdk - Ncl	MK	Secreted Signaling	PMID: 28356350
OPC	MG	Mdk	Ncl	0.0364227	0	MDK_NCL	Mdk - Ncl	MK	Secreted Signaling	PMID: 28356350
OPC	MNC	Mdk	Ncl	0.00886282	0	MDK_NCL	Mdk - Ncl	MK	Secreted Signaling	PMID: 28356350
OPC	MAC	Mdk	Ncl	0.0360434	0	MDK_NCL	Mdk - Ncl	MK	Secreted Signaling	PMID: 28356350
OPC	DC	Mdk	Ncl	0.0952047	0	MDK_NCL	Mdk - Ncl	MK	Secreted Signaling	PMID: 28356350
OPC	T_cell	Mdk	Ncl	0.0427973	0	MDK_NCL	Mdk - Ncl	MK	Secreted Signaling	PMID: 28356350
OPC	B_cell	Mdk	Ncl	0.0397626	0	MDK_NCL	Mdk - Ncl	MK	Secreted Signaling	PMID: 28356350
OPC	OPC	Ptn	Ptprz1	0.423724	0	PTN_PTPRZ1	Ptn - Ptprz1	PTN	Secreted Signaling	PMID: 28356350; PMID: 25620911
OPC	OEG	Ptn	Ptprz1	0.404377	0	PTN_PTPRZ1	Ptn - Ptprz1	PTN	Secreted Signaling	PMID: 28356350; PMID: 25620911
OPC	NSC	Ptn	Ptprz1	0.418305	0	PTN_PTPRZ1	Ptn - Ptprz1	PTN	Secreted Signaling	PMID: 28356350; PMID: 25620911
OPC	ARP	Ptn	Ptprz1	0.415146	0	PTN_PTPRZ1	Ptn - Ptprz1	PTN	Secreted Signaling	PMID: 28356350; PMID: 25620911
OPC	ASC	Ptn	Ptprz1	0.430429	0	PTN_PTPRZ1	Ptn - Ptprz1	PTN	Secreted Signaling	PMID: 28356350; PMID: 25620911
OPC	EPC	Ptn	Ptprz1	0.260535	0	PTN_PTPRZ1	Ptn - Ptprz1	PTN	Secreted Signaling	PMID: 28356350; PMID: 25620911
OPC	NRP	Ptn	Ptprz1	0.206652	0	PTN_PTPRZ1	Ptn - Ptprz1	PTN	Secreted Signaling	PMID: 28356350; PMID: 25620911
OPC	OEG	Ptn	Sdc2	0.135107	0	PTN_SDC2	Ptn - Sdc2	PTN	Secreted Signaling	PMID: 28356350; PMID: 25620911
OPC	NSC	Ptn	Sdc2	0.136728	0	PTN_SDC2	Ptn - Sdc2	PTN	Secreted Signaling	PMID: 28356350; PMID: 25620911
OPC	ARP	Ptn	Sdc2	0.0315801	0	PTN_SDC2	Ptn - Sdc2	PTN	Secreted Signaling	PMID: 28356350; PMID: 25620911
OPC	ASC	Ptn	Sdc2	0.141321	0	PTN_SDC2	Ptn - Sdc2	PTN	Secreted Signaling	PMID: 28356350; PMID: 25620911
OPC	EPC	Ptn	Sdc2	0.205039	0	PTN_SDC2	Ptn - Sdc2	PTN	Secreted Signaling	PMID: 28356350; PMID: 25620911
OPC	CPC	Ptn	Sdc2	0.0839376	0.01	PTN_SDC2	Ptn - Sdc2	PTN	Secreted Signaling	PMID: 28356350; PMID: 25620911
OPC	NendC	Ptn	Sdc2	0.0865376	0	PTN_SDC2	Ptn - Sdc2	PTN	Secreted Signaling	PMID: 28356350; PMID: 25620911
OPC	PC	Ptn	Sdc2	0.128545	0	PTN_SDC2	Ptn - Sdc2	PTN	Secreted Signaling	PMID: 28356350; PMID: 25620911
OPC	VSMC	Ptn	Sdc2	0.113808	0	PTN_SDC2	Ptn - Sdc2	PTN	Secreted Signaling	PMID: 28356350; PMID: 25620911
OPC	VLMC	Ptn	Sdc2	0.117287	0	PTN_SDC2	Ptn - Sdc2	PTN	Secreted Signaling	PMID: 28356350; PMID: 25620911
OPC	ABC	Ptn	Sdc2	0.253501	0	PTN_SDC2	Ptn - Sdc2	PTN	Secreted Signaling	PMID: 28356350; PMID: 25620911
OPC	OPC	Ptn	Sdc3	0.322868	0	PTN_SDC3	Ptn - Sdc3	PTN	Secreted Signaling	PMID: 28356350; PMID: 25620911
OPC	OEG	Ptn	Sdc3	0.13637	0	PTN_SDC3	Ptn - Sdc3	PTN	Secreted Signaling	PMID: 28356350; PMID: 25620911
OPC	ARP	Ptn	Sdc3	0.117461	0	PTN_SDC3	Ptn - Sdc3	PTN	Secreted Signaling	PMID: 28356350; PMID: 25620911
OPC	GLUT	Ptn	Sdc3	0.0957792	0	PTN_SDC3	Ptn - Sdc3	PTN	Secreted Signaling	PMID: 28356350; PMID: 25620911
OPC	CHOL	Ptn	Sdc3	0.0799831	0.01	PTN_SDC3	Ptn - Sdc3	PTN	Secreted Signaling	PMID: 28356350; PMID: 25620911
OPC	PC	Ptn	Sdc3	0.128004	0	PTN_SDC3	Ptn - Sdc3	PTN	Secreted Signaling	PMID: 28356350; PMID: 25620911
OPC	VSMC	Ptn	Sdc3	0.108559	0	PTN_SDC3	Ptn - Sdc3	PTN	Secreted Signaling	PMID: 28356350; PMID: 25620911
OPC	Hb_VC	Ptn	Sdc3	0.0969552	0	PTN_SDC3	Ptn - Sdc3	PTN	Secreted Signaling	PMID: 28356350; PMID: 25620911
OPC	OEG	Ptn	Sdc4	0.335195	0	PTN_SDC4	Ptn - Sdc4	PTN	Secreted Signaling	PMID: 28356350; PMID: 25620911
OPC	NSC	Ptn	Sdc4	0.341833	0	PTN_SDC4	Ptn - Sdc4	PTN	Secreted Signaling	PMID: 28356350; PMID: 25620911
OPC	ARP	Ptn	Sdc4	0.339767	0	PTN_SDC4	Ptn - Sdc4	PTN	Secreted Signaling	PMID: 28356350; PMID: 25620911
OPC	ASC	Ptn	Sdc4	0.338437	0	PTN_SDC4	Ptn - Sdc4	PTN	Secreted Signaling	PMID: 28356350; PMID: 25620911
OPC	EPC	Ptn	Sdc4	0.283708	0	PTN_SDC4	Ptn - Sdc4	PTN	Secreted Signaling	PMID: 28356350; PMID: 25620911
OPC	VLMC	Ptn	Sdc4	0.126197	0	PTN_SDC4	Ptn - Sdc4	PTN	Secreted Signaling	PMID: 28356350; PMID: 25620911
OPC	ABC	Ptn	Sdc4	0.283129	0	PTN_SDC4	Ptn - Sdc4	PTN	Secreted Signaling	PMID: 28356350; PMID: 25620911
OPC	MAC	Ptn	Sdc4	0.147396	0	PTN_SDC4	Ptn - Sdc4	PTN	Secreted Signaling	PMID: 28356350; PMID: 25620911
OPC	B_cell	Ptn	Sdc4	0.160188	0	PTN_SDC4	Ptn - Sdc4	PTN	Secreted Signaling	PMID: 28356350; PMID: 25620911
OPC	OPC	Ptn	Ncl	0.131226	0	PTN_NCL	Ptn - Ncl	PTN	Secreted Signaling	PMID: 28356350; PMID: 25620911
OPC	OLG	Ptn	Ncl	0.138396	0	PTN_NCL	Ptn - Ncl	PTN	Secreted Signaling	PMID: 28356350; PMID: 25620911
OPC	OEG	Ptn	Ncl	0.139862	0	PTN_NCL	Ptn - Ncl	PTN	Secreted Signaling	PMID: 28356350; PMID: 25620911
OPC	NSC	Ptn	Ncl	0.112834	0.03	PTN_NCL	Ptn - Ncl	PTN	Secreted Signaling	PMID: 28356350; PMID: 25620911
OPC	ARP	Ptn	Ncl	0.133552	0	PTN_NCL	Ptn - Ncl	PTN	Secreted Signaling	PMID: 28356350; PMID: 25620911
OPC	EPC	Ptn	Ncl	0.235943	0	PTN_NCL	Ptn - Ncl	PTN	Secreted Signaling	PMID: 28356350; PMID: 25620911
OPC	CPC	Ptn	Ncl	0.263003	0	PTN_NCL	Ptn - Ncl	PTN	Secreted Signaling	PMID: 28356350; PMID: 25620911
OPC	NRP	Ptn	Ncl	0.371464	0	PTN_NCL	Ptn - Ncl	PTN	Secreted Signaling	PMID: 28356350; PMID: 25620911
OPC	ImmN	Ptn	Ncl	0.330386	0	PTN_NCL	Ptn - Ncl	PTN	Secreted Signaling	PMID: 28356350; PMID: 25620911
OPC	GABA	Ptn	Ncl	0.140897	0	PTN_NCL	Ptn - Ncl	PTN	Secreted Signaling	PMID: 28356350; PMID: 25620911
OPC	DOPA	Ptn	Ncl	0.129429	0	PTN_NCL	Ptn - Ncl	PTN	Secreted Signaling	PMID: 28356350; PMID: 25620911
OPC	GLUT	Ptn	Ncl	0.113399	0.03	PTN_NCL	Ptn - Ncl	PTN	Secreted Signaling	PMID: 28356350; PMID: 25620911
OPC	NendC	Ptn	Ncl	0.112131	0.03	PTN_NCL	Ptn - Ncl	PTN	Secreted Signaling	PMID: 28356350; PMID: 25620911
OPC	EC	Ptn	Ncl	0.127983	0	PTN_NCL	Ptn - Ncl	PTN	Secreted Signaling	PMID: 28356350; PMID: 25620911
OPC	PC	Ptn	Ncl	0.12289	0.01	PTN_NCL	Ptn - Ncl	PTN	Secreted Signaling	PMID: 28356350; PMID: 25620911
OPC	VSMC	Ptn	Ncl	0.260582	0	PTN_NCL	Ptn - Ncl	PTN	Secreted Signaling	PMID: 28356350; PMID: 25620911
OPC	Hb_VC	Ptn	Ncl	0.120887	0.01	PTN_NCL	Ptn - Ncl	PTN	Secreted Signaling	PMID: 28356350; PMID: 25620911
OPC	ABC	Ptn	Ncl	0.277448	0	PTN_NCL	Ptn - Ncl	PTN	Secreted Signaling	PMID: 28356350; PMID: 25620911
OPC	MG	Ptn	Ncl	0.143342	0	PTN_NCL	Ptn - Ncl	PTN	Secreted Signaling	PMID: 28356350; PMID: 25620911
OPC	MAC	Ptn	Ncl	0.142013	0	PTN_NCL	Ptn - Ncl	PTN	Secreted Signaling	PMID: 28356350; PMID: 25620911
OPC	DC	Ptn	Ncl	0.317773	0	PTN_NCL	Ptn - Ncl	PTN	Secreted Signaling	PMID: 28356350; PMID: 25620911
OPC	T_cell	Ptn	Ncl	0.165221	0	PTN_NCL	Ptn - Ncl	PTN	Secreted Signaling	PMID: 28356350; PMID: 25620911
OPC	GLUT	Sema3a	NRP1_PLXNA2	0.000509356	0	SEMA3A_NRP1_PLXNA2	Sema3a - (Nrp1+Plxna2)	SEMA3	Secreted Signaling	PMID: 27533782
OPC	NendC	Sema3a	NRP1_PLXNA2	0.000239991	0	SEMA3A_NRP1_PLXNA2	Sema3a - (Nrp1+Plxna2)	SEMA3	Secreted Signaling	PMID: 27533782
OPC	EC	Sema3a	NRP1_PLXNA2	0.000841487	0	SEMA3A_NRP1_PLXNA2	Sema3a - (Nrp1+Plxna2)	SEMA3	Secreted Signaling	PMID: 27533782
OPC	PC	Sema3a	NRP1_PLXNA2	0.000727187	0	SEMA3A_NRP1_PLXNA2	Sema3a - (Nrp1+Plxna2)	SEMA3	Secreted Signaling	PMID: 27533782
OPC	VSMC	Sema3a	NRP1_PLXNA2	0.00083781	0	SEMA3A_NRP1_PLXNA2	Sema3a - (Nrp1+Plxna2)	SEMA3	Secreted Signaling	PMID: 27533782
OPC	Hb_VC	Sema3a	NRP1_PLXNA2	0.00111081	0	SEMA3A_NRP1_PLXNA2	Sema3a - (Nrp1+Plxna2)	SEMA3	Secreted Signaling	PMID: 27533782
OPC	VLMC	Sema3a	NRP1_PLXNA2	0.000399866	0	SEMA3A_NRP1_PLXNA2	Sema3a - (Nrp1+Plxna2)	SEMA3	Secreted Signaling	PMID: 27533782
OPC	ABC	Sema3a	NRP1_PLXNA2	0.00129977	0	SEMA3A_NRP1_PLXNA2	Sema3a - (Nrp1+Plxna2)	SEMA3	Secreted Signaling	PMID: 27533782
OPC	MG	Sema3a	NRP1_PLXNA2	0.000256813	0	SEMA3A_NRP1_PLXNA2	Sema3a - (Nrp1+Plxna2)	SEMA3	Secreted Signaling	PMID: 27533782
OPC	MAC	Sema3a	NRP1_PLXNA2	0.000959162	0	SEMA3A_NRP1_PLXNA2	Sema3a - (Nrp1+Plxna2)	SEMA3	Secreted Signaling	PMID: 27533782
OPC	OPC	Sema3d	NRP1_PLXNA2	0.00144577	0	SEMA3D_NRP1_PLXNA2	Sema3d - (Nrp1+Plxna2)	SEMA3	Secreted Signaling	PMID: 27533782
OPC	OLG	Sema3d	NRP1_PLXNA2	0.00164286	0	SEMA3D_NRP1_PLXNA2	Sema3d - (Nrp1+Plxna2)	SEMA3	Secreted Signaling	PMID: 27533782
OPC	OEG	Sema3d	NRP1_PLXNA2	0.000910603	0	SEMA3D_NRP1_PLXNA2	Sema3d - (Nrp1+Plxna2)	SEMA3	Secreted Signaling	PMID: 27533782
OPC	ARP	Sema3d	NRP1_PLXNA2	0.00190548	0	SEMA3D_NRP1_PLXNA2	Sema3d - (Nrp1+Plxna2)	SEMA3	Secreted Signaling	PMID: 27533782
OPC	GLUT	Sema3d	NRP1_PLXNA2	0.0141161	0	SEMA3D_NRP1_PLXNA2	Sema3d - (Nrp1+Plxna2)	SEMA3	Secreted Signaling	PMID: 27533782
OPC	CHOL	Sema3d	NRP1_PLXNA2	0.000240125	0	SEMA3D_NRP1_PLXNA2	Sema3d - (Nrp1+Plxna2)	SEMA3	Secreted Signaling	PMID: 27533782
OPC	NendC	Sema3d	NRP1_PLXNA2	0.00669924	0	SEMA3D_NRP1_PLXNA2	Sema3d - (Nrp1+Plxna2)	SEMA3	Secreted Signaling	PMID: 27533782
OPC	EC	Sema3d	NRP1_PLXNA2	0.0231154	0	SEMA3D_NRP1_PLXNA2	Sema3d - (Nrp1+Plxna2)	SEMA3	Secreted Signaling	PMID: 27533782
OPC	PC	Sema3d	NRP1_PLXNA2	0.0200363	0	SEMA3D_NRP1_PLXNA2	Sema3d - (Nrp1+Plxna2)	SEMA3	Secreted Signaling	PMID: 27533782
OPC	VSMC	Sema3d	NRP1_PLXNA2	0.0230166	0	SEMA3D_NRP1_PLXNA2	Sema3d - (Nrp1+Plxna2)	SEMA3	Secreted Signaling	PMID: 27533782
OPC	Hb_VC	Sema3d	NRP1_PLXNA2	0.0302975	0	SEMA3D_NRP1_PLXNA2	Sema3d - (Nrp1+Plxna2)	SEMA3	Secreted Signaling	PMID: 27533782
OPC	VLMC	Sema3d	NRP1_PLXNA2	0.0111142	0	SEMA3D_NRP1_PLXNA2	Sema3d - (Nrp1+Plxna2)	SEMA3	Secreted Signaling	PMID: 27533782
OPC	ABC	Sema3d	NRP1_PLXNA2	0.0352759	0	SEMA3D_NRP1_PLXNA2	Sema3d - (Nrp1+Plxna2)	SEMA3	Secreted Signaling	PMID: 27533782
OPC	MG	Sema3d	NRP1_PLXNA2	0.00716556	0	SEMA3D_NRP1_PLXNA2	Sema3d - (Nrp1+Plxna2)	SEMA3	Secreted Signaling	PMID: 27533782
OPC	MAC	Sema3d	NRP1_PLXNA2	0.026266	0	SEMA3D_NRP1_PLXNA2	Sema3d - (Nrp1+Plxna2)	SEMA3	Secreted Signaling	PMID: 27533782
OPC	OPC	Psap	Gpr37l1	0.382472	0	PSAP_GPR37L1	Psap - Gpr37l1	PSAP	Secreted Signaling	PMID: 23690594
OPC	OEG	Psap	Gpr37l1	0.310468	0	PSAP_GPR37L1	Psap - Gpr37l1	PSAP	Secreted Signaling	PMID: 23690594
OPC	NSC	Psap	Gpr37l1	0.397463	0	PSAP_GPR37L1	Psap - Gpr37l1	PSAP	Secreted Signaling	PMID: 23690594
OPC	ARP	Psap	Gpr37l1	0.380479	0	PSAP_GPR37L1	Psap - Gpr37l1	PSAP	Secreted Signaling	PMID: 23690594
OPC	ASC	Psap	Gpr37l1	0.420734	0	PSAP_GPR37L1	Psap - Gpr37l1	PSAP	Secreted Signaling	PMID: 23690594
OPC	EPC	Psap	Gpr37l1	0.313621	0	PSAP_GPR37L1	Psap - Gpr37l1	PSAP	Secreted Signaling	PMID: 23690594
OPC	OLG	Psap	Gpr37	0.389038	0	PSAP_GPR37	Psap - Gpr37	PSAP	Secreted Signaling	PMID: 23690594
OPC	PC	Lamc1	ITGA6_ITGB1	1.20397e-09	0	LAMC1_ITGA6_ITGB1	Lamc1 - (Itga6+Itgb1)	LAMININ	ECM-Receptor	KEGG: mmu04512
OPC	VSMC	Lamc1	ITGA6_ITGB1	1.23224e-09	0	LAMC1_ITGA6_ITGB1	Lamc1 - (Itga6+Itgb1)	LAMININ	ECM-Receptor	KEGG: mmu04512
OPC	Hb_VC	Lamc1	ITGA6_ITGB1	1.24841e-09	0	LAMC1_ITGA6_ITGB1	Lamc1 - (Itga6+Itgb1)	LAMININ	ECM-Receptor	KEGG: mmu04512
OPC	MNC	Col9a3	Cd44	0.0904679	0	COL9A3_CD44	Col9a3 - Cd44	COLLAGEN	ECM-Receptor	KEGG: mmu04512
OPC	DC	Col9a3	Cd44	0.0277667	0	COL9A3_CD44	Col9a3 - Cd44	COLLAGEN	ECM-Receptor	KEGG: mmu04512
OPC	NEUT	Col9a3	Cd44	0.0350239	0	COL9A3_CD44	Col9a3 - Cd44	COLLAGEN	ECM-Receptor	KEGG: mmu04512
OPC	MNC	Lamc1	Cd44	4.93295e-09	0	LAMC1_CD44	Lamc1 - Cd44	LAMININ	ECM-Receptor	KEGG: mmu04512
OPC	DC	Lamc1	Cd44	1.41639e-09	0	LAMC1_CD44	Lamc1 - Cd44	LAMININ	ECM-Receptor	KEGG: mmu04512
OPC	NEUT	Lamc1	Cd44	1.80002e-09	0	LAMC1_CD44	Lamc1 - Cd44	LAMININ	ECM-Receptor	KEGG: mmu04512
OPC	OEG	Col9a3	Sdc4	0.088282	0	COL9A3_SDC4	Col9a3 - Sdc4	COLLAGEN	ECM-Receptor	KEGG: mmu04512
OPC	NSC	Col9a3	Sdc4	0.0906977	0	COL9A3_SDC4	Col9a3 - Sdc4	COLLAGEN	ECM-Receptor	KEGG: mmu04512
OPC	ARP	Col9a3	Sdc4	0.0899421	0	COL9A3_SDC4	Col9a3 - Sdc4	COLLAGEN	ECM-Receptor	KEGG: mmu04512
OPC	ASC	Col9a3	Sdc4	0.0894573	0	COL9A3_SDC4	Col9a3 - Sdc4	COLLAGEN	ECM-Receptor	KEGG: mmu04512
OPC	EPC	Col9a3	Sdc4	0.0706891	0	COL9A3_SDC4	Col9a3 - Sdc4	COLLAGEN	ECM-Receptor	KEGG: mmu04512
OPC	CPC	Col9a3	Sdc4	0.019446	0	COL9A3_SDC4	Col9a3 - Sdc4	COLLAGEN	ECM-Receptor	KEGG: mmu04512
OPC	VLMC	Col9a3	Sdc4	0.0269875	0	COL9A3_SDC4	Col9a3 - Sdc4	COLLAGEN	ECM-Receptor	KEGG: mmu04512
OPC	ABC	Col9a3	Sdc4	0.070502	0	COL9A3_SDC4	Col9a3 - Sdc4	COLLAGEN	ECM-Receptor	KEGG: mmu04512
OPC	MAC	Col9a3	Sdc4	0.0321338	0	COL9A3_SDC4	Col9a3 - Sdc4	COLLAGEN	ECM-Receptor	KEGG: mmu04512
OPC	B_cell	Col9a3	Sdc4	0.0353371	0	COL9A3_SDC4	Col9a3 - Sdc4	COLLAGEN	ECM-Receptor	KEGG: mmu04512
OPC	OEG	Tnr	Sdc4	0.314371	0	TNR_SDC4	Tnr - Sdc4	TENASCIN	ECM-Receptor	KEGG: mmu04512
OPC	NSC	Tnr	Sdc4	0.320797	0	TNR_SDC4	Tnr - Sdc4	TENASCIN	ECM-Receptor	KEGG: mmu04512
OPC	ARP	Tnr	Sdc4	0.318796	0	TNR_SDC4	Tnr - Sdc4	TENASCIN	ECM-Receptor	KEGG: mmu04512
OPC	ASC	Tnr	Sdc4	0.317508	0	TNR_SDC4	Tnr - Sdc4	TENASCIN	ECM-Receptor	KEGG: mmu04512
OPC	EPC	Tnr	Sdc4	0.264809	0	TNR_SDC4	Tnr - Sdc4	TENASCIN	ECM-Receptor	KEGG: mmu04512
OPC	CPC	Tnr	Sdc4	0.0858462	0	TNR_SDC4	Tnr - Sdc4	TENASCIN	ECM-Receptor	KEGG: mmu04512
OPC	VLMC	Tnr	Sdc4	0.11609	0	TNR_SDC4	Tnr - Sdc4	TENASCIN	ECM-Receptor	KEGG: mmu04512
OPC	ABC	Tnr	Sdc4	0.264255	0	TNR_SDC4	Tnr - Sdc4	TENASCIN	ECM-Receptor	KEGG: mmu04512
OPC	MAC	Tnr	Sdc4	0.135855	0	TNR_SDC4	Tnr - Sdc4	TENASCIN	ECM-Receptor	KEGG: mmu04512
OPC	B_cell	Tnr	Sdc4	0.147819	0	TNR_SDC4	Tnr - Sdc4	TENASCIN	ECM-Receptor	KEGG: mmu04512
OPC	GLUT	Lamc1	Sv2b	3.74544e-09	0	LAMC1_SV2B	Lamc1 - Sv2b	LAMININ	ECM-Receptor	KEGG: mmu04512
OPC	CHOL	Lamc1	Sv2b	2.13273e-09	0	LAMC1_SV2B	Lamc1 - Sv2b	LAMININ	ECM-Receptor	KEGG: mmu04512
OPC	CHOL	Lamc1	Sv2c	2.16719e-10	0	LAMC1_SV2C	Lamc1 - Sv2c	LAMININ	ECM-Receptor	KEGG: mmu04512
OPC	OPC	Hspg2	Dag1	8.94826e-09	0	HSPG2_DAG1	Hspg2 - Dag1	HSPG	ECM-Receptor	KEGG: mmu04512
OPC	OEG	Hspg2	Dag1	1.02733e-08	0	HSPG2_DAG1	Hspg2 - Dag1	HSPG	ECM-Receptor	KEGG: mmu04512
OPC	ARP	Hspg2	Dag1	1.04191e-08	0.01	HSPG2_DAG1	Hspg2 - Dag1	HSPG	ECM-Receptor	KEGG: mmu04512
OPC	ASC	Hspg2	Dag1	1.0412e-08	0	HSPG2_DAG1	Hspg2 - Dag1	HSPG	ECM-Receptor	KEGG: mmu04512
OPC	EPC	Hspg2	Dag1	7.22094e-09	0	HSPG2_DAG1	Hspg2 - Dag1	HSPG	ECM-Receptor	KEGG: mmu04512
OPC	CPC	Hspg2	Dag1	6.70696e-09	0.02	HSPG2_DAG1	Hspg2 - Dag1	HSPG	ECM-Receptor	KEGG: mmu04512
OPC	PC	Hspg2	Dag1	8.27489e-09	0	HSPG2_DAG1	Hspg2 - Dag1	HSPG	ECM-Receptor	KEGG: mmu04512
OPC	VSMC	Hspg2	Dag1	2.49163e-08	0.01	HSPG2_DAG1	Hspg2 - Dag1	HSPG	ECM-Receptor	KEGG: mmu04512
OPC	Hb_VC	Hspg2	Dag1	8.15646e-09	0	HSPG2_DAG1	Hspg2 - Dag1	HSPG	ECM-Receptor	KEGG: mmu04512
OPC	VLMC	Hspg2	Dag1	8.17291e-09	0.04	HSPG2_DAG1	Hspg2 - Dag1	HSPG	ECM-Receptor	KEGG: mmu04512
OPC	ABC	Hspg2	Dag1	2.32171e-08	0	HSPG2_DAG1	Hspg2 - Dag1	HSPG	ECM-Receptor	KEGG: mmu04512
OPC	OPC	Lamc1	Dag1	1.27832e-09	0	LAMC1_DAG1	Lamc1 - Dag1	LAMININ	ECM-Receptor	KEGG: mmu04512
OPC	OEG	Lamc1	Dag1	1.46761e-09	0	LAMC1_DAG1	Lamc1 - Dag1	LAMININ	ECM-Receptor	KEGG: mmu04512
OPC	ARP	Lamc1	Dag1	1.48844e-09	0.01	LAMC1_DAG1	Lamc1 - Dag1	LAMININ	ECM-Receptor	KEGG: mmu04512
OPC	ASC	Lamc1	Dag1	1.48744e-09	0	LAMC1_DAG1	Lamc1 - Dag1	LAMININ	ECM-Receptor	KEGG: mmu04512
OPC	EPC	Lamc1	Dag1	1.03156e-09	0	LAMC1_DAG1	Lamc1 - Dag1	LAMININ	ECM-Receptor	KEGG: mmu04512
OPC	CPC	Lamc1	Dag1	9.58137e-10	0.02	LAMC1_DAG1	Lamc1 - Dag1	LAMININ	ECM-Receptor	KEGG: mmu04512
OPC	PC	Lamc1	Dag1	1.18213e-09	0	LAMC1_DAG1	Lamc1 - Dag1	LAMININ	ECM-Receptor	KEGG: mmu04512
OPC	VSMC	Lamc1	Dag1	3.55947e-09	0.01	LAMC1_DAG1	Lamc1 - Dag1	LAMININ	ECM-Receptor	KEGG: mmu04512
OPC	Hb_VC	Lamc1	Dag1	1.16521e-09	0	LAMC1_DAG1	Lamc1 - Dag1	LAMININ	ECM-Receptor	KEGG: mmu04512
OPC	VLMC	Lamc1	Dag1	1.16756e-09	0.04	LAMC1_DAG1	Lamc1 - Dag1	LAMININ	ECM-Receptor	KEGG: mmu04512
OPC	ABC	Lamc1	Dag1	3.31673e-09	0	LAMC1_DAG1	Lamc1 - Dag1	LAMININ	ECM-Receptor	KEGG: mmu04512
OPC	ABC	App	Cd74	0.0808645	0	APP_CD74	App - Cd74	APP	Cell-Cell Contact	PMID: 19849849
OPC	MNC	App	Cd74	0.0410237	0	APP_CD74	App - Cd74	APP	Cell-Cell Contact	PMID: 19849849
OPC	MAC	App	Cd74	0.108723	0	APP_CD74	App - Cd74	APP	Cell-Cell Contact	PMID: 19849849
OPC	DC	App	Cd74	0.15321	0	APP_CD74	App - Cd74	APP	Cell-Cell Contact	PMID: 19849849
OPC	B_cell	App	Cd74	0.1777	0	APP_CD74	App - Cd74	APP	Cell-Cell Contact	PMID: 19849849
OPC	OPC	Cadm1	Cadm1	0.178028	0	CADM1_CADM1	Cadm1 - Cadm1	CADM	Cell-Cell Contact	PMID: 24503895
OPC	OLG	Cadm1	Cadm1	0.0771262	0	CADM1_CADM1	Cadm1 - Cadm1	CADM	Cell-Cell Contact	PMID: 24503895
OPC	NSC	Cadm1	Cadm1	0.201781	0	CADM1_CADM1	Cadm1 - Cadm1	CADM	Cell-Cell Contact	PMID: 24503895
OPC	ARP	Cadm1	Cadm1	0.0779352	0.01	CADM1_CADM1	Cadm1 - Cadm1	CADM	Cell-Cell Contact	PMID: 24503895
OPC	ASC	Cadm1	Cadm1	0.224552	0	CADM1_CADM1	Cadm1 - Cadm1	CADM	Cell-Cell Contact	PMID: 24503895
OPC	EPC	Cadm1	Cadm1	0.174109	0	CADM1_CADM1	Cadm1 - Cadm1	CADM	Cell-Cell Contact	PMID: 24503895
OPC	GABA	Cadm1	Cadm1	0.0781101	0	CADM1_CADM1	Cadm1 - Cadm1	CADM	Cell-Cell Contact	PMID: 24503895
OPC	GLUT	Cadm1	Cadm1	0.166529	0	CADM1_CADM1	Cadm1 - Cadm1	CADM	Cell-Cell Contact	PMID: 24503895
OPC	CHOL	Cadm1	Cadm1	0.202975	0	CADM1_CADM1	Cadm1 - Cadm1	CADM	Cell-Cell Contact	PMID: 24503895
OPC	NendC	Cadm1	Cadm1	0.201264	0	CADM1_CADM1	Cadm1 - Cadm1	CADM	Cell-Cell Contact	PMID: 24503895
OPC	Hb_VC	Cadm1	Cadm1	0.0546443	0.05	CADM1_CADM1	Cadm1 - Cadm1	CADM	Cell-Cell Contact	PMID: 24503895
OPC	MG	Cadm1	Cadm1	0.0840848	0	CADM1_CADM1	Cadm1 - Cadm1	CADM	Cell-Cell Contact	PMID: 24503895
OPC	OPC	Cd200	Cd200r1	0.00515011	0	CD200_CD200R1	Cd200 - Cd200r1	CD200	Cell-Cell Contact	PMID: 15187158
OPC	OEG	Cd200	Cd200r1	0.00653096	0	CD200_CD200R1	Cd200 - Cd200r1	CD200	Cell-Cell Contact	PMID: 15187158
OPC	DOPA	Cd200	Cd200r1	0.00577059	0	CD200_CD200R1	Cd200 - Cd200r1	CD200	Cell-Cell Contact	PMID: 15187158
OPC	GLUT	Cd200	Cd200r1	0.00477658	0	CD200_CD200R1	Cd200 - Cd200r1	CD200	Cell-Cell Contact	PMID: 15187158
OPC	CHOL	Cd200	Cd200r1	0.000735926	0	CD200_CD200R1	Cd200 - Cd200r1	CD200	Cell-Cell Contact	PMID: 15187158
OPC	NendC	Cd200	Cd200r1	0.0150466	0	CD200_CD200R1	Cd200 - Cd200r1	CD200	Cell-Cell Contact	PMID: 15187158
OPC	EC	Cd200	Cd200r1	0.0171462	0	CD200_CD200R1	Cd200 - Cd200r1	CD200	Cell-Cell Contact	PMID: 15187158
OPC	PC	Cd200	Cd200r1	0.00565315	0	CD200_CD200R1	Cd200 - Cd200r1	CD200	Cell-Cell Contact	PMID: 15187158
OPC	VSMC	Cd200	Cd200r1	0.0143946	0	CD200_CD200R1	Cd200 - Cd200r1	CD200	Cell-Cell Contact	PMID: 15187158
OPC	Hb_VC	Cd200	Cd200r1	0.0167022	0	CD200_CD200R1	Cd200 - Cd200r1	CD200	Cell-Cell Contact	PMID: 15187158
OPC	VLMC	Cd200	Cd200r1	0.00407243	0	CD200_CD200R1	Cd200 - Cd200r1	CD200	Cell-Cell Contact	PMID: 15187158
OPC	MG	Cd22	Ptprc	2.18276e-08	0	CD22_PTPRC	Cd22 - Ptprc	CD22	Cell-Cell Contact	KEGG: mmu04514
OPC	MNC	Cd22	Ptprc	1.01247e-07	0	CD22_PTPRC	Cd22 - Ptprc	CD22	Cell-Cell Contact	KEGG: mmu04514
OPC	MAC	Cd22	Ptprc	2.28331e-08	0	CD22_PTPRC	Cd22 - Ptprc	CD22	Cell-Cell Contact	KEGG: mmu04514
OPC	DC	Cd22	Ptprc	6.69704e-08	0	CD22_PTPRC	Cd22 - Ptprc	CD22	Cell-Cell Contact	KEGG: mmu04514
OPC	NEUT	Cd22	Ptprc	3.44853e-08	0	CD22_PTPRC	Cd22 - Ptprc	CD22	Cell-Cell Contact	KEGG: mmu04514
OPC	T_cell	Cd22	Ptprc	2.97678e-08	0	CD22_PTPRC	Cd22 - Ptprc	CD22	Cell-Cell Contact	KEGG: mmu04514
OPC	B_cell	Cd22	Ptprc	2.62114e-08	0	CD22_PTPRC	Cd22 - Ptprc	CD22	Cell-Cell Contact	KEGG: mmu04514
OPC	OPC	Cdh2	Cdh2	0.00636749	0.01	CDH2_CDH2	Cdh2 - Cdh2	CDH	Cell-Cell Contact	KEGG: mmu04514
OPC	NSC	Cdh2	Cdh2	0.00898774	0	CDH2_CDH2	Cdh2 - Cdh2	CDH	Cell-Cell Contact	KEGG: mmu04514
OPC	ARP	Cdh2	Cdh2	0.00716338	0.01	CDH2_CDH2	Cdh2 - Cdh2	CDH	Cell-Cell Contact	KEGG: mmu04514
OPC	ASC	Cdh2	Cdh2	0.0091273	0	CDH2_CDH2	Cdh2 - Cdh2	CDH	Cell-Cell Contact	KEGG: mmu04514
OPC	EPC	Cdh2	Cdh2	0.00666643	0.01	CDH2_CDH2	Cdh2 - Cdh2	CDH	Cell-Cell Contact	KEGG: mmu04514
OPC	NRP	Cdh2	Cdh2	0.00673946	0	CDH2_CDH2	Cdh2 - Cdh2	CDH	Cell-Cell Contact	KEGG: mmu04514
OPC	ImmN	Cdh2	Cdh2	0.0086736	0	CDH2_CDH2	Cdh2 - Cdh2	CDH	Cell-Cell Contact	KEGG: mmu04514
OPC	GLUT	Cdh2	Cdh2	0.0157238	0	CDH2_CDH2	Cdh2 - Cdh2	CDH	Cell-Cell Contact	KEGG: mmu04514
OPC	NendC	Cdh2	Cdh2	0.00768809	0	CDH2_CDH2	Cdh2 - Cdh2	CDH	Cell-Cell Contact	KEGG: mmu04514
OPC	PC	Cdh2	Cdh2	0.00590298	0	CDH2_CDH2	Cdh2 - Cdh2	CDH	Cell-Cell Contact	KEGG: mmu04514
OPC	MG	Cdh2	Cdh2	1.88202e-05	0.02	CDH2_CDH2	Cdh2 - Cdh2	CDH	Cell-Cell Contact	KEGG: mmu04514
OPC	OPC	Cdh1	Cdh1	4.01554e-06	0.04	CDH1_CDH1	Cdh1 - Cdh1	CDH	Cell-Cell Contact	KEGG: mmu04514
OPC	NSC	Cdh1	Cdh1	6.07727e-06	0	CDH1_CDH1	Cdh1 - Cdh1	CDH	Cell-Cell Contact	KEGG: mmu04514
OPC	ARP	Cdh1	Cdh1	4.79491e-06	0.01	CDH1_CDH1	Cdh1 - Cdh1	CDH	Cell-Cell Contact	KEGG: mmu04514
OPC	ASC	Cdh1	Cdh1	6.12495e-06	0	CDH1_CDH1	Cdh1 - Cdh1	CDH	Cell-Cell Contact	KEGG: mmu04514
OPC	EPC	Cdh1	Cdh1	4.77861e-06	0.01	CDH1_CDH1	Cdh1 - Cdh1	CDH	Cell-Cell Contact	KEGG: mmu04514
OPC	NRP	Cdh1	Cdh1	4.56971e-06	0.01	CDH1_CDH1	Cdh1 - Cdh1	CDH	Cell-Cell Contact	KEGG: mmu04514
OPC	ImmN	Cdh1	Cdh1	5.40144e-06	0	CDH1_CDH1	Cdh1 - Cdh1	CDH	Cell-Cell Contact	KEGG: mmu04514
OPC	GLUT	Cdh1	Cdh1	1.01029e-05	0	CDH1_CDH1	Cdh1 - Cdh1	CDH	Cell-Cell Contact	KEGG: mmu04514
OPC	NendC	Cdh1	Cdh1	5.09551e-06	0	CDH1_CDH1	Cdh1 - Cdh1	CDH	Cell-Cell Contact	KEGG: mmu04514
OPC	PC	Cdh1	Cdh1	4.67462e-06	0	CDH1_CDH1	Cdh1 - Cdh1	CDH	Cell-Cell Contact	KEGG: mmu04514
OPC	ABC	Cdh1	Cdh1	0.000387516	0	CDH1_CDH1	Cdh1 - Cdh1	CDH	Cell-Cell Contact	KEGG: mmu04514
OPC	MG	Cdh1	Cdh1	8.24465e-07	0.02	CDH1_CDH1	Cdh1 - Cdh1	CDH	Cell-Cell Contact	KEGG: mmu04514
OPC	NSC	Cntn1	Nrcam	0.117343	0	CNTN1_NRCAM	Cntn1 - Nrcam	CNTN	Cell-Cell Contact	KEGG: mmu04514
OPC	ARP	Cntn1	Nrcam	0.116506	0	CNTN1_NRCAM	Cntn1 - Nrcam	CNTN	Cell-Cell Contact	KEGG: mmu04514
OPC	ASC	Cntn1	Nrcam	0.121232	0	CNTN1_NRCAM	Cntn1 - Nrcam	CNTN	Cell-Cell Contact	KEGG: mmu04514
OPC	GABA	Cntn1	Nrcam	0.110265	0	CNTN1_NRCAM	Cntn1 - Nrcam	CNTN	Cell-Cell Contact	KEGG: mmu04514
OPC	GLUT	Cntn1	Nrcam	0.108802	0	CNTN1_NRCAM	Cntn1 - Nrcam	CNTN	Cell-Cell Contact	KEGG: mmu04514
OPC	CHOL	Cntn1	Nrcam	0.0938789	0	CNTN1_NRCAM	Cntn1 - Nrcam	CNTN	Cell-Cell Contact	KEGG: mmu04514
OPC	NendC	Cntn1	Nrcam	0.0637489	0	CNTN1_NRCAM	Cntn1 - Nrcam	CNTN	Cell-Cell Contact	KEGG: mmu04514
OPC	OPC	Jam2	Jam3	0.0716708	0	JAM2_JAM3	Jam2 - Jam3	JAM	Cell-Cell Contact	PMC1237098; PMID: 11590146
OPC	OLG	Jam2	Jam3	0.0842243	0	JAM2_JAM3	Jam2 - Jam3	JAM	Cell-Cell Contact	PMC1237098; PMID: 11590146
OPC	OEG	Jam2	Jam3	0.029565	0	JAM2_JAM3	Jam2 - Jam3	JAM	Cell-Cell Contact	PMC1237098; PMID: 11590146
OPC	EPC	Jam2	Jam3	0.0509886	0	JAM2_JAM3	Jam2 - Jam3	JAM	Cell-Cell Contact	PMC1237098; PMID: 11590146
OPC	VSMC	Jam2	Jam3	0.0165874	0	JAM2_JAM3	Jam2 - Jam3	JAM	Cell-Cell Contact	PMC1237098; PMID: 11590146
OPC	VSMC	Jam2	F11r	0.0194785	0	JAM2_F11R	Jam2 - F11r	JAM	Cell-Cell Contact	KEGG: mmu04514
OPC	MG	Jam2	F11r	0.0309901	0	JAM2_F11R	Jam2 - F11r	JAM	Cell-Cell Contact	KEGG: mmu04514
OPC	OPC	Jam2	Jam2	0.0237925	0	JAM2_JAM2	Jam2 - Jam2	JAM	Cell-Cell Contact	KEGG: mmu04514
OPC	EC	Jam2	Jam2	0.0289182	0	JAM2_JAM2	Jam2 - Jam2	JAM	Cell-Cell Contact	KEGG: mmu04514
OPC	PC	Jam2	Jam2	0.0242691	0	JAM2_JAM2	Jam2 - Jam2	JAM	Cell-Cell Contact	KEGG: mmu04514
OPC	VSMC	Jam2	Jam2	0.0550221	0	JAM2_JAM2	Jam2 - Jam2	JAM	Cell-Cell Contact	KEGG: mmu04514
OPC	Hb_VC	Jam2	Jam2	0.0657558	0	JAM2_JAM2	Jam2 - Jam2	JAM	Cell-Cell Contact	KEGG: mmu04514
OPC	VSMC	Jam3	F11r	0.0592022	0	JAM3_F11R	Jam3 - F11r	JAM	Cell-Cell Contact	KEGG: mmu04514
OPC	MG	Jam3	F11r	0.0919877	0	JAM3_F11R	Jam3 - F11r	JAM	Cell-Cell Contact	KEGG: mmu04514
OPC	OPC	Jam3	Jam2	0.0716708	0	JAM3_JAM2	Jam3 - Jam2	JAM	Cell-Cell Contact	KEGG: mmu04514
OPC	EC	Jam3	Jam2	0.0862002	0	JAM3_JAM2	Jam3 - Jam2	JAM	Cell-Cell Contact	KEGG: mmu04514
OPC	PC	Jam3	Jam2	0.0730349	0	JAM3_JAM2	Jam3 - Jam2	JAM	Cell-Cell Contact	KEGG: mmu04514
OPC	VSMC	Jam3	Jam2	0.15572	0	JAM3_JAM2	Jam3 - Jam2	JAM	Cell-Cell Contact	KEGG: mmu04514
OPC	Hb_VC	Jam3	Jam2	0.182308	0	JAM3_JAM2	Jam3 - Jam2	JAM	Cell-Cell Contact	KEGG: mmu04514
OPC	OPC	Jam3	Jam3	0.196502	0	JAM3_JAM3	Jam3 - Jam3	JAM	Cell-Cell Contact	KEGG: mmu04514
OPC	OLG	Jam3	Jam3	0.225607	0	JAM3_JAM3	Jam3 - Jam3	JAM	Cell-Cell Contact	KEGG: mmu04514
OPC	OEG	Jam3	Jam3	0.0880122	0	JAM3_JAM3	Jam3 - Jam3	JAM	Cell-Cell Contact	KEGG: mmu04514
OPC	EPC	Jam3	Jam3	0.145441	0	JAM3_JAM3	Jam3 - Jam3	JAM	Cell-Cell Contact	KEGG: mmu04514
OPC	VSMC	Jam3	Jam3	0.05072	0	JAM3_JAM3	Jam3 - Jam3	JAM	Cell-Cell Contact	KEGG: mmu04514
OPC	OEG	H2-Q1	Cd8a	5.06418e-05	0.01	H2-Q1_CD8A	H2-q1 - Cd8a	MHC-I	Cell-Cell Contact	KEGG: mmu04514
OPC	EC	H2-Q1	Cd8a	0.000121808	0	H2-Q1_CD8A	H2-q1 - Cd8a	MHC-I	Cell-Cell Contact	KEGG: mmu04514
OPC	PC	H2-Q1	Cd8a	0.000102651	0	H2-Q1_CD8A	H2-q1 - Cd8a	MHC-I	Cell-Cell Contact	KEGG: mmu04514
OPC	VSMC	H2-Q1	Cd8a	0.000100758	0	H2-Q1_CD8A	H2-q1 - Cd8a	MHC-I	Cell-Cell Contact	KEGG: mmu04514
OPC	Hb_VC	H2-Q1	Cd8a	0.000113134	0	H2-Q1_CD8A	H2-q1 - Cd8a	MHC-I	Cell-Cell Contact	KEGG: mmu04514
OPC	VLMC	H2-Q1	Cd8a	9.8414e-05	0	H2-Q1_CD8A	H2-q1 - Cd8a	MHC-I	Cell-Cell Contact	KEGG: mmu04514
OPC	ABC	H2-Q1	Cd8a	8.03998e-05	0	H2-Q1_CD8A	H2-q1 - Cd8a	MHC-I	Cell-Cell Contact	KEGG: mmu04514
OPC	MG	H2-Q1	Cd8a	0.000129284	0	H2-Q1_CD8A	H2-q1 - Cd8a	MHC-I	Cell-Cell Contact	KEGG: mmu04514
OPC	MNC	H2-Q1	Cd8a	0.000188269	0	H2-Q1_CD8A	H2-q1 - Cd8a	MHC-I	Cell-Cell Contact	KEGG: mmu04514
OPC	MAC	H2-Q1	Cd8a	0.000157173	0	H2-Q1_CD8A	H2-q1 - Cd8a	MHC-I	Cell-Cell Contact	KEGG: mmu04514
OPC	DC	H2-Q1	Cd8a	0.000134928	0	H2-Q1_CD8A	H2-q1 - Cd8a	MHC-I	Cell-Cell Contact	KEGG: mmu04514
OPC	T_cell	H2-Q1	Cd8a	0.000603984	0	H2-Q1_CD8A	H2-q1 - Cd8a	MHC-I	Cell-Cell Contact	KEGG: mmu04514
OPC	B_cell	H2-Q1	Cd8a	0.000220036	0	H2-Q1_CD8A	H2-q1 - Cd8a	MHC-I	Cell-Cell Contact	KEGG: mmu04514
OPC	OEG	H2-T23	Cd8a	8.90707e-05	0.02	H2-T23_CD8A	H2-t23 - Cd8a	MHC-I	Cell-Cell Contact	KEGG: mmu04514
OPC	EC	H2-T23	Cd8a	0.00021423	0	H2-T23_CD8A	H2-t23 - Cd8a	MHC-I	Cell-Cell Contact	KEGG: mmu04514
OPC	PC	H2-T23	Cd8a	0.000180539	0	H2-T23_CD8A	H2-t23 - Cd8a	MHC-I	Cell-Cell Contact	KEGG: mmu04514
OPC	VSMC	H2-T23	Cd8a	0.000177211	0	H2-T23_CD8A	H2-t23 - Cd8a	MHC-I	Cell-Cell Contact	KEGG: mmu04514
OPC	Hb_VC	H2-T23	Cd8a	0.000198976	0	H2-T23_CD8A	H2-t23 - Cd8a	MHC-I	Cell-Cell Contact	KEGG: mmu04514
OPC	VLMC	H2-T23	Cd8a	0.000173088	0	H2-T23_CD8A	H2-t23 - Cd8a	MHC-I	Cell-Cell Contact	KEGG: mmu04514
OPC	ABC	H2-T23	Cd8a	0.000141407	0	H2-T23_CD8A	H2-t23 - Cd8a	MHC-I	Cell-Cell Contact	KEGG: mmu04514
OPC	MG	H2-T23	Cd8a	0.000227376	0	H2-T23_CD8A	H2-t23 - Cd8a	MHC-I	Cell-Cell Contact	KEGG: mmu04514
OPC	MNC	H2-T23	Cd8a	0.0003311	0	H2-T23_CD8A	H2-t23 - Cd8a	MHC-I	Cell-Cell Contact	KEGG: mmu04514
OPC	MAC	H2-T23	Cd8a	0.000276419	0	H2-T23_CD8A	H2-t23 - Cd8a	MHC-I	Cell-Cell Contact	KEGG: mmu04514
OPC	DC	H2-T23	Cd8a	0.000237302	0	H2-T23_CD8A	H2-t23 - Cd8a	MHC-I	Cell-Cell Contact	KEGG: mmu04514
OPC	T_cell	H2-T23	Cd8a	0.00106186	0	H2-T23_CD8A	H2-t23 - Cd8a	MHC-I	Cell-Cell Contact	KEGG: mmu04514
OPC	B_cell	H2-T23	Cd8a	0.000386957	0	H2-T23_CD8A	H2-t23 - Cd8a	MHC-I	Cell-Cell Contact	KEGG: mmu04514
OPC	OEG	H2-T24	Cd8a	8.86301e-05	0.01	H2-T24_CD8A	H2-t24 - Cd8a	MHC-I	Cell-Cell Contact	KEGG: mmu04514
OPC	EC	H2-T24	Cd8a	0.00021317	0	H2-T24_CD8A	H2-t24 - Cd8a	MHC-I	Cell-Cell Contact	KEGG: mmu04514
OPC	PC	H2-T24	Cd8a	0.000179646	0	H2-T24_CD8A	H2-t24 - Cd8a	MHC-I	Cell-Cell Contact	KEGG: mmu04514
OPC	VSMC	H2-T24	Cd8a	0.000176334	0	H2-T24_CD8A	H2-t24 - Cd8a	MHC-I	Cell-Cell Contact	KEGG: mmu04514
OPC	Hb_VC	H2-T24	Cd8a	0.000197991	0	H2-T24_CD8A	H2-t24 - Cd8a	MHC-I	Cell-Cell Contact	KEGG: mmu04514
OPC	VLMC	H2-T24	Cd8a	0.000172232	0	H2-T24_CD8A	H2-t24 - Cd8a	MHC-I	Cell-Cell Contact	KEGG: mmu04514
OPC	ABC	H2-T24	Cd8a	0.000140707	0	H2-T24_CD8A	H2-t24 - Cd8a	MHC-I	Cell-Cell Contact	KEGG: mmu04514
OPC	MG	H2-T24	Cd8a	0.000226251	0	H2-T24_CD8A	H2-t24 - Cd8a	MHC-I	Cell-Cell Contact	KEGG: mmu04514
OPC	MNC	H2-T24	Cd8a	0.000329463	0	H2-T24_CD8A	H2-t24 - Cd8a	MHC-I	Cell-Cell Contact	KEGG: mmu04514
OPC	MAC	H2-T24	Cd8a	0.000275052	0	H2-T24_CD8A	H2-t24 - Cd8a	MHC-I	Cell-Cell Contact	KEGG: mmu04514
OPC	DC	H2-T24	Cd8a	0.000236128	0	H2-T24_CD8A	H2-t24 - Cd8a	MHC-I	Cell-Cell Contact	KEGG: mmu04514
OPC	T_cell	H2-T24	Cd8a	0.00105662	0	H2-T24_CD8A	H2-t24 - Cd8a	MHC-I	Cell-Cell Contact	KEGG: mmu04514
OPC	B_cell	H2-T24	Cd8a	0.000385043	0	H2-T24_CD8A	H2-t24 - Cd8a	MHC-I	Cell-Cell Contact	KEGG: mmu04514
OPC	OEG	H2-D1	Cd8a	0.0025797	0	H2-D1_CD8A	H2-d1 - Cd8a	MHC-I	Cell-Cell Contact	KEGG: mmu04514
OPC	NSC	H2-D1	Cd8a	0.00170661	0.05	H2-D1_CD8A	H2-d1 - Cd8a	MHC-I	Cell-Cell Contact	KEGG: mmu04514
OPC	EC	H2-D1	Cd8a	0.00618296	0	H2-D1_CD8A	H2-d1 - Cd8a	MHC-I	Cell-Cell Contact	KEGG: mmu04514
OPC	PC	H2-D1	Cd8a	0.00521549	0	H2-D1_CD8A	H2-d1 - Cd8a	MHC-I	Cell-Cell Contact	KEGG: mmu04514
OPC	VSMC	H2-D1	Cd8a	0.00511983	0	H2-D1_CD8A	H2-d1 - Cd8a	MHC-I	Cell-Cell Contact	KEGG: mmu04514
OPC	Hb_VC	H2-D1	Cd8a	0.00574515	0	H2-D1_CD8A	H2-d1 - Cd8a	MHC-I	Cell-Cell Contact	KEGG: mmu04514
OPC	VLMC	H2-D1	Cd8a	0.00500129	0	H2-D1_CD8A	H2-d1 - Cd8a	MHC-I	Cell-Cell Contact	KEGG: mmu04514
OPC	ABC	H2-D1	Cd8a	0.0040895	0	H2-D1_CD8A	H2-d1 - Cd8a	MHC-I	Cell-Cell Contact	KEGG: mmu04514
OPC	MG	H2-D1	Cd8a	0.00655997	0	H2-D1_CD8A	H2-d1 - Cd8a	MHC-I	Cell-Cell Contact	KEGG: mmu04514
OPC	MNC	H2-D1	Cd8a	0.00952498	0	H2-D1_CD8A	H2-d1 - Cd8a	MHC-I	Cell-Cell Contact	KEGG: mmu04514
OPC	MAC	H2-D1	Cd8a	0.00796404	0	H2-D1_CD8A	H2-d1 - Cd8a	MHC-I	Cell-Cell Contact	KEGG: mmu04514
OPC	DC	H2-D1	Cd8a	0.00684446	0	H2-D1_CD8A	H2-d1 - Cd8a	MHC-I	Cell-Cell Contact	KEGG: mmu04514
OPC	T_cell	H2-D1	Cd8a	0.0299396	0	H2-D1_CD8A	H2-d1 - Cd8a	MHC-I	Cell-Cell Contact	KEGG: mmu04514
OPC	B_cell	H2-D1	Cd8a	0.0111146	0	H2-D1_CD8A	H2-d1 - Cd8a	MHC-I	Cell-Cell Contact	KEGG: mmu04514
OPC	OEG	H2-Q1	Cd8b1	2.88721e-05	0	H2-Q1_CD8B1	H2-q1 - Cd8b1	MHC-I	Cell-Cell Contact	KEGG: mmu04514
OPC	EC	H2-Q1	Cd8b1	5.48359e-05	0	H2-Q1_CD8B1	H2-q1 - Cd8b1	MHC-I	Cell-Cell Contact	KEGG: mmu04514
OPC	PC	H2-Q1	Cd8b1	4.61994e-05	0	H2-Q1_CD8B1	H2-q1 - Cd8b1	MHC-I	Cell-Cell Contact	KEGG: mmu04514
OPC	VSMC	H2-Q1	Cd8b1	4.5825e-05	0	H2-Q1_CD8B1	H2-q1 - Cd8b1	MHC-I	Cell-Cell Contact	KEGG: mmu04514
OPC	Hb_VC	H2-Q1	Cd8b1	5.08094e-05	0	H2-Q1_CD8B1	H2-q1 - Cd8b1	MHC-I	Cell-Cell Contact	KEGG: mmu04514
OPC	VLMC	H2-Q1	Cd8b1	4.68489e-05	0	H2-Q1_CD8B1	H2-q1 - Cd8b1	MHC-I	Cell-Cell Contact	KEGG: mmu04514
OPC	ABC	H2-Q1	Cd8b1	3.86327e-05	0	H2-Q1_CD8B1	H2-q1 - Cd8b1	MHC-I	Cell-Cell Contact	KEGG: mmu04514
OPC	MG	H2-Q1	Cd8b1	5.58748e-05	0	H2-Q1_CD8B1	H2-q1 - Cd8b1	MHC-I	Cell-Cell Contact	KEGG: mmu04514
OPC	MNC	H2-Q1	Cd8b1	8.25824e-05	0	H2-Q1_CD8B1	H2-q1 - Cd8b1	MHC-I	Cell-Cell Contact	KEGG: mmu04514
OPC	MAC	H2-Q1	Cd8b1	6.99762e-05	0	H2-Q1_CD8B1	H2-q1 - Cd8b1	MHC-I	Cell-Cell Contact	KEGG: mmu04514
OPC	DC	H2-Q1	Cd8b1	6.20544e-05	0	H2-Q1_CD8B1	H2-q1 - Cd8b1	MHC-I	Cell-Cell Contact	KEGG: mmu04514
OPC	T_cell	H2-Q1	Cd8b1	0.000899154	0	H2-Q1_CD8B1	H2-q1 - Cd8b1	MHC-I	Cell-Cell Contact	KEGG: mmu04514
OPC	B_cell	H2-Q1	Cd8b1	9.22102e-05	0	H2-Q1_CD8B1	H2-q1 - Cd8b1	MHC-I	Cell-Cell Contact	KEGG: mmu04514
OPC	OEG	H2-T23	Cd8b1	5.07821e-05	0	H2-T23_CD8B1	H2-t23 - Cd8b1	MHC-I	Cell-Cell Contact	KEGG: mmu04514
OPC	EC	H2-T23	Cd8b1	9.64472e-05	0	H2-T23_CD8B1	H2-t23 - Cd8b1	MHC-I	Cell-Cell Contact	KEGG: mmu04514
OPC	PC	H2-T23	Cd8b1	8.12575e-05	0	H2-T23_CD8B1	H2-t23 - Cd8b1	MHC-I	Cell-Cell Contact	KEGG: mmu04514
OPC	VSMC	H2-T23	Cd8b1	8.0599e-05	0	H2-T23_CD8B1	H2-t23 - Cd8b1	MHC-I	Cell-Cell Contact	KEGG: mmu04514
OPC	Hb_VC	H2-T23	Cd8b1	8.93655e-05	0	H2-T23_CD8B1	H2-t23 - Cd8b1	MHC-I	Cell-Cell Contact	KEGG: mmu04514
OPC	VLMC	H2-T23	Cd8b1	8.23999e-05	0	H2-T23_CD8B1	H2-t23 - Cd8b1	MHC-I	Cell-Cell Contact	KEGG: mmu04514
OPC	ABC	H2-T23	Cd8b1	6.79493e-05	0	H2-T23_CD8B1	H2-t23 - Cd8b1	MHC-I	Cell-Cell Contact	KEGG: mmu04514
OPC	MG	H2-T23	Cd8b1	9.82743e-05	0	H2-T23_CD8B1	H2-t23 - Cd8b1	MHC-I	Cell-Cell Contact	KEGG: mmu04514
OPC	MNC	H2-T23	Cd8b1	0.000145246	0	H2-T23_CD8B1	H2-t23 - Cd8b1	MHC-I	Cell-Cell Contact	KEGG: mmu04514
OPC	MAC	H2-T23	Cd8b1	0.000123075	0	H2-T23_CD8B1	H2-t23 - Cd8b1	MHC-I	Cell-Cell Contact	KEGG: mmu04514
OPC	DC	H2-T23	Cd8b1	0.000109143	0	H2-T23_CD8B1	H2-t23 - Cd8b1	MHC-I	Cell-Cell Contact	KEGG: mmu04514
OPC	T_cell	H2-T23	Cd8b1	0.00158045	0	H2-T23_CD8B1	H2-t23 - Cd8b1	MHC-I	Cell-Cell Contact	KEGG: mmu04514
OPC	B_cell	H2-T23	Cd8b1	0.000162178	0	H2-T23_CD8B1	H2-t23 - Cd8b1	MHC-I	Cell-Cell Contact	KEGG: mmu04514
OPC	OEG	H2-T24	Cd8b1	5.05309e-05	0	H2-T24_CD8B1	H2-t24 - Cd8b1	MHC-I	Cell-Cell Contact	KEGG: mmu04514
OPC	EC	H2-T24	Cd8b1	9.59701e-05	0	H2-T24_CD8B1	H2-t24 - Cd8b1	MHC-I	Cell-Cell Contact	KEGG: mmu04514
OPC	PC	H2-T24	Cd8b1	8.08555e-05	0	H2-T24_CD8B1	H2-t24 - Cd8b1	MHC-I	Cell-Cell Contact	KEGG: mmu04514
OPC	VSMC	H2-T24	Cd8b1	8.02002e-05	0	H2-T24_CD8B1	H2-t24 - Cd8b1	MHC-I	Cell-Cell Contact	KEGG: mmu04514
OPC	Hb_VC	H2-T24	Cd8b1	8.89233e-05	0	H2-T24_CD8B1	H2-t24 - Cd8b1	MHC-I	Cell-Cell Contact	KEGG: mmu04514
OPC	VLMC	H2-T24	Cd8b1	8.19922e-05	0	H2-T24_CD8B1	H2-t24 - Cd8b1	MHC-I	Cell-Cell Contact	KEGG: mmu04514
OPC	ABC	H2-T24	Cd8b1	6.76131e-05	0	H2-T24_CD8B1	H2-t24 - Cd8b1	MHC-I	Cell-Cell Contact	KEGG: mmu04514
OPC	MG	H2-T24	Cd8b1	9.77881e-05	0	H2-T24_CD8B1	H2-t24 - Cd8b1	MHC-I	Cell-Cell Contact	KEGG: mmu04514
OPC	MNC	H2-T24	Cd8b1	0.000144527	0	H2-T24_CD8B1	H2-t24 - Cd8b1	MHC-I	Cell-Cell Contact	KEGG: mmu04514
OPC	MAC	H2-T24	Cd8b1	0.000122466	0	H2-T24_CD8B1	H2-t24 - Cd8b1	MHC-I	Cell-Cell Contact	KEGG: mmu04514
OPC	DC	H2-T24	Cd8b1	0.000108603	0	H2-T24_CD8B1	H2-t24 - Cd8b1	MHC-I	Cell-Cell Contact	KEGG: mmu04514
OPC	T_cell	H2-T24	Cd8b1	0.00157264	0	H2-T24_CD8B1	H2-t24 - Cd8b1	MHC-I	Cell-Cell Contact	KEGG: mmu04514
OPC	B_cell	H2-T24	Cd8b1	0.000161375	0	H2-T24_CD8B1	H2-t24 - Cd8b1	MHC-I	Cell-Cell Contact	KEGG: mmu04514
OPC	OEG	H2-D1	Cd8b1	0.00147235	0	H2-D1_CD8B1	H2-d1 - Cd8b1	MHC-I	Cell-Cell Contact	KEGG: mmu04514
OPC	EPC	H2-D1	Cd8b1	0.000810143	0.03	H2-D1_CD8B1	H2-d1 - Cd8b1	MHC-I	Cell-Cell Contact	KEGG: mmu04514
OPC	EC	H2-D1	Cd8b1	0.00279276	0	H2-D1_CD8B1	H2-d1 - Cd8b1	MHC-I	Cell-Cell Contact	KEGG: mmu04514
OPC	PC	H2-D1	Cd8b1	0.00235392	0	H2-D1_CD8B1	H2-d1 - Cd8b1	MHC-I	Cell-Cell Contact	KEGG: mmu04514
OPC	VSMC	H2-D1	Cd8b1	0.00233489	0	H2-D1_CD8B1	H2-d1 - Cd8b1	MHC-I	Cell-Cell Contact	KEGG: mmu04514
OPC	Hb_VC	H2-D1	Cd8b1	0.00258821	0	H2-D1_CD8B1	H2-d1 - Cd8b1	MHC-I	Cell-Cell Contact	KEGG: mmu04514
OPC	VLMC	H2-D1	Cd8b1	0.00238694	0	H2-D1_CD8B1	H2-d1 - Cd8b1	MHC-I	Cell-Cell Contact	KEGG: mmu04514
OPC	ABC	H2-D1	Cd8b1	0.00196913	0	H2-D1_CD8B1	H2-d1 - Cd8b1	MHC-I	Cell-Cell Contact	KEGG: mmu04514
OPC	MG	H2-D1	Cd8b1	0.00284553	0	H2-D1_CD8B1	H2-d1 - Cd8b1	MHC-I	Cell-Cell Contact	KEGG: mmu04514
OPC	MNC	H2-D1	Cd8b1	0.00420006	0	H2-D1_CD8B1	H2-d1 - Cd8b1	MHC-I	Cell-Cell Contact	KEGG: mmu04514
OPC	MAC	H2-D1	Cd8b1	0.00356116	0	H2-D1_CD8B1	H2-d1 - Cd8b1	MHC-I	Cell-Cell Contact	KEGG: mmu04514
OPC	DC	H2-D1	Cd8b1	0.00315926	0	H2-D1_CD8B1	H2-d1 - Cd8b1	MHC-I	Cell-Cell Contact	KEGG: mmu04514
OPC	NEUT	H2-D1	Cd8b1	0.00114435	0.02	H2-D1_CD8B1	H2-d1 - Cd8b1	MHC-I	Cell-Cell Contact	KEGG: mmu04514
OPC	T_cell	H2-D1	Cd8b1	0.0439409	0	H2-D1_CD8B1	H2-d1 - Cd8b1	MHC-I	Cell-Cell Contact	KEGG: mmu04514
OPC	B_cell	H2-D1	Cd8b1	0.00468747	0	H2-D1_CD8B1	H2-d1 - Cd8b1	MHC-I	Cell-Cell Contact	KEGG: mmu04514
OPC	T_cell	H2-K1	Cd8b1	0.000828323	0.02	H2-K1_CD8B1	H2-k1 - Cd8b1	MHC-I	Cell-Cell Contact	KEGG: mmu04514
OPC	OPC	Mpzl1	Mpzl1	0.033978	0	MPZL1_MPZL1	Mpzl1 - Mpzl1	MPZ	Cell-Cell Contact	KEGG: mmu04514
OPC	EPC	Mpzl1	Mpzl1	0.0077663	0	MPZL1_MPZL1	Mpzl1 - Mpzl1	MPZ	Cell-Cell Contact	KEGG: mmu04514
OPC	EC	Mpzl1	Mpzl1	0.0942767	0	MPZL1_MPZL1	Mpzl1 - Mpzl1	MPZ	Cell-Cell Contact	KEGG: mmu04514
OPC	PC	Mpzl1	Mpzl1	0.0308477	0	MPZL1_MPZL1	Mpzl1 - Mpzl1	MPZ	Cell-Cell Contact	KEGG: mmu04514
OPC	VSMC	Mpzl1	Mpzl1	0.0759271	0	MPZL1_MPZL1	Mpzl1 - Mpzl1	MPZ	Cell-Cell Contact	KEGG: mmu04514
OPC	Hb_VC	Mpzl1	Mpzl1	0.0870133	0	MPZL1_MPZL1	Mpzl1 - Mpzl1	MPZ	Cell-Cell Contact	KEGG: mmu04514
OPC	OEG	Ncam1	Fgfr1	0.0857447	0	NCAM1_FGFR1	Ncam1 - Fgfr1	NCAM	Cell-Cell Contact	PMID: 12791257
OPC	NSC	Ncam1	Fgfr1	0.0962635	0	NCAM1_FGFR1	Ncam1 - Fgfr1	NCAM	Cell-Cell Contact	PMID: 12791257
OPC	ARP	Ncam1	Fgfr1	0.222921	0	NCAM1_FGFR1	Ncam1 - Fgfr1	NCAM	Cell-Cell Contact	PMID: 12791257
OPC	ASC	Ncam1	Fgfr1	0.0961862	0	NCAM1_FGFR1	Ncam1 - Fgfr1	NCAM	Cell-Cell Contact	PMID: 12791257
OPC	EPC	Ncam1	Fgfr1	0.170422	0	NCAM1_FGFR1	Ncam1 - Fgfr1	NCAM	Cell-Cell Contact	PMID: 12791257
OPC	VSMC	Ncam1	Fgfr1	0.0675798	0	NCAM1_FGFR1	Ncam1 - Fgfr1	NCAM	Cell-Cell Contact	PMID: 12791257
OPC	VLMC	Ncam1	Fgfr1	0.0880453	0	NCAM1_FGFR1	Ncam1 - Fgfr1	NCAM	Cell-Cell Contact	PMID: 12791257
OPC	ABC	Ncam1	Fgfr1	0.186525	0	NCAM1_FGFR1	Ncam1 - Fgfr1	NCAM	Cell-Cell Contact	PMID: 12791257
OPC	OPC	Ncam1	Ncam1	0.236259	0	NCAM1_NCAM1	Ncam1 - Ncam1	NCAM	Cell-Cell Contact	KEGG: mmu04514
OPC	OLG	Ncam1	Ncam1	0.201358	0	NCAM1_NCAM1	Ncam1 - Ncam1	NCAM	Cell-Cell Contact	KEGG: mmu04514
OPC	OEG	Ncam1	Ncam1	0.320966	0	NCAM1_NCAM1	Ncam1 - Ncam1	NCAM	Cell-Cell Contact	KEGG: mmu04514
OPC	ARP	Ncam1	Ncam1	0.0890388	0	NCAM1_NCAM1	Ncam1 - Ncam1	NCAM	Cell-Cell Contact	KEGG: mmu04514
OPC	ASC	Ncam1	Ncam1	0.105928	0	NCAM1_NCAM1	Ncam1 - Ncam1	NCAM	Cell-Cell Contact	KEGG: mmu04514
OPC	EPC	Ncam1	Ncam1	0.17323	0	NCAM1_NCAM1	Ncam1 - Ncam1	NCAM	Cell-Cell Contact	KEGG: mmu04514
OPC	NRP	Ncam1	Ncam1	0.210179	0	NCAM1_NCAM1	Ncam1 - Ncam1	NCAM	Cell-Cell Contact	KEGG: mmu04514
OPC	ImmN	Ncam1	Ncam1	0.268237	0	NCAM1_NCAM1	Ncam1 - Ncam1	NCAM	Cell-Cell Contact	KEGG: mmu04514
OPC	GABA	Ncam1	Ncam1	0.105194	0	NCAM1_NCAM1	Ncam1 - Ncam1	NCAM	Cell-Cell Contact	KEGG: mmu04514
OPC	DOPA	Ncam1	Ncam1	0.242816	0	NCAM1_NCAM1	Ncam1 - Ncam1	NCAM	Cell-Cell Contact	KEGG: mmu04514
OPC	GLUT	Ncam1	Ncam1	0.174899	0	NCAM1_NCAM1	Ncam1 - Ncam1	NCAM	Cell-Cell Contact	KEGG: mmu04514
OPC	NendC	Ncam1	Ncam1	0.26895	0	NCAM1_NCAM1	Ncam1 - Ncam1	NCAM	Cell-Cell Contact	KEGG: mmu04514
OPC	GLUT	Ncam1	L1cam	0.0682546	0	NCAM1_L1CAM	Ncam1 - L1cam	NCAM	Cell-Cell Contact	KEGG: mmu04514
OPC	NendC	Ncam1	L1cam	0.067352	0	NCAM1_L1CAM	Ncam1 - L1cam	NCAM	Cell-Cell Contact	KEGG: mmu04514
OPC	NendC	Lrrc4c	Ntng1	0.0151348	0	LRRC4C_NTNG1	Lrrc4c - Ntng1	NGL	Cell-Cell Contact	KEGG: mmu04514
OPC	ARP	Lrrc4b	Ptprf	0.0287189	0	LRRC4B_PTPRF	Lrrc4b - Ptprf	NGL	Cell-Cell Contact	KEGG: mmu04514
OPC	EPC	Lrrc4b	Ptprf	0.0221382	0	LRRC4B_PTPRF	Lrrc4b - Ptprf	NGL	Cell-Cell Contact	KEGG: mmu04514
OPC	CPC	Lrrc4b	Ptprf	0.0173046	0	LRRC4B_PTPRF	Lrrc4b - Ptprf	NGL	Cell-Cell Contact	KEGG: mmu04514
OPC	OPC	Nrxn1	Nlgn1	0.0917189	0	NRXN1_NLGN1	Nrxn1 - Nlgn1	NRXN	Cell-Cell Contact	KEGG: mmu04514
OPC	DOPA	Nrxn1	Nlgn1	0.106982	0	NRXN1_NLGN1	Nrxn1 - Nlgn1	NRXN	Cell-Cell Contact	KEGG: mmu04514
OPC	GLUT	Nrxn1	Nlgn1	0.0728247	0	NRXN1_NLGN1	Nrxn1 - Nlgn1	NRXN	Cell-Cell Contact	KEGG: mmu04514
OPC	CHOL	Nrxn1	Nlgn1	0.052967	0	NRXN1_NLGN1	Nrxn1 - Nlgn1	NRXN	Cell-Cell Contact	KEGG: mmu04514
OPC	NendC	Nrxn1	Nlgn1	0.0648048	0	NRXN1_NLGN1	Nrxn1 - Nlgn1	NRXN	Cell-Cell Contact	KEGG: mmu04514
OPC	OPC	Nrxn1	Nlgn2	0.0914377	0	NRXN1_NLGN2	Nrxn1 - Nlgn2	NRXN	Cell-Cell Contact	KEGG: mmu04514
OPC	GLUT	Nrxn1	Nlgn2	0.0710265	0	NRXN1_NLGN2	Nrxn1 - Nlgn2	NRXN	Cell-Cell Contact	KEGG: mmu04514
OPC	CHOL	Nrxn1	Nlgn2	0.0112621	0	NRXN1_NLGN2	Nrxn1 - Nlgn2	NRXN	Cell-Cell Contact	KEGG: mmu04514
OPC	NendC	Nrxn1	Nlgn2	0.0640757	0	NRXN1_NLGN2	Nrxn1 - Nlgn2	NRXN	Cell-Cell Contact	KEGG: mmu04514
OPC	OPC	Nrxn1	Nlgn3	0.22938	0	NRXN1_NLGN3	Nrxn1 - Nlgn3	NRXN	Cell-Cell Contact	KEGG: mmu04514
OPC	OEG	Nrxn1	Nlgn3	0.0805585	0	NRXN1_NLGN3	Nrxn1 - Nlgn3	NRXN	Cell-Cell Contact	KEGG: mmu04514
OPC	GLUT	Nrxn1	Nlgn3	0.0658435	0	NRXN1_NLGN3	Nrxn1 - Nlgn3	NRXN	Cell-Cell Contact	KEGG: mmu04514
OPC	NendC	Nrxn1	Nlgn3	0.0660493	0	NRXN1_NLGN3	Nrxn1 - Nlgn3	NRXN	Cell-Cell Contact	KEGG: mmu04514
OPC	OPC	Nrxn2	Nlgn1	0.118718	0	NRXN2_NLGN1	Nrxn2 - Nlgn1	NRXN	Cell-Cell Contact	KEGG: mmu04514
OPC	DOPA	Nrxn2	Nlgn1	0.137793	0	NRXN2_NLGN1	Nrxn2 - Nlgn1	NRXN	Cell-Cell Contact	KEGG: mmu04514
OPC	GLUT	Nrxn2	Nlgn1	0.0948429	0	NRXN2_NLGN1	Nrxn2 - Nlgn1	NRXN	Cell-Cell Contact	KEGG: mmu04514
OPC	CHOL	Nrxn2	Nlgn1	0.0694308	0	NRXN2_NLGN1	Nrxn2 - Nlgn1	NRXN	Cell-Cell Contact	KEGG: mmu04514
OPC	NendC	Nrxn2	Nlgn1	0.0846195	0	NRXN2_NLGN1	Nrxn2 - Nlgn1	NRXN	Cell-Cell Contact	KEGG: mmu04514
OPC	OPC	Nrxn2	Nlgn2	0.118365	0	NRXN2_NLGN2	Nrxn2 - Nlgn2	NRXN	Cell-Cell Contact	KEGG: mmu04514
OPC	GLUT	Nrxn2	Nlgn2	0.0925552	0	NRXN2_NLGN2	Nrxn2 - Nlgn2	NRXN	Cell-Cell Contact	KEGG: mmu04514
OPC	CHOL	Nrxn2	Nlgn2	0.0149676	0	NRXN2_NLGN2	Nrxn2 - Nlgn2	NRXN	Cell-Cell Contact	KEGG: mmu04514
OPC	NendC	Nrxn2	Nlgn2	0.0836873	0	NRXN2_NLGN2	Nrxn2 - Nlgn2	NRXN	Cell-Cell Contact	KEGG: mmu04514
OPC	OPC	Nrxn2	Nlgn3	0.284222	0	NRXN2_NLGN3	Nrxn2 - Nlgn3	NRXN	Cell-Cell Contact	KEGG: mmu04514
OPC	OEG	Nrxn2	Nlgn3	0.104651	0	NRXN2_NLGN3	Nrxn2 - Nlgn3	NRXN	Cell-Cell Contact	KEGG: mmu04514
OPC	GLUT	Nrxn2	Nlgn3	0.0859465	0	NRXN2_NLGN3	Nrxn2 - Nlgn3	NRXN	Cell-Cell Contact	KEGG: mmu04514
OPC	NendC	Nrxn2	Nlgn3	0.0862094	0	NRXN2_NLGN3	Nrxn2 - Nlgn3	NRXN	Cell-Cell Contact	KEGG: mmu04514
OPC	OPC	Nrxn3	Nlgn1	0.0285299	0	NRXN3_NLGN1	Nrxn3 - Nlgn1	NRXN	Cell-Cell Contact	KEGG: mmu04514
OPC	DOPA	Nrxn3	Nlgn1	0.0336674	0	NRXN3_NLGN1	Nrxn3 - Nlgn1	NRXN	Cell-Cell Contact	KEGG: mmu04514
OPC	GLUT	Nrxn3	Nlgn1	0.0223327	0	NRXN3_NLGN1	Nrxn3 - Nlgn1	NRXN	Cell-Cell Contact	KEGG: mmu04514
OPC	CHOL	Nrxn3	Nlgn1	0.0160054	0	NRXN3_NLGN1	Nrxn3 - Nlgn1	NRXN	Cell-Cell Contact	KEGG: mmu04514
OPC	NendC	Nrxn3	Nlgn1	0.0197548	0	NRXN3_NLGN1	Nrxn3 - Nlgn1	NRXN	Cell-Cell Contact	KEGG: mmu04514
OPC	OPC	Nrxn3	Nlgn2	0.0284364	0	NRXN3_NLGN2	Nrxn3 - Nlgn2	NRXN	Cell-Cell Contact	KEGG: mmu04514
OPC	GLUT	Nrxn3	Nlgn2	0.021752	0	NRXN3_NLGN2	Nrxn3 - Nlgn2	NRXN	Cell-Cell Contact	KEGG: mmu04514
OPC	CHOL	Nrxn3	Nlgn2	0.00330167	0	NRXN3_NLGN2	Nrxn3 - Nlgn2	NRXN	Cell-Cell Contact	KEGG: mmu04514
OPC	NendC	Nrxn3	Nlgn2	0.0195219	0	NRXN3_NLGN2	Nrxn3 - Nlgn2	NRXN	Cell-Cell Contact	KEGG: mmu04514
OPC	OPC	Nrxn3	Nlgn3	0.0796695	0	NRXN3_NLGN3	Nrxn3 - Nlgn3	NRXN	Cell-Cell Contact	KEGG: mmu04514
OPC	OEG	Nrxn3	Nlgn3	0.024848	0	NRXN3_NLGN3	Nrxn3 - Nlgn3	NRXN	Cell-Cell Contact	KEGG: mmu04514
OPC	GLUT	Nrxn3	Nlgn3	0.0200869	0	NRXN3_NLGN3	Nrxn3 - Nlgn3	NRXN	Cell-Cell Contact	KEGG: mmu04514
OPC	NendC	Nrxn3	Nlgn3	0.0201528	0	NRXN3_NLGN3	Nrxn3 - Nlgn3	NRXN	Cell-Cell Contact	KEGG: mmu04514
OPC	OPC	Sema6a	Plxna2	0.000905067	0	SEMA6A_PLXNA2	Sema6a - Plxna2	SEMA6	Cell-Cell Contact	PMID: 27533782
OPC	OLG	Sema6a	Plxna2	0.00102852	0	SEMA6A_PLXNA2	Sema6a - Plxna2	SEMA6	Cell-Cell Contact	PMID: 27533782
OPC	OEG	Sema6a	Plxna2	0.000569931	0.03	SEMA6A_PLXNA2	Sema6a - Plxna2	SEMA6	Cell-Cell Contact	PMID: 27533782
OPC	ARP	Sema6a	Plxna2	0.00118151	0	SEMA6A_PLXNA2	Sema6a - Plxna2	SEMA6	Cell-Cell Contact	PMID: 27533782
OPC	GLUT	Sema6a	Plxna2	0.00723575	0	SEMA6A_PLXNA2	Sema6a - Plxna2	SEMA6	Cell-Cell Contact	PMID: 27533782
OPC	NendC	Sema6a	Plxna2	0.00157308	0	SEMA6A_PLXNA2	Sema6a - Plxna2	SEMA6	Cell-Cell Contact	PMID: 27533782
OPC	EC	Sema6a	Plxna2	0.00480085	0	SEMA6A_PLXNA2	Sema6a - Plxna2	SEMA6	Cell-Cell Contact	PMID: 27533782
OPC	PC	Sema6a	Plxna2	0.00418143	0	SEMA6A_PLXNA2	Sema6a - Plxna2	SEMA6	Cell-Cell Contact	PMID: 27533782
OPC	VSMC	Sema6a	Plxna2	0.00785755	0	SEMA6A_PLXNA2	Sema6a - Plxna2	SEMA6	Cell-Cell Contact	PMID: 27533782
OPC	Hb_VC	Sema6a	Plxna2	0.00860618	0	SEMA6A_PLXNA2	Sema6a - Plxna2	SEMA6	Cell-Cell Contact	PMID: 27533782
OPC	VLMC	Sema6a	Plxna2	0.00440813	0	SEMA6A_PLXNA2	Sema6a - Plxna2	SEMA6	Cell-Cell Contact	PMID: 27533782
OPC	ABC	Sema6a	Plxna2	0.00764777	0	SEMA6A_PLXNA2	Sema6a - Plxna2	SEMA6	Cell-Cell Contact	PMID: 27533782
OPC	MG	Sema6a	Plxna2	0.00129143	0	SEMA6A_PLXNA2	Sema6a - Plxna2	SEMA6	Cell-Cell Contact	PMID: 27533782
OPC	MAC	Sema6a	Plxna2	0.00473209	0	SEMA6A_PLXNA2	Sema6a - Plxna2	SEMA6	Cell-Cell Contact	PMID: 27533782
OPC	GLUT	Sema6a	Plxna4	0.00540806	0	SEMA6A_PLXNA4	Sema6a - Plxna4	SEMA6	Cell-Cell Contact	PMID: 27533782
OLG	OPC	Pdgfa	Pdgfra	0.207604	0	PDGFA_PDGFRA	Pdgfa - Pdgfra	PDGF	Secreted Signaling	PMID: 15207812
OLG	VLMC	Pdgfa	Pdgfra	0.0264973	0	PDGFA_PDGFRA	Pdgfa - Pdgfra	PDGF	Secreted Signaling	PMID: 15207812
OLG	NSC	Pdgfa	Pdgfrb	0.0191356	0	PDGFA_PDGFRB	Pdgfa - Pdgfrb	PDGF	Secreted Signaling	PMID: 15207812
OLG	ARP	Pdgfa	Pdgfrb	0.000213111	0	PDGFA_PDGFRB	Pdgfa - Pdgfrb	PDGF	Secreted Signaling	PMID: 15207812
OLG	ASC	Pdgfa	Pdgfrb	0.0206543	0	PDGFA_PDGFRB	Pdgfa - Pdgfrb	PDGF	Secreted Signaling	PMID: 15207812
OLG	EPC	Pdgfa	Pdgfrb	0.000107106	0	PDGFA_PDGFRB	Pdgfa - Pdgfrb	PDGF	Secreted Signaling	PMID: 15207812
OLG	NRP	Pdgfa	Pdgfrb	0.00127264	0	PDGFA_PDGFRB	Pdgfa - Pdgfrb	PDGF	Secreted Signaling	PMID: 15207812
OLG	DOPA	Pdgfa	Pdgfrb	0.000143435	0	PDGFA_PDGFRB	Pdgfa - Pdgfrb	PDGF	Secreted Signaling	PMID: 15207812
OLG	GLUT	Pdgfa	Pdgfrb	0.000165331	0	PDGFA_PDGFRB	Pdgfa - Pdgfrb	PDGF	Secreted Signaling	PMID: 15207812
OLG	CHOL	Pdgfa	Pdgfrb	0.000350535	0	PDGFA_PDGFRB	Pdgfa - Pdgfrb	PDGF	Secreted Signaling	PMID: 15207812
OLG	NendC	Pdgfa	Pdgfrb	0.000112293	0	PDGFA_PDGFRB	Pdgfa - Pdgfrb	PDGF	Secreted Signaling	PMID: 15207812
OLG	EC	Pdgfa	Pdgfrb	0.000288378	0	PDGFA_PDGFRB	Pdgfa - Pdgfrb	PDGF	Secreted Signaling	PMID: 15207812
OLG	PC	Pdgfa	Pdgfrb	0.0721778	0	PDGFA_PDGFRB	Pdgfa - Pdgfrb	PDGF	Secreted Signaling	PMID: 15207812
OLG	VSMC	Pdgfa	Pdgfrb	0.0683488	0	PDGFA_PDGFRB	Pdgfa - Pdgfrb	PDGF	Secreted Signaling	PMID: 15207812
OLG	Hb_VC	Pdgfa	Pdgfrb	0.0176376	0	PDGFA_PDGFRB	Pdgfa - Pdgfrb	PDGF	Secreted Signaling	PMID: 15207812
OLG	VLMC	Pdgfa	Pdgfrb	0.0192503	0	PDGFA_PDGFRB	Pdgfa - Pdgfrb	PDGF	Secreted Signaling	PMID: 15207812
OLG	ABC	Pdgfa	Pdgfrb	0.000683144	0	PDGFA_PDGFRB	Pdgfa - Pdgfrb	PDGF	Secreted Signaling	PMID: 15207812
OLG	MG	Pdgfa	Pdgfrb	0.000447714	0	PDGFA_PDGFRB	Pdgfa - Pdgfrb	PDGF	Secreted Signaling	PMID: 15207812
OLG	MNC	Pdgfa	Pdgfrb	0.000693856	0	PDGFA_PDGFRB	Pdgfa - Pdgfrb	PDGF	Secreted Signaling	PMID: 15207812
OLG	MAC	Pdgfa	Pdgfrb	0.00103642	0	PDGFA_PDGFRB	Pdgfa - Pdgfrb	PDGF	Secreted Signaling	PMID: 15207812
OLG	DC	Pdgfa	Pdgfrb	0.000191404	0	PDGFA_PDGFRB	Pdgfa - Pdgfrb	PDGF	Secreted Signaling	PMID: 15207812
OLG	NEUT	Pdgfa	Pdgfrb	0.000153477	0.02	PDGFA_PDGFRB	Pdgfa - Pdgfrb	PDGF	Secreted Signaling	PMID: 15207812
OLG	MNC	Mif	CD74_CD44	0.0957489	0	MIF_CD74_CD44	Mif - (Cd74+Cd44)	MIF	Secreted Signaling	PMID: 29637711; PMID: 26175090
OLG	DC	Mif	CD74_CD44	0.104584	0	MIF_CD74_CD44	Mif - (Cd74+Cd44)	MIF	Secreted Signaling	PMID: 29637711; PMID: 26175090
OLG	PC	Mif	Ackr3	0.0802257	0	MIF_ACKR3	Mif - Ackr3	MIF	Secreted Signaling	PMID: 26175090
OLG	VSMC	Mif	Ackr3	0.199384	0	MIF_ACKR3	Mif - Ackr3	MIF	Secreted Signaling	PMID: 26175090
OLG	MG	Il34	Csf1r	1.12258e-05	0	IL34_CSF1R	Il34 - Csf1r	CSF	Secreted Signaling	KEGG: mmu04060
OLG	MAC	Il34	Csf1r	1.07004e-05	0	IL34_CSF1R	Il34 - Csf1r	CSF	Secreted Signaling	KEGG: mmu04060
OLG	MG	Csf1	Csf1r	1.12258e-05	0	CSF1_CSF1R	Csf1 - Csf1r	CSF	Secreted Signaling	KEGG: mmu04060
OLG	MAC	Csf1	Csf1r	1.07004e-05	0	CSF1_CSF1R	Csf1 - Csf1r	CSF	Secreted Signaling	KEGG: mmu04060
OLG	OPC	Ptn	Ptprz1	0.419827	0	PTN_PTPRZ1	Ptn - Ptprz1	PTN	Secreted Signaling	PMID: 28356350; PMID: 25620911
OLG	OEG	Ptn	Ptprz1	0.400534	0	PTN_PTPRZ1	Ptn - Ptprz1	PTN	Secreted Signaling	PMID: 28356350; PMID: 25620911
OLG	NSC	Ptn	Ptprz1	0.414422	0	PTN_PTPRZ1	Ptn - Ptprz1	PTN	Secreted Signaling	PMID: 28356350; PMID: 25620911
OLG	ARP	Ptn	Ptprz1	0.411271	0	PTN_PTPRZ1	Ptn - Ptprz1	PTN	Secreted Signaling	PMID: 28356350; PMID: 25620911
OLG	ASC	Ptn	Ptprz1	0.426516	0	PTN_PTPRZ1	Ptn - Ptprz1	PTN	Secreted Signaling	PMID: 28356350; PMID: 25620911
OLG	EPC	Ptn	Ptprz1	0.257468	0	PTN_PTPRZ1	Ptn - Ptprz1	PTN	Secreted Signaling	PMID: 28356350; PMID: 25620911
OLG	NRP	Ptn	Ptprz1	0.204045	0	PTN_PTPRZ1	Ptn - Ptprz1	PTN	Secreted Signaling	PMID: 28356350; PMID: 25620911
OLG	OEG	Ptn	Sdc2	0.133251	0	PTN_SDC2	Ptn - Sdc2	PTN	Secreted Signaling	PMID: 28356350; PMID: 25620911
OLG	NSC	Ptn	Sdc2	0.134853	0	PTN_SDC2	Ptn - Sdc2	PTN	Secreted Signaling	PMID: 28356350; PMID: 25620911
OLG	ARP	Ptn	Sdc2	0.031095	0	PTN_SDC2	Ptn - Sdc2	PTN	Secreted Signaling	PMID: 28356350; PMID: 25620911
OLG	ASC	Ptn	Sdc2	0.139393	0	PTN_SDC2	Ptn - Sdc2	PTN	Secreted Signaling	PMID: 28356350; PMID: 25620911
OLG	EPC	Ptn	Sdc2	0.202447	0	PTN_SDC2	Ptn - Sdc2	PTN	Secreted Signaling	PMID: 28356350; PMID: 25620911
OLG	CPC	Ptn	Sdc2	0.0827171	0.01	PTN_SDC2	Ptn - Sdc2	PTN	Secreted Signaling	PMID: 28356350; PMID: 25620911
OLG	NendC	Ptn	Sdc2	0.0852827	0	PTN_SDC2	Ptn - Sdc2	PTN	Secreted Signaling	PMID: 28356350; PMID: 25620911
OLG	PC	Ptn	Sdc2	0.126765	0	PTN_SDC2	Ptn - Sdc2	PTN	Secreted Signaling	PMID: 28356350; PMID: 25620911
OLG	VSMC	Ptn	Sdc2	0.112206	0	PTN_SDC2	Ptn - Sdc2	PTN	Secreted Signaling	PMID: 28356350; PMID: 25620911
OLG	VLMC	Ptn	Sdc2	0.115643	0	PTN_SDC2	Ptn - Sdc2	PTN	Secreted Signaling	PMID: 28356350; PMID: 25620911
OLG	ABC	Ptn	Sdc2	0.250489	0	PTN_SDC2	Ptn - Sdc2	PTN	Secreted Signaling	PMID: 28356350; PMID: 25620911
OLG	OPC	Ptn	Sdc3	0.319385	0	PTN_SDC3	Ptn - Sdc3	PTN	Secreted Signaling	PMID: 28356350; PMID: 25620911
OLG	OEG	Ptn	Sdc3	0.134499	0	PTN_SDC3	Ptn - Sdc3	PTN	Secreted Signaling	PMID: 28356350; PMID: 25620911
OLG	ARP	Ptn	Sdc3	0.115814	0	PTN_SDC3	Ptn - Sdc3	PTN	Secreted Signaling	PMID: 28356350; PMID: 25620911
OLG	GLUT	Ptn	Sdc3	0.0944042	0	PTN_SDC3	Ptn - Sdc3	PTN	Secreted Signaling	PMID: 28356350; PMID: 25620911
OLG	CHOL	Ptn	Sdc3	0.0788152	0.02	PTN_SDC3	Ptn - Sdc3	PTN	Secreted Signaling	PMID: 28356350; PMID: 25620911
OLG	PC	Ptn	Sdc3	0.126231	0	PTN_SDC3	Ptn - Sdc3	PTN	Secreted Signaling	PMID: 28356350; PMID: 25620911
OLG	VSMC	Ptn	Sdc3	0.107023	0	PTN_SDC3	Ptn - Sdc3	PTN	Secreted Signaling	PMID: 28356350; PMID: 25620911
OLG	Hb_VC	Ptn	Sdc3	0.0955651	0	PTN_SDC3	Ptn - Sdc3	PTN	Secreted Signaling	PMID: 28356350; PMID: 25620911
OLG	OEG	Ptn	Sdc4	0.331643	0	PTN_SDC4	Ptn - Sdc4	PTN	Secreted Signaling	PMID: 28356350; PMID: 25620911
OLG	NSC	Ptn	Sdc4	0.338248	0	PTN_SDC4	Ptn - Sdc4	PTN	Secreted Signaling	PMID: 28356350; PMID: 25620911
OLG	ARP	Ptn	Sdc4	0.336192	0	PTN_SDC4	Ptn - Sdc4	PTN	Secreted Signaling	PMID: 28356350; PMID: 25620911
OLG	ASC	Ptn	Sdc4	0.334868	0	PTN_SDC4	Ptn - Sdc4	PTN	Secreted Signaling	PMID: 28356350; PMID: 25620911
OLG	EPC	Ptn	Sdc4	0.280472	0	PTN_SDC4	Ptn - Sdc4	PTN	Secreted Signaling	PMID: 28356350; PMID: 25620911
OLG	VLMC	Ptn	Sdc4	0.124445	0	PTN_SDC4	Ptn - Sdc4	PTN	Secreted Signaling	PMID: 28356350; PMID: 25620911
OLG	ABC	Ptn	Sdc4	0.279897	0	PTN_SDC4	Ptn - Sdc4	PTN	Secreted Signaling	PMID: 28356350; PMID: 25620911
OLG	MAC	Ptn	Sdc4	0.145399	0	PTN_SDC4	Ptn - Sdc4	PTN	Secreted Signaling	PMID: 28356350; PMID: 25620911
OLG	B_cell	Ptn	Sdc4	0.15805	0	PTN_SDC4	Ptn - Sdc4	PTN	Secreted Signaling	PMID: 28356350; PMID: 25620911
OLG	OPC	Ptn	Ncl	0.129415	0	PTN_NCL	Ptn - Ncl	PTN	Secreted Signaling	PMID: 28356350; PMID: 25620911
OLG	OLG	Ptn	Ncl	0.136501	0	PTN_NCL	Ptn - Ncl	PTN	Secreted Signaling	PMID: 28356350; PMID: 25620911
OLG	OEG	Ptn	Ncl	0.137951	0	PTN_NCL	Ptn - Ncl	PTN	Secreted Signaling	PMID: 28356350; PMID: 25620911
OLG	NSC	Ptn	Ncl	0.111245	0	PTN_NCL	Ptn - Ncl	PTN	Secreted Signaling	PMID: 28356350; PMID: 25620911
OLG	ARP	Ptn	Ncl	0.131714	0	PTN_NCL	Ptn - Ncl	PTN	Secreted Signaling	PMID: 28356350; PMID: 25620911
OLG	EPC	Ptn	Ncl	0.233074	0	PTN_NCL	Ptn - Ncl	PTN	Secreted Signaling	PMID: 28356350; PMID: 25620911
OLG	CPC	Ptn	Ncl	0.259917	0	PTN_NCL	Ptn - Ncl	PTN	Secreted Signaling	PMID: 28356350; PMID: 25620911
OLG	NRP	Ptn	Ncl	0.367741	0	PTN_NCL	Ptn - Ncl	PTN	Secreted Signaling	PMID: 28356350; PMID: 25620911
OLG	ImmN	Ptn	Ncl	0.326861	0	PTN_NCL	Ptn - Ncl	PTN	Secreted Signaling	PMID: 28356350; PMID: 25620911
OLG	GABA	Ptn	Ncl	0.138974	0	PTN_NCL	Ptn - Ncl	PTN	Secreted Signaling	PMID: 28356350; PMID: 25620911
OLG	DOPA	Ptn	Ncl	0.127639	0	PTN_NCL	Ptn - Ncl	PTN	Secreted Signaling	PMID: 28356350; PMID: 25620911
OLG	GLUT	Ptn	Ncl	0.111803	0	PTN_NCL	Ptn - Ncl	PTN	Secreted Signaling	PMID: 28356350; PMID: 25620911
OLG	NendC	Ptn	Ncl	0.11055	0	PTN_NCL	Ptn - Ncl	PTN	Secreted Signaling	PMID: 28356350; PMID: 25620911
OLG	EC	Ptn	Ncl	0.12621	0	PTN_NCL	Ptn - Ncl	PTN	Secreted Signaling	PMID: 28356350; PMID: 25620911
OLG	PC	Ptn	Ncl	0.121178	0	PTN_NCL	Ptn - Ncl	PTN	Secreted Signaling	PMID: 28356350; PMID: 25620911
OLG	VSMC	Ptn	Ncl	0.257515	0	PTN_NCL	Ptn - Ncl	PTN	Secreted Signaling	PMID: 28356350; PMID: 25620911
OLG	Hb_VC	Ptn	Ncl	0.119199	0	PTN_NCL	Ptn - Ncl	PTN	Secreted Signaling	PMID: 28356350; PMID: 25620911
OLG	ABC	Ptn	Ncl	0.274256	0	PTN_NCL	Ptn - Ncl	PTN	Secreted Signaling	PMID: 28356350; PMID: 25620911
OLG	MG	Ptn	Ncl	0.141391	0	PTN_NCL	Ptn - Ncl	PTN	Secreted Signaling	PMID: 28356350; PMID: 25620911
OLG	MAC	Ptn	Ncl	0.140077	0	PTN_NCL	Ptn - Ncl	PTN	Secreted Signaling	PMID: 28356350; PMID: 25620911
OLG	DC	Ptn	Ncl	0.314319	0	PTN_NCL	Ptn - Ncl	PTN	Secreted Signaling	PMID: 28356350; PMID: 25620911
OLG	T_cell	Ptn	Ncl	0.163029	0	PTN_NCL	Ptn - Ncl	PTN	Secreted Signaling	PMID: 28356350; PMID: 25620911
OLG	GLUT	Sema3a	NRP1_PLXNA2	0.000578865	0	SEMA3A_NRP1_PLXNA2	Sema3a - (Nrp1+Plxna2)	SEMA3	Secreted Signaling	PMID: 27533782
OLG	NendC	Sema3a	NRP1_PLXNA2	0.000272752	0	SEMA3A_NRP1_PLXNA2	Sema3a - (Nrp1+Plxna2)	SEMA3	Secreted Signaling	PMID: 27533782
OLG	EC	Sema3a	NRP1_PLXNA2	0.000956277	0	SEMA3A_NRP1_PLXNA2	Sema3a - (Nrp1+Plxna2)	SEMA3	Secreted Signaling	PMID: 27533782
OLG	PC	Sema3a	NRP1_PLXNA2	0.000826398	0	SEMA3A_NRP1_PLXNA2	Sema3a - (Nrp1+Plxna2)	SEMA3	Secreted Signaling	PMID: 27533782
OLG	VSMC	Sema3a	NRP1_PLXNA2	0.000952098	0	SEMA3A_NRP1_PLXNA2	Sema3a - (Nrp1+Plxna2)	SEMA3	Secreted Signaling	PMID: 27533782
OLG	Hb_VC	Sema3a	NRP1_PLXNA2	0.0012623	0	SEMA3A_NRP1_PLXNA2	Sema3a - (Nrp1+Plxna2)	SEMA3	Secreted Signaling	PMID: 27533782
OLG	VLMC	Sema3a	NRP1_PLXNA2	0.00045444	0	SEMA3A_NRP1_PLXNA2	Sema3a - (Nrp1+Plxna2)	SEMA3	Secreted Signaling	PMID: 27533782
OLG	ABC	Sema3a	NRP1_PLXNA2	0.00147698	0	SEMA3A_NRP1_PLXNA2	Sema3a - (Nrp1+Plxna2)	SEMA3	Secreted Signaling	PMID: 27533782
OLG	MG	Sema3a	NRP1_PLXNA2	0.000291869	0	SEMA3A_NRP1_PLXNA2	Sema3a - (Nrp1+Plxna2)	SEMA3	Secreted Signaling	PMID: 27533782
OLG	MAC	Sema3a	NRP1_PLXNA2	0.00108999	0	SEMA3A_NRP1_PLXNA2	Sema3a - (Nrp1+Plxna2)	SEMA3	Secreted Signaling	PMID: 27533782
OLG	OPC	Psap	Gpr37l1	0.387163	0	PSAP_GPR37L1	Psap - Gpr37l1	PSAP	Secreted Signaling	PMID: 23690594
OLG	OEG	Psap	Gpr37l1	0.314726	0	PSAP_GPR37L1	Psap - Gpr37l1	PSAP	Secreted Signaling	PMID: 23690594
OLG	NSC	Psap	Gpr37l1	0.402217	0	PSAP_GPR37L1	Psap - Gpr37l1	PSAP	Secreted Signaling	PMID: 23690594
OLG	ARP	Psap	Gpr37l1	0.38516	0	PSAP_GPR37L1	Psap - Gpr37l1	PSAP	Secreted Signaling	PMID: 23690594
OLG	ASC	Psap	Gpr37l1	0.42557	0	PSAP_GPR37L1	Psap - Gpr37l1	PSAP	Secreted Signaling	PMID: 23690594
OLG	EPC	Psap	Gpr37l1	0.317902	0	PSAP_GPR37L1	Psap - Gpr37l1	PSAP	Secreted Signaling	PMID: 23690594
OLG	OLG	Psap	Gpr37	0.393758	0	PSAP_GPR37	Psap - Gpr37	PSAP	Secreted Signaling	PMID: 23690594
OLG	PC	Lamc1	ITGA6_ITGB1	4.4028e-05	0	LAMC1_ITGA6_ITGB1	Lamc1 - (Itga6+Itgb1)	LAMININ	ECM-Receptor	KEGG: mmu04512
OLG	VSMC	Lamc1	ITGA6_ITGB1	4.50619e-05	0	LAMC1_ITGA6_ITGB1	Lamc1 - (Itga6+Itgb1)	LAMININ	ECM-Receptor	KEGG: mmu04512
OLG	Hb_VC	Lamc1	ITGA6_ITGB1	4.56531e-05	0	LAMC1_ITGA6_ITGB1	Lamc1 - (Itga6+Itgb1)	LAMININ	ECM-Receptor	KEGG: mmu04512
OLG	MNC	Lamc1	Cd44	0.000180369	0	LAMC1_CD44	Lamc1 - Cd44	LAMININ	ECM-Receptor	KEGG: mmu04512
OLG	DC	Lamc1	Cd44	5.17958e-05	0	LAMC1_CD44	Lamc1 - Cd44	LAMININ	ECM-Receptor	KEGG: mmu04512
OLG	NEUT	Lamc1	Cd44	6.58238e-05	0	LAMC1_CD44	Lamc1 - Cd44	LAMININ	ECM-Receptor	KEGG: mmu04512
OLG	OLG	Lamc1	Sv2a	5.64132e-05	0	LAMC1_SV2A	Lamc1 - Sv2a	LAMININ	ECM-Receptor	KEGG: mmu04512
OLG	GABA	Lamc1	Sv2a	0.000182459	0	LAMC1_SV2A	Lamc1 - Sv2a	LAMININ	ECM-Receptor	KEGG: mmu04512
OLG	DOPA	Lamc1	Sv2a	0.000260263	0	LAMC1_SV2A	Lamc1 - Sv2a	LAMININ	ECM-Receptor	KEGG: mmu04512
OLG	GLUT	Lamc1	Sv2a	0.000148699	0	LAMC1_SV2A	Lamc1 - Sv2a	LAMININ	ECM-Receptor	KEGG: mmu04512
OLG	CHOL	Lamc1	Sv2a	0.000144274	0	LAMC1_SV2A	Lamc1 - Sv2a	LAMININ	ECM-Receptor	KEGG: mmu04512
OLG	NendC	Lamc1	Sv2a	0.00019339	0	LAMC1_SV2A	Lamc1 - Sv2a	LAMININ	ECM-Receptor	KEGG: mmu04512
OLG	GLUT	Lamc1	Sv2b	0.000136955	0	LAMC1_SV2B	Lamc1 - Sv2b	LAMININ	ECM-Receptor	KEGG: mmu04512
OLG	CHOL	Lamc1	Sv2b	7.79893e-05	0	LAMC1_SV2B	Lamc1 - Sv2b	LAMININ	ECM-Receptor	KEGG: mmu04512
OLG	CHOL	Lamc1	Sv2c	7.92551e-06	0	LAMC1_SV2C	Lamc1 - Sv2c	LAMININ	ECM-Receptor	KEGG: mmu04512
OLG	OPC	Hspg2	Dag1	0.000327137	0	HSPG2_DAG1	Hspg2 - Dag1	HSPG	ECM-Receptor	KEGG: mmu04512
OLG	OEG	Hspg2	Dag1	0.000375559	0	HSPG2_DAG1	Hspg2 - Dag1	HSPG	ECM-Receptor	KEGG: mmu04512
OLG	ARP	Hspg2	Dag1	0.000380889	0	HSPG2_DAG1	Hspg2 - Dag1	HSPG	ECM-Receptor	KEGG: mmu04512
OLG	ASC	Hspg2	Dag1	0.000380631	0	HSPG2_DAG1	Hspg2 - Dag1	HSPG	ECM-Receptor	KEGG: mmu04512
OLG	EPC	Hspg2	Dag1	0.000264005	0	HSPG2_DAG1	Hspg2 - Dag1	HSPG	ECM-Receptor	KEGG: mmu04512
OLG	CPC	Hspg2	Dag1	0.000245218	0	HSPG2_DAG1	Hspg2 - Dag1	HSPG	ECM-Receptor	KEGG: mmu04512
OLG	PC	Hspg2	Dag1	0.000302527	0	HSPG2_DAG1	Hspg2 - Dag1	HSPG	ECM-Receptor	KEGG: mmu04512
OLG	VSMC	Hspg2	Dag1	0.000910377	0	HSPG2_DAG1	Hspg2 - Dag1	HSPG	ECM-Receptor	KEGG: mmu04512
OLG	Hb_VC	Hspg2	Dag1	0.000298198	0	HSPG2_DAG1	Hspg2 - Dag1	HSPG	ECM-Receptor	KEGG: mmu04512
OLG	VLMC	Hspg2	Dag1	0.0002988	0	HSPG2_DAG1	Hspg2 - Dag1	HSPG	ECM-Receptor	KEGG: mmu04512
OLG	ABC	Hspg2	Dag1	0.000848345	0	HSPG2_DAG1	Hspg2 - Dag1	HSPG	ECM-Receptor	KEGG: mmu04512
OLG	OPC	Lamc1	Dag1	4.6747e-05	0	LAMC1_DAG1	Lamc1 - Dag1	LAMININ	ECM-Receptor	KEGG: mmu04512
OLG	OEG	Lamc1	Dag1	5.36686e-05	0	LAMC1_DAG1	Lamc1 - Dag1	LAMININ	ECM-Receptor	KEGG: mmu04512
OLG	ARP	Lamc1	Dag1	5.44304e-05	0	LAMC1_DAG1	Lamc1 - Dag1	LAMININ	ECM-Receptor	KEGG: mmu04512
OLG	ASC	Lamc1	Dag1	5.43936e-05	0	LAMC1_DAG1	Lamc1 - Dag1	LAMININ	ECM-Receptor	KEGG: mmu04512
OLG	EPC	Lamc1	Dag1	3.77235e-05	0	LAMC1_DAG1	Lamc1 - Dag1	LAMININ	ECM-Receptor	KEGG: mmu04512
OLG	CPC	Lamc1	Dag1	3.50385e-05	0	LAMC1_DAG1	Lamc1 - Dag1	LAMININ	ECM-Receptor	KEGG: mmu04512
OLG	PC	Lamc1	Dag1	4.32293e-05	0	LAMC1_DAG1	Lamc1 - Dag1	LAMININ	ECM-Receptor	KEGG: mmu04512
OLG	VSMC	Lamc1	Dag1	0.000130155	0	LAMC1_DAG1	Lamc1 - Dag1	LAMININ	ECM-Receptor	KEGG: mmu04512
OLG	Hb_VC	Lamc1	Dag1	4.26107e-05	0	LAMC1_DAG1	Lamc1 - Dag1	LAMININ	ECM-Receptor	KEGG: mmu04512
OLG	VLMC	Lamc1	Dag1	4.26966e-05	0	LAMC1_DAG1	Lamc1 - Dag1	LAMININ	ECM-Receptor	KEGG: mmu04512
OLG	ABC	Lamc1	Dag1	0.00012128	0	LAMC1_DAG1	Lamc1 - Dag1	LAMININ	ECM-Receptor	KEGG: mmu04512
OLG	ABC	App	Cd74	0.284377	0	APP_CD74	App - Cd74	APP	Cell-Cell Contact	PMID: 19849849
OLG	MNC	App	Cd74	0.161933	0	APP_CD74	App - Cd74	APP	Cell-Cell Contact	PMID: 19849849
OLG	MAC	App	Cd74	0.355249	0	APP_CD74	App - Cd74	APP	Cell-Cell Contact	PMID: 19849849
OLG	DC	App	Cd74	0.449712	0	APP_CD74	App - Cd74	APP	Cell-Cell Contact	PMID: 19849849
OLG	B_cell	App	Cd74	0.493949	0	APP_CD74	App - Cd74	APP	Cell-Cell Contact	PMID: 19849849
OLG	OPC	Cadm1	Cadm1	0.0771262	0	CADM1_CADM1	Cadm1 - Cadm1	CADM	Cell-Cell Contact	PMID: 24503895
OLG	NSC	Cadm1	Cadm1	0.0888723	0	CADM1_CADM1	Cadm1 - Cadm1	CADM	Cell-Cell Contact	PMID: 24503895
OLG	ASC	Cadm1	Cadm1	0.100506	0	CADM1_CADM1	Cadm1 - Cadm1	CADM	Cell-Cell Contact	PMID: 24503895
OLG	EPC	Cadm1	Cadm1	0.0752253	0.02	CADM1_CADM1	Cadm1 - Cadm1	CADM	Cell-Cell Contact	PMID: 24503895
OLG	GLUT	Cadm1	Cadm1	0.071577	0	CADM1_CADM1	Cadm1 - Cadm1	CADM	Cell-Cell Contact	PMID: 24503895
OLG	CHOL	Cadm1	Cadm1	0.0894728	0.03	CADM1_CADM1	Cadm1 - Cadm1	CADM	Cell-Cell Contact	PMID: 24503895
OLG	NendC	Cadm1	Cadm1	0.0886126	0	CADM1_CADM1	Cadm1 - Cadm1	CADM	Cell-Cell Contact	PMID: 24503895
OLG	MG	Cd22	Ptprc	0.00020688	0	CD22_PTPRC	Cd22 - Ptprc	CD22	Cell-Cell Contact	KEGG: mmu04514
OLG	MNC	Cd22	Ptprc	0.000958891	0	CD22_PTPRC	Cd22 - Ptprc	CD22	Cell-Cell Contact	KEGG: mmu04514
OLG	MAC	Cd22	Ptprc	0.000216407	0	CD22_PTPRC	Cd22 - Ptprc	CD22	Cell-Cell Contact	KEGG: mmu04514
OLG	DC	Cd22	Ptprc	0.000634467	0	CD22_PTPRC	Cd22 - Ptprc	CD22	Cell-Cell Contact	KEGG: mmu04514
OLG	NEUT	Cd22	Ptprc	0.000326809	0	CD22_PTPRC	Cd22 - Ptprc	CD22	Cell-Cell Contact	KEGG: mmu04514
OLG	T_cell	Cd22	Ptprc	0.000282115	0	CD22_PTPRC	Cd22 - Ptprc	CD22	Cell-Cell Contact	KEGG: mmu04514
OLG	B_cell	Cd22	Ptprc	0.000248418	0	CD22_PTPRC	Cd22 - Ptprc	CD22	Cell-Cell Contact	KEGG: mmu04514
OLG	ASC	Cdh2	Cdh2	5.52031e-06	0.02	CDH2_CDH2	Cdh2 - Cdh2	CDH	Cell-Cell Contact	KEGG: mmu04514
OLG	ABC	Cdh1	Cdh1	1.62416e-05	0	CDH1_CDH1	Cdh1 - Cdh1	CDH	Cell-Cell Contact	KEGG: mmu04514
OLG	OLG	Cldn11	Cldn11	0.456602	0	CLDN11_CLDN11	Cldn11 - Cldn11	CLDN	Cell-Cell Contact	KEGG: mmu04514
OLG	ABC	Cldn11	Cldn11	0.382561	0	CLDN11_CLDN11	Cldn11 - Cldn11	CLDN	Cell-Cell Contact	KEGG: mmu04514
OLG	GLUT	Cntn2	L1cam	0.0244907	0	CNTN2_L1CAM	Cntn2 - L1cam	CNTN	Cell-Cell Contact	KEGG: mmu04514
OLG	NendC	Cntn2	L1cam	0.0241519	0	CNTN2_L1CAM	Cntn2 - L1cam	CNTN	Cell-Cell Contact	KEGG: mmu04514
OLG	OLG	Cntn2	Cntn2	0.0350602	0	CNTN2_CNTN2	Cntn2 - Cntn2	CNTN	Cell-Cell Contact	KEGG: mmu04514
OLG	NRP	Efnb3	Epha4	0.0998042	0	EFNB3_EPHA4	Efnb3 - Epha4	EPHB	Cell-Cell Contact	PMID: 15114347
OLG	GLUT	Efnb3	Epha4	0.107352	0	EFNB3_EPHA4	Efnb3 - Epha4	EPHB	Cell-Cell Contact	PMID: 15114347
OLG	VSMC	Efnb3	Epha4	0.084724	0	EFNB3_EPHA4	Efnb3 - Epha4	EPHB	Cell-Cell Contact	PMID: 15114347
OLG	Hb_VC	Efnb3	Epha4	0.0833033	0	EFNB3_EPHA4	Efnb3 - Epha4	EPHB	Cell-Cell Contact	PMID: 15114347
OLG	OLG	Efnb3	Ephb1	0.102667	0	EFNB3_EPHB1	Efnb3 - Ephb1	EPHB	Cell-Cell Contact	PMID: 15114347
OLG	OEG	Efnb3	Ephb2	0.02413	0	EFNB3_EPHB2	Efnb3 - Ephb2	EPHB	Cell-Cell Contact	PMID: 15114347
OLG	NRP	Efnb3	Ephb2	0.0120132	0	EFNB3_EPHB2	Efnb3 - Ephb2	EPHB	Cell-Cell Contact	PMID: 15114347
OLG	GLUT	Efnb3	Ephb2	0.0196976	0	EFNB3_EPHB2	Efnb3 - Ephb2	EPHB	Cell-Cell Contact	PMID: 15114347
OLG	NendC	Efnb3	Ephb2	0.0192278	0	EFNB3_EPHB2	Efnb3 - Ephb2	EPHB	Cell-Cell Contact	PMID: 15114347
OLG	VSMC	Efnb3	Ephb2	0.0182171	0	EFNB3_EPHB2	Efnb3 - Ephb2	EPHB	Cell-Cell Contact	PMID: 15114347
OLG	GLUT	Efnb3	Ephb6	0.0712923	0	EFNB3_EPHB6	Efnb3 - Ephb6	EPHB	Cell-Cell Contact	PMID: 15114347
OLG	VSMC	Jam3	F11r	0.0697358	0	JAM3_F11R	Jam3 - F11r	JAM	Cell-Cell Contact	KEGG: mmu04514
OLG	MG	Jam3	F11r	0.107687	0	JAM3_F11R	Jam3 - F11r	JAM	Cell-Cell Contact	KEGG: mmu04514
OLG	OPC	Jam3	Jam2	0.0842243	0	JAM3_JAM2	Jam3 - Jam2	JAM	Cell-Cell Contact	KEGG: mmu04514
OLG	EC	Jam3	Jam2	0.101022	0	JAM3_JAM2	Jam3 - Jam2	JAM	Cell-Cell Contact	KEGG: mmu04514
OLG	PC	Jam3	Jam2	0.0858051	0	JAM3_JAM2	Jam3 - Jam2	JAM	Cell-Cell Contact	KEGG: mmu04514
OLG	VSMC	Jam3	Jam2	0.180139	0	JAM3_JAM2	Jam3 - Jam2	JAM	Cell-Cell Contact	KEGG: mmu04514
OLG	Hb_VC	Jam3	Jam2	0.209859	0	JAM3_JAM2	Jam3 - Jam2	JAM	Cell-Cell Contact	KEGG: mmu04514
OLG	OPC	Jam3	Jam3	0.225607	0	JAM3_JAM3	Jam3 - Jam3	JAM	Cell-Cell Contact	KEGG: mmu04514
OLG	OLG	Jam3	Jam3	0.25764	0	JAM3_JAM3	Jam3 - Jam3	JAM	Cell-Cell Contact	KEGG: mmu04514
OLG	OEG	Jam3	Jam3	0.10311	0	JAM3_JAM3	Jam3 - Jam3	JAM	Cell-Cell Contact	KEGG: mmu04514
OLG	EPC	Jam3	Jam3	0.168569	0	JAM3_JAM3	Jam3 - Jam3	JAM	Cell-Cell Contact	KEGG: mmu04514
OLG	VSMC	Jam3	Jam3	0.0598404	0	JAM3_JAM3	Jam3 - Jam3	JAM	Cell-Cell Contact	KEGG: mmu04514
OLG	OLG	Mag	Mag	0.432335	0	MAG_MAG	Mag - Mag	MAG	Cell-Cell Contact	KEGG: mmu04514
OLG	OEG	Ncam1	Fgfr1	0.0710108	0	NCAM1_FGFR1	Ncam1 - Fgfr1	NCAM	Cell-Cell Contact	PMID: 12791257
OLG	NSC	Ncam1	Fgfr1	0.07988	0	NCAM1_FGFR1	Ncam1 - Fgfr1	NCAM	Cell-Cell Contact	PMID: 12791257
OLG	ARP	Ncam1	Fgfr1	0.189501	0	NCAM1_FGFR1	Ncam1 - Fgfr1	NCAM	Cell-Cell Contact	PMID: 12791257
OLG	ASC	Ncam1	Fgfr1	0.0798147	0	NCAM1_FGFR1	Ncam1 - Fgfr1	NCAM	Cell-Cell Contact	PMID: 12791257
OLG	EPC	Ncam1	Fgfr1	0.14342	0	NCAM1_FGFR1	Ncam1 - Fgfr1	NCAM	Cell-Cell Contact	PMID: 12791257
OLG	VSMC	Ncam1	Fgfr1	0.0557768	0	NCAM1_FGFR1	Ncam1 - Fgfr1	NCAM	Cell-Cell Contact	PMID: 12791257
OLG	VLMC	Ncam1	Fgfr1	0.0729476	0	NCAM1_FGFR1	Ncam1 - Fgfr1	NCAM	Cell-Cell Contact	PMID: 12791257
OLG	ABC	Ncam1	Fgfr1	0.157456	0	NCAM1_FGFR1	Ncam1 - Fgfr1	NCAM	Cell-Cell Contact	PMID: 12791257
OLG	OPC	Ncam1	Ncam1	0.201358	0	NCAM1_NCAM1	Ncam1 - Ncam1	NCAM	Cell-Cell Contact	KEGG: mmu04514
OLG	OLG	Ncam1	Ncam1	0.170462	0	NCAM1_NCAM1	Ncam1 - Ncam1	NCAM	Cell-Cell Contact	KEGG: mmu04514
OLG	OEG	Ncam1	Ncam1	0.278108	0	NCAM1_NCAM1	Ncam1 - Ncam1	NCAM	Cell-Cell Contact	KEGG: mmu04514
OLG	ARP	Ncam1	Ncam1	0.0737845	0.01	NCAM1_NCAM1	Ncam1 - Ncam1	NCAM	Cell-Cell Contact	KEGG: mmu04514
OLG	ASC	Ncam1	Ncam1	0.0880596	0	NCAM1_NCAM1	Ncam1 - Ncam1	NCAM	Cell-Cell Contact	KEGG: mmu04514
OLG	EPC	Ncam1	Ncam1	0.145862	0	NCAM1_NCAM1	Ncam1 - Ncam1	NCAM	Cell-Cell Contact	KEGG: mmu04514
OLG	NRP	Ncam1	Ncam1	0.178231	0	NCAM1_NCAM1	Ncam1 - Ncam1	NCAM	Cell-Cell Contact	KEGG: mmu04514
OLG	ImmN	Ncam1	Ncam1	0.230034	0	NCAM1_NCAM1	Ncam1 - Ncam1	NCAM	Cell-Cell Contact	KEGG: mmu04514
OLG	GABA	Ncam1	Ncam1	0.0874374	0	NCAM1_NCAM1	Ncam1 - Ncam1	NCAM	Cell-Cell Contact	KEGG: mmu04514
OLG	DOPA	Ncam1	Ncam1	0.207209	0	NCAM1_NCAM1	Ncam1 - Ncam1	NCAM	Cell-Cell Contact	KEGG: mmu04514
OLG	GLUT	Ncam1	Ncam1	0.147314	0	NCAM1_NCAM1	Ncam1 - Ncam1	NCAM	Cell-Cell Contact	KEGG: mmu04514
OLG	NendC	Ncam1	Ncam1	0.230678	0	NCAM1_NCAM1	Ncam1 - Ncam1	NCAM	Cell-Cell Contact	KEGG: mmu04514
OLG	GLUT	Ncam1	L1cam	0.0563409	0	NCAM1_L1CAM	Ncam1 - L1cam	NCAM	Cell-Cell Contact	KEGG: mmu04514
OLG	NendC	Ncam1	L1cam	0.0555864	0	NCAM1_L1CAM	Ncam1 - L1cam	NCAM	Cell-Cell Contact	KEGG: mmu04514
OLG	OPC	Sema6a	Plxna2	0.00161507	0	SEMA6A_PLXNA2	Sema6a - Plxna2	SEMA6	Cell-Cell Contact	PMID: 27533782
OLG	OLG	Sema6a	Plxna2	0.00183519	0	SEMA6A_PLXNA2	Sema6a - Plxna2	SEMA6	Cell-Cell Contact	PMID: 27533782
OLG	OEG	Sema6a	Plxna2	0.00101729	0	SEMA6A_PLXNA2	Sema6a - Plxna2	SEMA6	Cell-Cell Contact	PMID: 27533782
OLG	ARP	Sema6a	Plxna2	0.00210792	0	SEMA6A_PLXNA2	Sema6a - Plxna2	SEMA6	Cell-Cell Contact	PMID: 27533782
OLG	GLUT	Sema6a	Plxna2	0.0128481	0	SEMA6A_PLXNA2	Sema6a - Plxna2	SEMA6	Cell-Cell Contact	PMID: 27533782
OLG	NendC	Sema6a	Plxna2	0.00280564	0	SEMA6A_PLXNA2	Sema6a - Plxna2	SEMA6	Cell-Cell Contact	PMID: 27533782
OLG	EC	Sema6a	Plxna2	0.00854085	0	SEMA6A_PLXNA2	Sema6a - Plxna2	SEMA6	Cell-Cell Contact	PMID: 27533782
OLG	PC	Sema6a	Plxna2	0.0074425	0	SEMA6A_PLXNA2	Sema6a - Plxna2	SEMA6	Cell-Cell Contact	PMID: 27533782
OLG	VSMC	Sema6a	Plxna2	0.0139455	0	SEMA6A_PLXNA2	Sema6a - Plxna2	SEMA6	Cell-Cell Contact	PMID: 27533782
OLG	Hb_VC	Sema6a	Plxna2	0.0152652	0	SEMA6A_PLXNA2	Sema6a - Plxna2	SEMA6	Cell-Cell Contact	PMID: 27533782
OLG	VLMC	Sema6a	Plxna2	0.00784461	0	SEMA6A_PLXNA2	Sema6a - Plxna2	SEMA6	Cell-Cell Contact	PMID: 27533782
OLG	ABC	Sema6a	Plxna2	0.0135754	0	SEMA6A_PLXNA2	Sema6a - Plxna2	SEMA6	Cell-Cell Contact	PMID: 27533782
OLG	MG	Sema6a	Plxna2	0.00230382	0	SEMA6A_PLXNA2	Sema6a - Plxna2	SEMA6	Cell-Cell Contact	PMID: 27533782
OLG	MAC	Sema6a	Plxna2	0.00841899	0	SEMA6A_PLXNA2	Sema6a - Plxna2	SEMA6	Cell-Cell Contact	PMID: 27533782
OLG	GLUT	Sema6a	Plxna4	0.00961653	0	SEMA6A_PLXNA4	Sema6a - Plxna4	SEMA6	Cell-Cell Contact	PMID: 27533782
OEG	VSMC	Bmp7	BMPR1A_BMPR2	0.0237002	0	BMP7_BMPR1A_BMPR2	Bmp7 - (Bmpr1a+Bmpr2)	BMP	Secreted Signaling	KEGG: mmu04350; PMID:26893264
OEG	ABC	Wnt6	FZD2_LRP6	0.00740745	0	WNT6_FZD2_LRP6	Wnt6 - (Fzd2+Lrp6)	WNT	Secreted Signaling	KEGG: mmu04310; PMID: 23209147
OEG	OPC	Igf1	Igf1r	4.58785e-05	0	IGF1_IGF1R	Igf1 - Igf1r	IGF	Secreted Signaling	PMID: 14604834
OEG	OLG	Igf1	Igf1r	1.57328e-05	0	IGF1_IGF1R	Igf1 - Igf1r	IGF	Secreted Signaling	PMID: 14604834
OEG	OEG	Igf1	Igf1r	7.55247e-06	0	IGF1_IGF1R	Igf1 - Igf1r	IGF	Secreted Signaling	PMID: 14604834
OEG	NSC	Igf1	Igf1r	0.00020716	0	IGF1_IGF1R	Igf1 - Igf1r	IGF	Secreted Signaling	PMID: 14604834
OEG	ARP	Igf1	Igf1r	0.000209031	0	IGF1_IGF1R	Igf1 - Igf1r	IGF	Secreted Signaling	PMID: 14604834
OEG	ASC	Igf1	Igf1r	0.000265311	0	IGF1_IGF1R	Igf1 - Igf1r	IGF	Secreted Signaling	PMID: 14604834
OEG	EPC	Igf1	Igf1r	0.00662221	0	IGF1_IGF1R	Igf1 - Igf1r	IGF	Secreted Signaling	PMID: 14604834
OEG	CPC	Igf1	Igf1r	1.12859e-05	0	IGF1_IGF1R	Igf1 - Igf1r	IGF	Secreted Signaling	PMID: 14604834
OEG	NRP	Igf1	Igf1r	0.00922665	0	IGF1_IGF1R	Igf1 - Igf1r	IGF	Secreted Signaling	PMID: 14604834
OEG	ImmN	Igf1	Igf1r	1.72354e-05	0	IGF1_IGF1R	Igf1 - Igf1r	IGF	Secreted Signaling	PMID: 14604834
OEG	GABA	Igf1	Igf1r	1.55398e-05	0	IGF1_IGF1R	Igf1 - Igf1r	IGF	Secreted Signaling	PMID: 14604834
OEG	DOPA	Igf1	Igf1r	0.000314284	0	IGF1_IGF1R	Igf1 - Igf1r	IGF	Secreted Signaling	PMID: 14604834
OEG	GLUT	Igf1	Igf1r	0.0108555	0	IGF1_IGF1R	Igf1 - Igf1r	IGF	Secreted Signaling	PMID: 14604834
OEG	CHOL	Igf1	Igf1r	0.0284264	0	IGF1_IGF1R	Igf1 - Igf1r	IGF	Secreted Signaling	PMID: 14604834
OEG	NendC	Igf1	Igf1r	0.000270952	0	IGF1_IGF1R	Igf1 - Igf1r	IGF	Secreted Signaling	PMID: 14604834
OEG	EC	Igf1	Igf1r	0.0423749	0	IGF1_IGF1R	Igf1 - Igf1r	IGF	Secreted Signaling	PMID: 14604834
OEG	PC	Igf1	Igf1r	0.0372108	0	IGF1_IGF1R	Igf1 - Igf1r	IGF	Secreted Signaling	PMID: 14604834
OEG	VSMC	Igf1	Igf1r	0.0245685	0	IGF1_IGF1R	Igf1 - Igf1r	IGF	Secreted Signaling	PMID: 14604834
OEG	Hb_VC	Igf1	Igf1r	0.0498245	0	IGF1_IGF1R	Igf1 - Igf1r	IGF	Secreted Signaling	PMID: 14604834
OEG	VLMC	Igf1	Igf1r	0.00281645	0	IGF1_IGF1R	Igf1 - Igf1r	IGF	Secreted Signaling	PMID: 14604834
OEG	ABC	Igf1	Igf1r	3.81083e-05	0	IGF1_IGF1R	Igf1 - Igf1r	IGF	Secreted Signaling	PMID: 14604834
OEG	MG	Igf1	Igf1r	0.00130836	0	IGF1_IGF1R	Igf1 - Igf1r	IGF	Secreted Signaling	PMID: 14604834
OEG	MNC	Igf1	Igf1r	0.000859377	0	IGF1_IGF1R	Igf1 - Igf1r	IGF	Secreted Signaling	PMID: 14604834
OEG	MAC	Igf1	Igf1r	0.000701582	0	IGF1_IGF1R	Igf1 - Igf1r	IGF	Secreted Signaling	PMID: 14604834
OEG	DC	Igf1	Igf1r	0.000233309	0	IGF1_IGF1R	Igf1 - Igf1r	IGF	Secreted Signaling	PMID: 14604834
OEG	NEUT	Igf1	Igf1r	0.00023237	0	IGF1_IGF1R	Igf1 - Igf1r	IGF	Secreted Signaling	PMID: 14604834
OEG	T_cell	Igf1	Igf1r	6.36203e-06	0	IGF1_IGF1R	Igf1 - Igf1r	IGF	Secreted Signaling	PMID: 14604834
OEG	B_cell	Igf1	Igf1r	1.60322e-08	0	IGF1_IGF1R	Igf1 - Igf1r	IGF	Secreted Signaling	PMID: 14604834
OEG	MNC	Mif	CD74_CD44	0.126356	0	MIF_CD74_CD44	Mif - (Cd74+Cd44)	MIF	Secreted Signaling	PMID: 29637711; PMID: 26175090
OEG	DC	Mif	CD74_CD44	0.137586	0	MIF_CD74_CD44	Mif - (Cd74+Cd44)	MIF	Secreted Signaling	PMID: 29637711; PMID: 26175090
OEG	PC	Mif	Ackr3	0.106455	0	MIF_ACKR3	Mif - Ackr3	MIF	Secreted Signaling	PMID: 26175090
OEG	VSMC	Mif	Ackr3	0.253821	0	MIF_ACKR3	Mif - Ackr3	MIF	Secreted Signaling	PMID: 26175090
OEG	MG	Il34	Csf1r	1.81007e-05	0.01	IL34_CSF1R	Il34 - Csf1r	CSF	Secreted Signaling	KEGG: mmu04060
OEG	MG	Csf1	Csf1r	1.81007e-05	0.02	CSF1_CSF1R	Csf1 - Csf1r	CSF	Secreted Signaling	KEGG: mmu04060
OEG	EC	Angptl4	Cdh5	0.0877847	0	ANGPTL4_CDH5	Angptl4 - Cdh5	ANGPTL	Secreted Signaling	PMID: 30049845
OEG	PC	Angptl4	Cdh5	0.0290685	0	ANGPTL4_CDH5	Angptl4 - Cdh5	ANGPTL	Secreted Signaling	PMID: 30049845
OEG	VSMC	Angptl4	Cdh5	0.0783165	0	ANGPTL4_CDH5	Angptl4 - Cdh5	ANGPTL	Secreted Signaling	PMID: 30049845
OEG	Hb_VC	Angptl4	Cdh5	0.0825442	0	ANGPTL4_CDH5	Angptl4 - Cdh5	ANGPTL	Secreted Signaling	PMID: 30049845
OEG	VLMC	Angptl4	Cdh5	0.0261659	0	ANGPTL4_CDH5	Angptl4 - Cdh5	ANGPTL	Secreted Signaling	PMID: 30049845
OEG	ABC	Angptl4	Cdh5	0.0251771	0	ANGPTL4_CDH5	Angptl4 - Cdh5	ANGPTL	Secreted Signaling	PMID: 30049845
OEG	ABC	Angptl4	Cdh11	0.0268054	0	ANGPTL4_CDH11	Angptl4 - Cdh11	ANGPTL	Secreted Signaling	PMID: 30049845
OEG	OEG	Angptl4	Sdc2	0.0318537	0	ANGPTL4_SDC2	Angptl4 - Sdc2	ANGPTL	Secreted Signaling	PMID: 29017031
OEG	NSC	Angptl4	Sdc2	0.0322821	0	ANGPTL4_SDC2	Angptl4 - Sdc2	ANGPTL	Secreted Signaling	PMID: 29017031
OEG	ARP	Angptl4	Sdc2	0.0068215	0	ANGPTL4_SDC2	Angptl4 - Sdc2	ANGPTL	Secreted Signaling	PMID: 29017031
OEG	ASC	Angptl4	Sdc2	0.0335027	0	ANGPTL4_SDC2	Angptl4 - Sdc2	ANGPTL	Secreted Signaling	PMID: 29017031
OEG	EPC	Angptl4	Sdc2	0.0515251	0	ANGPTL4_SDC2	Angptl4 - Sdc2	ANGPTL	Secreted Signaling	PMID: 29017031
OEG	CPC	Angptl4	Sdc2	0.0189336	0	ANGPTL4_SDC2	Angptl4 - Sdc2	ANGPTL	Secreted Signaling	PMID: 29017031
OEG	NendC	Angptl4	Sdc2	0.019563	0	ANGPTL4_SDC2	Angptl4 - Sdc2	ANGPTL	Secreted Signaling	PMID: 29017031
OEG	PC	Angptl4	Sdc2	0.0301318	0	ANGPTL4_SDC2	Angptl4 - Sdc2	ANGPTL	Secreted Signaling	PMID: 29017031
OEG	VSMC	Angptl4	Sdc2	0.0263363	0	ANGPTL4_SDC2	Angptl4 - Sdc2	ANGPTL	Secreted Signaling	PMID: 29017031
OEG	VLMC	Angptl4	Sdc2	0.0272236	0	ANGPTL4_SDC2	Angptl4 - Sdc2	ANGPTL	Secreted Signaling	PMID: 29017031
OEG	ABC	Angptl4	Sdc2	0.0667499	0	ANGPTL4_SDC2	Angptl4 - Sdc2	ANGPTL	Secreted Signaling	PMID: 29017031
OEG	OPC	Angptl4	Sdc3	0.0912626	0	ANGPTL4_SDC3	Angptl4 - Sdc3	ANGPTL	Secreted Signaling	PMID: 29017031
OEG	OEG	Angptl4	Sdc3	0.0321874	0	ANGPTL4_SDC3	Angptl4 - Sdc3	ANGPTL	Secreted Signaling	PMID: 29017031
OEG	ARP	Angptl4	Sdc3	0.027268	0	ANGPTL4_SDC3	Angptl4 - Sdc3	ANGPTL	Secreted Signaling	PMID: 29017031
OEG	GLUT	Angptl4	Sdc3	0.0218231	0	ANGPTL4_SDC3	Angptl4 - Sdc3	ANGPTL	Secreted Signaling	PMID: 29017031
OEG	CHOL	Angptl4	Sdc3	0.0179815	0	ANGPTL4_SDC3	Angptl4 - Sdc3	ANGPTL	Secreted Signaling	PMID: 29017031
OEG	PC	Angptl4	Sdc3	0.0299909	0	ANGPTL4_SDC3	Angptl4 - Sdc3	ANGPTL	Secreted Signaling	PMID: 29017031
OEG	VSMC	Angptl4	Sdc3	0.025008	0	ANGPTL4_SDC3	Angptl4 - Sdc3	ANGPTL	Secreted Signaling	PMID: 29017031
OEG	Hb_VC	Angptl4	Sdc3	0.0221133	0	ANGPTL4_SDC3	Angptl4 - Sdc3	ANGPTL	Secreted Signaling	PMID: 29017031
OEG	OEG	Angptl4	Sdc4	0.0960005	0	ANGPTL4_SDC4	Angptl4 - Sdc4	ANGPTL	Secreted Signaling	PMID: 29017031
OEG	NSC	Angptl4	Sdc4	0.0986045	0	ANGPTL4_SDC4	Angptl4 - Sdc4	ANGPTL	Secreted Signaling	PMID: 29017031
OEG	ARP	Angptl4	Sdc4	0.0977901	0	ANGPTL4_SDC4	Angptl4 - Sdc4	ANGPTL	Secreted Signaling	PMID: 29017031
OEG	ASC	Angptl4	Sdc4	0.0972676	0	ANGPTL4_SDC4	Angptl4 - Sdc4	ANGPTL	Secreted Signaling	PMID: 29017031
OEG	EPC	Angptl4	Sdc4	0.0769993	0	ANGPTL4_SDC4	Angptl4 - Sdc4	ANGPTL	Secreted Signaling	PMID: 29017031
OEG	CPC	Angptl4	Sdc4	0.0212867	0	ANGPTL4_SDC4	Angptl4 - Sdc4	ANGPTL	Secreted Signaling	PMID: 29017031
OEG	VLMC	Angptl4	Sdc4	0.0295205	0	ANGPTL4_SDC4	Angptl4 - Sdc4	ANGPTL	Secreted Signaling	PMID: 29017031
OEG	ABC	Angptl4	Sdc4	0.0767969	0	ANGPTL4_SDC4	Angptl4 - Sdc4	ANGPTL	Secreted Signaling	PMID: 29017031
OEG	MAC	Angptl4	Sdc4	0.0351325	0	ANGPTL4_SDC4	Angptl4 - Sdc4	ANGPTL	Secreted Signaling	PMID: 29017031
OEG	B_cell	Angptl4	Sdc4	0.0386227	0	ANGPTL4_SDC4	Angptl4 - Sdc4	ANGPTL	Secreted Signaling	PMID: 29017031
OEG	OEG	Mdk	Sdc2	0.124847	0	MDK_SDC2	Mdk - Sdc2	MK	Secreted Signaling	PMID: 28356350
OEG	NSC	Mdk	Sdc2	0.126362	0	MDK_SDC2	Mdk - Sdc2	MK	Secreted Signaling	PMID: 28356350
OEG	ARP	Mdk	Sdc2	0.0289189	0	MDK_SDC2	Mdk - Sdc2	MK	Secreted Signaling	PMID: 28356350
OEG	ASC	Mdk	Sdc2	0.13066	0	MDK_SDC2	Mdk - Sdc2	MK	Secreted Signaling	PMID: 28356350
OEG	EPC	Mdk	Sdc2	0.190638	0	MDK_SDC2	Mdk - Sdc2	MK	Secreted Signaling	PMID: 28356350
OEG	CPC	Mdk	Sdc2	0.0772161	0	MDK_SDC2	Mdk - Sdc2	MK	Secreted Signaling	PMID: 28356350
OEG	NendC	Mdk	Sdc2	0.0796259	0	MDK_SDC2	Mdk - Sdc2	MK	Secreted Signaling	PMID: 28356350
OEG	PC	Mdk	Sdc2	0.118714	0	MDK_SDC2	Mdk - Sdc2	MK	Secreted Signaling	PMID: 28356350
OEG	VSMC	Mdk	Sdc2	0.104968	0	MDK_SDC2	Mdk - Sdc2	MK	Secreted Signaling	PMID: 28356350
OEG	VLMC	Mdk	Sdc2	0.10821	0	MDK_SDC2	Mdk - Sdc2	MK	Secreted Signaling	PMID: 28356350
OEG	ABC	Mdk	Sdc2	0.23671	0	MDK_SDC2	Mdk - Sdc2	MK	Secreted Signaling	PMID: 28356350
OEG	OEG	Mdk	Sdc4	0.315278	0	MDK_SDC4	Mdk - Sdc4	MK	Secreted Signaling	PMID: 28356350
OEG	NSC	Mdk	Sdc4	0.321713	0	MDK_SDC4	Mdk - Sdc4	MK	Secreted Signaling	PMID: 28356350
OEG	ARP	Mdk	Sdc4	0.319709	0	MDK_SDC4	Mdk - Sdc4	MK	Secreted Signaling	PMID: 28356350
OEG	ASC	Mdk	Sdc4	0.318419	0	MDK_SDC4	Mdk - Sdc4	MK	Secreted Signaling	PMID: 28356350
OEG	EPC	Mdk	Sdc4	0.265628	0	MDK_SDC4	Mdk - Sdc4	MK	Secreted Signaling	PMID: 28356350
OEG	CPC	Mdk	Sdc4	0.0861765	0	MDK_SDC4	Mdk - Sdc4	MK	Secreted Signaling	PMID: 28356350
OEG	VLMC	Mdk	Sdc4	0.116522	0	MDK_SDC4	Mdk - Sdc4	MK	Secreted Signaling	PMID: 28356350
OEG	ABC	Mdk	Sdc4	0.265072	0	MDK_SDC4	Mdk - Sdc4	MK	Secreted Signaling	PMID: 28356350
OEG	MAC	Mdk	Sdc4	0.136349	0	MDK_SDC4	Mdk - Sdc4	MK	Secreted Signaling	PMID: 28356350
OEG	B_cell	Mdk	Sdc4	0.148349	0	MDK_SDC4	Mdk - Sdc4	MK	Secreted Signaling	PMID: 28356350
OEG	OPC	Mdk	Ptprz1	0.401725	0	MDK_PTPRZ1	Mdk - Ptprz1	MK	Secreted Signaling	PMID: 28356350
OEG	OEG	Mdk	Ptprz1	0.382715	0	MDK_PTPRZ1	Mdk - Ptprz1	MK	Secreted Signaling	PMID: 28356350
OEG	NSC	Mdk	Ptprz1	0.396394	0	MDK_PTPRZ1	Mdk - Ptprz1	MK	Secreted Signaling	PMID: 28356350
OEG	ARP	Mdk	Ptprz1	0.393289	0	MDK_PTPRZ1	Mdk - Ptprz1	MK	Secreted Signaling	PMID: 28356350
OEG	ASC	Mdk	Ptprz1	0.408329	0	MDK_PTPRZ1	Mdk - Ptprz1	MK	Secreted Signaling	PMID: 28356350
OEG	EPC	Mdk	Ptprz1	0.24343	0	MDK_PTPRZ1	Mdk - Ptprz1	MK	Secreted Signaling	PMID: 28356350
OEG	NRP	Mdk	Ptprz1	0.192166	0	MDK_PTPRZ1	Mdk - Ptprz1	MK	Secreted Signaling	PMID: 28356350
OEG	PC	Mdk	ITGA6_ITGB1	0.103492	0	MDK_ITGA6_ITGB1	Mdk - (Itga6+Itgb1)	MK	Secreted Signaling	PMID: 28356350
OEG	VSMC	Mdk	ITGA6_ITGB1	0.105665	0	MDK_ITGA6_ITGB1	Mdk - (Itga6+Itgb1)	MK	Secreted Signaling	PMID: 28356350
OEG	Hb_VC	Mdk	ITGA6_ITGB1	0.106903	0	MDK_ITGA6_ITGB1	Mdk - (Itga6+Itgb1)	MK	Secreted Signaling	PMID: 28356350
OEG	OPC	Mdk	Lrp1	0.315182	0	MDK_LRP1	Mdk - Lrp1	MK	Secreted Signaling	PMID: 28356350
OEG	OEG	Mdk	Lrp1	0.114761	0	MDK_LRP1	Mdk - Lrp1	MK	Secreted Signaling	PMID: 28356350
OEG	NSC	Mdk	Lrp1	0.132155	0	MDK_LRP1	Mdk - Lrp1	MK	Secreted Signaling	PMID: 28356350
OEG	ARP	Mdk	Lrp1	0.127966	0	MDK_LRP1	Mdk - Lrp1	MK	Secreted Signaling	PMID: 28356350
OEG	ASC	Mdk	Lrp1	0.141234	0	MDK_LRP1	Mdk - Lrp1	MK	Secreted Signaling	PMID: 28356350
OEG	EPC	Mdk	Lrp1	0.0794573	0	MDK_LRP1	Mdk - Lrp1	MK	Secreted Signaling	PMID: 28356350
OEG	CPC	Mdk	Lrp1	0.0899111	0	MDK_LRP1	Mdk - Lrp1	MK	Secreted Signaling	PMID: 28356350
OEG	GLUT	Mdk	Lrp1	0.103752	0	MDK_LRP1	Mdk - Lrp1	MK	Secreted Signaling	PMID: 28356350
OEG	CHOL	Mdk	Lrp1	0.0968416	0	MDK_LRP1	Mdk - Lrp1	MK	Secreted Signaling	PMID: 28356350
OEG	NendC	Mdk	Lrp1	0.0855263	0	MDK_LRP1	Mdk - Lrp1	MK	Secreted Signaling	PMID: 28356350
OEG	PC	Mdk	Lrp1	0.108228	0	MDK_LRP1	Mdk - Lrp1	MK	Secreted Signaling	PMID: 28356350
OEG	VSMC	Mdk	Lrp1	0.100457	0	MDK_LRP1	Mdk - Lrp1	MK	Secreted Signaling	PMID: 28356350
OEG	VLMC	Mdk	Lrp1	0.277087	0	MDK_LRP1	Mdk - Lrp1	MK	Secreted Signaling	PMID: 28356350
OEG	ABC	Mdk	Lrp1	0.268438	0	MDK_LRP1	Mdk - Lrp1	MK	Secreted Signaling	PMID: 28356350
OEG	MG	Mdk	Lrp1	0.135434	0	MDK_LRP1	Mdk - Lrp1	MK	Secreted Signaling	PMID: 28356350
OEG	MNC	Mdk	Lrp1	0.130007	0	MDK_LRP1	Mdk - Lrp1	MK	Secreted Signaling	PMID: 28356350
OEG	OPC	Mdk	Ncl	0.121219	0	MDK_NCL	Mdk - Ncl	MK	Secreted Signaling	PMID: 28356350
OEG	OLG	Mdk	Ncl	0.127922	0	MDK_NCL	Mdk - Ncl	MK	Secreted Signaling	PMID: 28356350
OEG	OEG	Mdk	Ncl	0.129295	0	MDK_NCL	Mdk - Ncl	MK	Secreted Signaling	PMID: 28356350
OEG	NSC	Mdk	Ncl	0.104062	0	MDK_NCL	Mdk - Ncl	MK	Secreted Signaling	PMID: 28356350
OEG	ARP	Mdk	Ncl	0.123392	0	MDK_NCL	Mdk - Ncl	MK	Secreted Signaling	PMID: 28356350
OEG	EPC	Mdk	Ncl	0.219972	0	MDK_NCL	Mdk - Ncl	MK	Secreted Signaling	PMID: 28356350
OEG	CPC	Mdk	Ncl	0.245789	0	MDK_NCL	Mdk - Ncl	MK	Secreted Signaling	PMID: 28356350
OEG	NRP	Mdk	Ncl	0.350528	0	MDK_NCL	Mdk - Ncl	MK	Secreted Signaling	PMID: 28356350
OEG	ImmN	Mdk	Ncl	0.310622	0	MDK_NCL	Mdk - Ncl	MK	Secreted Signaling	PMID: 28356350
OEG	GABA	Mdk	Ncl	0.130263	0	MDK_NCL	Mdk - Ncl	MK	Secreted Signaling	PMID: 28356350
OEG	DOPA	Mdk	Ncl	0.11954	0	MDK_NCL	Mdk - Ncl	MK	Secreted Signaling	PMID: 28356350
OEG	GLUT	Mdk	Ncl	0.104588	0	MDK_NCL	Mdk - Ncl	MK	Secreted Signaling	PMID: 28356350
OEG	CHOL	Mdk	Ncl	0.0982183	0	MDK_NCL	Mdk - Ncl	MK	Secreted Signaling	PMID: 28356350
OEG	NendC	Mdk	Ncl	0.103407	0	MDK_NCL	Mdk - Ncl	MK	Secreted Signaling	PMID: 28356350
OEG	EC	Mdk	Ncl	0.11819	0	MDK_NCL	Mdk - Ncl	MK	Secreted Signaling	PMID: 28356350
OEG	PC	Mdk	Ncl	0.113435	0	MDK_NCL	Mdk - Ncl	MK	Secreted Signaling	PMID: 28356350
OEG	VSMC	Mdk	Ncl	0.243475	0	MDK_NCL	Mdk - Ncl	MK	Secreted Signaling	PMID: 28356350
OEG	Hb_VC	Mdk	Ncl	0.111567	0	MDK_NCL	Mdk - Ncl	MK	Secreted Signaling	PMID: 28356350
OEG	VLMC	Mdk	Ncl	0.102012	0	MDK_NCL	Mdk - Ncl	MK	Secreted Signaling	PMID: 28356350
OEG	ABC	Mdk	Ncl	0.259622	0	MDK_NCL	Mdk - Ncl	MK	Secreted Signaling	PMID: 28356350
OEG	MG	Mdk	Ncl	0.132552	0	MDK_NCL	Mdk - Ncl	MK	Secreted Signaling	PMID: 28356350
OEG	MNC	Mdk	Ncl	0.0348877	0	MDK_NCL	Mdk - Ncl	MK	Secreted Signaling	PMID: 28356350
OEG	MAC	Mdk	Ncl	0.131308	0	MDK_NCL	Mdk - Ncl	MK	Secreted Signaling	PMID: 28356350
OEG	DC	Mdk	Ncl	0.298426	0	MDK_NCL	Mdk - Ncl	MK	Secreted Signaling	PMID: 28356350
OEG	T_cell	Mdk	Ncl	0.153078	0	MDK_NCL	Mdk - Ncl	MK	Secreted Signaling	PMID: 28356350
OEG	B_cell	Mdk	Ncl	0.143395	0	MDK_NCL	Mdk - Ncl	MK	Secreted Signaling	PMID: 28356350
OEG	OPC	Ptn	Ptprz1	0.454107	0	PTN_PTPRZ1	Ptn - Ptprz1	PTN	Secreted Signaling	PMID: 28356350; PMID: 25620911
OEG	OEG	Ptn	Ptprz1	0.434418	0	PTN_PTPRZ1	Ptn - Ptprz1	PTN	Secreted Signaling	PMID: 28356350; PMID: 25620911
OEG	NSC	Ptn	Ptprz1	0.448602	0	PTN_PTPRZ1	Ptn - Ptprz1	PTN	Secreted Signaling	PMID: 28356350; PMID: 25620911
OEG	ARP	Ptn	Ptprz1	0.445389	0	PTN_PTPRZ1	Ptn - Ptprz1	PTN	Secreted Signaling	PMID: 28356350; PMID: 25620911
OEG	ASC	Ptn	Ptprz1	0.460909	0	PTN_PTPRZ1	Ptn - Ptprz1	PTN	Secreted Signaling	PMID: 28356350; PMID: 25620911
OEG	EPC	Ptn	Ptprz1	0.285004	0	PTN_PTPRZ1	Ptn - Ptprz1	PTN	Secreted Signaling	PMID: 28356350; PMID: 25620911
OEG	NRP	Ptn	Ptprz1	0.227618	0	PTN_PTPRZ1	Ptn - Ptprz1	PTN	Secreted Signaling	PMID: 28356350; PMID: 25620911
OEG	OEG	Ptn	Sdc2	0.150189	0	PTN_SDC2	Ptn - Sdc2	PTN	Secreted Signaling	PMID: 28356350; PMID: 25620911
OEG	NSC	Ptn	Sdc2	0.151959	0	PTN_SDC2	Ptn - Sdc2	PTN	Secreted Signaling	PMID: 28356350; PMID: 25620911
OEG	ARP	Ptn	Sdc2	0.0355807	0	PTN_SDC2	Ptn - Sdc2	PTN	Secreted Signaling	PMID: 28356350; PMID: 25620911
OEG	ASC	Ptn	Sdc2	0.15697	0	PTN_SDC2	Ptn - Sdc2	PTN	Secreted Signaling	PMID: 28356350; PMID: 25620911
OEG	EPC	Ptn	Sdc2	0.225888	0	PTN_SDC2	Ptn - Sdc2	PTN	Secreted Signaling	PMID: 28356350; PMID: 25620911
OEG	CPC	Ptn	Sdc2	0.0939275	0.01	PTN_SDC2	Ptn - Sdc2	PTN	Secreted Signaling	PMID: 28356350; PMID: 25620911
OEG	NendC	Ptn	Sdc2	0.0968042	0	PTN_SDC2	Ptn - Sdc2	PTN	Secreted Signaling	PMID: 28356350; PMID: 25620911
OEG	PC	Ptn	Sdc2	0.143015	0	PTN_SDC2	Ptn - Sdc2	PTN	Secreted Signaling	PMID: 28356350; PMID: 25620911
OEG	VSMC	Ptn	Sdc2	0.12686	0	PTN_SDC2	Ptn - Sdc2	PTN	Secreted Signaling	PMID: 28356350; PMID: 25620911
OEG	VLMC	Ptn	Sdc2	0.13068	0	PTN_SDC2	Ptn - Sdc2	PTN	Secreted Signaling	PMID: 28356350; PMID: 25620911
OEG	ABC	Ptn	Sdc2	0.277557	0	PTN_SDC2	Ptn - Sdc2	PTN	Secreted Signaling	PMID: 28356350; PMID: 25620911
OEG	OPC	Ptn	Sdc3	0.350417	0	PTN_SDC3	Ptn - Sdc3	PTN	Secreted Signaling	PMID: 28356350; PMID: 25620911
OEG	OEG	Ptn	Sdc3	0.151568	0	PTN_SDC3	Ptn - Sdc3	PTN	Secreted Signaling	PMID: 28356350; PMID: 25620911
OEG	ARP	Ptn	Sdc3	0.13087	0	PTN_SDC3	Ptn - Sdc3	PTN	Secreted Signaling	PMID: 28356350; PMID: 25620911
OEG	GLUT	Ptn	Sdc3	0.107014	0	PTN_SDC3	Ptn - Sdc3	PTN	Secreted Signaling	PMID: 28356350; PMID: 25620911
OEG	CHOL	Ptn	Sdc3	0.0895484	0.01	PTN_SDC3	Ptn - Sdc3	PTN	Secreted Signaling	PMID: 28356350; PMID: 25620911
OEG	PC	Ptn	Sdc3	0.142424	0	PTN_SDC3	Ptn - Sdc3	PTN	Secreted Signaling	PMID: 28356350; PMID: 25620911
OEG	VSMC	Ptn	Sdc3	0.121092	0	PTN_SDC3	Ptn - Sdc3	PTN	Secreted Signaling	PMID: 28356350; PMID: 25620911
OEG	Hb_VC	Ptn	Sdc3	0.108311	0	PTN_SDC3	Ptn - Sdc3	PTN	Secreted Signaling	PMID: 28356350; PMID: 25620911
OEG	OEG	Ptn	Sdc4	0.363231	0	PTN_SDC4	Ptn - Sdc4	PTN	Secreted Signaling	PMID: 28356350; PMID: 25620911
OEG	NSC	Ptn	Sdc4	0.370116	0	PTN_SDC4	Ptn - Sdc4	PTN	Secreted Signaling	PMID: 28356350; PMID: 25620911
OEG	ARP	Ptn	Sdc4	0.367974	0	PTN_SDC4	Ptn - Sdc4	PTN	Secreted Signaling	PMID: 28356350; PMID: 25620911
OEG	ASC	Ptn	Sdc4	0.366595	0	PTN_SDC4	Ptn - Sdc4	PTN	Secreted Signaling	PMID: 28356350; PMID: 25620911
OEG	EPC	Ptn	Sdc4	0.309443	0	PTN_SDC4	Ptn - Sdc4	PTN	Secreted Signaling	PMID: 28356350; PMID: 25620911
OEG	CPC	Ptn	Sdc4	0.104607	0.02	PTN_SDC4	Ptn - Sdc4	PTN	Secreted Signaling	PMID: 28356350; PMID: 25620911
OEG	VLMC	Ptn	Sdc4	0.140445	0	PTN_SDC4	Ptn - Sdc4	PTN	Secreted Signaling	PMID: 28356350; PMID: 25620911
OEG	ABC	Ptn	Sdc4	0.308834	0	PTN_SDC4	Ptn - Sdc4	PTN	Secreted Signaling	PMID: 28356350; PMID: 25620911
OEG	MAC	Ptn	Sdc4	0.16359	0	PTN_SDC4	Ptn - Sdc4	PTN	Secreted Signaling	PMID: 28356350; PMID: 25620911
OEG	B_cell	Ptn	Sdc4	0.177494	0	PTN_SDC4	Ptn - Sdc4	PTN	Secreted Signaling	PMID: 28356350; PMID: 25620911
OEG	OPC	Ptn	Ncl	0.145947	0	PTN_NCL	Ptn - Ncl	PTN	Secreted Signaling	PMID: 28356350; PMID: 25620911
OEG	OLG	Ptn	Ncl	0.153779	0	PTN_NCL	Ptn - Ncl	PTN	Secreted Signaling	PMID: 28356350; PMID: 25620911
OEG	OEG	Ptn	Ncl	0.155379	0	PTN_NCL	Ptn - Ncl	PTN	Secreted Signaling	PMID: 28356350; PMID: 25620911
OEG	NSC	Ptn	Ncl	0.125791	0.03	PTN_NCL	Ptn - Ncl	PTN	Secreted Signaling	PMID: 28356350; PMID: 25620911
OEG	ARP	Ptn	Ncl	0.148489	0	PTN_NCL	Ptn - Ncl	PTN	Secreted Signaling	PMID: 28356350; PMID: 25620911
OEG	EPC	Ptn	Ncl	0.258911	0	PTN_NCL	Ptn - Ncl	PTN	Secreted Signaling	PMID: 28356350; PMID: 25620911
OEG	CPC	Ptn	Ncl	0.287613	0	PTN_NCL	Ptn - Ncl	PTN	Secreted Signaling	PMID: 28356350; PMID: 25620911
OEG	NRP	Ptn	Ncl	0.400705	0	PTN_NCL	Ptn - Ncl	PTN	Secreted Signaling	PMID: 28356350; PMID: 25620911
OEG	ImmN	Ptn	Ncl	0.358237	0	PTN_NCL	Ptn - Ncl	PTN	Secreted Signaling	PMID: 28356350; PMID: 25620911
OEG	GABA	Ptn	Ncl	0.156508	0	PTN_NCL	Ptn - Ncl	PTN	Secreted Signaling	PMID: 28356350; PMID: 25620911
OEG	DOPA	Ptn	Ncl	0.143982	0	PTN_NCL	Ptn - Ncl	PTN	Secreted Signaling	PMID: 28356350; PMID: 25620911
OEG	GLUT	Ptn	Ncl	0.126412	0.02	PTN_NCL	Ptn - Ncl	PTN	Secreted Signaling	PMID: 28356350; PMID: 25620911
OEG	NendC	Ptn	Ncl	0.125018	0.03	PTN_NCL	Ptn - Ncl	PTN	Secreted Signaling	PMID: 28356350; PMID: 25620911
OEG	EC	Ptn	Ncl	0.1424	0	PTN_NCL	Ptn - Ncl	PTN	Secreted Signaling	PMID: 28356350; PMID: 25620911
OEG	PC	Ptn	Ncl	0.136823	0	PTN_NCL	Ptn - Ncl	PTN	Secreted Signaling	PMID: 28356350; PMID: 25620911
OEG	VSMC	Ptn	Ncl	0.285054	0	PTN_NCL	Ptn - Ncl	PTN	Secreted Signaling	PMID: 28356350; PMID: 25620911
OEG	Hb_VC	Ptn	Ncl	0.134628	0	PTN_NCL	Ptn - Ncl	PTN	Secreted Signaling	PMID: 28356350; PMID: 25620911
OEG	ABC	Ptn	Ncl	0.302855	0	PTN_NCL	Ptn - Ncl	PTN	Secreted Signaling	PMID: 28356350; PMID: 25620911
OEG	MG	Ptn	Ncl	0.159173	0	PTN_NCL	Ptn - Ncl	PTN	Secreted Signaling	PMID: 28356350; PMID: 25620911
OEG	MAC	Ptn	Ncl	0.157725	0	PTN_NCL	Ptn - Ncl	PTN	Secreted Signaling	PMID: 28356350; PMID: 25620911
OEG	DC	Ptn	Ncl	0.345108	0	PTN_NCL	Ptn - Ncl	PTN	Secreted Signaling	PMID: 28356350; PMID: 25620911
OEG	T_cell	Ptn	Ncl	0.182952	0	PTN_NCL	Ptn - Ncl	PTN	Secreted Signaling	PMID: 28356350; PMID: 25620911
OEG	VSMC	Npy	Npy1r	0.0722868	0	NPY_NPY1R	Npy - Npy1r	NPY	Secreted Signaling	KEGG: mmu04080
OEG	GLUT	Sema3a	NRP1_PLXNA2	0.0003207	0	SEMA3A_NRP1_PLXNA2	Sema3a - (Nrp1+Plxna2)	SEMA3	Secreted Signaling	PMID: 27533782
OEG	NendC	Sema3a	NRP1_PLXNA2	0.000151088	0	SEMA3A_NRP1_PLXNA2	Sema3a - (Nrp1+Plxna2)	SEMA3	Secreted Signaling	PMID: 27533782
OEG	EC	Sema3a	NRP1_PLXNA2	0.000529882	0	SEMA3A_NRP1_PLXNA2	Sema3a - (Nrp1+Plxna2)	SEMA3	Secreted Signaling	PMID: 27533782
OEG	PC	Sema3a	NRP1_PLXNA2	0.000457888	0	SEMA3A_NRP1_PLXNA2	Sema3a - (Nrp1+Plxna2)	SEMA3	Secreted Signaling	PMID: 27533782
OEG	VSMC	Sema3a	NRP1_PLXNA2	0.000527565	0	SEMA3A_NRP1_PLXNA2	Sema3a - (Nrp1+Plxna2)	SEMA3	Secreted Signaling	PMID: 27533782
OEG	Hb_VC	Sema3a	NRP1_PLXNA2	0.000699545	0	SEMA3A_NRP1_PLXNA2	Sema3a - (Nrp1+Plxna2)	SEMA3	Secreted Signaling	PMID: 27533782
OEG	VLMC	Sema3a	NRP1_PLXNA2	0.000251753	0.05	SEMA3A_NRP1_PLXNA2	Sema3a - (Nrp1+Plxna2)	SEMA3	Secreted Signaling	PMID: 27533782
OEG	ABC	Sema3a	NRP1_PLXNA2	0.000818599	0	SEMA3A_NRP1_PLXNA2	Sema3a - (Nrp1+Plxna2)	SEMA3	Secreted Signaling	PMID: 27533782
OEG	MG	Sema3a	NRP1_PLXNA2	0.000161679	0	SEMA3A_NRP1_PLXNA2	Sema3a - (Nrp1+Plxna2)	SEMA3	Secreted Signaling	PMID: 27533782
OEG	MAC	Sema3a	NRP1_PLXNA2	0.000604007	0	SEMA3A_NRP1_PLXNA2	Sema3a - (Nrp1+Plxna2)	SEMA3	Secreted Signaling	PMID: 27533782
OEG	OPC	Psap	Gpr37l1	0.39881	0	PSAP_GPR37L1	Psap - Gpr37l1	PSAP	Secreted Signaling	PMID: 23690594
OEG	OEG	Psap	Gpr37l1	0.325351	0	PSAP_GPR37L1	Psap - Gpr37l1	PSAP	Secreted Signaling	PMID: 23690594
OEG	NSC	Psap	Gpr37l1	0.414012	0	PSAP_GPR37L1	Psap - Gpr37l1	PSAP	Secreted Signaling	PMID: 23690594
OEG	ARP	Psap	Gpr37l1	0.396786	0	PSAP_GPR37L1	Psap - Gpr37l1	PSAP	Secreted Signaling	PMID: 23690594
OEG	ASC	Psap	Gpr37l1	0.437548	0	PSAP_GPR37L1	Psap - Gpr37l1	PSAP	Secreted Signaling	PMID: 23690594
OEG	EPC	Psap	Gpr37l1	0.328582	0	PSAP_GPR37L1	Psap - Gpr37l1	PSAP	Secreted Signaling	PMID: 23690594
OEG	OLG	Psap	Gpr37	0.405473	0	PSAP_GPR37	Psap - Gpr37	PSAP	Secreted Signaling	PMID: 23690594
OEG	PC	Lamc1	ITGA6_ITGB1	1.98042e-05	0	LAMC1_ITGA6_ITGB1	Lamc1 - (Itga6+Itgb1)	LAMININ	ECM-Receptor	KEGG: mmu04512
OEG	VSMC	Lamc1	ITGA6_ITGB1	2.02692e-05	0	LAMC1_ITGA6_ITGB1	Lamc1 - (Itga6+Itgb1)	LAMININ	ECM-Receptor	KEGG: mmu04512
OEG	Hb_VC	Lamc1	ITGA6_ITGB1	2.05352e-05	0	LAMC1_ITGA6_ITGB1	Lamc1 - (Itga6+Itgb1)	LAMININ	ECM-Receptor	KEGG: mmu04512
OEG	MNC	Col9a2	Cd44	0.0943639	0	COL9A2_CD44	Col9a2 - Cd44	COLLAGEN	ECM-Receptor	KEGG: mmu04512
OEG	DC	Col9a2	Cd44	0.0290487	0	COL9A2_CD44	Col9a2 - Cd44	COLLAGEN	ECM-Receptor	KEGG: mmu04512
OEG	NEUT	Col9a2	Cd44	0.0366284	0	COL9A2_CD44	Col9a2 - Cd44	COLLAGEN	ECM-Receptor	KEGG: mmu04512
OEG	MNC	Lamc1	Cd44	8.11376e-05	0	LAMC1_CD44	Lamc1 - Cd44	LAMININ	ECM-Receptor	KEGG: mmu04512
OEG	DC	Lamc1	Cd44	2.32983e-05	0	LAMC1_CD44	Lamc1 - Cd44	LAMININ	ECM-Receptor	KEGG: mmu04512
OEG	NEUT	Lamc1	Cd44	2.96085e-05	0	LAMC1_CD44	Lamc1 - Cd44	LAMININ	ECM-Receptor	KEGG: mmu04512
OEG	OEG	Col9a2	Sdc4	0.0920934	0	COL9A2_SDC4	Col9a2 - Sdc4	COLLAGEN	ECM-Receptor	KEGG: mmu04512
OEG	NSC	Col9a2	Sdc4	0.0946026	0	COL9A2_SDC4	Col9a2 - Sdc4	COLLAGEN	ECM-Receptor	KEGG: mmu04512
OEG	ARP	Col9a2	Sdc4	0.0938178	0	COL9A2_SDC4	Col9a2 - Sdc4	COLLAGEN	ECM-Receptor	KEGG: mmu04512
OEG	ASC	Col9a2	Sdc4	0.0933142	0	COL9A2_SDC4	Col9a2 - Sdc4	COLLAGEN	ECM-Receptor	KEGG: mmu04512
OEG	EPC	Col9a2	Sdc4	0.0738024	0	COL9A2_SDC4	Col9a2 - Sdc4	COLLAGEN	ECM-Receptor	KEGG: mmu04512
OEG	CPC	Col9a2	Sdc4	0.0203519	0	COL9A2_SDC4	Col9a2 - Sdc4	COLLAGEN	ECM-Receptor	KEGG: mmu04512
OEG	VLMC	Col9a2	Sdc4	0.0282346	0	COL9A2_SDC4	Col9a2 - Sdc4	COLLAGEN	ECM-Receptor	KEGG: mmu04512
OEG	ABC	Col9a2	Sdc4	0.0736077	0	COL9A2_SDC4	Col9a2 - Sdc4	COLLAGEN	ECM-Receptor	KEGG: mmu04512
OEG	MAC	Col9a2	Sdc4	0.0336105	0	COL9A2_SDC4	Col9a2 - Sdc4	COLLAGEN	ECM-Receptor	KEGG: mmu04512
OEG	B_cell	Col9a2	Sdc4	0.0369554	0	COL9A2_SDC4	Col9a2 - Sdc4	COLLAGEN	ECM-Receptor	KEGG: mmu04512
OEG	OLG	Lamc1	Sv2a	2.53753e-05	0	LAMC1_SV2A	Lamc1 - Sv2a	LAMININ	ECM-Receptor	KEGG: mmu04512
OEG	GABA	Lamc1	Sv2a	8.20781e-05	0	LAMC1_SV2A	Lamc1 - Sv2a	LAMININ	ECM-Receptor	KEGG: mmu04512
OEG	DOPA	Lamc1	Sv2a	0.000117083	0	LAMC1_SV2A	Lamc1 - Sv2a	LAMININ	ECM-Receptor	KEGG: mmu04512
OEG	GLUT	Lamc1	Sv2a	6.689e-05	0	LAMC1_SV2A	Lamc1 - Sv2a	LAMININ	ECM-Receptor	KEGG: mmu04512
OEG	CHOL	Lamc1	Sv2a	6.48992e-05	0	LAMC1_SV2A	Lamc1 - Sv2a	LAMININ	ECM-Receptor	KEGG: mmu04512
OEG	NendC	Lamc1	Sv2a	8.69958e-05	0	LAMC1_SV2A	Lamc1 - Sv2a	LAMININ	ECM-Receptor	KEGG: mmu04512
OEG	GLUT	Lamc1	Sv2b	6.16065e-05	0	LAMC1_SV2B	Lamc1 - Sv2b	LAMININ	ECM-Receptor	KEGG: mmu04512
OEG	CHOL	Lamc1	Sv2b	3.50809e-05	0	LAMC1_SV2B	Lamc1 - Sv2b	LAMININ	ECM-Receptor	KEGG: mmu04512
OEG	CHOL	Lamc1	Sv2c	3.56489e-06	0	LAMC1_SV2C	Lamc1 - Sv2c	LAMININ	ECM-Receptor	KEGG: mmu04512
OEG	OPC	Hspg2	Dag1	0.000147172	0	HSPG2_DAG1	Hspg2 - Dag1	HSPG	ECM-Receptor	KEGG: mmu04512
OEG	OEG	Hspg2	Dag1	0.000168961	0	HSPG2_DAG1	Hspg2 - Dag1	HSPG	ECM-Receptor	KEGG: mmu04512
OEG	ARP	Hspg2	Dag1	0.000171359	0	HSPG2_DAG1	Hspg2 - Dag1	HSPG	ECM-Receptor	KEGG: mmu04512
OEG	ASC	Hspg2	Dag1	0.000171243	0	HSPG2_DAG1	Hspg2 - Dag1	HSPG	ECM-Receptor	KEGG: mmu04512
OEG	EPC	Hspg2	Dag1	0.000118766	0	HSPG2_DAG1	Hspg2 - Dag1	HSPG	ECM-Receptor	KEGG: mmu04512
OEG	CPC	Hspg2	Dag1	0.000110313	0	HSPG2_DAG1	Hspg2 - Dag1	HSPG	ECM-Receptor	KEGG: mmu04512
OEG	PC	Hspg2	Dag1	0.000136099	0	HSPG2_DAG1	Hspg2 - Dag1	HSPG	ECM-Receptor	KEGG: mmu04512
OEG	VSMC	Hspg2	Dag1	0.000409691	0	HSPG2_DAG1	Hspg2 - Dag1	HSPG	ECM-Receptor	KEGG: mmu04512
OEG	Hb_VC	Hspg2	Dag1	0.000134151	0	HSPG2_DAG1	Hspg2 - Dag1	HSPG	ECM-Receptor	KEGG: mmu04512
OEG	VLMC	Hspg2	Dag1	0.000134421	0	HSPG2_DAG1	Hspg2 - Dag1	HSPG	ECM-Receptor	KEGG: mmu04512
OEG	ABC	Hspg2	Dag1	0.000381762	0	HSPG2_DAG1	Hspg2 - Dag1	HSPG	ECM-Receptor	KEGG: mmu04512
OEG	OPC	Lamc1	Dag1	2.10272e-05	0	LAMC1_DAG1	Lamc1 - Dag1	LAMININ	ECM-Receptor	KEGG: mmu04512
OEG	OEG	Lamc1	Dag1	2.41407e-05	0	LAMC1_DAG1	Lamc1 - Dag1	LAMININ	ECM-Receptor	KEGG: mmu04512
OEG	ARP	Lamc1	Dag1	2.44834e-05	0	LAMC1_DAG1	Lamc1 - Dag1	LAMININ	ECM-Receptor	KEGG: mmu04512
OEG	ASC	Lamc1	Dag1	2.44668e-05	0	LAMC1_DAG1	Lamc1 - Dag1	LAMININ	ECM-Receptor	KEGG: mmu04512
OEG	EPC	Lamc1	Dag1	1.69683e-05	0	LAMC1_DAG1	Lamc1 - Dag1	LAMININ	ECM-Receptor	KEGG: mmu04512
OEG	CPC	Lamc1	Dag1	1.57605e-05	0	LAMC1_DAG1	Lamc1 - Dag1	LAMININ	ECM-Receptor	KEGG: mmu04512
OEG	PC	Lamc1	Dag1	1.94449e-05	0	LAMC1_DAG1	Lamc1 - Dag1	LAMININ	ECM-Receptor	KEGG: mmu04512
OEG	VSMC	Lamc1	Dag1	5.85478e-05	0	LAMC1_DAG1	Lamc1 - Dag1	LAMININ	ECM-Receptor	KEGG: mmu04512
OEG	Hb_VC	Lamc1	Dag1	1.91666e-05	0	LAMC1_DAG1	Lamc1 - Dag1	LAMININ	ECM-Receptor	KEGG: mmu04512
OEG	VLMC	Lamc1	Dag1	1.92053e-05	0	LAMC1_DAG1	Lamc1 - Dag1	LAMININ	ECM-Receptor	KEGG: mmu04512
OEG	ABC	Lamc1	Dag1	5.45552e-05	0	LAMC1_DAG1	Lamc1 - Dag1	LAMININ	ECM-Receptor	KEGG: mmu04512
OEG	ABC	App	Cd74	0.0851099	0	APP_CD74	App - Cd74	APP	Cell-Cell Contact	PMID: 19849849
OEG	MNC	App	Cd74	0.0432759	0	APP_CD74	App - Cd74	APP	Cell-Cell Contact	PMID: 19849849
OEG	MAC	App	Cd74	0.114249	0	APP_CD74	App - Cd74	APP	Cell-Cell Contact	PMID: 19849849
OEG	DC	App	Cd74	0.16059	0	APP_CD74	App - Cd74	APP	Cell-Cell Contact	PMID: 19849849
OEG	B_cell	App	Cd74	0.186	0	APP_CD74	App - Cd74	APP	Cell-Cell Contact	PMID: 19849849
OEG	OPC	Cd200	Cd200r1	0.00653096	0	CD200_CD200R1	Cd200 - Cd200r1	CD200	Cell-Cell Contact	PMID: 15187158
OEG	OEG	Cd200	Cd200r1	0.00827897	0	CD200_CD200R1	Cd200 - Cd200r1	CD200	Cell-Cell Contact	PMID: 15187158
OEG	DOPA	Cd200	Cd200r1	0.00731659	0	CD200_CD200R1	Cd200 - Cd200r1	CD200	Cell-Cell Contact	PMID: 15187158
OEG	GLUT	Cd200	Cd200r1	0.0060579	0	CD200_CD200R1	Cd200 - Cd200r1	CD200	Cell-Cell Contact	PMID: 15187158
OEG	CHOL	Cd200	Cd200r1	0.000934355	0	CD200_CD200R1	Cd200 - Cd200r1	CD200	Cell-Cell Contact	PMID: 15187158
OEG	NendC	Cd200	Cd200r1	0.0190301	0	CD200_CD200R1	Cd200 - Cd200r1	CD200	Cell-Cell Contact	PMID: 15187158
OEG	EC	Cd200	Cd200r1	0.0216734	0	CD200_CD200R1	Cd200 - Cd200r1	CD200	Cell-Cell Contact	PMID: 15187158
OEG	PC	Cd200	Cd200r1	0.00716791	0	CD200_CD200R1	Cd200 - Cd200r1	CD200	Cell-Cell Contact	PMID: 15187158
OEG	VSMC	Cd200	Cd200r1	0.0182087	0	CD200_CD200R1	Cd200 - Cd200r1	CD200	Cell-Cell Contact	PMID: 15187158
OEG	Hb_VC	Cd200	Cd200r1	0.0211147	0	CD200_CD200R1	Cd200 - Cd200r1	CD200	Cell-Cell Contact	PMID: 15187158
OEG	VLMC	Cd200	Cd200r1	0.00516584	0	CD200_CD200R1	Cd200 - Cd200r1	CD200	Cell-Cell Contact	PMID: 15187158
OEG	MG	Cd22	Ptprc	6.3949e-05	0	CD22_PTPRC	Cd22 - Ptprc	CD22	Cell-Cell Contact	KEGG: mmu04514
OEG	MNC	Cd22	Ptprc	0.000296559	0	CD22_PTPRC	Cd22 - Ptprc	CD22	Cell-Cell Contact	KEGG: mmu04514
OEG	MAC	Cd22	Ptprc	6.68946e-05	0	CD22_PTPRC	Cd22 - Ptprc	CD22	Cell-Cell Contact	KEGG: mmu04514
OEG	DC	Cd22	Ptprc	0.000196179	0	CD22_PTPRC	Cd22 - Ptprc	CD22	Cell-Cell Contact	KEGG: mmu04514
OEG	NEUT	Cd22	Ptprc	0.000101029	0	CD22_PTPRC	Cd22 - Ptprc	CD22	Cell-Cell Contact	KEGG: mmu04514
OEG	T_cell	Cd22	Ptprc	8.72096e-05	0	CD22_PTPRC	Cd22 - Ptprc	CD22	Cell-Cell Contact	KEGG: mmu04514
OEG	B_cell	Cd22	Ptprc	7.67913e-05	0	CD22_PTPRC	Cd22 - Ptprc	CD22	Cell-Cell Contact	KEGG: mmu04514
OEG	NSC	Cntn1	Nrcam	0.0287698	0	CNTN1_NRCAM	Cntn1 - Nrcam	CNTN	Cell-Cell Contact	KEGG: mmu04514
OEG	ARP	Cntn1	Nrcam	0.028544	0	CNTN1_NRCAM	Cntn1 - Nrcam	CNTN	Cell-Cell Contact	KEGG: mmu04514
OEG	ASC	Cntn1	Nrcam	0.0298225	0	CNTN1_NRCAM	Cntn1 - Nrcam	CNTN	Cell-Cell Contact	KEGG: mmu04514
OEG	GABA	Cntn1	Nrcam	0.0268717	0	CNTN1_NRCAM	Cntn1 - Nrcam	CNTN	Cell-Cell Contact	KEGG: mmu04514
OEG	GLUT	Cntn1	Nrcam	0.0264823	0	CNTN1_NRCAM	Cntn1 - Nrcam	CNTN	Cell-Cell Contact	KEGG: mmu04514
OEG	CHOL	Cntn1	Nrcam	0.0225642	0	CNTN1_NRCAM	Cntn1 - Nrcam	CNTN	Cell-Cell Contact	KEGG: mmu04514
OEG	NendC	Cntn1	Nrcam	0.0149448	0	CNTN1_NRCAM	Cntn1 - Nrcam	CNTN	Cell-Cell Contact	KEGG: mmu04514
OEG	NRP	Efna5	Epha4	0.0141813	0	EFNA5_EPHA4	Efna5 - Epha4	EPHA	Cell-Cell Contact	PMID: 15114347
OEG	GLUT	Efna5	Epha4	0.0153644	0	EFNA5_EPHA4	Efna5 - Epha4	EPHA	Cell-Cell Contact	PMID: 15114347
OEG	VSMC	Efna5	Epha4	0.011868	0	EFNA5_EPHA4	Efna5 - Epha4	EPHA	Cell-Cell Contact	PMID: 15114347
OEG	Hb_VC	Efna5	Epha4	0.0116534	0	EFNA5_EPHA4	Efna5 - Epha4	EPHA	Cell-Cell Contact	PMID: 15114347
OEG	OPC	Efna5	Epha5	0.0183465	0	EFNA5_EPHA5	Efna5 - Epha5	EPHA	Cell-Cell Contact	PMID: 15114347
OEG	ARP	Efna5	Epha5	0.0171604	0	EFNA5_EPHA5	Efna5 - Epha5	EPHA	Cell-Cell Contact	PMID: 15114347
OEG	GABA	Efna5	Epha5	0.0592642	0	EFNA5_EPHA5	Efna5 - Epha5	EPHA	Cell-Cell Contact	PMID: 15114347
OEG	GLUT	Efna5	Epha5	0.0447053	0	EFNA5_EPHA5	Efna5 - Epha5	EPHA	Cell-Cell Contact	PMID: 15114347
OEG	CHOL	Efna5	Epha5	0.0105086	0	EFNA5_EPHA5	Efna5 - Epha5	EPHA	Cell-Cell Contact	PMID: 15114347
OEG	NendC	Efna5	Epha5	0.0171896	0	EFNA5_EPHA5	Efna5 - Epha5	EPHA	Cell-Cell Contact	PMID: 15114347
OEG	GLUT	Efna5	Epha7	0.0130789	0	EFNA5_EPHA7	Efna5 - Epha7	EPHA	Cell-Cell Contact	PMID: 15114347
OEG	CHOL	Efna5	Epha7	0.0131429	0	EFNA5_EPHA7	Efna5 - Epha7	EPHA	Cell-Cell Contact	PMID: 15114347
OEG	OEG	Efna5	Ephb2	0.00319802	0	EFNA5_EPHB2	Efna5 - Ephb2	EPHA	Cell-Cell Contact	PMID:15107857; PMID: 15114347
OEG	NRP	Efna5	Ephb2	0.00157518	0	EFNA5_EPHB2	Efna5 - Ephb2	EPHA	Cell-Cell Contact	PMID:15107857; PMID: 15114347
OEG	GLUT	Efna5	Ephb2	0.00260034	0	EFNA5_EPHB2	Efna5 - Ephb2	EPHA	Cell-Cell Contact	PMID:15107857; PMID: 15114347
OEG	NendC	Efna5	Ephb2	0.00253726	0	EFNA5_EPHB2	Efna5 - Ephb2	EPHA	Cell-Cell Contact	PMID:15107857; PMID: 15114347
OEG	VSMC	Efna5	Ephb2	0.00240174	0	EFNA5_EPHB2	Efna5 - Ephb2	EPHA	Cell-Cell Contact	PMID:15107857; PMID: 15114347
OEG	NRP	Efnb2	Epha4	0.00224734	0	EFNB2_EPHA4	Efnb2 - Epha4	EPHB	Cell-Cell Contact	PMID: 15114347
OEG	GLUT	Efnb2	Epha4	0.00243729	0	EFNB2_EPHA4	Efnb2 - Epha4	EPHB	Cell-Cell Contact	PMID: 15114347
OEG	VSMC	Efnb2	Epha4	0.00187704	0	EFNB2_EPHA4	Efnb2 - Epha4	EPHB	Cell-Cell Contact	PMID: 15114347
OEG	Hb_VC	Efnb2	Epha4	0.00184276	0	EFNB2_EPHA4	Efnb2 - Epha4	EPHB	Cell-Cell Contact	PMID: 15114347
OEG	OLG	Efnb2	Ephb1	0.00231901	0	EFNB2_EPHB1	Efnb2 - Ephb1	EPHB	Cell-Cell Contact	PMID: 15114347
OEG	OEG	Efnb2	Ephb2	0.00050209	0	EFNB2_EPHB2	Efnb2 - Ephb2	EPHB	Cell-Cell Contact	PMID: 15114347
OEG	NRP	Efnb2	Ephb2	0.000246964	0	EFNB2_EPHB2	Efnb2 - Ephb2	EPHB	Cell-Cell Contact	PMID: 15114347
OEG	GLUT	Efnb2	Ephb2	0.000408047	0	EFNB2_EPHB2	Efnb2 - Ephb2	EPHB	Cell-Cell Contact	PMID: 15114347
OEG	NendC	Efnb2	Ephb2	0.000398127	0	EFNB2_EPHB2	Efnb2 - Ephb2	EPHB	Cell-Cell Contact	PMID: 15114347
OEG	VSMC	Efnb2	Ephb2	0.00037682	0	EFNB2_EPHB2	Efnb2 - Ephb2	EPHB	Cell-Cell Contact	PMID: 15114347
OEG	VSMC	Jam3	F11r	0.0242304	0	JAM3_F11R	Jam3 - F11r	JAM	Cell-Cell Contact	KEGG: mmu04514
OEG	MG	Jam3	F11r	0.0384402	0	JAM3_F11R	Jam3 - F11r	JAM	Cell-Cell Contact	KEGG: mmu04514
OEG	OPC	Jam3	Jam2	0.029565	0	JAM3_JAM2	Jam3 - Jam2	JAM	Cell-Cell Contact	KEGG: mmu04514
OEG	EC	Jam3	Jam2	0.0358885	0	JAM3_JAM2	Jam3 - Jam2	JAM	Cell-Cell Contact	KEGG: mmu04514
OEG	PC	Jam3	Jam2	0.0301537	0	JAM3_JAM2	Jam3 - Jam2	JAM	Cell-Cell Contact	KEGG: mmu04514
OEG	VSMC	Jam3	Jam2	0.067845	0	JAM3_JAM2	Jam3 - Jam2	JAM	Cell-Cell Contact	KEGG: mmu04514
OEG	Hb_VC	Jam3	Jam2	0.080866	0	JAM3_JAM2	Jam3 - Jam2	JAM	Cell-Cell Contact	KEGG: mmu04514
OEG	OPC	Jam3	Jam3	0.0880122	0	JAM3_JAM3	Jam3 - Jam3	JAM	Cell-Cell Contact	KEGG: mmu04514
OEG	OLG	Jam3	Jam3	0.10311	0	JAM3_JAM3	Jam3 - Jam3	JAM	Cell-Cell Contact	KEGG: mmu04514
OEG	OEG	Jam3	Jam3	0.0366854	0	JAM3_JAM3	Jam3 - Jam3	JAM	Cell-Cell Contact	KEGG: mmu04514
OEG	EPC	Jam3	Jam3	0.062934	0	JAM3_JAM3	Jam3 - Jam3	JAM	Cell-Cell Contact	KEGG: mmu04514
OEG	OEG	H2-Q1	Cd8a	0.000241312	0	H2-Q1_CD8A	H2-q1 - Cd8a	MHC-I	Cell-Cell Contact	KEGG: mmu04514
OEG	NSC	H2-Q1	Cd8a	0.000159515	0	H2-Q1_CD8A	H2-q1 - Cd8a	MHC-I	Cell-Cell Contact	KEGG: mmu04514
OEG	ASC	H2-Q1	Cd8a	1.78344e-05	0.01	H2-Q1_CD8A	H2-q1 - Cd8a	MHC-I	Cell-Cell Contact	KEGG: mmu04514
OEG	EPC	H2-Q1	Cd8a	0.000149887	0	H2-Q1_CD8A	H2-q1 - Cd8a	MHC-I	Cell-Cell Contact	KEGG: mmu04514
OEG	EC	H2-Q1	Cd8a	0.000580272	0	H2-Q1_CD8A	H2-q1 - Cd8a	MHC-I	Cell-Cell Contact	KEGG: mmu04514
OEG	PC	H2-Q1	Cd8a	0.000489043	0	H2-Q1_CD8A	H2-q1 - Cd8a	MHC-I	Cell-Cell Contact	KEGG: mmu04514
OEG	VSMC	H2-Q1	Cd8a	0.000480031	0	H2-Q1_CD8A	H2-q1 - Cd8a	MHC-I	Cell-Cell Contact	KEGG: mmu04514
OEG	Hb_VC	H2-Q1	Cd8a	0.000538968	0	H2-Q1_CD8A	H2-q1 - Cd8a	MHC-I	Cell-Cell Contact	KEGG: mmu04514
OEG	VLMC	H2-Q1	Cd8a	0.000468867	0	H2-Q1_CD8A	H2-q1 - Cd8a	MHC-I	Cell-Cell Contact	KEGG: mmu04514
OEG	ABC	H2-Q1	Cd8a	0.000383069	0	H2-Q1_CD8A	H2-q1 - Cd8a	MHC-I	Cell-Cell Contact	KEGG: mmu04514
OEG	MG	H2-Q1	Cd8a	0.000615866	0	H2-Q1_CD8A	H2-q1 - Cd8a	MHC-I	Cell-Cell Contact	KEGG: mmu04514
OEG	MNC	H2-Q1	Cd8a	0.000896653	0	H2-Q1_CD8A	H2-q1 - Cd8a	MHC-I	Cell-Cell Contact	KEGG: mmu04514
OEG	MAC	H2-Q1	Cd8a	0.000748642	0	H2-Q1_CD8A	H2-q1 - Cd8a	MHC-I	Cell-Cell Contact	KEGG: mmu04514
OEG	DC	H2-Q1	Cd8a	0.000642741	0	H2-Q1_CD8A	H2-q1 - Cd8a	MHC-I	Cell-Cell Contact	KEGG: mmu04514
OEG	NEUT	H2-Q1	Cd8a	8.90905e-05	0	H2-Q1_CD8A	H2-q1 - Cd8a	MHC-I	Cell-Cell Contact	KEGG: mmu04514
OEG	T_cell	H2-Q1	Cd8a	0.00287205	0	H2-Q1_CD8A	H2-q1 - Cd8a	MHC-I	Cell-Cell Contact	KEGG: mmu04514
OEG	B_cell	H2-Q1	Cd8a	0.00104782	0	H2-Q1_CD8A	H2-q1 - Cd8a	MHC-I	Cell-Cell Contact	KEGG: mmu04514
OEG	OPC	H2-T22	Cd8a	0.000176558	0	H2-T22_CD8A	H2-t22 - Cd8a	MHC-I	Cell-Cell Contact	KEGG: mmu04514
OEG	OEG	H2-T22	Cd8a	0.00288136	0	H2-T22_CD8A	H2-t22 - Cd8a	MHC-I	Cell-Cell Contact	KEGG: mmu04514
OEG	NSC	H2-T22	Cd8a	0.00190637	0	H2-T22_CD8A	H2-t22 - Cd8a	MHC-I	Cell-Cell Contact	KEGG: mmu04514
OEG	ARP	H2-T22	Cd8a	0.000200391	0	H2-T22_CD8A	H2-t22 - Cd8a	MHC-I	Cell-Cell Contact	KEGG: mmu04514
OEG	ASC	H2-T22	Cd8a	0.000213471	0	H2-T22_CD8A	H2-t22 - Cd8a	MHC-I	Cell-Cell Contact	KEGG: mmu04514
OEG	EPC	H2-T22	Cd8a	0.0017915	0	H2-T22_CD8A	H2-t22 - Cd8a	MHC-I	Cell-Cell Contact	KEGG: mmu04514
OEG	CPC	H2-T22	Cd8a	7.32319e-05	0	H2-T22_CD8A	H2-t22 - Cd8a	MHC-I	Cell-Cell Contact	KEGG: mmu04514
OEG	NRP	H2-T22	Cd8a	0.000125189	0	H2-T22_CD8A	H2-t22 - Cd8a	MHC-I	Cell-Cell Contact	KEGG: mmu04514
OEG	CHOL	H2-T22	Cd8a	0.00010357	0	H2-T22_CD8A	H2-t22 - Cd8a	MHC-I	Cell-Cell Contact	KEGG: mmu04514
OEG	EC	H2-T22	Cd8a	0.00690306	0	H2-T22_CD8A	H2-t22 - Cd8a	MHC-I	Cell-Cell Contact	KEGG: mmu04514
OEG	PC	H2-T22	Cd8a	0.00582357	0	H2-T22_CD8A	H2-t22 - Cd8a	MHC-I	Cell-Cell Contact	KEGG: mmu04514
OEG	VSMC	H2-T22	Cd8a	0.00571682	0	H2-T22_CD8A	H2-t22 - Cd8a	MHC-I	Cell-Cell Contact	KEGG: mmu04514
OEG	Hb_VC	H2-T22	Cd8a	0.00641459	0	H2-T22_CD8A	H2-t22 - Cd8a	MHC-I	Cell-Cell Contact	KEGG: mmu04514
OEG	VLMC	H2-T22	Cd8a	0.00558454	0	H2-T22_CD8A	H2-t22 - Cd8a	MHC-I	Cell-Cell Contact	KEGG: mmu04514
OEG	ABC	H2-T22	Cd8a	0.0045669	0	H2-T22_CD8A	H2-t22 - Cd8a	MHC-I	Cell-Cell Contact	KEGG: mmu04514
OEG	MG	H2-T22	Cd8a	0.00732365	0	H2-T22_CD8A	H2-t22 - Cd8a	MHC-I	Cell-Cell Contact	KEGG: mmu04514
OEG	MNC	H2-T22	Cd8a	0.0106301	0	H2-T22_CD8A	H2-t22 - Cd8a	MHC-I	Cell-Cell Contact	KEGG: mmu04514
OEG	MAC	H2-T22	Cd8a	0.00888971	0	H2-T22_CD8A	H2-t22 - Cd8a	MHC-I	Cell-Cell Contact	KEGG: mmu04514
OEG	DC	H2-T22	Cd8a	0.00764101	0	H2-T22_CD8A	H2-t22 - Cd8a	MHC-I	Cell-Cell Contact	KEGG: mmu04514
OEG	NEUT	H2-T22	Cd8a	0.00106555	0	H2-T22_CD8A	H2-t22 - Cd8a	MHC-I	Cell-Cell Contact	KEGG: mmu04514
OEG	T_cell	H2-T22	Cd8a	0.0333337	0	H2-T22_CD8A	H2-t22 - Cd8a	MHC-I	Cell-Cell Contact	KEGG: mmu04514
OEG	B_cell	H2-T22	Cd8a	0.0124019	0	H2-T22_CD8A	H2-t22 - Cd8a	MHC-I	Cell-Cell Contact	KEGG: mmu04514
OEG	OEG	H2-T23	Cd8a	0.00043273	0	H2-T23_CD8A	H2-t23 - Cd8a	MHC-I	Cell-Cell Contact	KEGG: mmu04514
OEG	NSC	H2-T23	Cd8a	0.000286066	0	H2-T23_CD8A	H2-t23 - Cd8a	MHC-I	Cell-Cell Contact	KEGG: mmu04514
OEG	ASC	H2-T23	Cd8a	3.19869e-05	0.01	H2-T23_CD8A	H2-t23 - Cd8a	MHC-I	Cell-Cell Contact	KEGG: mmu04514
OEG	EPC	H2-T23	Cd8a	0.000268803	0	H2-T23_CD8A	H2-t23 - Cd8a	MHC-I	Cell-Cell Contact	KEGG: mmu04514
OEG	EC	H2-T23	Cd8a	0.00104028	0	H2-T23_CD8A	H2-t23 - Cd8a	MHC-I	Cell-Cell Contact	KEGG: mmu04514
OEG	PC	H2-T23	Cd8a	0.000876797	0	H2-T23_CD8A	H2-t23 - Cd8a	MHC-I	Cell-Cell Contact	KEGG: mmu04514
OEG	VSMC	H2-T23	Cd8a	0.000860646	0	H2-T23_CD8A	H2-t23 - Cd8a	MHC-I	Cell-Cell Contact	KEGG: mmu04514
OEG	Hb_VC	H2-T23	Cd8a	0.000966269	0	H2-T23_CD8A	H2-t23 - Cd8a	MHC-I	Cell-Cell Contact	KEGG: mmu04514
OEG	VLMC	H2-T23	Cd8a	0.000840636	0	H2-T23_CD8A	H2-t23 - Cd8a	MHC-I	Cell-Cell Contact	KEGG: mmu04514
OEG	ABC	H2-T23	Cd8a	0.000686855	0	H2-T23_CD8A	H2-t23 - Cd8a	MHC-I	Cell-Cell Contact	KEGG: mmu04514
OEG	MG	H2-T23	Cd8a	0.00110406	0	H2-T23_CD8A	H2-t23 - Cd8a	MHC-I	Cell-Cell Contact	KEGG: mmu04514
OEG	MNC	H2-T23	Cd8a	0.00160707	0	H2-T23_CD8A	H2-t23 - Cd8a	MHC-I	Cell-Cell Contact	KEGG: mmu04514
OEG	MAC	H2-T23	Cd8a	0.00134195	0	H2-T23_CD8A	H2-t23 - Cd8a	MHC-I	Cell-Cell Contact	KEGG: mmu04514
OEG	DC	H2-T23	Cd8a	0.00115222	0	H2-T23_CD8A	H2-t23 - Cd8a	MHC-I	Cell-Cell Contact	KEGG: mmu04514
OEG	NEUT	H2-T23	Cd8a	0.00015978	0	H2-T23_CD8A	H2-t23 - Cd8a	MHC-I	Cell-Cell Contact	KEGG: mmu04514
OEG	T_cell	H2-T23	Cd8a	0.00513953	0	H2-T23_CD8A	H2-t23 - Cd8a	MHC-I	Cell-Cell Contact	KEGG: mmu04514
OEG	B_cell	H2-T23	Cd8a	0.00187779	0	H2-T23_CD8A	H2-t23 - Cd8a	MHC-I	Cell-Cell Contact	KEGG: mmu04514
OEG	OEG	H2-T24	Cd8a	0.00042295	0	H2-T24_CD8A	H2-t24 - Cd8a	MHC-I	Cell-Cell Contact	KEGG: mmu04514
OEG	NSC	H2-T24	Cd8a	0.0002796	0	H2-T24_CD8A	H2-t24 - Cd8a	MHC-I	Cell-Cell Contact	KEGG: mmu04514
OEG	ASC	H2-T24	Cd8a	3.12637e-05	0.01	H2-T24_CD8A	H2-t24 - Cd8a	MHC-I	Cell-Cell Contact	KEGG: mmu04514
OEG	EPC	H2-T24	Cd8a	0.000262727	0	H2-T24_CD8A	H2-t24 - Cd8a	MHC-I	Cell-Cell Contact	KEGG: mmu04514
OEG	EC	H2-T24	Cd8a	0.00101679	0	H2-T24_CD8A	H2-t24 - Cd8a	MHC-I	Cell-Cell Contact	KEGG: mmu04514
OEG	PC	H2-T24	Cd8a	0.000856989	0	H2-T24_CD8A	H2-t24 - Cd8a	MHC-I	Cell-Cell Contact	KEGG: mmu04514
OEG	VSMC	H2-T24	Cd8a	0.000841203	0	H2-T24_CD8A	H2-t24 - Cd8a	MHC-I	Cell-Cell Contact	KEGG: mmu04514
OEG	Hb_VC	H2-T24	Cd8a	0.000944442	0	H2-T24_CD8A	H2-t24 - Cd8a	MHC-I	Cell-Cell Contact	KEGG: mmu04514
OEG	VLMC	H2-T24	Cd8a	0.000821645	0	H2-T24_CD8A	H2-t24 - Cd8a	MHC-I	Cell-Cell Contact	KEGG: mmu04514
OEG	ABC	H2-T24	Cd8a	0.000671336	0	H2-T24_CD8A	H2-t24 - Cd8a	MHC-I	Cell-Cell Contact	KEGG: mmu04514
OEG	MG	H2-T24	Cd8a	0.00107913	0	H2-T24_CD8A	H2-t24 - Cd8a	MHC-I	Cell-Cell Contact	KEGG: mmu04514
OEG	MNC	H2-T24	Cd8a	0.0015708	0	H2-T24_CD8A	H2-t24 - Cd8a	MHC-I	Cell-Cell Contact	KEGG: mmu04514
OEG	MAC	H2-T24	Cd8a	0.00131165	0	H2-T24_CD8A	H2-t24 - Cd8a	MHC-I	Cell-Cell Contact	KEGG: mmu04514
OEG	DC	H2-T24	Cd8a	0.0011262	0	H2-T24_CD8A	H2-t24 - Cd8a	MHC-I	Cell-Cell Contact	KEGG: mmu04514
OEG	NEUT	H2-T24	Cd8a	0.000156167	0	H2-T24_CD8A	H2-t24 - Cd8a	MHC-I	Cell-Cell Contact	KEGG: mmu04514
OEG	T_cell	H2-T24	Cd8a	0.00502391	0	H2-T24_CD8A	H2-t24 - Cd8a	MHC-I	Cell-Cell Contact	KEGG: mmu04514
OEG	B_cell	H2-T24	Cd8a	0.00183541	0	H2-T24_CD8A	H2-t24 - Cd8a	MHC-I	Cell-Cell Contact	KEGG: mmu04514
OEG	OEG	H2-D1	Cd8a	0.00317042	0	H2-D1_CD8A	H2-d1 - Cd8a	MHC-I	Cell-Cell Contact	KEGG: mmu04514
OEG	NSC	H2-D1	Cd8a	0.00209782	0	H2-D1_CD8A	H2-d1 - Cd8a	MHC-I	Cell-Cell Contact	KEGG: mmu04514
OEG	EPC	H2-D1	Cd8a	0.00197144	0.02	H2-D1_CD8A	H2-d1 - Cd8a	MHC-I	Cell-Cell Contact	KEGG: mmu04514
OEG	EC	H2-D1	Cd8a	0.0075925	0	H2-D1_CD8A	H2-d1 - Cd8a	MHC-I	Cell-Cell Contact	KEGG: mmu04514
OEG	PC	H2-D1	Cd8a	0.00640589	0	H2-D1_CD8A	H2-d1 - Cd8a	MHC-I	Cell-Cell Contact	KEGG: mmu04514
OEG	VSMC	H2-D1	Cd8a	0.00628853	0	H2-D1_CD8A	H2-d1 - Cd8a	MHC-I	Cell-Cell Contact	KEGG: mmu04514
OEG	Hb_VC	H2-D1	Cd8a	0.00705559	0	H2-D1_CD8A	H2-d1 - Cd8a	MHC-I	Cell-Cell Contact	KEGG: mmu04514
OEG	VLMC	H2-D1	Cd8a	0.0061431	0	H2-D1_CD8A	H2-d1 - Cd8a	MHC-I	Cell-Cell Contact	KEGG: mmu04514
OEG	ABC	H2-D1	Cd8a	0.0050242	0	H2-D1_CD8A	H2-d1 - Cd8a	MHC-I	Cell-Cell Contact	KEGG: mmu04514
OEG	MG	H2-D1	Cd8a	0.00805476	0	H2-D1_CD8A	H2-d1 - Cd8a	MHC-I	Cell-Cell Contact	KEGG: mmu04514
OEG	MNC	H2-D1	Cd8a	0.0116874	0	H2-D1_CD8A	H2-d1 - Cd8a	MHC-I	Cell-Cell Contact	KEGG: mmu04514
OEG	MAC	H2-D1	Cd8a	0.00977561	0	H2-D1_CD8A	H2-d1 - Cd8a	MHC-I	Cell-Cell Contact	KEGG: mmu04514
OEG	DC	H2-D1	Cd8a	0.00840352	0	H2-D1_CD8A	H2-d1 - Cd8a	MHC-I	Cell-Cell Contact	KEGG: mmu04514
OEG	T_cell	H2-D1	Cd8a	0.0365657	0	H2-D1_CD8A	H2-d1 - Cd8a	MHC-I	Cell-Cell Contact	KEGG: mmu04514
OEG	B_cell	H2-D1	Cd8a	0.013633	0	H2-D1_CD8A	H2-d1 - Cd8a	MHC-I	Cell-Cell Contact	KEGG: mmu04514
OEG	OEG	H2-K1	Cd8a	0.00308989	0	H2-K1_CD8A	H2-k1 - Cd8a	MHC-I	Cell-Cell Contact	KEGG: mmu04514
OEG	NSC	H2-K1	Cd8a	0.00204448	0	H2-K1_CD8A	H2-k1 - Cd8a	MHC-I	Cell-Cell Contact	KEGG: mmu04514
OEG	ASC	H2-K1	Cd8a	0.000228964	0.01	H2-K1_CD8A	H2-k1 - Cd8a	MHC-I	Cell-Cell Contact	KEGG: mmu04514
OEG	EPC	H2-K1	Cd8a	0.00192131	0	H2-K1_CD8A	H2-k1 - Cd8a	MHC-I	Cell-Cell Contact	KEGG: mmu04514
OEG	EC	H2-K1	Cd8a	0.00740048	0	H2-K1_CD8A	H2-k1 - Cd8a	MHC-I	Cell-Cell Contact	KEGG: mmu04514
OEG	PC	H2-K1	Cd8a	0.00624369	0	H2-K1_CD8A	H2-k1 - Cd8a	MHC-I	Cell-Cell Contact	KEGG: mmu04514
OEG	VSMC	H2-K1	Cd8a	0.00612929	0	H2-K1_CD8A	H2-k1 - Cd8a	MHC-I	Cell-Cell Contact	KEGG: mmu04514
OEG	Hb_VC	H2-K1	Cd8a	0.00687706	0	H2-K1_CD8A	H2-k1 - Cd8a	MHC-I	Cell-Cell Contact	KEGG: mmu04514
OEG	VLMC	H2-K1	Cd8a	0.00598752	0	H2-K1_CD8A	H2-k1 - Cd8a	MHC-I	Cell-Cell Contact	KEGG: mmu04514
OEG	ABC	H2-K1	Cd8a	0.00489681	0	H2-K1_CD8A	H2-k1 - Cd8a	MHC-I	Cell-Cell Contact	KEGG: mmu04514
OEG	MG	H2-K1	Cd8a	0.00785114	0	H2-K1_CD8A	H2-k1 - Cd8a	MHC-I	Cell-Cell Contact	KEGG: mmu04514
OEG	MNC	H2-K1	Cd8a	0.011393	0	H2-K1_CD8A	H2-k1 - Cd8a	MHC-I	Cell-Cell Contact	KEGG: mmu04514
OEG	MAC	H2-K1	Cd8a	0.00952891	0	H2-K1_CD8A	H2-k1 - Cd8a	MHC-I	Cell-Cell Contact	KEGG: mmu04514
OEG	DC	H2-K1	Cd8a	0.00819116	0	H2-K1_CD8A	H2-k1 - Cd8a	MHC-I	Cell-Cell Contact	KEGG: mmu04514
OEG	T_cell	H2-K1	Cd8a	0.0356673	0	H2-K1_CD8A	H2-k1 - Cd8a	MHC-I	Cell-Cell Contact	KEGG: mmu04514
OEG	B_cell	H2-K1	Cd8a	0.0132903	0	H2-K1_CD8A	H2-k1 - Cd8a	MHC-I	Cell-Cell Contact	KEGG: mmu04514
OEG	OPC	H2-Q1	Cd8b1	1.76999e-05	0.03	H2-Q1_CD8B1	H2-q1 - Cd8b1	MHC-I	Cell-Cell Contact	KEGG: mmu04514
OEG	OEG	H2-Q1	Cd8b1	0.000137589	0	H2-Q1_CD8B1	H2-q1 - Cd8b1	MHC-I	Cell-Cell Contact	KEGG: mmu04514
OEG	NSC	H2-Q1	Cd8b1	5.82946e-05	0	H2-Q1_CD8B1	H2-q1 - Cd8b1	MHC-I	Cell-Cell Contact	KEGG: mmu04514
OEG	ARP	H2-Q1	Cd8b1	2.00896e-05	0.03	H2-Q1_CD8B1	H2-q1 - Cd8b1	MHC-I	Cell-Cell Contact	KEGG: mmu04514
OEG	ASC	H2-Q1	Cd8b1	2.14012e-05	0	H2-Q1_CD8B1	H2-q1 - Cd8b1	MHC-I	Cell-Cell Contact	KEGG: mmu04514
OEG	EPC	H2-Q1	Cd8b1	7.56614e-05	0	H2-Q1_CD8B1	H2-q1 - Cd8b1	MHC-I	Cell-Cell Contact	KEGG: mmu04514
OEG	EC	H2-Q1	Cd8b1	0.000261294	0	H2-Q1_CD8B1	H2-q1 - Cd8b1	MHC-I	Cell-Cell Contact	KEGG: mmu04514
OEG	PC	H2-Q1	Cd8b1	0.000220148	0	H2-Q1_CD8B1	H2-q1 - Cd8b1	MHC-I	Cell-Cell Contact	KEGG: mmu04514
OEG	VSMC	H2-Q1	Cd8b1	0.000218364	0	H2-Q1_CD8B1	H2-q1 - Cd8b1	MHC-I	Cell-Cell Contact	KEGG: mmu04514
OEG	Hb_VC	H2-Q1	Cd8b1	0.000242111	0	H2-Q1_CD8B1	H2-q1 - Cd8b1	MHC-I	Cell-Cell Contact	KEGG: mmu04514
OEG	VLMC	H2-Q1	Cd8b1	0.000223242	0	H2-Q1_CD8B1	H2-q1 - Cd8b1	MHC-I	Cell-Cell Contact	KEGG: mmu04514
OEG	ABC	H2-Q1	Cd8b1	0.000184096	0	H2-Q1_CD8B1	H2-q1 - Cd8b1	MHC-I	Cell-Cell Contact	KEGG: mmu04514
OEG	MG	H2-Q1	Cd8b1	0.000266243	0	H2-Q1_CD8B1	H2-q1 - Cd8b1	MHC-I	Cell-Cell Contact	KEGG: mmu04514
OEG	MNC	H2-Q1	Cd8b1	0.000393465	0	H2-Q1_CD8B1	H2-q1 - Cd8b1	MHC-I	Cell-Cell Contact	KEGG: mmu04514
OEG	MAC	H2-Q1	Cd8b1	0.000333418	0	H2-Q1_CD8B1	H2-q1 - Cd8b1	MHC-I	Cell-Cell Contact	KEGG: mmu04514
OEG	DC	H2-Q1	Cd8b1	0.000295682	0	H2-Q1_CD8B1	H2-q1 - Cd8b1	MHC-I	Cell-Cell Contact	KEGG: mmu04514
OEG	NEUT	H2-Q1	Cd8b1	0.000106907	0	H2-Q1_CD8B1	H2-q1 - Cd8b1	MHC-I	Cell-Cell Contact	KEGG: mmu04514
OEG	T_cell	H2-Q1	Cd8b1	0.0042709	0	H2-Q1_CD8B1	H2-q1 - Cd8b1	MHC-I	Cell-Cell Contact	KEGG: mmu04514
OEG	B_cell	H2-Q1	Cd8b1	0.000439321	0	H2-Q1_CD8B1	H2-q1 - Cd8b1	MHC-I	Cell-Cell Contact	KEGG: mmu04514
OEG	OPC	H2-T22	Cd8b1	0.000211862	0	H2-T22_CD8B1	H2-t22 - Cd8b1	MHC-I	Cell-Cell Contact	KEGG: mmu04514
OEG	OEG	H2-T22	Cd8b1	0.00164473	0	H2-T22_CD8B1	H2-t22 - Cd8b1	MHC-I	Cell-Cell Contact	KEGG: mmu04514
OEG	NSC	H2-T22	Cd8b1	0.000697457	0	H2-T22_CD8B1	H2-t22 - Cd8b1	MHC-I	Cell-Cell Contact	KEGG: mmu04514
OEG	ARP	H2-T22	Cd8b1	0.000240459	0	H2-T22_CD8B1	H2-t22 - Cd8b1	MHC-I	Cell-Cell Contact	KEGG: mmu04514
OEG	ASC	H2-T22	Cd8b1	0.000256154	0	H2-T22_CD8B1	H2-t22 - Cd8b1	MHC-I	Cell-Cell Contact	KEGG: mmu04514
OEG	EPC	H2-T22	Cd8b1	0.000905066	0	H2-T22_CD8B1	H2-t22 - Cd8b1	MHC-I	Cell-Cell Contact	KEGG: mmu04514
OEG	CPC	H2-T22	Cd8b1	8.7877e-05	0	H2-T22_CD8B1	H2-t22 - Cd8b1	MHC-I	Cell-Cell Contact	KEGG: mmu04514
OEG	NRP	H2-T22	Cd8b1	0.000150224	0	H2-T22_CD8B1	H2-t22 - Cd8b1	MHC-I	Cell-Cell Contact	KEGG: mmu04514
OEG	CHOL	H2-T22	Cd8b1	0.000124282	0	H2-T22_CD8B1	H2-t22 - Cd8b1	MHC-I	Cell-Cell Contact	KEGG: mmu04514
OEG	EC	H2-T22	Cd8b1	0.00311926	0	H2-T22_CD8B1	H2-t22 - Cd8b1	MHC-I	Cell-Cell Contact	KEGG: mmu04514
OEG	PC	H2-T22	Cd8b1	0.00262925	0	H2-T22_CD8B1	H2-t22 - Cd8b1	MHC-I	Cell-Cell Contact	KEGG: mmu04514
OEG	VSMC	H2-T22	Cd8b1	0.002608	0	H2-T22_CD8B1	H2-t22 - Cd8b1	MHC-I	Cell-Cell Contact	KEGG: mmu04514
OEG	Hb_VC	H2-T22	Cd8b1	0.00289087	0	H2-T22_CD8B1	H2-t22 - Cd8b1	MHC-I	Cell-Cell Contact	KEGG: mmu04514
OEG	VLMC	H2-T22	Cd8b1	0.00266612	0	H2-T22_CD8B1	H2-t22 - Cd8b1	MHC-I	Cell-Cell Contact	KEGG: mmu04514
OEG	ABC	H2-T22	Cd8b1	0.00219956	0	H2-T22_CD8B1	H2-t22 - Cd8b1	MHC-I	Cell-Cell Contact	KEGG: mmu04514
OEG	MG	H2-T22	Cd8b1	0.00317817	0	H2-T22_CD8B1	H2-t22 - Cd8b1	MHC-I	Cell-Cell Contact	KEGG: mmu04514
OEG	MNC	H2-T22	Cd8b1	0.00469031	0	H2-T22_CD8B1	H2-t22 - Cd8b1	MHC-I	Cell-Cell Contact	KEGG: mmu04514
OEG	MAC	H2-T22	Cd8b1	0.00397713	0	H2-T22_CD8B1	H2-t22 - Cd8b1	MHC-I	Cell-Cell Contact	KEGG: mmu04514
OEG	DC	H2-T22	Cd8b1	0.00352845	0	H2-T22_CD8B1	H2-t22 - Cd8b1	MHC-I	Cell-Cell Contact	KEGG: mmu04514
OEG	NEUT	H2-T22	Cd8b1	0.00127839	0	H2-T22_CD8B1	H2-t22 - Cd8b1	MHC-I	Cell-Cell Contact	KEGG: mmu04514
OEG	T_cell	H2-T22	Cd8b1	0.0488424	0	H2-T22_CD8B1	H2-t22 - Cd8b1	MHC-I	Cell-Cell Contact	KEGG: mmu04514
OEG	B_cell	H2-T22	Cd8b1	0.00523431	0	H2-T22_CD8B1	H2-t22 - Cd8b1	MHC-I	Cell-Cell Contact	KEGG: mmu04514
OEG	OPC	H2-T23	Cd8b1	3.17457e-05	0.01	H2-T23_CD8B1	H2-t23 - Cd8b1	MHC-I	Cell-Cell Contact	KEGG: mmu04514
OEG	OEG	H2-T23	Cd8b1	0.00024675	0	H2-T23_CD8B1	H2-t23 - Cd8b1	MHC-I	Cell-Cell Contact	KEGG: mmu04514
OEG	NSC	H2-T23	Cd8b1	0.000104551	0	H2-T23_CD8B1	H2-t23 - Cd8b1	MHC-I	Cell-Cell Contact	KEGG: mmu04514
OEG	ARP	H2-T23	Cd8b1	3.60317e-05	0.03	H2-T23_CD8B1	H2-t23 - Cd8b1	MHC-I	Cell-Cell Contact	KEGG: mmu04514
OEG	ASC	H2-T23	Cd8b1	3.8384e-05	0	H2-T23_CD8B1	H2-t23 - Cd8b1	MHC-I	Cell-Cell Contact	KEGG: mmu04514
OEG	EPC	H2-T23	Cd8b1	0.000135697	0	H2-T23_CD8B1	H2-t23 - Cd8b1	MHC-I	Cell-Cell Contact	KEGG: mmu04514
OEG	EC	H2-T23	Cd8b1	0.000468553	0	H2-T23_CD8B1	H2-t23 - Cd8b1	MHC-I	Cell-Cell Contact	KEGG: mmu04514
OEG	PC	H2-T23	Cd8b1	0.000394783	0	H2-T23_CD8B1	H2-t23 - Cd8b1	MHC-I	Cell-Cell Contact	KEGG: mmu04514
OEG	VSMC	H2-T23	Cd8b1	0.000391585	0	H2-T23_CD8B1	H2-t23 - Cd8b1	MHC-I	Cell-Cell Contact	KEGG: mmu04514
OEG	Hb_VC	H2-T23	Cd8b1	0.000434161	0	H2-T23_CD8B1	H2-t23 - Cd8b1	MHC-I	Cell-Cell Contact	KEGG: mmu04514
OEG	VLMC	H2-T23	Cd8b1	0.000400332	0	H2-T23_CD8B1	H2-t23 - Cd8b1	MHC-I	Cell-Cell Contact	KEGG: mmu04514
OEG	ABC	H2-T23	Cd8b1	0.000330143	0	H2-T23_CD8B1	H2-t23 - Cd8b1	MHC-I	Cell-Cell Contact	KEGG: mmu04514
OEG	MG	H2-T23	Cd8b1	0.000477426	0	H2-T23_CD8B1	H2-t23 - Cd8b1	MHC-I	Cell-Cell Contact	KEGG: mmu04514
OEG	MNC	H2-T23	Cd8b1	0.00070549	0	H2-T23_CD8B1	H2-t23 - Cd8b1	MHC-I	Cell-Cell Contact	KEGG: mmu04514
OEG	MAC	H2-T23	Cd8b1	0.000597853	0	H2-T23_CD8B1	H2-t23 - Cd8b1	MHC-I	Cell-Cell Contact	KEGG: mmu04514
OEG	DC	H2-T23	Cd8b1	0.000530204	0	H2-T23_CD8B1	H2-t23 - Cd8b1	MHC-I	Cell-Cell Contact	KEGG: mmu04514
OEG	NEUT	H2-T23	Cd8b1	0.000191729	0	H2-T23_CD8B1	H2-t23 - Cd8b1	MHC-I	Cell-Cell Contact	KEGG: mmu04514
OEG	T_cell	H2-T23	Cd8b1	0.00763432	0	H2-T23_CD8B1	H2-t23 - Cd8b1	MHC-I	Cell-Cell Contact	KEGG: mmu04514
OEG	B_cell	H2-T23	Cd8b1	0.000787681	0	H2-T23_CD8B1	H2-t23 - Cd8b1	MHC-I	Cell-Cell Contact	KEGG: mmu04514
OEG	OPC	H2-T24	Cd8b1	3.1028e-05	0.03	H2-T24_CD8B1	H2-t24 - Cd8b1	MHC-I	Cell-Cell Contact	KEGG: mmu04514
OEG	OEG	H2-T24	Cd8b1	0.000241172	0	H2-T24_CD8B1	H2-t24 - Cd8b1	MHC-I	Cell-Cell Contact	KEGG: mmu04514
OEG	NSC	H2-T24	Cd8b1	0.000102187	0	H2-T24_CD8B1	H2-t24 - Cd8b1	MHC-I	Cell-Cell Contact	KEGG: mmu04514
OEG	ARP	H2-T24	Cd8b1	3.5217e-05	0.03	H2-T24_CD8B1	H2-t24 - Cd8b1	MHC-I	Cell-Cell Contact	KEGG: mmu04514
OEG	ASC	H2-T24	Cd8b1	3.75162e-05	0	H2-T24_CD8B1	H2-t24 - Cd8b1	MHC-I	Cell-Cell Contact	KEGG: mmu04514
OEG	EPC	H2-T24	Cd8b1	0.000132629	0	H2-T24_CD8B1	H2-t24 - Cd8b1	MHC-I	Cell-Cell Contact	KEGG: mmu04514
OEG	EC	H2-T24	Cd8b1	0.000457964	0	H2-T24_CD8B1	H2-t24 - Cd8b1	MHC-I	Cell-Cell Contact	KEGG: mmu04514
OEG	PC	H2-T24	Cd8b1	0.00038586	0	H2-T24_CD8B1	H2-t24 - Cd8b1	MHC-I	Cell-Cell Contact	KEGG: mmu04514
OEG	VSMC	H2-T24	Cd8b1	0.000382734	0	H2-T24_CD8B1	H2-t24 - Cd8b1	MHC-I	Cell-Cell Contact	KEGG: mmu04514
OEG	Hb_VC	H2-T24	Cd8b1	0.000424349	0	H2-T24_CD8B1	H2-t24 - Cd8b1	MHC-I	Cell-Cell Contact	KEGG: mmu04514
OEG	VLMC	H2-T24	Cd8b1	0.000391284	0	H2-T24_CD8B1	H2-t24 - Cd8b1	MHC-I	Cell-Cell Contact	KEGG: mmu04514
OEG	ABC	H2-T24	Cd8b1	0.000322681	0	H2-T24_CD8B1	H2-t24 - Cd8b1	MHC-I	Cell-Cell Contact	KEGG: mmu04514
OEG	MG	H2-T24	Cd8b1	0.000466637	0	H2-T24_CD8B1	H2-t24 - Cd8b1	MHC-I	Cell-Cell Contact	KEGG: mmu04514
OEG	MNC	H2-T24	Cd8b1	0.000689549	0	H2-T24_CD8B1	H2-t24 - Cd8b1	MHC-I	Cell-Cell Contact	KEGG: mmu04514
OEG	MAC	H2-T24	Cd8b1	0.000584344	0	H2-T24_CD8B1	H2-t24 - Cd8b1	MHC-I	Cell-Cell Contact	KEGG: mmu04514
OEG	DC	H2-T24	Cd8b1	0.000518222	0	H2-T24_CD8B1	H2-t24 - Cd8b1	MHC-I	Cell-Cell Contact	KEGG: mmu04514
OEG	NEUT	H2-T24	Cd8b1	0.000187395	0	H2-T24_CD8B1	H2-t24 - Cd8b1	MHC-I	Cell-Cell Contact	KEGG: mmu04514
OEG	T_cell	H2-T24	Cd8b1	0.00746299	0	H2-T24_CD8B1	H2-t24 - Cd8b1	MHC-I	Cell-Cell Contact	KEGG: mmu04514
OEG	B_cell	H2-T24	Cd8b1	0.000769886	0	H2-T24_CD8B1	H2-t24 - Cd8b1	MHC-I	Cell-Cell Contact	KEGG: mmu04514
OEG	OEG	H2-D1	Cd8b1	0.00180995	0	H2-D1_CD8B1	H2-d1 - Cd8b1	MHC-I	Cell-Cell Contact	KEGG: mmu04514
OEG	NSC	H2-D1	Cd8b1	0.000767593	0	H2-D1_CD8B1	H2-d1 - Cd8b1	MHC-I	Cell-Cell Contact	KEGG: mmu04514
OEG	EPC	H2-D1	Cd8b1	0.00099606	0	H2-D1_CD8B1	H2-d1 - Cd8b1	MHC-I	Cell-Cell Contact	KEGG: mmu04514
OEG	EC	H2-D1	Cd8b1	0.0034321	0	H2-D1_CD8B1	H2-d1 - Cd8b1	MHC-I	Cell-Cell Contact	KEGG: mmu04514
OEG	PC	H2-D1	Cd8b1	0.00289309	0	H2-D1_CD8B1	H2-d1 - Cd8b1	MHC-I	Cell-Cell Contact	KEGG: mmu04514
OEG	VSMC	H2-D1	Cd8b1	0.00286971	0	H2-D1_CD8B1	H2-d1 - Cd8b1	MHC-I	Cell-Cell Contact	KEGG: mmu04514
OEG	Hb_VC	H2-D1	Cd8b1	0.00318087	0	H2-D1_CD8B1	H2-d1 - Cd8b1	MHC-I	Cell-Cell Contact	KEGG: mmu04514
OEG	VLMC	H2-D1	Cd8b1	0.00293365	0	H2-D1_CD8B1	H2-d1 - Cd8b1	MHC-I	Cell-Cell Contact	KEGG: mmu04514
OEG	ABC	H2-D1	Cd8b1	0.00242038	0	H2-D1_CD8B1	H2-d1 - Cd8b1	MHC-I	Cell-Cell Contact	KEGG: mmu04514
OEG	MG	H2-D1	Cd8b1	0.0034969	0	H2-D1_CD8B1	H2-d1 - Cd8b1	MHC-I	Cell-Cell Contact	KEGG: mmu04514
OEG	MNC	H2-D1	Cd8b1	0.0051599	0	H2-D1_CD8B1	H2-d1 - Cd8b1	MHC-I	Cell-Cell Contact	KEGG: mmu04514
OEG	MAC	H2-D1	Cd8b1	0.00437563	0	H2-D1_CD8B1	H2-d1 - Cd8b1	MHC-I	Cell-Cell Contact	KEGG: mmu04514
OEG	DC	H2-D1	Cd8b1	0.00388217	0	H2-D1_CD8B1	H2-d1 - Cd8b1	MHC-I	Cell-Cell Contact	KEGG: mmu04514
OEG	NEUT	H2-D1	Cd8b1	0.00140686	0	H2-D1_CD8B1	H2-d1 - Cd8b1	MHC-I	Cell-Cell Contact	KEGG: mmu04514
OEG	T_cell	H2-D1	Cd8b1	0.0534948	0	H2-D1_CD8B1	H2-d1 - Cd8b1	MHC-I	Cell-Cell Contact	KEGG: mmu04514
OEG	B_cell	H2-D1	Cd8b1	0.00575805	0	H2-D1_CD8B1	H2-d1 - Cd8b1	MHC-I	Cell-Cell Contact	KEGG: mmu04514
OEG	OEG	H2-K1	Cd8b1	0.00176392	0	H2-K1_CD8B1	H2-k1 - Cd8b1	MHC-I	Cell-Cell Contact	KEGG: mmu04514
OEG	NSC	H2-K1	Cd8b1	0.000748051	0	H2-K1_CD8B1	H2-k1 - Cd8b1	MHC-I	Cell-Cell Contact	KEGG: mmu04514
OEG	ASC	H2-K1	Cd8b1	0.000274745	0.01	H2-K1_CD8B1	H2-k1 - Cd8b1	MHC-I	Cell-Cell Contact	KEGG: mmu04514
OEG	EPC	H2-K1	Cd8b1	0.000970706	0	H2-K1_CD8B1	H2-k1 - Cd8b1	MHC-I	Cell-Cell Contact	KEGG: mmu04514
OEG	EC	H2-K1	Cd8b1	0.00334495	0	H2-K1_CD8B1	H2-k1 - Cd8b1	MHC-I	Cell-Cell Contact	KEGG: mmu04514
OEG	PC	H2-K1	Cd8b1	0.00281959	0	H2-K1_CD8B1	H2-k1 - Cd8b1	MHC-I	Cell-Cell Contact	KEGG: mmu04514
OEG	VSMC	H2-K1	Cd8b1	0.0027968	0	H2-K1_CD8B1	H2-k1 - Cd8b1	MHC-I	Cell-Cell Contact	KEGG: mmu04514
OEG	Hb_VC	H2-K1	Cd8b1	0.00310008	0	H2-K1_CD8B1	H2-k1 - Cd8b1	MHC-I	Cell-Cell Contact	KEGG: mmu04514
OEG	VLMC	H2-K1	Cd8b1	0.00285912	0	H2-K1_CD8B1	H2-k1 - Cd8b1	MHC-I	Cell-Cell Contact	KEGG: mmu04514
OEG	ABC	H2-K1	Cd8b1	0.00235886	0	H2-K1_CD8B1	H2-k1 - Cd8b1	MHC-I	Cell-Cell Contact	KEGG: mmu04514
OEG	MG	H2-K1	Cd8b1	0.00340811	0	H2-K1_CD8B1	H2-k1 - Cd8b1	MHC-I	Cell-Cell Contact	KEGG: mmu04514
OEG	MNC	H2-K1	Cd8b1	0.00502909	0	H2-K1_CD8B1	H2-k1 - Cd8b1	MHC-I	Cell-Cell Contact	KEGG: mmu04514
OEG	MAC	H2-K1	Cd8b1	0.00426462	0	H2-K1_CD8B1	H2-k1 - Cd8b1	MHC-I	Cell-Cell Contact	KEGG: mmu04514
OEG	DC	H2-K1	Cd8b1	0.00378363	0	H2-K1_CD8B1	H2-k1 - Cd8b1	MHC-I	Cell-Cell Contact	KEGG: mmu04514
OEG	NEUT	H2-K1	Cd8b1	0.00137106	0	H2-K1_CD8B1	H2-k1 - Cd8b1	MHC-I	Cell-Cell Contact	KEGG: mmu04514
OEG	T_cell	H2-K1	Cd8b1	0.052203	0	H2-K1_CD8B1	H2-k1 - Cd8b1	MHC-I	Cell-Cell Contact	KEGG: mmu04514
OEG	B_cell	H2-K1	Cd8b1	0.00561216	0	H2-K1_CD8B1	H2-k1 - Cd8b1	MHC-I	Cell-Cell Contact	KEGG: mmu04514
OEG	OEG	Ncam1	Fgfr1	0.125344	0	NCAM1_FGFR1	Ncam1 - Fgfr1	NCAM	Cell-Cell Contact	PMID: 12791257
OEG	NSC	Ncam1	Fgfr1	0.139977	0	NCAM1_FGFR1	Ncam1 - Fgfr1	NCAM	Cell-Cell Contact	PMID: 12791257
OEG	ARP	Ncam1	Fgfr1	0.304754	0	NCAM1_FGFR1	Ncam1 - Fgfr1	NCAM	Cell-Cell Contact	PMID: 12791257
OEG	ASC	Ncam1	Fgfr1	0.13987	0	NCAM1_FGFR1	Ncam1 - Fgfr1	NCAM	Cell-Cell Contact	PMID: 12791257
OEG	EPC	Ncam1	Fgfr1	0.238909	0	NCAM1_FGFR1	Ncam1 - Fgfr1	NCAM	Cell-Cell Contact	PMID: 12791257
OEG	VSMC	Ncam1	Fgfr1	0.0997047	0	NCAM1_FGFR1	Ncam1 - Fgfr1	NCAM	Cell-Cell Contact	PMID: 12791257
OEG	VLMC	Ncam1	Fgfr1	0.128557	0	NCAM1_FGFR1	Ncam1 - Fgfr1	NCAM	Cell-Cell Contact	PMID: 12791257
OEG	ABC	Ncam1	Fgfr1	0.259459	0	NCAM1_FGFR1	Ncam1 - Fgfr1	NCAM	Cell-Cell Contact	PMID: 12791257
OEG	OPC	Ncam1	Ncam1	0.320966	0	NCAM1_NCAM1	Ncam1 - Ncam1	NCAM	Cell-Cell Contact	KEGG: mmu04514
OEG	OLG	Ncam1	Ncam1	0.278108	0	NCAM1_NCAM1	Ncam1 - Ncam1	NCAM	Cell-Cell Contact	KEGG: mmu04514
OEG	OEG	Ncam1	Ncam1	0.419368	0	NCAM1_NCAM1	Ncam1 - Ncam1	NCAM	Cell-Cell Contact	KEGG: mmu04514
OEG	ARP	Ncam1	Ncam1	0.129943	0	NCAM1_NCAM1	Ncam1 - Ncam1	NCAM	Cell-Cell Contact	KEGG: mmu04514
OEG	ASC	Ncam1	Ncam1	0.153285	0	NCAM1_NCAM1	Ncam1 - Ncam1	NCAM	Cell-Cell Contact	KEGG: mmu04514
OEG	EPC	Ncam1	Ncam1	0.242515	0	NCAM1_NCAM1	Ncam1 - Ncam1	NCAM	Cell-Cell Contact	KEGG: mmu04514
OEG	NRP	Ncam1	Ncam1	0.289074	0	NCAM1_NCAM1	Ncam1 - Ncam1	NCAM	Cell-Cell Contact	KEGG: mmu04514
OEG	ImmN	Ncam1	Ncam1	0.359019	0	NCAM1_NCAM1	Ncam1 - Ncam1	NCAM	Cell-Cell Contact	KEGG: mmu04514
OEG	GABA	Ncam1	Ncam1	0.152279	0	NCAM1_NCAM1	Ncam1 - Ncam1	NCAM	Cell-Cell Contact	KEGG: mmu04514
OEG	DOPA	Ncam1	Ncam1	0.328861	0	NCAM1_NCAM1	Ncam1 - Ncam1	NCAM	Cell-Cell Contact	KEGG: mmu04514
OEG	GLUT	Ncam1	Ncam1	0.244654	0	NCAM1_NCAM1	Ncam1 - Ncam1	NCAM	Cell-Cell Contact	KEGG: mmu04514
OEG	CHOL	Ncam1	Ncam1	0.0995807	0.01	NCAM1_NCAM1	Ncam1 - Ncam1	NCAM	Cell-Cell Contact	KEGG: mmu04514
OEG	NendC	Ncam1	Ncam1	0.359855	0	NCAM1_NCAM1	Ncam1 - Ncam1	NCAM	Cell-Cell Contact	KEGG: mmu04514
OEG	GLUT	Ncam1	L1cam	0.100666	0	NCAM1_L1CAM	Ncam1 - L1cam	NCAM	Cell-Cell Contact	KEGG: mmu04514
OEG	NendC	Ncam1	L1cam	0.0993801	0	NCAM1_L1CAM	Ncam1 - L1cam	NCAM	Cell-Cell Contact	KEGG: mmu04514
OEG	GLUT	Sema6a	Plxna2	0.00523428	0	SEMA6A_PLXNA2	Sema6a - Plxna2	SEMA6	Cell-Cell Contact	PMID: 27533782
OEG	NendC	Sema6a	Plxna2	0.00113616	0.03	SEMA6A_PLXNA2	Sema6a - Plxna2	SEMA6	Cell-Cell Contact	PMID: 27533782
OEG	EC	Sema6a	Plxna2	0.00347054	0	SEMA6A_PLXNA2	Sema6a - Plxna2	SEMA6	Cell-Cell Contact	PMID: 27533782
OEG	PC	Sema6a	Plxna2	0.00302224	0	SEMA6A_PLXNA2	Sema6a - Plxna2	SEMA6	Cell-Cell Contact	PMID: 27533782
OEG	VSMC	Sema6a	Plxna2	0.00568507	0	SEMA6A_PLXNA2	Sema6a - Plxna2	SEMA6	Cell-Cell Contact	PMID: 27533782
OEG	Hb_VC	Sema6a	Plxna2	0.00622802	0	SEMA6A_PLXNA2	Sema6a - Plxna2	SEMA6	Cell-Cell Contact	PMID: 27533782
OEG	VLMC	Sema6a	Plxna2	0.00318629	0	SEMA6A_PLXNA2	Sema6a - Plxna2	SEMA6	Cell-Cell Contact	PMID: 27533782
OEG	ABC	Sema6a	Plxna2	0.00553297	0	SEMA6A_PLXNA2	Sema6a - Plxna2	SEMA6	Cell-Cell Contact	PMID: 27533782
OEG	MAC	Sema6a	Plxna2	0.00342077	0	SEMA6A_PLXNA2	Sema6a - Plxna2	SEMA6	Cell-Cell Contact	PMID: 27533782
OEG	GLUT	Sema6a	Plxna4	0.00391015	0	SEMA6A_PLXNA4	Sema6a - Plxna4	SEMA6	Cell-Cell Contact	PMID: 27533782
NSC	MNC	Mif	CD74_CD44	0.125873	0	MIF_CD74_CD44	Mif - (Cd74+Cd44)	MIF	Secreted Signaling	PMID: 29637711; PMID: 26175090
NSC	DC	Mif	CD74_CD44	0.137066	0	MIF_CD74_CD44	Mif - (Cd74+Cd44)	MIF	Secreted Signaling	PMID: 29637711; PMID: 26175090
NSC	PC	Mif	Ackr3	0.106038	0	MIF_ACKR3	Mif - Ackr3	MIF	Secreted Signaling	PMID: 26175090
NSC	VSMC	Mif	Ackr3	0.252991	0	MIF_ACKR3	Mif - Ackr3	MIF	Secreted Signaling	PMID: 26175090
NSC	PC	Il34	Csf1r	1.85017e-05	0.04	IL34_CSF1R	Il34 - Csf1r	CSF	Secreted Signaling	KEGG: mmu04060
NSC	MG	Il34	Csf1r	0.000465844	0	IL34_CSF1R	Il34 - Csf1r	CSF	Secreted Signaling	KEGG: mmu04060
NSC	MNC	Il34	Csf1r	0.000286504	0	IL34_CSF1R	Il34 - Csf1r	CSF	Secreted Signaling	KEGG: mmu04060
NSC	MAC	Il34	Csf1r	0.000444051	0	IL34_CSF1R	Il34 - Csf1r	CSF	Secreted Signaling	KEGG: mmu04060
NSC	DC	Il34	Csf1r	7.64486e-05	0.02	IL34_CSF1R	Il34 - Csf1r	CSF	Secreted Signaling	KEGG: mmu04060
NSC	MG	Csf1	Csf1r	0.000465844	0.01	CSF1_CSF1R	Csf1 - Csf1r	CSF	Secreted Signaling	KEGG: mmu04060
NSC	MNC	Csf1	Csf1r	0.000286504	0	CSF1_CSF1R	Csf1 - Csf1r	CSF	Secreted Signaling	KEGG: mmu04060
NSC	MAC	Csf1	Csf1r	0.000444051	0	CSF1_CSF1R	Csf1 - Csf1r	CSF	Secreted Signaling	KEGG: mmu04060
NSC	DC	Csf1	Csf1r	7.64486e-05	0.02	CSF1_CSF1R	Csf1 - Csf1r	CSF	Secreted Signaling	KEGG: mmu04060
NSC	OEG	Mdk	Sdc2	0.0905749	0	MDK_SDC2	Mdk - Sdc2	MK	Secreted Signaling	PMID: 28356350
NSC	NSC	Mdk	Sdc2	0.0917183	0	MDK_SDC2	Mdk - Sdc2	MK	Secreted Signaling	PMID: 28356350
NSC	ARP	Mdk	Sdc2	0.0203675	0	MDK_SDC2	Mdk - Sdc2	MK	Secreted Signaling	PMID: 28356350
NSC	ASC	Mdk	Sdc2	0.0949655	0	MDK_SDC2	Mdk - Sdc2	MK	Secreted Signaling	PMID: 28356350
NSC	EPC	Mdk	Sdc2	0.14122	0	MDK_SDC2	Mdk - Sdc2	MK	Secreted Signaling	PMID: 28356350
NSC	CPC	Mdk	Sdc2	0.0551949	0	MDK_SDC2	Mdk - Sdc2	MK	Secreted Signaling	PMID: 28356350
NSC	NendC	Mdk	Sdc2	0.0569599	0	MDK_SDC2	Mdk - Sdc2	MK	Secreted Signaling	PMID: 28356350
NSC	PC	Mdk	Sdc2	0.0859606	0	MDK_SDC2	Mdk - Sdc2	MK	Secreted Signaling	PMID: 28356350
NSC	VSMC	Mdk	Sdc2	0.0756815	0	MDK_SDC2	Mdk - Sdc2	MK	Secreted Signaling	PMID: 28356350
NSC	VLMC	Mdk	Sdc2	0.0780979	0	MDK_SDC2	Mdk - Sdc2	MK	Secreted Signaling	PMID: 28356350
NSC	ABC	Mdk	Sdc2	0.177975	0	MDK_SDC2	Mdk - Sdc2	MK	Secreted Signaling	PMID: 28356350
NSC	OEG	Mdk	Sdc4	0.243261	0	MDK_SDC4	Mdk - Sdc4	MK	Secreted Signaling	PMID: 28356350
NSC	NSC	Mdk	Sdc4	0.248761	0	MDK_SDC4	Mdk - Sdc4	MK	Secreted Signaling	PMID: 28356350
NSC	ARP	Mdk	Sdc4	0.247046	0	MDK_SDC4	Mdk - Sdc4	MK	Secreted Signaling	PMID: 28356350
NSC	ASC	Mdk	Sdc4	0.245943	0	MDK_SDC4	Mdk - Sdc4	MK	Secreted Signaling	PMID: 28356350
NSC	EPC	Mdk	Sdc4	0.201614	0	MDK_SDC4	Mdk - Sdc4	MK	Secreted Signaling	PMID: 28356350
NSC	CPC	Mdk	Sdc4	0.061771	0	MDK_SDC4	Mdk - Sdc4	MK	Secreted Signaling	PMID: 28356350
NSC	VLMC	Mdk	Sdc4	0.0843153	0	MDK_SDC4	Mdk - Sdc4	MK	Secreted Signaling	PMID: 28356350
NSC	ABC	Mdk	Sdc4	0.201155	0	MDK_SDC4	Mdk - Sdc4	MK	Secreted Signaling	PMID: 28356350
NSC	MAC	Mdk	Sdc4	0.0992782	0	MDK_SDC4	Mdk - Sdc4	MK	Secreted Signaling	PMID: 28356350
NSC	B_cell	Mdk	Sdc4	0.108425	0	MDK_SDC4	Mdk - Sdc4	MK	Secreted Signaling	PMID: 28356350
NSC	OPC	Mdk	Ptprz1	0.319167	0	MDK_PTPRZ1	Mdk - Ptprz1	MK	Secreted Signaling	PMID: 28356350
NSC	OEG	Mdk	Ptprz1	0.302091	0	MDK_PTPRZ1	Mdk - Ptprz1	MK	Secreted Signaling	PMID: 28356350
NSC	NSC	Mdk	Ptprz1	0.314356	0	MDK_PTPRZ1	Mdk - Ptprz1	MK	Secreted Signaling	PMID: 28356350
NSC	ARP	Mdk	Ptprz1	0.311561	0	MDK_PTPRZ1	Mdk - Ptprz1	MK	Secreted Signaling	PMID: 28356350
NSC	ASC	Mdk	Ptprz1	0.325151	0	MDK_PTPRZ1	Mdk - Ptprz1	MK	Secreted Signaling	PMID: 28356350
NSC	EPC	Mdk	Ptprz1	0.183429	0	MDK_PTPRZ1	Mdk - Ptprz1	MK	Secreted Signaling	PMID: 28356350
NSC	NRP	Mdk	Ptprz1	0.142422	0	MDK_PTPRZ1	Mdk - Ptprz1	MK	Secreted Signaling	PMID: 28356350
NSC	PC	Mdk	ITGA6_ITGB1	0.0745826	0	MDK_ITGA6_ITGB1	Mdk - (Itga6+Itgb1)	MK	Secreted Signaling	PMID: 28356350
NSC	VSMC	Mdk	ITGA6_ITGB1	0.0762006	0	MDK_ITGA6_ITGB1	Mdk - (Itga6+Itgb1)	MK	Secreted Signaling	PMID: 28356350
NSC	Hb_VC	Mdk	ITGA6_ITGB1	0.0771234	0	MDK_ITGA6_ITGB1	Mdk - (Itga6+Itgb1)	MK	Secreted Signaling	PMID: 28356350
NSC	OPC	Mdk	Lrp1	0.24318	0	MDK_LRP1	Mdk - Lrp1	MK	Secreted Signaling	PMID: 28356350
NSC	OEG	Mdk	Lrp1	0.0829951	0	MDK_LRP1	Mdk - Lrp1	MK	Secreted Signaling	PMID: 28356350
NSC	NSC	Mdk	Lrp1	0.0960975	0	MDK_LRP1	Mdk - Lrp1	MK	Secreted Signaling	PMID: 28356350
NSC	ARP	Mdk	Lrp1	0.0929287	0	MDK_LRP1	Mdk - Lrp1	MK	Secreted Signaling	PMID: 28356350
NSC	ASC	Mdk	Lrp1	0.102993	0	MDK_LRP1	Mdk - Lrp1	MK	Secreted Signaling	PMID: 28356350
NSC	EPC	Mdk	Lrp1	0.0568363	0	MDK_LRP1	Mdk - Lrp1	MK	Secreted Signaling	PMID: 28356350
NSC	CPC	Mdk	Lrp1	0.0645226	0	MDK_LRP1	Mdk - Lrp1	MK	Secreted Signaling	PMID: 28356350
NSC	GLUT	Mdk	Lrp1	0.0747763	0	MDK_LRP1	Mdk - Lrp1	MK	Secreted Signaling	PMID: 28356350
NSC	CHOL	Mdk	Lrp1	0.0696458	0	MDK_LRP1	Mdk - Lrp1	MK	Secreted Signaling	PMID: 28356350
NSC	NendC	Mdk	Lrp1	0.0612926	0	MDK_LRP1	Mdk - Lrp1	MK	Secreted Signaling	PMID: 28356350
NSC	PC	Mdk	Lrp1	0.0781114	0	MDK_LRP1	Mdk - Lrp1	MK	Secreted Signaling	PMID: 28356350
NSC	VSMC	Mdk	Lrp1	0.0723274	0	MDK_LRP1	Mdk - Lrp1	MK	Secreted Signaling	PMID: 28356350
NSC	VLMC	Mdk	Lrp1	0.211105	0	MDK_LRP1	Mdk - Lrp1	MK	Secreted Signaling	PMID: 28356350
NSC	ABC	Mdk	Lrp1	0.203934	0	MDK_LRP1	Mdk - Lrp1	MK	Secreted Signaling	PMID: 28356350
NSC	MG	Mdk	Lrp1	0.0985837	0	MDK_LRP1	Mdk - Lrp1	MK	Secreted Signaling	PMID: 28356350
NSC	MNC	Mdk	Lrp1	0.0944717	0	MDK_LRP1	Mdk - Lrp1	MK	Secreted Signaling	PMID: 28356350
NSC	OPC	Mdk	Ncl	0.0878432	0	MDK_NCL	Mdk - Ncl	MK	Secreted Signaling	PMID: 28356350
NSC	OLG	Mdk	Ncl	0.0928961	0	MDK_NCL	Mdk - Ncl	MK	Secreted Signaling	PMID: 28356350
NSC	OEG	Mdk	Ncl	0.093933	0	MDK_NCL	Mdk - Ncl	MK	Secreted Signaling	PMID: 28356350
NSC	NSC	Mdk	Ncl	0.0750068	0	MDK_NCL	Mdk - Ncl	MK	Secreted Signaling	PMID: 28356350
NSC	ARP	Mdk	Ncl	0.0894792	0	MDK_NCL	Mdk - Ncl	MK	Secreted Signaling	PMID: 28356350
NSC	EPC	Mdk	Ncl	0.164496	0	MDK_NCL	Mdk - Ncl	MK	Secreted Signaling	PMID: 28356350
NSC	CPC	Mdk	Ncl	0.185349	0	MDK_NCL	Mdk - Ncl	MK	Secreted Signaling	PMID: 28356350
NSC	NRP	Mdk	Ncl	0.273678	0	MDK_NCL	Mdk - Ncl	MK	Secreted Signaling	PMID: 28356350
NSC	ImmN	Mdk	Ncl	0.239297	0	MDK_NCL	Mdk - Ncl	MK	Secreted Signaling	PMID: 28356350
NSC	GABA	Mdk	Ncl	0.0946655	0	MDK_NCL	Mdk - Ncl	MK	Secreted Signaling	PMID: 28356350
NSC	DOPA	Mdk	Ncl	0.0865809	0	MDK_NCL	Mdk - Ncl	MK	Secreted Signaling	PMID: 28356350
NSC	GLUT	Mdk	Ncl	0.0753983	0	MDK_NCL	Mdk - Ncl	MK	Secreted Signaling	PMID: 28356350
NSC	CHOL	Mdk	Ncl	0.0706662	0	MDK_NCL	Mdk - Ncl	MK	Secreted Signaling	PMID: 28356350
NSC	NendC	Mdk	Ncl	0.0745194	0	MDK_NCL	Mdk - Ncl	MK	Secreted Signaling	PMID: 28356350
NSC	EC	Mdk	Ncl	0.0855667	0	MDK_NCL	Mdk - Ncl	MK	Secreted Signaling	PMID: 28356350
NSC	PC	Mdk	Ncl	0.0820025	0	MDK_NCL	Mdk - Ncl	MK	Secreted Signaling	PMID: 28356350
NSC	VSMC	Mdk	Ncl	0.183466	0	MDK_NCL	Mdk - Ncl	MK	Secreted Signaling	PMID: 28356350
NSC	Hb_VC	Mdk	Ncl	0.0806047	0	MDK_NCL	Mdk - Ncl	MK	Secreted Signaling	PMID: 28356350
NSC	VLMC	Mdk	Ncl	0.0734824	0	MDK_NCL	Mdk - Ncl	MK	Secreted Signaling	PMID: 28356350
NSC	ABC	Mdk	Ncl	0.196668	0	MDK_NCL	Mdk - Ncl	MK	Secreted Signaling	PMID: 28356350
NSC	MG	Mdk	Ncl	0.096398	0	MDK_NCL	Mdk - Ncl	MK	Secreted Signaling	PMID: 28356350
NSC	MNC	Mdk	Ncl	0.0246161	0	MDK_NCL	Mdk - Ncl	MK	Secreted Signaling	PMID: 28356350
NSC	MAC	Mdk	Ncl	0.0954558	0	MDK_NCL	Mdk - Ncl	MK	Secreted Signaling	PMID: 28356350
NSC	DC	Mdk	Ncl	0.228972	0	MDK_NCL	Mdk - Ncl	MK	Secreted Signaling	PMID: 28356350
NSC	T_cell	Mdk	Ncl	0.112049	0	MDK_NCL	Mdk - Ncl	MK	Secreted Signaling	PMID: 28356350
NSC	B_cell	Mdk	Ncl	0.10464	0	MDK_NCL	Mdk - Ncl	MK	Secreted Signaling	PMID: 28356350
NSC	OPC	Ptn	Ptprz1	0.434164	0	PTN_PTPRZ1	Ptn - Ptprz1	PTN	Secreted Signaling	PMID: 28356350; PMID: 25620911
NSC	OEG	Ptn	Ptprz1	0.414683	0	PTN_PTPRZ1	Ptn - Ptprz1	PTN	Secreted Signaling	PMID: 28356350; PMID: 25620911
NSC	NSC	Ptn	Ptprz1	0.428711	0	PTN_PTPRZ1	Ptn - Ptprz1	PTN	Secreted Signaling	PMID: 28356350; PMID: 25620911
NSC	ARP	Ptn	Ptprz1	0.425531	0	PTN_PTPRZ1	Ptn - Ptprz1	PTN	Secreted Signaling	PMID: 28356350; PMID: 25620911
NSC	ASC	Ptn	Ptprz1	0.440908	0	PTN_PTPRZ1	Ptn - Ptprz1	PTN	Secreted Signaling	PMID: 28356350; PMID: 25620911
NSC	EPC	Ptn	Ptprz1	0.26883	0	PTN_PTPRZ1	Ptn - Ptprz1	PTN	Secreted Signaling	PMID: 28356350; PMID: 25620911
NSC	NRP	Ptn	Ptprz1	0.213728	0	PTN_PTPRZ1	Ptn - Ptprz1	PTN	Secreted Signaling	PMID: 28356350; PMID: 25620911
NSC	OEG	Ptn	Sdc2	0.140166	0	PTN_SDC2	Ptn - Sdc2	PTN	Secreted Signaling	PMID: 28356350; PMID: 25620911
NSC	NSC	Ptn	Sdc2	0.141838	0	PTN_SDC2	Ptn - Sdc2	PTN	Secreted Signaling	PMID: 28356350; PMID: 25620911
NSC	ARP	Ptn	Sdc2	0.03291	0	PTN_SDC2	Ptn - Sdc2	PTN	Secreted Signaling	PMID: 28356350; PMID: 25620911
NSC	ASC	Ptn	Sdc2	0.146573	0	PTN_SDC2	Ptn - Sdc2	PTN	Secreted Signaling	PMID: 28356350; PMID: 25620911
NSC	EPC	Ptn	Sdc2	0.212074	0	PTN_SDC2	Ptn - Sdc2	PTN	Secreted Signaling	PMID: 28356350; PMID: 25620911
NSC	CPC	Ptn	Sdc2	0.0872737	0.01	PTN_SDC2	Ptn - Sdc2	PTN	Secreted Signaling	PMID: 28356350; PMID: 25620911
NSC	NendC	Ptn	Sdc2	0.0899668	0	PTN_SDC2	Ptn - Sdc2	PTN	Secreted Signaling	PMID: 28356350; PMID: 25620911
NSC	PC	Ptn	Sdc2	0.133396	0	PTN_SDC2	Ptn - Sdc2	PTN	Secreted Signaling	PMID: 28356350; PMID: 25620911
NSC	VSMC	Ptn	Sdc2	0.118178	0	PTN_SDC2	Ptn - Sdc2	PTN	Secreted Signaling	PMID: 28356350; PMID: 25620911
NSC	VLMC	Ptn	Sdc2	0.121772	0	PTN_SDC2	Ptn - Sdc2	PTN	Secreted Signaling	PMID: 28356350; PMID: 25620911
NSC	ABC	Ptn	Sdc2	0.261651	0	PTN_SDC2	Ptn - Sdc2	PTN	Secreted Signaling	PMID: 28356350; PMID: 25620911
NSC	OPC	Ptn	Sdc3	0.332256	0	PTN_SDC3	Ptn - Sdc3	PTN	Secreted Signaling	PMID: 28356350; PMID: 25620911
NSC	OEG	Ptn	Sdc3	0.141468	0	PTN_SDC3	Ptn - Sdc3	PTN	Secreted Signaling	PMID: 28356350; PMID: 25620911
NSC	ARP	Ptn	Sdc3	0.121952	0	PTN_SDC3	Ptn - Sdc3	PTN	Secreted Signaling	PMID: 28356350; PMID: 25620911
NSC	GLUT	Ptn	Sdc3	0.0995347	0	PTN_SDC3	Ptn - Sdc3	PTN	Secreted Signaling	PMID: 28356350; PMID: 25620911
NSC	CHOL	Ptn	Sdc3	0.0831763	0.01	PTN_SDC3	Ptn - Sdc3	PTN	Secreted Signaling	PMID: 28356350; PMID: 25620911
NSC	PC	Ptn	Sdc3	0.132838	0	PTN_SDC3	Ptn - Sdc3	PTN	Secreted Signaling	PMID: 28356350; PMID: 25620911
NSC	VSMC	Ptn	Sdc3	0.112754	0	PTN_SDC3	Ptn - Sdc3	PTN	Secreted Signaling	PMID: 28356350; PMID: 25620911
NSC	Hb_VC	Ptn	Sdc3	0.100752	0	PTN_SDC3	Ptn - Sdc3	PTN	Secreted Signaling	PMID: 28356350; PMID: 25620911
NSC	OEG	Ptn	Sdc4	0.344758	0	PTN_SDC4	Ptn - Sdc4	PTN	Secreted Signaling	PMID: 28356350; PMID: 25620911
NSC	NSC	Ptn	Sdc4	0.351487	0	PTN_SDC4	Ptn - Sdc4	PTN	Secreted Signaling	PMID: 28356350; PMID: 25620911
NSC	ARP	Ptn	Sdc4	0.349393	0	PTN_SDC4	Ptn - Sdc4	PTN	Secreted Signaling	PMID: 28356350; PMID: 25620911
NSC	ASC	Ptn	Sdc4	0.348045	0	PTN_SDC4	Ptn - Sdc4	PTN	Secreted Signaling	PMID: 28356350; PMID: 25620911
NSC	EPC	Ptn	Sdc4	0.292449	0	PTN_SDC4	Ptn - Sdc4	PTN	Secreted Signaling	PMID: 28356350; PMID: 25620911
NSC	CPC	Ptn	Sdc4	0.0972782	0.05	PTN_SDC4	Ptn - Sdc4	PTN	Secreted Signaling	PMID: 28356350; PMID: 25620911
NSC	VLMC	Ptn	Sdc4	0.130972	0	PTN_SDC4	Ptn - Sdc4	PTN	Secreted Signaling	PMID: 28356350; PMID: 25620911
NSC	ABC	Ptn	Sdc4	0.29186	0	PTN_SDC4	Ptn - Sdc4	PTN	Secreted Signaling	PMID: 28356350; PMID: 25620911
NSC	MAC	Ptn	Sdc4	0.152833	0	PTN_SDC4	Ptn - Sdc4	PTN	Secreted Signaling	PMID: 28356350; PMID: 25620911
NSC	B_cell	Ptn	Sdc4	0.166005	0	PTN_SDC4	Ptn - Sdc4	PTN	Secreted Signaling	PMID: 28356350; PMID: 25620911
NSC	OPC	Ptn	Ncl	0.136162	0	PTN_NCL	Ptn - Ncl	PTN	Secreted Signaling	PMID: 28356350; PMID: 25620911
NSC	OLG	Ptn	Ncl	0.143557	0	PTN_NCL	Ptn - Ncl	PTN	Secreted Signaling	PMID: 28356350; PMID: 25620911
NSC	OEG	Ptn	Ncl	0.145069	0	PTN_NCL	Ptn - Ncl	PTN	Secreted Signaling	PMID: 28356350; PMID: 25620911
NSC	ARP	Ptn	Ncl	0.138561	0	PTN_NCL	Ptn - Ncl	PTN	Secreted Signaling	PMID: 28356350; PMID: 25620911
NSC	EPC	Ptn	Ncl	0.243713	0	PTN_NCL	Ptn - Ncl	PTN	Secreted Signaling	PMID: 28356350; PMID: 25620911
NSC	CPC	Ptn	Ncl	0.271347	0.03	PTN_NCL	Ptn - Ncl	PTN	Secreted Signaling	PMID: 28356350; PMID: 25620911
NSC	NRP	Ptn	Ncl	0.381469	0	PTN_NCL	Ptn - Ncl	PTN	Secreted Signaling	PMID: 28356350; PMID: 25620911
NSC	ImmN	Ptn	Ncl	0.339883	0	PTN_NCL	Ptn - Ncl	PTN	Secreted Signaling	PMID: 28356350; PMID: 25620911
NSC	GABA	Ptn	Ncl	0.146136	0	PTN_NCL	Ptn - Ncl	PTN	Secreted Signaling	PMID: 28356350; PMID: 25620911
NSC	DOPA	Ptn	Ncl	0.134308	0	PTN_NCL	Ptn - Ncl	PTN	Secreted Signaling	PMID: 28356350; PMID: 25620911
NSC	EC	Ptn	Ncl	0.132816	0	PTN_NCL	Ptn - Ncl	PTN	Secreted Signaling	PMID: 28356350; PMID: 25620911
NSC	PC	Ptn	Ncl	0.127558	0.02	PTN_NCL	Ptn - Ncl	PTN	Secreted Signaling	PMID: 28356350; PMID: 25620911
NSC	VSMC	Ptn	Ncl	0.268878	0	PTN_NCL	Ptn - Ncl	PTN	Secreted Signaling	PMID: 28356350; PMID: 25620911
NSC	ABC	Ptn	Ncl	0.286073	0	PTN_NCL	Ptn - Ncl	PTN	Secreted Signaling	PMID: 28356350; PMID: 25620911
NSC	MG	Ptn	Ncl	0.148656	0	PTN_NCL	Ptn - Ncl	PTN	Secreted Signaling	PMID: 28356350; PMID: 25620911
NSC	MAC	Ptn	Ncl	0.147286	0	PTN_NCL	Ptn - Ncl	PTN	Secreted Signaling	PMID: 28356350; PMID: 25620911
NSC	DC	Ptn	Ncl	0.327084	0	PTN_NCL	Ptn - Ncl	PTN	Secreted Signaling	PMID: 28356350; PMID: 25620911
NSC	T_cell	Ptn	Ncl	0.171184	0	PTN_NCL	Ptn - Ncl	PTN	Secreted Signaling	PMID: 28356350; PMID: 25620911
NSC	OPC	Psap	Gpr37l1	0.412139	0	PSAP_GPR37L1	Psap - Gpr37l1	PSAP	Secreted Signaling	PMID: 23690594
NSC	OEG	Psap	Gpr37l1	0.337603	0	PSAP_GPR37L1	Psap - Gpr37l1	PSAP	Secreted Signaling	PMID: 23690594
NSC	NSC	Psap	Gpr37l1	0.427487	0	PSAP_GPR37L1	Psap - Gpr37l1	PSAP	Secreted Signaling	PMID: 23690594
NSC	ARP	Psap	Gpr37l1	0.410094	0	PSAP_GPR37L1	Psap - Gpr37l1	PSAP	Secreted Signaling	PMID: 23690594
NSC	ASC	Psap	Gpr37l1	0.4512	0	PSAP_GPR37L1	Psap - Gpr37l1	PSAP	Secreted Signaling	PMID: 23690594
NSC	EPC	Psap	Gpr37l1	0.340895	0	PSAP_GPR37L1	Psap - Gpr37l1	PSAP	Secreted Signaling	PMID: 23690594
NSC	OLG	Psap	Gpr37	0.418869	0	PSAP_GPR37	Psap - Gpr37	PSAP	Secreted Signaling	PMID: 23690594
NSC	PC	Lamc1	ITGA6_ITGB1	1.08147e-05	0	LAMC1_ITGA6_ITGB1	Lamc1 - (Itga6+Itgb1)	LAMININ	ECM-Receptor	KEGG: mmu04512
NSC	VSMC	Lamc1	ITGA6_ITGB1	1.10687e-05	0	LAMC1_ITGA6_ITGB1	Lamc1 - (Itga6+Itgb1)	LAMININ	ECM-Receptor	KEGG: mmu04512
NSC	Hb_VC	Lamc1	ITGA6_ITGB1	1.12139e-05	0	LAMC1_ITGA6_ITGB1	Lamc1 - (Itga6+Itgb1)	LAMININ	ECM-Receptor	KEGG: mmu04512
NSC	MNC	Lamc1	Cd44	4.4309e-05	0	LAMC1_CD44	Lamc1 - Cd44	LAMININ	ECM-Receptor	KEGG: mmu04512
NSC	DC	Lamc1	Cd44	1.27228e-05	0	LAMC1_CD44	Lamc1 - Cd44	LAMININ	ECM-Receptor	KEGG: mmu04512
NSC	NEUT	Lamc1	Cd44	1.61687e-05	0	LAMC1_CD44	Lamc1 - Cd44	LAMININ	ECM-Receptor	KEGG: mmu04512
NSC	OEG	Thbs4	Sdc4	0.244623	0	THBS4_SDC4	Thbs4 - Sdc4	THBS	ECM-Receptor	KEGG: mmu04512
NSC	NSC	Thbs4	Sdc4	0.250143	0	THBS4_SDC4	Thbs4 - Sdc4	THBS	ECM-Receptor	KEGG: mmu04512
NSC	ARP	Thbs4	Sdc4	0.248422	0	THBS4_SDC4	Thbs4 - Sdc4	THBS	ECM-Receptor	KEGG: mmu04512
NSC	ASC	Thbs4	Sdc4	0.247315	0	THBS4_SDC4	Thbs4 - Sdc4	THBS	ECM-Receptor	KEGG: mmu04512
NSC	EPC	Thbs4	Sdc4	0.202805	0	THBS4_SDC4	Thbs4 - Sdc4	THBS	ECM-Receptor	KEGG: mmu04512
NSC	CPC	Thbs4	Sdc4	0.0622002	0	THBS4_SDC4	Thbs4 - Sdc4	THBS	ECM-Receptor	KEGG: mmu04512
NSC	VLMC	Thbs4	Sdc4	0.084887	0	THBS4_SDC4	Thbs4 - Sdc4	THBS	ECM-Receptor	KEGG: mmu04512
NSC	ABC	Thbs4	Sdc4	0.202344	0	THBS4_SDC4	Thbs4 - Sdc4	THBS	ECM-Receptor	KEGG: mmu04512
NSC	MAC	Thbs4	Sdc4	0.0999402	0	THBS4_SDC4	Thbs4 - Sdc4	THBS	ECM-Receptor	KEGG: mmu04512
NSC	B_cell	Thbs4	Sdc4	0.109141	0	THBS4_SDC4	Thbs4 - Sdc4	THBS	ECM-Receptor	KEGG: mmu04512
NSC	GABA	Lamc1	Sv2a	4.48226e-05	0	LAMC1_SV2A	Lamc1 - Sv2a	LAMININ	ECM-Receptor	KEGG: mmu04512
NSC	DOPA	Lamc1	Sv2a	6.39395e-05	0	LAMC1_SV2A	Lamc1 - Sv2a	LAMININ	ECM-Receptor	KEGG: mmu04512
NSC	GLUT	Lamc1	Sv2a	3.65282e-05	0	LAMC1_SV2A	Lamc1 - Sv2a	LAMININ	ECM-Receptor	KEGG: mmu04512
NSC	CHOL	Lamc1	Sv2a	3.5441e-05	0	LAMC1_SV2A	Lamc1 - Sv2a	LAMININ	ECM-Receptor	KEGG: mmu04512
NSC	NendC	Lamc1	Sv2a	4.75083e-05	0	LAMC1_SV2A	Lamc1 - Sv2a	LAMININ	ECM-Receptor	KEGG: mmu04512
NSC	GLUT	Lamc1	Sv2b	3.36428e-05	0	LAMC1_SV2B	Lamc1 - Sv2b	LAMININ	ECM-Receptor	KEGG: mmu04512
NSC	CHOL	Lamc1	Sv2b	1.91572e-05	0	LAMC1_SV2B	Lamc1 - Sv2b	LAMININ	ECM-Receptor	KEGG: mmu04512
NSC	CHOL	Lamc1	Sv2c	1.94671e-06	0	LAMC1_SV2C	Lamc1 - Sv2c	LAMININ	ECM-Receptor	KEGG: mmu04512
NSC	MNC	Thbs4	Cd36	0.0224969	0	THBS4_CD36	Thbs4 - Cd36	THBS	ECM-Receptor	KEGG: mmu04512
NSC	MAC	Thbs4	Cd36	0.0942947	0	THBS4_CD36	Thbs4 - Cd36	THBS	ECM-Receptor	KEGG: mmu04512
NSC	OPC	Thbs4	Cd47	0.094	0	THBS4_CD47	Thbs4 - Cd47	THBS	ECM-Receptor	KEGG: mmu04512
NSC	OLG	Thbs4	Cd47	0.232503	0	THBS4_CD47	Thbs4 - Cd47	THBS	ECM-Receptor	KEGG: mmu04512
NSC	OEG	Thbs4	Cd47	0.25266	0	THBS4_CD47	Thbs4 - Cd47	THBS	ECM-Receptor	KEGG: mmu04512
NSC	NSC	Thbs4	Cd47	0.0968135	0	THBS4_CD47	Thbs4 - Cd47	THBS	ECM-Receptor	KEGG: mmu04512
NSC	ARP	Thbs4	Cd47	0.0811957	0	THBS4_CD47	Thbs4 - Cd47	THBS	ECM-Receptor	KEGG: mmu04512
NSC	ASC	Thbs4	Cd47	0.10281	0	THBS4_CD47	Thbs4 - Cd47	THBS	ECM-Receptor	KEGG: mmu04512
NSC	EPC	Thbs4	Cd47	0.0611395	0	THBS4_CD47	Thbs4 - Cd47	THBS	ECM-Receptor	KEGG: mmu04512
NSC	NRP	Thbs4	Cd47	0.0727477	0	THBS4_CD47	Thbs4 - Cd47	THBS	ECM-Receptor	KEGG: mmu04512
NSC	GABA	Thbs4	Cd47	0.2268	0	THBS4_CD47	Thbs4 - Cd47	THBS	ECM-Receptor	KEGG: mmu04512
NSC	DOPA	Thbs4	Cd47	0.253941	0	THBS4_CD47	Thbs4 - Cd47	THBS	ECM-Receptor	KEGG: mmu04512
NSC	GLUT	Thbs4	Cd47	0.219213	0	THBS4_CD47	Thbs4 - Cd47	THBS	ECM-Receptor	KEGG: mmu04512
NSC	CHOL	Thbs4	Cd47	0.0128625	0	THBS4_CD47	Thbs4 - Cd47	THBS	ECM-Receptor	KEGG: mmu04512
NSC	NendC	Thbs4	Cd47	0.209054	0	THBS4_CD47	Thbs4 - Cd47	THBS	ECM-Receptor	KEGG: mmu04512
NSC	EC	Thbs4	Cd47	0.0923952	0	THBS4_CD47	Thbs4 - Cd47	THBS	ECM-Receptor	KEGG: mmu04512
NSC	PC	Thbs4	Cd47	0.0802319	0	THBS4_CD47	Thbs4 - Cd47	THBS	ECM-Receptor	KEGG: mmu04512
NSC	VSMC	Thbs4	Cd47	0.193487	0	THBS4_CD47	Thbs4 - Cd47	THBS	ECM-Receptor	KEGG: mmu04512
NSC	Hb_VC	Thbs4	Cd47	0.139488	0	THBS4_CD47	Thbs4 - Cd47	THBS	ECM-Receptor	KEGG: mmu04512
NSC	VLMC	Thbs4	Cd47	0.0793039	0	THBS4_CD47	Thbs4 - Cd47	THBS	ECM-Receptor	KEGG: mmu04512
NSC	ABC	Thbs4	Cd47	0.192718	0	THBS4_CD47	Thbs4 - Cd47	THBS	ECM-Receptor	KEGG: mmu04512
NSC	MG	Thbs4	Cd47	0.102495	0	THBS4_CD47	Thbs4 - Cd47	THBS	ECM-Receptor	KEGG: mmu04512
NSC	MNC	Thbs4	Cd47	0.256468	0	THBS4_CD47	Thbs4 - Cd47	THBS	ECM-Receptor	KEGG: mmu04512
NSC	MAC	Thbs4	Cd47	0.101038	0	THBS4_CD47	Thbs4 - Cd47	THBS	ECM-Receptor	KEGG: mmu04512
NSC	DC	Thbs4	Cd47	0.299741	0	THBS4_CD47	Thbs4 - Cd47	THBS	ECM-Receptor	KEGG: mmu04512
NSC	NEUT	Thbs4	Cd47	0.0898287	0	THBS4_CD47	Thbs4 - Cd47	THBS	ECM-Receptor	KEGG: mmu04512
NSC	T_cell	Thbs4	Cd47	0.113832	0	THBS4_CD47	Thbs4 - Cd47	THBS	ECM-Receptor	KEGG: mmu04512
NSC	B_cell	Thbs4	Cd47	0.292774	0	THBS4_CD47	Thbs4 - Cd47	THBS	ECM-Receptor	KEGG: mmu04512
NSC	OPC	Hspg2	Dag1	8.03726e-05	0	HSPG2_DAG1	Hspg2 - Dag1	HSPG	ECM-Receptor	KEGG: mmu04512
NSC	OEG	Hspg2	Dag1	9.22726e-05	0	HSPG2_DAG1	Hspg2 - Dag1	HSPG	ECM-Receptor	KEGG: mmu04512
NSC	ARP	Hspg2	Dag1	9.35823e-05	0	HSPG2_DAG1	Hspg2 - Dag1	HSPG	ECM-Receptor	KEGG: mmu04512
NSC	ASC	Hspg2	Dag1	9.3519e-05	0	HSPG2_DAG1	Hspg2 - Dag1	HSPG	ECM-Receptor	KEGG: mmu04512
NSC	EPC	Hspg2	Dag1	6.48589e-05	0	HSPG2_DAG1	Hspg2 - Dag1	HSPG	ECM-Receptor	KEGG: mmu04512
NSC	CPC	Hspg2	Dag1	6.02426e-05	0.01	HSPG2_DAG1	Hspg2 - Dag1	HSPG	ECM-Receptor	KEGG: mmu04512
NSC	PC	Hspg2	Dag1	7.43249e-05	0	HSPG2_DAG1	Hspg2 - Dag1	HSPG	ECM-Receptor	KEGG: mmu04512
NSC	VSMC	Hspg2	Dag1	0.000223764	0	HSPG2_DAG1	Hspg2 - Dag1	HSPG	ECM-Receptor	KEGG: mmu04512
NSC	Hb_VC	Hspg2	Dag1	7.32612e-05	0	HSPG2_DAG1	Hspg2 - Dag1	HSPG	ECM-Receptor	KEGG: mmu04512
NSC	VLMC	Hspg2	Dag1	7.3409e-05	0.01	HSPG2_DAG1	Hspg2 - Dag1	HSPG	ECM-Receptor	KEGG: mmu04512
NSC	ABC	Hspg2	Dag1	0.000208507	0	HSPG2_DAG1	Hspg2 - Dag1	HSPG	ECM-Receptor	KEGG: mmu04512
NSC	OPC	Lamc1	Dag1	1.14826e-05	0	LAMC1_DAG1	Lamc1 - Dag1	LAMININ	ECM-Receptor	KEGG: mmu04512
NSC	OEG	Lamc1	Dag1	1.31828e-05	0	LAMC1_DAG1	Lamc1 - Dag1	LAMININ	ECM-Receptor	KEGG: mmu04512
NSC	ARP	Lamc1	Dag1	1.337e-05	0	LAMC1_DAG1	Lamc1 - Dag1	LAMININ	ECM-Receptor	KEGG: mmu04512
NSC	ASC	Lamc1	Dag1	1.33609e-05	0	LAMC1_DAG1	Lamc1 - Dag1	LAMININ	ECM-Receptor	KEGG: mmu04512
NSC	EPC	Lamc1	Dag1	9.26608e-06	0	LAMC1_DAG1	Lamc1 - Dag1	LAMININ	ECM-Receptor	KEGG: mmu04512
NSC	CPC	Lamc1	Dag1	8.60653e-06	0.01	LAMC1_DAG1	Lamc1 - Dag1	LAMININ	ECM-Receptor	KEGG: mmu04512
NSC	PC	Lamc1	Dag1	1.06185e-05	0	LAMC1_DAG1	Lamc1 - Dag1	LAMININ	ECM-Receptor	KEGG: mmu04512
NSC	VSMC	Lamc1	Dag1	3.19725e-05	0	LAMC1_DAG1	Lamc1 - Dag1	LAMININ	ECM-Receptor	KEGG: mmu04512
NSC	Hb_VC	Lamc1	Dag1	1.04665e-05	0	LAMC1_DAG1	Lamc1 - Dag1	LAMININ	ECM-Receptor	KEGG: mmu04512
NSC	VLMC	Lamc1	Dag1	1.04877e-05	0.01	LAMC1_DAG1	Lamc1 - Dag1	LAMININ	ECM-Receptor	KEGG: mmu04512
NSC	ABC	Lamc1	Dag1	2.97921e-05	0	LAMC1_DAG1	Lamc1 - Dag1	LAMININ	ECM-Receptor	KEGG: mmu04512
NSC	OPC	Cadm1	Cadm1	0.201781	0	CADM1_CADM1	Cadm1 - Cadm1	CADM	Cell-Cell Contact	PMID: 24503895
NSC	OLG	Cadm1	Cadm1	0.0888723	0	CADM1_CADM1	Cadm1 - Cadm1	CADM	Cell-Cell Contact	PMID: 24503895
NSC	NSC	Cadm1	Cadm1	0.227825	0	CADM1_CADM1	Cadm1 - Cadm1	CADM	Cell-Cell Contact	PMID: 24503895
NSC	ARP	Cadm1	Cadm1	0.0897925	0	CADM1_CADM1	Cadm1 - Cadm1	CADM	Cell-Cell Contact	PMID: 24503895
NSC	ASC	Cadm1	Cadm1	0.252605	0	CADM1_CADM1	Cadm1 - Cadm1	CADM	Cell-Cell Contact	PMID: 24503895
NSC	EPC	Cadm1	Cadm1	0.197465	0	CADM1_CADM1	Cadm1 - Cadm1	CADM	Cell-Cell Contact	PMID: 24503895
NSC	GABA	Cadm1	Cadm1	0.0899914	0	CADM1_CADM1	Cadm1 - Cadm1	CADM	Cell-Cell Contact	PMID: 24503895
NSC	GLUT	Cadm1	Cadm1	0.189101	0	CADM1_CADM1	Cadm1 - Cadm1	CADM	Cell-Cell Contact	PMID: 24503895
NSC	CHOL	Cadm1	Cadm1	0.229128	0	CADM1_CADM1	Cadm1 - Cadm1	CADM	Cell-Cell Contact	PMID: 24503895
NSC	NendC	Cadm1	Cadm1	0.227261	0	CADM1_CADM1	Cadm1 - Cadm1	CADM	Cell-Cell Contact	PMID: 24503895
NSC	Hb_VC	Cadm1	Cadm1	0.0632009	0.02	CADM1_CADM1	Cadm1 - Cadm1	CADM	Cell-Cell Contact	PMID: 24503895
NSC	MG	Cadm1	Cadm1	0.0967796	0	CADM1_CADM1	Cadm1 - Cadm1	CADM	Cell-Cell Contact	PMID: 24503895
NSC	MG	Cd22	Ptprc	7.02809e-05	0	CD22_PTPRC	Cd22 - Ptprc	CD22	Cell-Cell Contact	KEGG: mmu04514
NSC	MNC	Cd22	Ptprc	0.000325915	0	CD22_PTPRC	Cd22 - Ptprc	CD22	Cell-Cell Contact	KEGG: mmu04514
NSC	MAC	Cd22	Ptprc	7.3518e-05	0	CD22_PTPRC	Cd22 - Ptprc	CD22	Cell-Cell Contact	KEGG: mmu04514
NSC	DC	Cd22	Ptprc	0.000215601	0	CD22_PTPRC	Cd22 - Ptprc	CD22	Cell-Cell Contact	KEGG: mmu04514
NSC	NEUT	Cd22	Ptprc	0.000111032	0	CD22_PTPRC	Cd22 - Ptprc	CD22	Cell-Cell Contact	KEGG: mmu04514
NSC	T_cell	Cd22	Ptprc	9.58443e-05	0	CD22_PTPRC	Cd22 - Ptprc	CD22	Cell-Cell Contact	KEGG: mmu04514
NSC	B_cell	Cd22	Ptprc	8.43946e-05	0	CD22_PTPRC	Cd22 - Ptprc	CD22	Cell-Cell Contact	KEGG: mmu04514
NSC	OPC	Cdh2	Cdh2	0.00898774	0	CDH2_CDH2	Cdh2 - Cdh2	CDH	Cell-Cell Contact	KEGG: mmu04514
NSC	NSC	Cdh2	Cdh2	0.0126725	0	CDH2_CDH2	Cdh2 - Cdh2	CDH	Cell-Cell Contact	KEGG: mmu04514
NSC	ARP	Cdh2	Cdh2	0.0101078	0	CDH2_CDH2	Cdh2 - Cdh2	CDH	Cell-Cell Contact	KEGG: mmu04514
NSC	ASC	Cdh2	Cdh2	0.0128685	0	CDH2_CDH2	Cdh2 - Cdh2	CDH	Cell-Cell Contact	KEGG: mmu04514
NSC	EPC	Cdh2	Cdh2	0.00940852	0	CDH2_CDH2	Cdh2 - Cdh2	CDH	Cell-Cell Contact	KEGG: mmu04514
NSC	NRP	Cdh2	Cdh2	0.00951132	0	CDH2_CDH2	Cdh2 - Cdh2	CDH	Cell-Cell Contact	KEGG: mmu04514
NSC	ImmN	Cdh2	Cdh2	0.0122311	0	CDH2_CDH2	Cdh2 - Cdh2	CDH	Cell-Cell Contact	KEGG: mmu04514
NSC	GLUT	Cdh2	Cdh2	0.0221086	0	CDH2_CDH2	Cdh2 - Cdh2	CDH	Cell-Cell Contact	KEGG: mmu04514
NSC	NendC	Cdh2	Cdh2	0.0108458	0	CDH2_CDH2	Cdh2 - Cdh2	CDH	Cell-Cell Contact	KEGG: mmu04514
NSC	PC	Cdh2	Cdh2	0.00833369	0	CDH2_CDH2	Cdh2 - Cdh2	CDH	Cell-Cell Contact	KEGG: mmu04514
NSC	MG	Cdh2	Cdh2	2.66348e-05	0.03	CDH2_CDH2	Cdh2 - Cdh2	CDH	Cell-Cell Contact	KEGG: mmu04514
NSC	OPC	Cdh1	Cdh1	6.07727e-06	0	CDH1_CDH1	Cdh1 - Cdh1	CDH	Cell-Cell Contact	KEGG: mmu04514
NSC	NSC	Cdh1	Cdh1	9.19756e-06	0	CDH1_CDH1	Cdh1 - Cdh1	CDH	Cell-Cell Contact	KEGG: mmu04514
NSC	ARP	Cdh1	Cdh1	7.25679e-06	0	CDH1_CDH1	Cdh1 - Cdh1	CDH	Cell-Cell Contact	KEGG: mmu04514
NSC	ASC	Cdh1	Cdh1	9.26972e-06	0	CDH1_CDH1	Cdh1 - Cdh1	CDH	Cell-Cell Contact	KEGG: mmu04514
NSC	EPC	Cdh1	Cdh1	7.23213e-06	0	CDH1_CDH1	Cdh1 - Cdh1	CDH	Cell-Cell Contact	KEGG: mmu04514
NSC	NRP	Cdh1	Cdh1	6.91597e-06	0	CDH1_CDH1	Cdh1 - Cdh1	CDH	Cell-Cell Contact	KEGG: mmu04514
NSC	ImmN	Cdh1	Cdh1	8.17474e-06	0	CDH1_CDH1	Cdh1 - Cdh1	CDH	Cell-Cell Contact	KEGG: mmu04514
NSC	GLUT	Cdh1	Cdh1	1.52901e-05	0	CDH1_CDH1	Cdh1 - Cdh1	CDH	Cell-Cell Contact	KEGG: mmu04514
NSC	NendC	Cdh1	Cdh1	7.71174e-06	0	CDH1_CDH1	Cdh1 - Cdh1	CDH	Cell-Cell Contact	KEGG: mmu04514
NSC	PC	Cdh1	Cdh1	7.07474e-06	0	CDH1_CDH1	Cdh1 - Cdh1	CDH	Cell-Cell Contact	KEGG: mmu04514
NSC	ABC	Cdh1	Cdh1	0.000586365	0	CDH1_CDH1	Cdh1 - Cdh1	CDH	Cell-Cell Contact	KEGG: mmu04514
NSC	MG	Cdh1	Cdh1	1.24778e-06	0.04	CDH1_CDH1	Cdh1 - Cdh1	CDH	Cell-Cell Contact	KEGG: mmu04514
NSC	OEG	H2-Q1	Cd8a	6.68405e-05	0	H2-Q1_CD8A	H2-q1 - Cd8a	MHC-I	Cell-Cell Contact	KEGG: mmu04514
NSC	EC	H2-Q1	Cd8a	0.000160767	0	H2-Q1_CD8A	H2-q1 - Cd8a	MHC-I	Cell-Cell Contact	KEGG: mmu04514
NSC	PC	H2-Q1	Cd8a	0.000135483	0	H2-Q1_CD8A	H2-q1 - Cd8a	MHC-I	Cell-Cell Contact	KEGG: mmu04514
NSC	VSMC	H2-Q1	Cd8a	0.000132986	0	H2-Q1_CD8A	H2-q1 - Cd8a	MHC-I	Cell-Cell Contact	KEGG: mmu04514
NSC	Hb_VC	H2-Q1	Cd8a	0.00014932	0	H2-Q1_CD8A	H2-q1 - Cd8a	MHC-I	Cell-Cell Contact	KEGG: mmu04514
NSC	VLMC	H2-Q1	Cd8a	0.000129892	0	H2-Q1_CD8A	H2-q1 - Cd8a	MHC-I	Cell-Cell Contact	KEGG: mmu04514
NSC	ABC	H2-Q1	Cd8a	0.000106116	0	H2-Q1_CD8A	H2-q1 - Cd8a	MHC-I	Cell-Cell Contact	KEGG: mmu04514
NSC	MG	H2-Q1	Cd8a	0.000170633	0	H2-Q1_CD8A	H2-q1 - Cd8a	MHC-I	Cell-Cell Contact	KEGG: mmu04514
NSC	MNC	H2-Q1	Cd8a	0.000248479	0	H2-Q1_CD8A	H2-q1 - Cd8a	MHC-I	Cell-Cell Contact	KEGG: mmu04514
NSC	MAC	H2-Q1	Cd8a	0.00020744	0	H2-Q1_CD8A	H2-q1 - Cd8a	MHC-I	Cell-Cell Contact	KEGG: mmu04514
NSC	DC	H2-Q1	Cd8a	0.000178083	0	H2-Q1_CD8A	H2-q1 - Cd8a	MHC-I	Cell-Cell Contact	KEGG: mmu04514
NSC	T_cell	H2-Q1	Cd8a	0.000797038	0	H2-Q1_CD8A	H2-q1 - Cd8a	MHC-I	Cell-Cell Contact	KEGG: mmu04514
NSC	B_cell	H2-Q1	Cd8a	0.000290402	0	H2-Q1_CD8A	H2-q1 - Cd8a	MHC-I	Cell-Cell Contact	KEGG: mmu04514
NSC	OEG	H2-T23	Cd8a	0.000117624	0	H2-T23_CD8A	H2-t23 - Cd8a	MHC-I	Cell-Cell Contact	KEGG: mmu04514
NSC	EC	H2-T23	Cd8a	0.000282893	0	H2-T23_CD8A	H2-t23 - Cd8a	MHC-I	Cell-Cell Contact	KEGG: mmu04514
NSC	PC	H2-T23	Cd8a	0.000238406	0	H2-T23_CD8A	H2-t23 - Cd8a	MHC-I	Cell-Cell Contact	KEGG: mmu04514
NSC	VSMC	H2-T23	Cd8a	0.000234012	0	H2-T23_CD8A	H2-t23 - Cd8a	MHC-I	Cell-Cell Contact	KEGG: mmu04514
NSC	Hb_VC	H2-T23	Cd8a	0.000262751	0	H2-T23_CD8A	H2-t23 - Cd8a	MHC-I	Cell-Cell Contact	KEGG: mmu04514
NSC	VLMC	H2-T23	Cd8a	0.000228568	0	H2-T23_CD8A	H2-t23 - Cd8a	MHC-I	Cell-Cell Contact	KEGG: mmu04514
NSC	ABC	H2-T23	Cd8a	0.000186734	0	H2-T23_CD8A	H2-t23 - Cd8a	MHC-I	Cell-Cell Contact	KEGG: mmu04514
NSC	MG	H2-T23	Cd8a	0.000300251	0	H2-T23_CD8A	H2-t23 - Cd8a	MHC-I	Cell-Cell Contact	KEGG: mmu04514
NSC	MNC	H2-T23	Cd8a	0.000437205	0	H2-T23_CD8A	H2-t23 - Cd8a	MHC-I	Cell-Cell Contact	KEGG: mmu04514
NSC	MAC	H2-T23	Cd8a	0.000365008	0	H2-T23_CD8A	H2-t23 - Cd8a	MHC-I	Cell-Cell Contact	KEGG: mmu04514
NSC	DC	H2-T23	Cd8a	0.000313358	0	H2-T23_CD8A	H2-t23 - Cd8a	MHC-I	Cell-Cell Contact	KEGG: mmu04514
NSC	T_cell	H2-T23	Cd8a	0.00140182	0	H2-T23_CD8A	H2-t23 - Cd8a	MHC-I	Cell-Cell Contact	KEGG: mmu04514
NSC	B_cell	H2-T23	Cd8a	0.000510953	0	H2-T23_CD8A	H2-t23 - Cd8a	MHC-I	Cell-Cell Contact	KEGG: mmu04514
NSC	OEG	H2-T24	Cd8a	0.000116965	0	H2-T24_CD8A	H2-t24 - Cd8a	MHC-I	Cell-Cell Contact	KEGG: mmu04514
NSC	EC	H2-T24	Cd8a	0.000281309	0	H2-T24_CD8A	H2-t24 - Cd8a	MHC-I	Cell-Cell Contact	KEGG: mmu04514
NSC	PC	H2-T24	Cd8a	0.000237071	0	H2-T24_CD8A	H2-t24 - Cd8a	MHC-I	Cell-Cell Contact	KEGG: mmu04514
NSC	VSMC	H2-T24	Cd8a	0.000232702	0	H2-T24_CD8A	H2-t24 - Cd8a	MHC-I	Cell-Cell Contact	KEGG: mmu04514
NSC	Hb_VC	H2-T24	Cd8a	0.00026128	0	H2-T24_CD8A	H2-t24 - Cd8a	MHC-I	Cell-Cell Contact	KEGG: mmu04514
NSC	VLMC	H2-T24	Cd8a	0.000227288	0	H2-T24_CD8A	H2-t24 - Cd8a	MHC-I	Cell-Cell Contact	KEGG: mmu04514
NSC	ABC	H2-T24	Cd8a	0.000185688	0	H2-T24_CD8A	H2-t24 - Cd8a	MHC-I	Cell-Cell Contact	KEGG: mmu04514
NSC	MG	H2-T24	Cd8a	0.00029857	0	H2-T24_CD8A	H2-t24 - Cd8a	MHC-I	Cell-Cell Contact	KEGG: mmu04514
NSC	MNC	H2-T24	Cd8a	0.000434758	0	H2-T24_CD8A	H2-t24 - Cd8a	MHC-I	Cell-Cell Contact	KEGG: mmu04514
NSC	MAC	H2-T24	Cd8a	0.000362964	0	H2-T24_CD8A	H2-t24 - Cd8a	MHC-I	Cell-Cell Contact	KEGG: mmu04514
NSC	DC	H2-T24	Cd8a	0.000311604	0	H2-T24_CD8A	H2-t24 - Cd8a	MHC-I	Cell-Cell Contact	KEGG: mmu04514
NSC	T_cell	H2-T24	Cd8a	0.00139398	0	H2-T24_CD8A	H2-t24 - Cd8a	MHC-I	Cell-Cell Contact	KEGG: mmu04514
NSC	B_cell	H2-T24	Cd8a	0.000508093	0	H2-T24_CD8A	H2-t24 - Cd8a	MHC-I	Cell-Cell Contact	KEGG: mmu04514
NSC	OEG	H2-K1	Cd8a	0.00259213	0	H2-K1_CD8A	H2-k1 - Cd8a	MHC-I	Cell-Cell Contact	KEGG: mmu04514
NSC	NSC	H2-K1	Cd8a	0.00171484	0.04	H2-K1_CD8A	H2-k1 - Cd8a	MHC-I	Cell-Cell Contact	KEGG: mmu04514
NSC	EPC	H2-K1	Cd8a	0.0016115	0	H2-K1_CD8A	H2-k1 - Cd8a	MHC-I	Cell-Cell Contact	KEGG: mmu04514
NSC	EC	H2-K1	Cd8a	0.00621265	0	H2-K1_CD8A	H2-k1 - Cd8a	MHC-I	Cell-Cell Contact	KEGG: mmu04514
NSC	PC	H2-K1	Cd8a	0.00524056	0	H2-K1_CD8A	H2-k1 - Cd8a	MHC-I	Cell-Cell Contact	KEGG: mmu04514
NSC	VSMC	H2-K1	Cd8a	0.00514444	0	H2-K1_CD8A	H2-k1 - Cd8a	MHC-I	Cell-Cell Contact	KEGG: mmu04514
NSC	Hb_VC	H2-K1	Cd8a	0.00577275	0	H2-K1_CD8A	H2-k1 - Cd8a	MHC-I	Cell-Cell Contact	KEGG: mmu04514
NSC	VLMC	H2-K1	Cd8a	0.00502534	0	H2-K1_CD8A	H2-k1 - Cd8a	MHC-I	Cell-Cell Contact	KEGG: mmu04514
NSC	ABC	H2-K1	Cd8a	0.00410918	0	H2-K1_CD8A	H2-k1 - Cd8a	MHC-I	Cell-Cell Contact	KEGG: mmu04514
NSC	MG	H2-K1	Cd8a	0.00659146	0	H2-K1_CD8A	H2-k1 - Cd8a	MHC-I	Cell-Cell Contact	KEGG: mmu04514
NSC	MNC	H2-K1	Cd8a	0.00957057	0	H2-K1_CD8A	H2-k1 - Cd8a	MHC-I	Cell-Cell Contact	KEGG: mmu04514
NSC	MAC	H2-K1	Cd8a	0.00800221	0	H2-K1_CD8A	H2-k1 - Cd8a	MHC-I	Cell-Cell Contact	KEGG: mmu04514
NSC	DC	H2-K1	Cd8a	0.00687731	0	H2-K1_CD8A	H2-k1 - Cd8a	MHC-I	Cell-Cell Contact	KEGG: mmu04514
NSC	T_cell	H2-K1	Cd8a	0.0300799	0	H2-K1_CD8A	H2-k1 - Cd8a	MHC-I	Cell-Cell Contact	KEGG: mmu04514
NSC	B_cell	H2-K1	Cd8a	0.0111677	0	H2-K1_CD8A	H2-k1 - Cd8a	MHC-I	Cell-Cell Contact	KEGG: mmu04514
NSC	OEG	H2-Q1	Cd8b1	3.81076e-05	0	H2-Q1_CD8B1	H2-q1 - Cd8b1	MHC-I	Cell-Cell Contact	KEGG: mmu04514
NSC	EPC	H2-Q1	Cd8b1	2.09547e-05	0.02	H2-Q1_CD8B1	H2-q1 - Cd8b1	MHC-I	Cell-Cell Contact	KEGG: mmu04514
NSC	EC	H2-Q1	Cd8b1	7.23761e-05	0	H2-Q1_CD8B1	H2-q1 - Cd8b1	MHC-I	Cell-Cell Contact	KEGG: mmu04514
NSC	PC	H2-Q1	Cd8b1	6.09772e-05	0	H2-Q1_CD8B1	H2-q1 - Cd8b1	MHC-I	Cell-Cell Contact	KEGG: mmu04514
NSC	VSMC	H2-Q1	Cd8b1	6.0483e-05	0	H2-Q1_CD8B1	H2-q1 - Cd8b1	MHC-I	Cell-Cell Contact	KEGG: mmu04514
NSC	Hb_VC	H2-Q1	Cd8b1	6.70617e-05	0	H2-Q1_CD8B1	H2-q1 - Cd8b1	MHC-I	Cell-Cell Contact	KEGG: mmu04514
NSC	VLMC	H2-Q1	Cd8b1	6.18345e-05	0	H2-Q1_CD8B1	H2-q1 - Cd8b1	MHC-I	Cell-Cell Contact	KEGG: mmu04514
NSC	ABC	H2-Q1	Cd8b1	5.09902e-05	0	H2-Q1_CD8B1	H2-q1 - Cd8b1	MHC-I	Cell-Cell Contact	KEGG: mmu04514
NSC	MG	H2-Q1	Cd8b1	7.37472e-05	0	H2-Q1_CD8B1	H2-q1 - Cd8b1	MHC-I	Cell-Cell Contact	KEGG: mmu04514
NSC	MNC	H2-Q1	Cd8b1	0.000108997	0	H2-Q1_CD8B1	H2-q1 - Cd8b1	MHC-I	Cell-Cell Contact	KEGG: mmu04514
NSC	MAC	H2-Q1	Cd8b1	9.23588e-05	0	H2-Q1_CD8B1	H2-q1 - Cd8b1	MHC-I	Cell-Cell Contact	KEGG: mmu04514
NSC	DC	H2-Q1	Cd8b1	8.19033e-05	0	H2-Q1_CD8B1	H2-q1 - Cd8b1	MHC-I	Cell-Cell Contact	KEGG: mmu04514
NSC	NEUT	H2-Q1	Cd8b1	2.96089e-05	0.03	H2-Q1_CD8B1	H2-q1 - Cd8b1	MHC-I	Cell-Cell Contact	KEGG: mmu04514
NSC	T_cell	H2-Q1	Cd8b1	0.00118644	0	H2-Q1_CD8B1	H2-q1 - Cd8b1	MHC-I	Cell-Cell Contact	KEGG: mmu04514
NSC	B_cell	H2-Q1	Cd8b1	0.000121704	0	H2-Q1_CD8B1	H2-q1 - Cd8b1	MHC-I	Cell-Cell Contact	KEGG: mmu04514
NSC	OEG	H2-T23	Cd8b1	6.70619e-05	0	H2-T23_CD8B1	H2-t23 - Cd8b1	MHC-I	Cell-Cell Contact	KEGG: mmu04514
NSC	EPC	H2-T23	Cd8b1	3.68767e-05	0.04	H2-T23_CD8B1	H2-t23 - Cd8b1	MHC-I	Cell-Cell Contact	KEGG: mmu04514
NSC	EC	H2-T23	Cd8b1	0.000127364	0	H2-T23_CD8B1	H2-t23 - Cd8b1	MHC-I	Cell-Cell Contact	KEGG: mmu04514
NSC	PC	H2-T23	Cd8b1	0.000107306	0	H2-T23_CD8B1	H2-t23 - Cd8b1	MHC-I	Cell-Cell Contact	KEGG: mmu04514
NSC	VSMC	H2-T23	Cd8b1	0.000106436	0	H2-T23_CD8B1	H2-t23 - Cd8b1	MHC-I	Cell-Cell Contact	KEGG: mmu04514
NSC	Hb_VC	H2-T23	Cd8b1	0.000118013	0	H2-T23_CD8B1	H2-t23 - Cd8b1	MHC-I	Cell-Cell Contact	KEGG: mmu04514
NSC	VLMC	H2-T23	Cd8b1	0.000108815	0	H2-T23_CD8B1	H2-t23 - Cd8b1	MHC-I	Cell-Cell Contact	KEGG: mmu04514
NSC	ABC	H2-T23	Cd8b1	8.9732e-05	0	H2-T23_CD8B1	H2-t23 - Cd8b1	MHC-I	Cell-Cell Contact	KEGG: mmu04514
NSC	MG	H2-T23	Cd8b1	0.000129777	0	H2-T23_CD8B1	H2-t23 - Cd8b1	MHC-I	Cell-Cell Contact	KEGG: mmu04514
NSC	MNC	H2-T23	Cd8b1	0.000191803	0	H2-T23_CD8B1	H2-t23 - Cd8b1	MHC-I	Cell-Cell Contact	KEGG: mmu04514
NSC	MAC	H2-T23	Cd8b1	0.000162527	0	H2-T23_CD8B1	H2-t23 - Cd8b1	MHC-I	Cell-Cell Contact	KEGG: mmu04514
NSC	DC	H2-T23	Cd8b1	0.000144129	0	H2-T23_CD8B1	H2-t23 - Cd8b1	MHC-I	Cell-Cell Contact	KEGG: mmu04514
NSC	NEUT	H2-T23	Cd8b1	5.21063e-05	0.03	H2-T23_CD8B1	H2-t23 - Cd8b1	MHC-I	Cell-Cell Contact	KEGG: mmu04514
NSC	T_cell	H2-T23	Cd8b1	0.00208609	0	H2-T23_CD8B1	H2-t23 - Cd8b1	MHC-I	Cell-Cell Contact	KEGG: mmu04514
NSC	B_cell	H2-T23	Cd8b1	0.000214161	0	H2-T23_CD8B1	H2-t23 - Cd8b1	MHC-I	Cell-Cell Contact	KEGG: mmu04514
NSC	OEG	H2-T24	Cd8b1	6.66863e-05	0	H2-T24_CD8B1	H2-t24 - Cd8b1	MHC-I	Cell-Cell Contact	KEGG: mmu04514
NSC	EPC	H2-T24	Cd8b1	3.66702e-05	0.02	H2-T24_CD8B1	H2-t24 - Cd8b1	MHC-I	Cell-Cell Contact	KEGG: mmu04514
NSC	EC	H2-T24	Cd8b1	0.000126651	0	H2-T24_CD8B1	H2-t24 - Cd8b1	MHC-I	Cell-Cell Contact	KEGG: mmu04514
NSC	PC	H2-T24	Cd8b1	0.000106705	0	H2-T24_CD8B1	H2-t24 - Cd8b1	MHC-I	Cell-Cell Contact	KEGG: mmu04514
NSC	VSMC	H2-T24	Cd8b1	0.00010584	0	H2-T24_CD8B1	H2-t24 - Cd8b1	MHC-I	Cell-Cell Contact	KEGG: mmu04514
NSC	Hb_VC	H2-T24	Cd8b1	0.000117352	0	H2-T24_CD8B1	H2-t24 - Cd8b1	MHC-I	Cell-Cell Contact	KEGG: mmu04514
NSC	VLMC	H2-T24	Cd8b1	0.000108205	0	H2-T24_CD8B1	H2-t24 - Cd8b1	MHC-I	Cell-Cell Contact	KEGG: mmu04514
NSC	ABC	H2-T24	Cd8b1	8.92295e-05	0	H2-T24_CD8B1	H2-t24 - Cd8b1	MHC-I	Cell-Cell Contact	KEGG: mmu04514
NSC	MG	H2-T24	Cd8b1	0.000129051	0	H2-T24_CD8B1	H2-t24 - Cd8b1	MHC-I	Cell-Cell Contact	KEGG: mmu04514
NSC	MNC	H2-T24	Cd8b1	0.000190729	0	H2-T24_CD8B1	H2-t24 - Cd8b1	MHC-I	Cell-Cell Contact	KEGG: mmu04514
NSC	MAC	H2-T24	Cd8b1	0.000161617	0	H2-T24_CD8B1	H2-t24 - Cd8b1	MHC-I	Cell-Cell Contact	KEGG: mmu04514
NSC	DC	H2-T24	Cd8b1	0.000143322	0	H2-T24_CD8B1	H2-t24 - Cd8b1	MHC-I	Cell-Cell Contact	KEGG: mmu04514
NSC	NEUT	H2-T24	Cd8b1	5.18145e-05	0.03	H2-T24_CD8B1	H2-t24 - Cd8b1	MHC-I	Cell-Cell Contact	KEGG: mmu04514
NSC	T_cell	H2-T24	Cd8b1	0.00207443	0	H2-T24_CD8B1	H2-t24 - Cd8b1	MHC-I	Cell-Cell Contact	KEGG: mmu04514
NSC	B_cell	H2-T24	Cd8b1	0.000212962	0	H2-T24_CD8B1	H2-t24 - Cd8b1	MHC-I	Cell-Cell Contact	KEGG: mmu04514
NSC	T_cell	H2-D1	Cd8b1	0.00248632	0	H2-D1_CD8B1	H2-d1 - Cd8b1	MHC-I	Cell-Cell Contact	KEGG: mmu04514
NSC	OEG	H2-K1	Cd8b1	0.00147945	0	H2-K1_CD8B1	H2-k1 - Cd8b1	MHC-I	Cell-Cell Contact	KEGG: mmu04514
NSC	EPC	H2-K1	Cd8b1	0.000814055	0	H2-K1_CD8B1	H2-k1 - Cd8b1	MHC-I	Cell-Cell Contact	KEGG: mmu04514
NSC	EC	H2-K1	Cd8b1	0.00280622	0	H2-K1_CD8B1	H2-k1 - Cd8b1	MHC-I	Cell-Cell Contact	KEGG: mmu04514
NSC	PC	H2-K1	Cd8b1	0.00236527	0	H2-K1_CD8B1	H2-k1 - Cd8b1	MHC-I	Cell-Cell Contact	KEGG: mmu04514
NSC	VSMC	H2-K1	Cd8b1	0.00234615	0	H2-K1_CD8B1	H2-k1 - Cd8b1	MHC-I	Cell-Cell Contact	KEGG: mmu04514
NSC	Hb_VC	H2-K1	Cd8b1	0.00260069	0	H2-K1_CD8B1	H2-k1 - Cd8b1	MHC-I	Cell-Cell Contact	KEGG: mmu04514
NSC	VLMC	H2-K1	Cd8b1	0.00239845	0	H2-K1_CD8B1	H2-k1 - Cd8b1	MHC-I	Cell-Cell Contact	KEGG: mmu04514
NSC	ABC	H2-K1	Cd8b1	0.00197863	0	H2-K1_CD8B1	H2-k1 - Cd8b1	MHC-I	Cell-Cell Contact	KEGG: mmu04514
NSC	MG	H2-K1	Cd8b1	0.00285924	0	H2-K1_CD8B1	H2-k1 - Cd8b1	MHC-I	Cell-Cell Contact	KEGG: mmu04514
NSC	MNC	H2-K1	Cd8b1	0.00422027	0	H2-K1_CD8B1	H2-k1 - Cd8b1	MHC-I	Cell-Cell Contact	KEGG: mmu04514
NSC	MAC	H2-K1	Cd8b1	0.0035783	0	H2-K1_CD8B1	H2-k1 - Cd8b1	MHC-I	Cell-Cell Contact	KEGG: mmu04514
NSC	DC	H2-K1	Cd8b1	0.00317448	0	H2-K1_CD8B1	H2-k1 - Cd8b1	MHC-I	Cell-Cell Contact	KEGG: mmu04514
NSC	NEUT	H2-K1	Cd8b1	0.00114988	0	H2-K1_CD8B1	H2-k1 - Cd8b1	MHC-I	Cell-Cell Contact	KEGG: mmu04514
NSC	T_cell	H2-K1	Cd8b1	0.0441439	0	H2-K1_CD8B1	H2-k1 - Cd8b1	MHC-I	Cell-Cell Contact	KEGG: mmu04514
NSC	B_cell	H2-K1	Cd8b1	0.00471001	0	H2-K1_CD8B1	H2-k1 - Cd8b1	MHC-I	Cell-Cell Contact	KEGG: mmu04514
NSC	OPC	Nrxn1	Nlgn1	0.0956077	0	NRXN1_NLGN1	Nrxn1 - Nlgn1	NRXN	Cell-Cell Contact	KEGG: mmu04514
NSC	DOPA	Nrxn1	Nlgn1	0.111439	0	NRXN1_NLGN1	Nrxn1 - Nlgn1	NRXN	Cell-Cell Contact	KEGG: mmu04514
NSC	GLUT	Nrxn1	Nlgn1	0.0759795	0	NRXN1_NLGN1	Nrxn1 - Nlgn1	NRXN	Cell-Cell Contact	KEGG: mmu04514
NSC	CHOL	Nrxn1	Nlgn1	0.0553128	0	NRXN1_NLGN1	Nrxn1 - Nlgn1	NRXN	Cell-Cell Contact	KEGG: mmu04514
NSC	NendC	Nrxn1	Nlgn1	0.0676375	0	NRXN1_NLGN1	Nrxn1 - Nlgn1	NRXN	Cell-Cell Contact	KEGG: mmu04514
NSC	OPC	Nrxn1	Nlgn2	0.0953158	0	NRXN1_NLGN2	Nrxn1 - Nlgn2	NRXN	Cell-Cell Contact	KEGG: mmu04514
NSC	GLUT	Nrxn1	Nlgn2	0.0741095	0	NRXN1_NLGN2	Nrxn1 - Nlgn2	NRXN	Cell-Cell Contact	KEGG: mmu04514
NSC	CHOL	Nrxn1	Nlgn2	0.0117838	0	NRXN1_NLGN2	Nrxn1 - Nlgn2	NRXN	Cell-Cell Contact	KEGG: mmu04514
NSC	NendC	Nrxn1	Nlgn2	0.0668788	0	NRXN1_NLGN2	Nrxn1 - Nlgn2	NRXN	Cell-Cell Contact	KEGG: mmu04514
NSC	OPC	Nrxn1	Nlgn3	0.237579	0	NRXN1_NLGN3	Nrxn1 - Nlgn3	NRXN	Cell-Cell Contact	KEGG: mmu04514
NSC	OEG	Nrxn1	Nlgn3	0.0840179	0	NRXN1_NLGN3	Nrxn1 - Nlgn3	NRXN	Cell-Cell Contact	KEGG: mmu04514
NSC	GLUT	Nrxn1	Nlgn3	0.0687182	0	NRXN1_NLGN3	Nrxn1 - Nlgn3	NRXN	Cell-Cell Contact	KEGG: mmu04514
NSC	NendC	Nrxn1	Nlgn3	0.0689323	0	NRXN1_NLGN3	Nrxn1 - Nlgn3	NRXN	Cell-Cell Contact	KEGG: mmu04514
NSC	OPC	Nrxn2	Nlgn1	0.092918	0	NRXN2_NLGN1	Nrxn2 - Nlgn1	NRXN	Cell-Cell Contact	KEGG: mmu04514
NSC	DOPA	Nrxn2	Nlgn1	0.108357	0	NRXN2_NLGN1	Nrxn2 - Nlgn1	NRXN	Cell-Cell Contact	KEGG: mmu04514
NSC	GLUT	Nrxn2	Nlgn1	0.0737969	0	NRXN2_NLGN1	Nrxn2 - Nlgn1	NRXN	Cell-Cell Contact	KEGG: mmu04514
NSC	CHOL	Nrxn2	Nlgn1	0.0536894	0	NRXN2_NLGN1	Nrxn2 - Nlgn1	NRXN	Cell-Cell Contact	KEGG: mmu04514
NSC	NendC	Nrxn2	Nlgn1	0.0656775	0	NRXN2_NLGN1	Nrxn2 - Nlgn1	NRXN	Cell-Cell Contact	KEGG: mmu04514
NSC	OPC	Nrxn2	Nlgn2	0.0926334	0	NRXN2_NLGN2	Nrxn2 - Nlgn2	NRXN	Cell-Cell Contact	KEGG: mmu04514
NSC	GLUT	Nrxn2	Nlgn2	0.0719765	0	NRXN2_NLGN2	Nrxn2 - Nlgn2	NRXN	Cell-Cell Contact	KEGG: mmu04514
NSC	CHOL	Nrxn2	Nlgn2	0.0114226	0	NRXN2_NLGN2	Nrxn2 - Nlgn2	NRXN	Cell-Cell Contact	KEGG: mmu04514
NSC	NendC	Nrxn2	Nlgn2	0.0649392	0	NRXN2_NLGN2	Nrxn2 - Nlgn2	NRXN	Cell-Cell Contact	KEGG: mmu04514
NSC	OPC	Nrxn2	Nlgn3	0.231919	0	NRXN2_NLGN3	Nrxn2 - Nlgn3	NRXN	Cell-Cell Contact	KEGG: mmu04514
NSC	OEG	Nrxn2	Nlgn3	0.0816248	0	NRXN2_NLGN3	Nrxn2 - Nlgn3	NRXN	Cell-Cell Contact	KEGG: mmu04514
NSC	GLUT	Nrxn2	Nlgn3	0.0667291	0	NRXN2_NLGN3	Nrxn2 - Nlgn3	NRXN	Cell-Cell Contact	KEGG: mmu04514
NSC	NendC	Nrxn2	Nlgn3	0.0669375	0	NRXN2_NLGN3	Nrxn2 - Nlgn3	NRXN	Cell-Cell Contact	KEGG: mmu04514
ARP	EPC	Tgfb2	TGFbR1_R2	0.00914518	0	TGFB2_TGFBR1_TGFBR2	Tgfb2 - (Tgfbr1+Tgfbr2)	TGFb	Secreted Signaling	KEGG: mmu04350
ARP	EC	Tgfb2	TGFbR1_R2	0.0132675	0	TGFB2_TGFBR1_TGFBR2	Tgfb2 - (Tgfbr1+Tgfbr2)	TGFb	Secreted Signaling	KEGG: mmu04350
ARP	PC	Tgfb2	TGFbR1_R2	0.011484	0	TGFB2_TGFBR1_TGFBR2	Tgfb2 - (Tgfbr1+Tgfbr2)	TGFb	Secreted Signaling	KEGG: mmu04350
ARP	VSMC	Tgfb2	TGFbR1_R2	0.0267165	0	TGFB2_TGFBR1_TGFBR2	Tgfb2 - (Tgfbr1+Tgfbr2)	TGFb	Secreted Signaling	KEGG: mmu04350
ARP	Hb_VC	Tgfb2	TGFbR1_R2	0.0197215	0	TGFB2_TGFBR1_TGFBR2	Tgfb2 - (Tgfbr1+Tgfbr2)	TGFb	Secreted Signaling	KEGG: mmu04350
ARP	VLMC	Tgfb2	TGFbR1_R2	0.00610325	0	TGFB2_TGFBR1_TGFBR2	Tgfb2 - (Tgfbr1+Tgfbr2)	TGFb	Secreted Signaling	KEGG: mmu04350
ARP	ABC	Tgfb2	TGFbR1_R2	0.0271645	0	TGFB2_TGFBR1_TGFBR2	Tgfb2 - (Tgfbr1+Tgfbr2)	TGFb	Secreted Signaling	KEGG: mmu04350
ARP	MG	Tgfb2	TGFbR1_R2	0.0706982	0	TGFB2_TGFBR1_TGFBR2	Tgfb2 - (Tgfbr1+Tgfbr2)	TGFb	Secreted Signaling	KEGG: mmu04350
ARP	MNC	Tgfb2	TGFbR1_R2	0.0132916	0	TGFB2_TGFBR1_TGFBR2	Tgfb2 - (Tgfbr1+Tgfbr2)	TGFb	Secreted Signaling	KEGG: mmu04350
ARP	MAC	Tgfb2	TGFbR1_R2	0.0386456	0	TGFB2_TGFBR1_TGFBR2	Tgfb2 - (Tgfbr1+Tgfbr2)	TGFb	Secreted Signaling	KEGG: mmu04350
ARP	OEG	Fgf1	Fgfr1	0.0266484	0	FGF1_FGFR1	Fgf1 - Fgfr1	FGF	Secreted Signaling	PMC: 4393358
ARP	NSC	Fgf1	Fgfr1	0.0305082	0	FGF1_FGFR1	Fgf1 - Fgfr1	FGF	Secreted Signaling	PMC: 4393358
ARP	ARP	Fgf1	Fgfr1	0.0782217	0	FGF1_FGFR1	Fgf1 - Fgfr1	FGF	Secreted Signaling	PMC: 4393358
ARP	ASC	Fgf1	Fgfr1	0.030338	0	FGF1_FGFR1	Fgf1 - Fgfr1	FGF	Secreted Signaling	PMC: 4393358
ARP	EPC	Fgf1	Fgfr1	0.0558477	0	FGF1_FGFR1	Fgf1 - Fgfr1	FGF	Secreted Signaling	PMC: 4393358
ARP	VSMC	Fgf1	Fgfr1	0.0208894	0	FGF1_FGFR1	Fgf1 - Fgfr1	FGF	Secreted Signaling	PMC: 4393358
ARP	VLMC	Fgf1	Fgfr1	0.0277664	0	FGF1_FGFR1	Fgf1 - Fgfr1	FGF	Secreted Signaling	PMC: 4393358
ARP	ABC	Fgf1	Fgfr1	0.0594834	0	FGF1_FGFR1	Fgf1 - Fgfr1	FGF	Secreted Signaling	PMC: 4393358
ARP	OPC	Fgf1	Fgfr2	1.91116e-08	0	FGF1_FGFR2	Fgf1 - Fgfr2	FGF	Secreted Signaling	PMC: 4393358
ARP	OLG	Fgf1	Fgfr2	0.0454933	0	FGF1_FGFR2	Fgf1 - Fgfr2	FGF	Secreted Signaling	PMC: 4393358
ARP	OEG	Fgf1	Fgfr2	1.7665e-05	0	FGF1_FGFR2	Fgf1 - Fgfr2	FGF	Secreted Signaling	PMC: 4393358
ARP	NSC	Fgf1	Fgfr2	2.09895e-05	0	FGF1_FGFR2	Fgf1 - Fgfr2	FGF	Secreted Signaling	PMC: 4393358
ARP	ARP	Fgf1	Fgfr2	2.31245e-05	0	FGF1_FGFR2	Fgf1 - Fgfr2	FGF	Secreted Signaling	PMC: 4393358
ARP	ASC	Fgf1	Fgfr2	2.01689e-05	0	FGF1_FGFR2	Fgf1 - Fgfr2	FGF	Secreted Signaling	PMC: 4393358
ARP	EPC	Fgf1	Fgfr2	0.000248042	0	FGF1_FGFR2	Fgf1 - Fgfr2	FGF	Secreted Signaling	PMC: 4393358
ARP	CPC	Fgf1	Fgfr2	1.21202e-05	0	FGF1_FGFR2	Fgf1 - Fgfr2	FGF	Secreted Signaling	PMC: 4393358
ARP	NRP	Fgf1	Fgfr2	1.77493e-06	0	FGF1_FGFR2	Fgf1 - Fgfr2	FGF	Secreted Signaling	PMC: 4393358
ARP	ImmN	Fgf1	Fgfr2	1.55872e-08	0	FGF1_FGFR2	Fgf1 - Fgfr2	FGF	Secreted Signaling	PMC: 4393358
ARP	GABA	Fgf1	Fgfr2	1.23354e-08	0	FGF1_FGFR2	Fgf1 - Fgfr2	FGF	Secreted Signaling	PMC: 4393358
ARP	DOPA	Fgf1	Fgfr2	1.48745e-08	0	FGF1_FGFR2	Fgf1 - Fgfr2	FGF	Secreted Signaling	PMC: 4393358
ARP	GLUT	Fgf1	Fgfr2	1.9664e-08	0	FGF1_FGFR2	Fgf1 - Fgfr2	FGF	Secreted Signaling	PMC: 4393358
ARP	CHOL	Fgf1	Fgfr2	2.99039e-08	0	FGF1_FGFR2	Fgf1 - Fgfr2	FGF	Secreted Signaling	PMC: 4393358
ARP	NendC	Fgf1	Fgfr2	1.18033e-08	0	FGF1_FGFR2	Fgf1 - Fgfr2	FGF	Secreted Signaling	PMC: 4393358
ARP	EC	Fgf1	Fgfr2	1.05422e-05	0	FGF1_FGFR2	Fgf1 - Fgfr2	FGF	Secreted Signaling	PMC: 4393358
ARP	PC	Fgf1	Fgfr2	0.000278442	0	FGF1_FGFR2	Fgf1 - Fgfr2	FGF	Secreted Signaling	PMC: 4393358
ARP	VSMC	Fgf1	Fgfr2	0.00032053	0	FGF1_FGFR2	Fgf1 - Fgfr2	FGF	Secreted Signaling	PMC: 4393358
ARP	Hb_VC	Fgf1	Fgfr2	1.90273e-05	0	FGF1_FGFR2	Fgf1 - Fgfr2	FGF	Secreted Signaling	PMC: 4393358
ARP	VLMC	Fgf1	Fgfr2	0.000783166	0	FGF1_FGFR2	Fgf1 - Fgfr2	FGF	Secreted Signaling	PMC: 4393358
ARP	ABC	Fgf1	Fgfr2	0.000406305	0	FGF1_FGFR2	Fgf1 - Fgfr2	FGF	Secreted Signaling	PMC: 4393358
ARP	MG	Fgf1	Fgfr2	8.1096e-08	0	FGF1_FGFR2	Fgf1 - Fgfr2	FGF	Secreted Signaling	PMC: 4393358
ARP	MNC	Fgf1	Fgfr2	5.59283e-08	0	FGF1_FGFR2	Fgf1 - Fgfr2	FGF	Secreted Signaling	PMC: 4393358
ARP	MAC	Fgf1	Fgfr2	8.20943e-08	0	FGF1_FGFR2	Fgf1 - Fgfr2	FGF	Secreted Signaling	PMC: 4393358
ARP	DC	Fgf1	Fgfr2	7.9731e-06	0	FGF1_FGFR2	Fgf1 - Fgfr2	FGF	Secreted Signaling	PMC: 4393358
ARP	NEUT	Fgf1	Fgfr2	1.43003e-08	0	FGF1_FGFR2	Fgf1 - Fgfr2	FGF	Secreted Signaling	PMC: 4393358
ARP	T_cell	Fgf1	Fgfr2	1.19373e-09	0	FGF1_FGFR2	Fgf1 - Fgfr2	FGF	Secreted Signaling	PMC: 4393358
ARP	B_cell	Fgf1	Fgfr2	1.82771e-09	0	FGF1_FGFR2	Fgf1 - Fgfr2	FGF	Secreted Signaling	PMC: 4393358
ARP	NSC	Fgf1	Fgfr3	0.0839703	0	FGF1_FGFR3	Fgf1 - Fgfr3	FGF	Secreted Signaling	PMC: 4393358
ARP	ARP	Fgf1	Fgfr3	0.0786083	0	FGF1_FGFR3	Fgf1 - Fgfr3	FGF	Secreted Signaling	PMC: 4393358
ARP	ASC	Fgf1	Fgfr3	0.0951691	0	FGF1_FGFR3	Fgf1 - Fgfr3	FGF	Secreted Signaling	PMC: 4393358
ARP	EPC	Fgf1	Fgfr3	0.0129078	0	FGF1_FGFR3	Fgf1 - Fgfr3	FGF	Secreted Signaling	PMC: 4393358
ARP	EC	Vegfb	Flt1	0.122196	0	VEGFB_VEGFR1	Vegfb - Vegfr1	VEGF	Secreted Signaling	KEGG: mmu04370; PMID: 16633338
ARP	PC	Vegfb	Flt1	0.105374	0	VEGFB_VEGFR1	Vegfb - Vegfr1	VEGF	Secreted Signaling	KEGG: mmu04370; PMID: 16633338
ARP	VSMC	Vegfb	Flt1	0.104501	0	VEGFB_VEGFR1	Vegfb - Vegfr1	VEGF	Secreted Signaling	KEGG: mmu04370; PMID: 16633338
ARP	Hb_VC	Vegfb	Flt1	0.119735	0	VEGFB_VEGFR1	Vegfb - Vegfr1	VEGF	Secreted Signaling	KEGG: mmu04370; PMID: 16633338
ARP	VLMC	Vegfb	Flt1	0.0166544	0	VEGFB_VEGFR1	Vegfb - Vegfr1	VEGF	Secreted Signaling	KEGG: mmu04370; PMID: 16633338
ARP	MNC	Mif	CD74_CD44	0.0916661	0	MIF_CD74_CD44	Mif - (Cd74+Cd44)	MIF	Secreted Signaling	PMID: 29637711; PMID: 26175090
ARP	DC	Mif	CD74_CD44	0.100166	0	MIF_CD74_CD44	Mif - (Cd74+Cd44)	MIF	Secreted Signaling	PMID: 29637711; PMID: 26175090
ARP	PC	Mif	Ackr3	0.0767486	0	MIF_ACKR3	Mif - Ackr3	MIF	Secreted Signaling	PMID: 26175090
ARP	VSMC	Mif	Ackr3	0.19182	0	MIF_ACKR3	Mif - Ackr3	MIF	Secreted Signaling	PMID: 26175090
ARP	MG	Il34	Csf1r	0.00136616	0	IL34_CSF1R	Il34 - Csf1r	CSF	Secreted Signaling	KEGG: mmu04060
ARP	MNC	Il34	Csf1r	0.000840508	0.02	IL34_CSF1R	Il34 - Csf1r	CSF	Secreted Signaling	KEGG: mmu04060
ARP	MAC	Il34	Csf1r	0.0013023	0	IL34_CSF1R	Il34 - Csf1r	CSF	Secreted Signaling	KEGG: mmu04060
ARP	DC	Il34	Csf1r	0.000224366	0	IL34_CSF1R	Il34 - Csf1r	CSF	Secreted Signaling	KEGG: mmu04060
ARP	MG	Csf1	Csf1r	0.00170679	0	CSF1_CSF1R	Csf1 - Csf1r	CSF	Secreted Signaling	KEGG: mmu04060
ARP	MNC	Csf1	Csf1r	0.00105022	0.04	CSF1_CSF1R	Csf1 - Csf1r	CSF	Secreted Signaling	KEGG: mmu04060
ARP	MAC	Csf1	Csf1r	0.00162704	0	CSF1_CSF1R	Csf1 - Csf1r	CSF	Secreted Signaling	KEGG: mmu04060
ARP	DC	Csf1	Csf1r	0.000280389	0.01	CSF1_CSF1R	Csf1 - Csf1r	CSF	Secreted Signaling	KEGG: mmu04060
ARP	OEG	Mdk	Sdc2	0.0310918	0	MDK_SDC2	Mdk - Sdc2	MK	Secreted Signaling	PMID: 28356350
ARP	NSC	Mdk	Sdc2	0.0315103	0	MDK_SDC2	Mdk - Sdc2	MK	Secreted Signaling	PMID: 28356350
ARP	ARP	Mdk	Sdc2	0.00665421	0	MDK_SDC2	Mdk - Sdc2	MK	Secreted Signaling	PMID: 28356350
ARP	ASC	Mdk	Sdc2	0.0327026	0	MDK_SDC2	Mdk - Sdc2	MK	Secreted Signaling	PMID: 28356350
ARP	EPC	Mdk	Sdc2	0.0503171	0	MDK_SDC2	Mdk - Sdc2	MK	Secreted Signaling	PMID: 28356350
ARP	CPC	Mdk	Sdc2	0.0184748	0	MDK_SDC2	Mdk - Sdc2	MK	Secreted Signaling	PMID: 28356350
ARP	NendC	Mdk	Sdc2	0.0190893	0	MDK_SDC2	Mdk - Sdc2	MK	Secreted Signaling	PMID: 28356350
ARP	PC	Mdk	Sdc2	0.0294098	0	MDK_SDC2	Mdk - Sdc2	MK	Secreted Signaling	PMID: 28356350
ARP	VSMC	Mdk	Sdc2	0.0257028	0	MDK_SDC2	Mdk - Sdc2	MK	Secreted Signaling	PMID: 28356350
ARP	VLMC	Mdk	Sdc2	0.0265694	0	MDK_SDC2	Mdk - Sdc2	MK	Secreted Signaling	PMID: 28356350
ARP	ABC	Mdk	Sdc2	0.0652095	0	MDK_SDC2	Mdk - Sdc2	MK	Secreted Signaling	PMID: 28356350
ARP	OEG	Mdk	Sdc4	0.0938529	0	MDK_SDC4	Mdk - Sdc4	MK	Secreted Signaling	PMID: 28356350
ARP	NSC	Mdk	Sdc4	0.0964049	0	MDK_SDC4	Mdk - Sdc4	MK	Secreted Signaling	PMID: 28356350
ARP	ARP	Mdk	Sdc4	0.0956067	0	MDK_SDC4	Mdk - Sdc4	MK	Secreted Signaling	PMID: 28356350
ARP	ASC	Mdk	Sdc4	0.0950946	0	MDK_SDC4	Mdk - Sdc4	MK	Secreted Signaling	PMID: 28356350
ARP	EPC	Mdk	Sdc4	0.0752414	0	MDK_SDC4	Mdk - Sdc4	MK	Secreted Signaling	PMID: 28356350
ARP	CPC	Mdk	Sdc4	0.0207721	0	MDK_SDC4	Mdk - Sdc4	MK	Secreted Signaling	PMID: 28356350
ARP	VLMC	Mdk	Sdc4	0.0288127	0	MDK_SDC4	Mdk - Sdc4	MK	Secreted Signaling	PMID: 28356350
ARP	ABC	Mdk	Sdc4	0.0750432	0	MDK_SDC4	Mdk - Sdc4	MK	Secreted Signaling	PMID: 28356350
ARP	MAC	Mdk	Sdc4	0.0342949	0	MDK_SDC4	Mdk - Sdc4	MK	Secreted Signaling	PMID: 28356350
ARP	B_cell	Mdk	Sdc4	0.0377052	0	MDK_SDC4	Mdk - Sdc4	MK	Secreted Signaling	PMID: 28356350
ARP	OPC	Mdk	Ptprz1	0.131222	0	MDK_PTPRZ1	Mdk - Ptprz1	MK	Secreted Signaling	PMID: 28356350
ARP	OEG	Mdk	Ptprz1	0.122394	0	MDK_PTPRZ1	Mdk - Ptprz1	MK	Secreted Signaling	PMID: 28356350
ARP	NSC	Mdk	Ptprz1	0.128709	0	MDK_PTPRZ1	Mdk - Ptprz1	MK	Secreted Signaling	PMID: 28356350
ARP	ARP	Mdk	Ptprz1	0.127258	0	MDK_PTPRZ1	Mdk - Ptprz1	MK	Secreted Signaling	PMID: 28356350
ARP	ASC	Mdk	Ptprz1	0.134378	0	MDK_PTPRZ1	Mdk - Ptprz1	MK	Secreted Signaling	PMID: 28356350
ARP	EPC	Mdk	Ptprz1	0.0674913	0	MDK_PTPRZ1	Mdk - Ptprz1	MK	Secreted Signaling	PMID: 28356350
ARP	NRP	Mdk	Ptprz1	0.0507908	0	MDK_PTPRZ1	Mdk - Ptprz1	MK	Secreted Signaling	PMID: 28356350
ARP	PC	Mdk	ITGA6_ITGB1	0.0253098	0	MDK_ITGA6_ITGB1	Mdk - (Itga6+Itgb1)	MK	Secreted Signaling	PMID: 28356350
ARP	VSMC	Mdk	ITGA6_ITGB1	0.0258887	0	MDK_ITGA6_ITGB1	Mdk - (Itga6+Itgb1)	MK	Secreted Signaling	PMID: 28356350
ARP	Hb_VC	Mdk	ITGA6_ITGB1	0.0262195	0	MDK_ITGA6_ITGB1	Mdk - (Itga6+Itgb1)	MK	Secreted Signaling	PMID: 28356350
ARP	OPC	Mdk	Lrp1	0.0938151	0	MDK_LRP1	Mdk - Lrp1	MK	Secreted Signaling	PMID: 28356350
ARP	OEG	Mdk	Lrp1	0.0283347	0	MDK_LRP1	Mdk - Lrp1	MK	Secreted Signaling	PMID: 28356350
ARP	NSC	Mdk	Lrp1	0.0331196	0	MDK_LRP1	Mdk - Lrp1	MK	Secreted Signaling	PMID: 28356350
ARP	ARP	Mdk	Lrp1	0.0319541	0	MDK_LRP1	Mdk - Lrp1	MK	Secreted Signaling	PMID: 28356350
ARP	ASC	Mdk	Lrp1	0.0356746	0	MDK_LRP1	Mdk - Lrp1	MK	Secreted Signaling	PMID: 28356350
ARP	EPC	Mdk	Lrp1	0.0190462	0.01	MDK_LRP1	Mdk - Lrp1	MK	Secreted Signaling	PMID: 28356350
ARP	CPC	Mdk	Lrp1	0.0217397	0.01	MDK_LRP1	Mdk - Lrp1	MK	Secreted Signaling	PMID: 28356350
ARP	GLUT	Mdk	Lrp1	0.025379	0	MDK_LRP1	Mdk - Lrp1	MK	Secreted Signaling	PMID: 28356350
ARP	CHOL	Mdk	Lrp1	0.0235514	0.01	MDK_LRP1	Mdk - Lrp1	MK	Secreted Signaling	PMID: 28356350
ARP	NendC	Mdk	Lrp1	0.0206043	0	MDK_LRP1	Mdk - Lrp1	MK	Secreted Signaling	PMID: 28356350
ARP	PC	Mdk	Lrp1	0.0265742	0	MDK_LRP1	Mdk - Lrp1	MK	Secreted Signaling	PMID: 28356350
ARP	VSMC	Mdk	Lrp1	0.024505	0	MDK_LRP1	Mdk - Lrp1	MK	Secreted Signaling	PMID: 28356350
ARP	VLMC	Mdk	Lrp1	0.079375	0	MDK_LRP1	Mdk - Lrp1	MK	Secreted Signaling	PMID: 28356350
ARP	ABC	Mdk	Lrp1	0.0762464	0	MDK_LRP1	Mdk - Lrp1	MK	Secreted Signaling	PMID: 28356350
ARP	MG	Mdk	Lrp1	0.0340378	0	MDK_LRP1	Mdk - Lrp1	MK	Secreted Signaling	PMID: 28356350
ARP	MNC	Mdk	Lrp1	0.0325209	0	MDK_LRP1	Mdk - Lrp1	MK	Secreted Signaling	PMID: 28356350
ARP	OPC	Mdk	Ncl	0.0300947	0	MDK_NCL	Mdk - Ncl	MK	Secreted Signaling	PMID: 28356350
ARP	OLG	Mdk	Ncl	0.0319421	0	MDK_NCL	Mdk - Ncl	MK	Secreted Signaling	PMID: 28356350
ARP	OEG	Mdk	Ncl	0.0323229	0	MDK_NCL	Mdk - Ncl	MK	Secreted Signaling	PMID: 28356350
ARP	NSC	Mdk	Ncl	0.0254614	0	MDK_NCL	Mdk - Ncl	MK	Secreted Signaling	PMID: 28356350
ARP	ARP	Mdk	Ncl	0.0306913	0	MDK_NCL	Mdk - Ncl	MK	Secreted Signaling	PMID: 28356350
ARP	EPC	Mdk	Ncl	0.0596509	0	MDK_NCL	Mdk - Ncl	MK	Secreted Signaling	PMID: 28356350
ARP	CPC	Mdk	Ncl	0.0682994	0	MDK_NCL	Mdk - Ncl	MK	Secreted Signaling	PMID: 28356350
ARP	NRP	Mdk	Ncl	0.108261	0	MDK_NCL	Mdk - Ncl	MK	Secreted Signaling	PMID: 28356350
ARP	ImmN	Mdk	Ncl	0.0920274	0	MDK_NCL	Mdk - Ncl	MK	Secreted Signaling	PMID: 28356350
ARP	GABA	Mdk	Ncl	0.0325922	0	MDK_NCL	Mdk - Ncl	MK	Secreted Signaling	PMID: 28356350
ARP	DOPA	Mdk	Ncl	0.0296353	0	MDK_NCL	Mdk - Ncl	MK	Secreted Signaling	PMID: 28356350
ARP	GLUT	Mdk	Ncl	0.0256015	0.01	MDK_NCL	Mdk - Ncl	MK	Secreted Signaling	PMID: 28356350
ARP	CHOL	Mdk	Ncl	0.0239138	0.01	MDK_NCL	Mdk - Ncl	MK	Secreted Signaling	PMID: 28356350
ARP	NendC	Mdk	Ncl	0.0252872	0.01	MDK_NCL	Mdk - Ncl	MK	Secreted Signaling	PMID: 28356350
ARP	EC	Mdk	Ncl	0.0292667	0	MDK_NCL	Mdk - Ncl	MK	Secreted Signaling	PMID: 28356350
ARP	PC	Mdk	Ncl	0.0279759	0	MDK_NCL	Mdk - Ncl	MK	Secreted Signaling	PMID: 28356350
ARP	VSMC	Mdk	Ncl	0.0675068	0	MDK_NCL	Mdk - Ncl	MK	Secreted Signaling	PMID: 28356350
ARP	Hb_VC	Mdk	Ncl	0.0274715	0	MDK_NCL	Mdk - Ncl	MK	Secreted Signaling	PMID: 28356350
ARP	VLMC	Mdk	Ncl	0.0249168	0.02	MDK_NCL	Mdk - Ncl	MK	Secreted Signaling	PMID: 28356350
ARP	ABC	Mdk	Ncl	0.0731116	0	MDK_NCL	Mdk - Ncl	MK	Secreted Signaling	PMID: 28356350
ARP	MG	Mdk	Ncl	0.0332304	0	MDK_NCL	Mdk - Ncl	MK	Secreted Signaling	PMID: 28356350
ARP	MNC	Mdk	Ncl	0.0080658	0.02	MDK_NCL	Mdk - Ncl	MK	Secreted Signaling	PMID: 28356350
ARP	MAC	Mdk	Ncl	0.0328831	0	MDK_NCL	Mdk - Ncl	MK	Secreted Signaling	PMID: 28356350
ARP	DC	Mdk	Ncl	0.0873272	0	MDK_NCL	Mdk - Ncl	MK	Secreted Signaling	PMID: 28356350
ARP	T_cell	Mdk	Ncl	0.0390689	0	MDK_NCL	Mdk - Ncl	MK	Secreted Signaling	PMID: 28356350
ARP	B_cell	Mdk	Ncl	0.0362885	0.01	MDK_NCL	Mdk - Ncl	MK	Secreted Signaling	PMID: 28356350
ARP	OPC	Ptn	Ptprz1	0.414074	0	PTN_PTPRZ1	Ptn - Ptprz1	PTN	Secreted Signaling	PMID: 28356350; PMID: 25620911
ARP	OEG	Ptn	Ptprz1	0.394865	0	PTN_PTPRZ1	Ptn - Ptprz1	PTN	Secreted Signaling	PMID: 28356350; PMID: 25620911
ARP	NSC	Ptn	Ptprz1	0.40869	0	PTN_PTPRZ1	Ptn - Ptprz1	PTN	Secreted Signaling	PMID: 28356350; PMID: 25620911
ARP	ARP	Ptn	Ptprz1	0.405553	0	PTN_PTPRZ1	Ptn - Ptprz1	PTN	Secreted Signaling	PMID: 28356350; PMID: 25620911
ARP	ASC	Ptn	Ptprz1	0.420738	0	PTN_PTPRZ1	Ptn - Ptprz1	PTN	Secreted Signaling	PMID: 28356350; PMID: 25620911
ARP	EPC	Ptn	Ptprz1	0.25297	0	PTN_PTPRZ1	Ptn - Ptprz1	PTN	Secreted Signaling	PMID: 28356350; PMID: 25620911
ARP	NRP	Ptn	Ptprz1	0.200228	0	PTN_PTPRZ1	Ptn - Ptprz1	PTN	Secreted Signaling	PMID: 28356350; PMID: 25620911
ARP	OEG	Ptn	Sdc2	0.130541	0	PTN_SDC2	Ptn - Sdc2	PTN	Secreted Signaling	PMID: 28356350; PMID: 25620911
ARP	NSC	Ptn	Sdc2	0.132116	0	PTN_SDC2	Ptn - Sdc2	PTN	Secreted Signaling	PMID: 28356350; PMID: 25620911
ARP	ARP	Ptn	Sdc2	0.0303899	0	PTN_SDC2	Ptn - Sdc2	PTN	Secreted Signaling	PMID: 28356350; PMID: 25620911
ARP	ASC	Ptn	Sdc2	0.136578	0	PTN_SDC2	Ptn - Sdc2	PTN	Secreted Signaling	PMID: 28356350; PMID: 25620911
ARP	EPC	Ptn	Sdc2	0.198652	0	PTN_SDC2	Ptn - Sdc2	PTN	Secreted Signaling	PMID: 28356350; PMID: 25620911
ARP	CPC	Ptn	Sdc2	0.080939	0.01	PTN_SDC2	Ptn - Sdc2	PTN	Secreted Signaling	PMID: 28356350; PMID: 25620911
ARP	NendC	Ptn	Sdc2	0.0834545	0	PTN_SDC2	Ptn - Sdc2	PTN	Secreted Signaling	PMID: 28356350; PMID: 25620911
ARP	PC	Ptn	Sdc2	0.124169	0	PTN_SDC2	Ptn - Sdc2	PTN	Secreted Signaling	PMID: 28356350; PMID: 25620911
ARP	VSMC	Ptn	Sdc2	0.10987	0	PTN_SDC2	Ptn - Sdc2	PTN	Secreted Signaling	PMID: 28356350; PMID: 25620911
ARP	VLMC	Ptn	Sdc2	0.113244	0	PTN_SDC2	Ptn - Sdc2	PTN	Secreted Signaling	PMID: 28356350; PMID: 25620911
ARP	ABC	Ptn	Sdc2	0.246072	0	PTN_SDC2	Ptn - Sdc2	PTN	Secreted Signaling	PMID: 28356350; PMID: 25620911
ARP	OPC	Ptn	Sdc3	0.314262	0	PTN_SDC3	Ptn - Sdc3	PTN	Secreted Signaling	PMID: 28356350; PMID: 25620911
ARP	OEG	Ptn	Sdc3	0.131768	0	PTN_SDC3	Ptn - Sdc3	PTN	Secreted Signaling	PMID: 28356350; PMID: 25620911
ARP	ARP	Ptn	Sdc3	0.113413	0	PTN_SDC3	Ptn - Sdc3	PTN	Secreted Signaling	PMID: 28356350; PMID: 25620911
ARP	GLUT	Ptn	Sdc3	0.0924002	0	PTN_SDC3	Ptn - Sdc3	PTN	Secreted Signaling	PMID: 28356350; PMID: 25620911
ARP	CHOL	Ptn	Sdc3	0.0771139	0.02	PTN_SDC3	Ptn - Sdc3	PTN	Secreted Signaling	PMID: 28356350; PMID: 25620911
ARP	PC	Ptn	Sdc3	0.123644	0	PTN_SDC3	Ptn - Sdc3	PTN	Secreted Signaling	PMID: 28356350; PMID: 25620911
ARP	VSMC	Ptn	Sdc3	0.104782	0	PTN_SDC3	Ptn - Sdc3	PTN	Secreted Signaling	PMID: 28356350; PMID: 25620911
ARP	Hb_VC	Ptn	Sdc3	0.093539	0	PTN_SDC3	Ptn - Sdc3	PTN	Secreted Signaling	PMID: 28356350; PMID: 25620911
ARP	OEG	Ptn	Sdc4	0.326418	0	PTN_SDC4	Ptn - Sdc4	PTN	Secreted Signaling	PMID: 28356350; PMID: 25620911
ARP	NSC	Ptn	Sdc4	0.33297	0	PTN_SDC4	Ptn - Sdc4	PTN	Secreted Signaling	PMID: 28356350; PMID: 25620911
ARP	ARP	Ptn	Sdc4	0.330931	0	PTN_SDC4	Ptn - Sdc4	PTN	Secreted Signaling	PMID: 28356350; PMID: 25620911
ARP	ASC	Ptn	Sdc4	0.329618	0	PTN_SDC4	Ptn - Sdc4	PTN	Secreted Signaling	PMID: 28356350; PMID: 25620911
ARP	EPC	Ptn	Sdc4	0.275721	0	PTN_SDC4	Ptn - Sdc4	PTN	Secreted Signaling	PMID: 28356350; PMID: 25620911
ARP	VLMC	Ptn	Sdc4	0.121889	0	PTN_SDC4	Ptn - Sdc4	PTN	Secreted Signaling	PMID: 28356350; PMID: 25620911
ARP	ABC	Ptn	Sdc4	0.275152	0	PTN_SDC4	Ptn - Sdc4	PTN	Secreted Signaling	PMID: 28356350; PMID: 25620911
ARP	MAC	Ptn	Sdc4	0.142483	0	PTN_SDC4	Ptn - Sdc4	PTN	Secreted Signaling	PMID: 28356350; PMID: 25620911
ARP	B_cell	Ptn	Sdc4	0.154926	0	PTN_SDC4	Ptn - Sdc4	PTN	Secreted Signaling	PMID: 28356350; PMID: 25620911
ARP	OLG	Ptn	Ncl	0.133736	0	PTN_NCL	Ptn - Ncl	PTN	Secreted Signaling	PMID: 28356350; PMID: 25620911
ARP	OEG	Ptn	Ncl	0.135161	0	PTN_NCL	Ptn - Ncl	PTN	Secreted Signaling	PMID: 28356350; PMID: 25620911
ARP	EPC	Ptn	Ncl	0.228871	0	PTN_NCL	Ptn - Ncl	PTN	Secreted Signaling	PMID: 28356350; PMID: 25620911
ARP	CPC	Ptn	Ncl	0.255391	0.01	PTN_NCL	Ptn - Ncl	PTN	Secreted Signaling	PMID: 28356350; PMID: 25620911
ARP	NRP	Ptn	Ncl	0.362255	0	PTN_NCL	Ptn - Ncl	PTN	Secreted Signaling	PMID: 28356350; PMID: 25620911
ARP	ImmN	Ptn	Ncl	0.321675	0	PTN_NCL	Ptn - Ncl	PTN	Secreted Signaling	PMID: 28356350; PMID: 25620911
ARP	GABA	Ptn	Ncl	0.136166	0	PTN_NCL	Ptn - Ncl	PTN	Secreted Signaling	PMID: 28356350; PMID: 25620911
ARP	VSMC	Ptn	Ncl	0.253016	0	PTN_NCL	Ptn - Ncl	PTN	Secreted Signaling	PMID: 28356350; PMID: 25620911
ARP	ABC	Ptn	Ncl	0.269571	0	PTN_NCL	Ptn - Ncl	PTN	Secreted Signaling	PMID: 28356350; PMID: 25620911
ARP	MG	Ptn	Ncl	0.138542	0	PTN_NCL	Ptn - Ncl	PTN	Secreted Signaling	PMID: 28356350; PMID: 25620911
ARP	MAC	Ptn	Ncl	0.137251	0	PTN_NCL	Ptn - Ncl	PTN	Secreted Signaling	PMID: 28356350; PMID: 25620911
ARP	DC	Ptn	Ncl	0.309241	0	PTN_NCL	Ptn - Ncl	PTN	Secreted Signaling	PMID: 28356350; PMID: 25620911
ARP	T_cell	Ptn	Ncl	0.159825	0	PTN_NCL	Ptn - Ncl	PTN	Secreted Signaling	PMID: 28356350; PMID: 25620911
ARP	GLUT	Sema3a	NRP1_PLXNA2	0.000671512	0	SEMA3A_NRP1_PLXNA2	Sema3a - (Nrp1+Plxna2)	SEMA3	Secreted Signaling	PMID: 27533782
ARP	NendC	Sema3a	NRP1_PLXNA2	0.000316421	0.03	SEMA3A_NRP1_PLXNA2	Sema3a - (Nrp1+Plxna2)	SEMA3	Secreted Signaling	PMID: 27533782
ARP	EC	Sema3a	NRP1_PLXNA2	0.00110926	0	SEMA3A_NRP1_PLXNA2	Sema3a - (Nrp1+Plxna2)	SEMA3	Secreted Signaling	PMID: 27533782
ARP	PC	Sema3a	NRP1_PLXNA2	0.000958625	0	SEMA3A_NRP1_PLXNA2	Sema3a - (Nrp1+Plxna2)	SEMA3	Secreted Signaling	PMID: 27533782
ARP	VSMC	Sema3a	NRP1_PLXNA2	0.00110442	0	SEMA3A_NRP1_PLXNA2	Sema3a - (Nrp1+Plxna2)	SEMA3	Secreted Signaling	PMID: 27533782
ARP	Hb_VC	Sema3a	NRP1_PLXNA2	0.00146417	0	SEMA3A_NRP1_PLXNA2	Sema3a - (Nrp1+Plxna2)	SEMA3	Secreted Signaling	PMID: 27533782
ARP	VLMC	Sema3a	NRP1_PLXNA2	0.000527184	0	SEMA3A_NRP1_PLXNA2	Sema3a - (Nrp1+Plxna2)	SEMA3	Secreted Signaling	PMID: 27533782
ARP	ABC	Sema3a	NRP1_PLXNA2	0.00171313	0	SEMA3A_NRP1_PLXNA2	Sema3a - (Nrp1+Plxna2)	SEMA3	Secreted Signaling	PMID: 27533782
ARP	MG	Sema3a	NRP1_PLXNA2	0.000338598	0.01	SEMA3A_NRP1_PLXNA2	Sema3a - (Nrp1+Plxna2)	SEMA3	Secreted Signaling	PMID: 27533782
ARP	MAC	Sema3a	NRP1_PLXNA2	0.00126433	0	SEMA3A_NRP1_PLXNA2	Sema3a - (Nrp1+Plxna2)	SEMA3	Secreted Signaling	PMID: 27533782
ARP	OPC	Psap	Gpr37l1	0.410454	0	PSAP_GPR37L1	Psap - Gpr37l1	PSAP	Secreted Signaling	PMID: 23690594
ARP	OEG	Psap	Gpr37l1	0.336049	0	PSAP_GPR37L1	Psap - Gpr37l1	PSAP	Secreted Signaling	PMID: 23690594
ARP	NSC	Psap	Gpr37l1	0.425785	0	PSAP_GPR37L1	Psap - Gpr37l1	PSAP	Secreted Signaling	PMID: 23690594
ARP	ARP	Psap	Gpr37l1	0.408411	0	PSAP_GPR37L1	Psap - Gpr37l1	PSAP	Secreted Signaling	PMID: 23690594
ARP	ASC	Psap	Gpr37l1	0.449478	0	PSAP_GPR37L1	Psap - Gpr37l1	PSAP	Secreted Signaling	PMID: 23690594
ARP	EPC	Psap	Gpr37l1	0.339334	0	PSAP_GPR37L1	Psap - Gpr37l1	PSAP	Secreted Signaling	PMID: 23690594
ARP	OLG	Psap	Gpr37	0.417176	0	PSAP_GPR37	Psap - Gpr37	PSAP	Secreted Signaling	PMID: 23690594
ARP	PC	Lamb2	ITGA6_ITGB1	0.0217064	0	LAMB2_ITGA6_ITGB1	Lamb2 - (Itga6+Itgb1)	LAMININ	ECM-Receptor	KEGG: mmu04512
ARP	VSMC	Lamb2	ITGA6_ITGB1	0.0222049	0	LAMB2_ITGA6_ITGB1	Lamb2 - (Itga6+Itgb1)	LAMININ	ECM-Receptor	KEGG: mmu04512
ARP	Hb_VC	Lamb2	ITGA6_ITGB1	0.0224897	0	LAMB2_ITGA6_ITGB1	Lamb2 - (Itga6+Itgb1)	LAMININ	ECM-Receptor	KEGG: mmu04512
ARP	PC	Lamc1	ITGA6_ITGB1	1.30323e-05	0	LAMC1_ITGA6_ITGB1	Lamc1 - (Itga6+Itgb1)	LAMININ	ECM-Receptor	KEGG: mmu04512
ARP	VSMC	Lamc1	ITGA6_ITGB1	1.33384e-05	0	LAMC1_ITGA6_ITGB1	Lamc1 - (Itga6+Itgb1)	LAMININ	ECM-Receptor	KEGG: mmu04512
ARP	Hb_VC	Lamc1	ITGA6_ITGB1	1.35134e-05	0	LAMC1_ITGA6_ITGB1	Lamc1 - (Itga6+Itgb1)	LAMININ	ECM-Receptor	KEGG: mmu04512
ARP	MNC	Col9a3	Cd44	0.022163	0	COL9A3_CD44	Col9a3 - Cd44	COLLAGEN	ECM-Receptor	KEGG: mmu04512
ARP	DC	Col9a3	Cd44	0.00646582	0	COL9A3_CD44	Col9a3 - Cd44	COLLAGEN	ECM-Receptor	KEGG: mmu04512
[truncated: 10,504 more rows]

## Sheet: YO
source	target	ligand	receptor	prob	pval	interaction_name	interaction_name_2	pathway_name	annotation	evidence
[truncated: 11,877 more rows]

[truncated: 3 more sheets: OX, OO, OY]
