# Supplementary material for: Heterochronic parabiosis reprograms the mouse brain transcriptome by shifting aging signatures in multiple cell types
Source: Nat Aging. 2023 Mar 9;3(3):327–45. doi: 10.1038/s43587-023-00373-6 (PMC10154248; doi:10.1038/s43587-023-00373-6)
Supplement: Supplementary file 21 — Literature-curated senescence-associated genes. Senescence-associated genes were curated from the literature76,78, for use as a reference gene set to perform fGSEA. HGNC.symbol denotes Homo sapiens gene symbol, MGI.ID denotes MGI ID number, MGI.symbol is Mus musculus gene symbol, Name is the long name of the gene and Feature type denotes the type of gene or pseudogene. [file 43587_2023_373_MOESM21_ESM.xlsx]

## Sheet: senescence_markers_MGI
HGNC.symbol	MGI.ID	MGI.symbol	Name	Feature Type
IL-6	MGI:96559	Il6	interleukin 6	protein coding gene
IL-7	MGI:96561	Il7	interleukin 7	protein coding gene
IL-1a	MGI:96542	Il1a	interleukin 1 alpha	protein coding gene
IL-1b	MGI:96543	Il1b	interleukin 1 beta	protein coding gene
IL-13	MGI:96541	Il13	interleukin 13	protein coding gene
IL-15	MGI:103014	Il15	interleukin 15	protein coding gene
IL-8	MGI:1339941	Cxcl15	chemokine (C-X-C motif) ligand 15	protein coding gene
GRO-a	MGI:108068	Cxcl1	chemokine (C-X-C motif) ligand 1	protein coding gene
GRO-b	MGI:1340094	Cxcl2	chemokine (C-X-C motif) ligand 2	protein coding gene
GRO-g	MGI:3037818	Cxcl3	chemokine (C-X-C motif) ligand 3	protein coding gene
MCP-2	MGI:101878	Ccl8	chemokine (C-C motif) ligand 8	protein coding gene
MCP-4	MGI:98259	Ccl2	chemokine (C-C motif) ligand 2	protein coding gene
MIP-1a	MGI:98260	Ccl3	chemokine (C-C motif) ligand 3	protein coding gene
MIP-3a	MGI:1329031	Ccl20	chemokine (C-C motif) ligand 20	protein coding gene
HCC-4	MGI:1341246	Ccl16-ps	chemokine (C-C motif) ligand 16, pseudogene	pseudogene
Eotaxin	MGI:103576	Ccl11	chemokine (C-C motif) ligand 11	protein coding gene
Eotaxin-3	MGI:3589281	Ccl26	chemokine (C-C motif) ligand 26	protein coding gene
TECK	MGI:1099448	Ccl25	chemokine (C-C motif) ligand 25	protein coding gene
ENA-78	MGI:1096868	Cxcl5	chemokine (C-X-C motif) ligand 5	protein coding gene
I-309	MGI:98258	Ccl1	chemokine (C-C motif) ligand 1	protein coding gene
I-TAC	MGI:1860203	Cxcl11	chemokine (C-X-C motif) ligand 11	polymorphic pseudogene
GM-CSE	MGI:1339752	Csf2	colony stimulating factor 2 (granulocyte-macrophage)	protein coding gene
G-CSE	MGI:1339751	Csf3	colony stimulating factor 3 (granulocyte)	protein coding gene
IFNg	MGI:107656	Ifng	interferon gamma	protein coding gene
BLC	MGI:1888499	Cxcl13	chemokine (C-X-C motif) ligand 13	protein coding gene
MIF	MGI:96982	Mif	macrophage migration inhibitory factor (glycosylation-inhibiting factor)	protein coding gene
Amphiregulin	MGI:88068	Areg	amphiregulin	protein coding gene
Epiregulin	MGI:107508	Ereg	epiregulin	protein coding gene
Heregulin	MGI:96083	Nrg1	neuregulin 1	protein coding gene
EGF	MGI:95290	Egf	epidermal growth factor	protein coding gene
bFGF	MGI:95516	Fgf2	fibroblast growth factor 2	protein coding gene
HGF	MGI:96079	Hgf	hepatocyte growth factor	protein coding gene
Fgf7	MGI:95521	Fgf7	fibroblast growth factor 7	protein coding gene
VEGF	MGI:103178	Vegfa	vascular endothelial growth factor A	protein coding gene
Angiogenin	MGI:88022	Ang	angiogenin, ribonuclease, RNase A family, 5	protein coding gene
SCF	MGI:96974	Kitl	kit ligand	protein coding gene
SDF-1	MGI:103556	Cxcl12	chemokine (C-X-C motif) ligand 12	protein coding gene
PIGF	MGI:105095	Pgf	placental growth factor	protein coding gene
NGF	MGI:97321	Ngf	nerve growth factor	protein coding gene
IGFBP-2	MGI:96437	Igfbp2	insulin-like growth factor binding protein 2	protein coding gene
IGFBP-3	MGI:96438	Igfbp3	insulin-like growth factor binding protein 3	protein coding gene
IGFBP-4	MGI:96439	Igfbp4	insulin-like growth factor binding protein 4	protein coding gene
IGFBP-6	MGI:96441	Igfbp6	insulin-like growth factor binding protein 6	protein coding gene
IGFBP-7	MGI:1352480	Igfbp7	insulin-like growth factor binding protein 7	protein coding gene
MMP-1	MGI:1933846	Mmp1a	matrix metallopeptidase 1a (interstitial collagenase)	polymorphic pseudogene
MMP-3	MGI:97010	Mmp3	matrix metallopeptidase 3	protein coding gene
MMP-10	MGI:97007	Mmp10	matrix metallopeptidase 10	protein coding gene
MMP-12	MGI:97005	Mmp12	matrix metallopeptidase 12	protein coding gene
MMP-13	MGI:1340026	Mmp13	matrix metallopeptidase 13	protein coding gene
MMP-14	MGI:101900	Mmp14	matrix metallopeptidase 14 (membrane-inserted)	protein coding gene
TIMP-1	MGI:98752	Timp1	tissue inhibitor of metalloproteinase 1	protein coding gene
TIMP-2	MGI:98753	Timp2	tissue inhibitor of metalloproteinase 2	protein coding gene
PAI-1	MGI:97608	Serpine1	serine (or cysteine) peptidase inhibitor, clade E, member 1	protein coding gene
PAI-2	MGI:97609	Serpinb2	serine (or cysteine) peptidase inhibitor, clade B, member 2	protein coding gene
tPA	MGI:97610	Plat	plasminogen activator, tissue	protein coding gene
uPA	MGI:97611	Plau	plasminogen activator, urokinase	protein coding gene
Cathepsin B	MGI:88561	Ctsb	cathepsin B	protein coding gene
ICAM-1	MGI:96392	Icam1	intercellular adhesion molecule 1	protein coding gene
ICAM-3	MGI:109430	Icam5	intercellular adhesion molecule 5, telencephalin	protein coding gene
OPG	MGI:109587	Tnfrsf11b	tumor necrosis factor receptor superfamily, member 11b (osteoprotegerin)	protein coding gene
sTNFRI	MGI:1314884	Tnfrsf1aÊ	tumor necrosis factor receptor superfamily, member 1a	protein coding gene
TRAIL-R3	MGI:1341090	Tnfrsf10b	tumor necrosis factor receptor superfamily, member 10b	protein coding gene
Fas	MGI:95484	Fas	Fas (TNF receptor superfamily member 6)	protein coding gene
sTNFRII	MGI:1314883	Tnfrsf1b	tumor necrosis factor receptor superfamily, member 1b	protein coding gene
uPAR	MGI:97612	Plaur	plasminogen activator, urokinase receptor	protein coding gene
SGP130	MGI:96560	Il6st	interleukin 6 signal transducer	protein coding gene
EGF-R	MGI:95294	Egfr	epidermal growth factor receptor	protein coding gene
PGE2	MGI:1917592	Ptges2	prostaglandin E synthase 2	protein coding gene
Nitric oxide	MGI:1914306	Noa1	nitric oxide associated 1	protein coding gene
Reactive oxygen species	MGI:1914317	Romo1	reactive oxygen species modulator 1	protein coding gene
Fibronectin	MGI:95566	Fn1	fibronectin 1	protein coding gene
Collagens	MGI:2684334	Vwa2	von Willebrand factor A domain containing 2	protein coding gene
Laminin	MGI:109321	Lam	laminin, alpha 4	protein coding gene
p16Ink4a	MGI:104738	Cdkn2a	cyclin dependent kinase inhibitor 2A	protein coding gene
p21Cip1	MGI:104556	Cdkn1a	cyclin-dependent kinase inhibitor 1A (P21)	protein coding gene
Mcp1	MGI:108224	Ccl12	chemokine (C-C motif) ligand 12	protein coding gene
Tnf	MGI:104798	Tnf	tumor necrosis factor	protein coding gene
