# Supplementary material for: Heterochronic parabiosis reprograms the mouse brain transcriptome by shifting aging signatures in multiple cell types
Source: Nat Aging. 2023 Mar 9;3(3):327–45. doi: 10.1038/s43587-023-00373-6 (PMC10154248; doi:10.1038/s43587-023-00373-6)
Supplement: Supplementary file 22 — Senescence status GSEA per comparison. For RJV, AGA and aging, fGSEA via ClusterProfiler was run against a literature-curated senescence gene set (Supplementary Table 20) to derive enrichment score, NES, P value, Benjamini–Hochberg-adjusted P value for multiple testing correction, rank and genes in the leading edge. [file 43587_2023_373_MOESM22_ESM.xlsx]

## Sheet: Aging
Cluster	setSize	enrichmentScore	NES	pvalue	p.adjust	rank	leading_edge	core_enrichment
OPC	55	0.436735	1.16133	0.206009	0.206009	3174	tags=33%, list=18%, signal=27%	Cdkn2a/Ccl8/Igfbp2/Cxcl5/Cdkn1a/Ccl1/Ang/Il7/Cxcl12/Timp1/Cxcl1/Plau/Mmp12/Il6st/Ccl12/Ccl25/Timp2/Fn1
OLG	59	0.317057	0.904569	0.642857	0.642857	2325	tags=17%, list=12%, signal=15%	Cdkn2a/Cxcl5/Ccl3/Ang/Icam1/Cxcl1/Cdkn1a/Fgf7/Kitl/Mmp12
OEG	46	0.425771	0.889233	0.668027	0.668027	2214	tags=20%, list=14%, signal=17%	Ccl3/Igfbp7/Tnfrsf10b/Ccl2/Ccl12/Vegfa/Il1a/Noa1/Romo1
NSC	38	0.365245	0.834927	0.865672	0.865672	2138	tags=26%, list=14%, signal=23%	Timp1/Ccl3/Kitl/Ptges2/Tnfrsf10b/Timp2/Pgf/Il6st/Cxcl12/Igfbp7
ARP	42	0.487476	1.00412	0.442308	0.442308	2427	tags=21%, list=16%, signal=18%	Noa1/Fgf2/Cxcl12/Igfbp6/Igfbp2/Il1a/Ccl25/Ccl3/Cdkn1a
ASC	60	0.424466	0.975116	0.489533	0.489533	2598	tags=20%, list=14%, signal=17%	Il7/Mmp14/Ccl3/Ccl25/Ccl8/Serpine1/Il1b/Tnfrsf1b/Plau/Mmp12/Cxcl13/Timp2
EPC	48	0.601193	1.4873	0.0325779	0.0325779	2488	tags=29%, list=15%, signal=25%	Ctsb/Icam1/Igfbp6/Pgf/Romo1/Hgf/Mif/Igfbp4/Areg/Fgf7/Kitl/Mmp12/Tnfrsf11b/Ang
CPC	38	0.510705	1.22024	0.135611	0.135611	2315	tags=24%, list=15%, signal=20%	Plat/Fgf2/Ang/Il6st/Igfbp6/Fas/Pgf/Egfr/Icam1
NRP	32	-0.286768	-0.709414	0.941634	0.941634	3233	tags=28%, list=23%, signal=22%	Icam5/Pgf/Vegfa/Romo1/Cdkn2a/Il6st/Mif/Noa1/Nrg1
ImmN	28	-0.488351	-1.07959	0.366812	0.366812	3904	tags=43%, list=29%, signal=30%	Kitl/Plat/Nrg1/Egfr/Il6st/Cdkn1a/Egf/Icam5/Pgf/Romo1/Mmp14/Mif
NendC	49	-0.415407	-1.11313	0.259594	0.259594	2388	tags=24%, list=13%, signal=21%	Il1b/Cxcl1/Areg/Mmp14/Icam5/Cdkn1a/Egf/Ccl12/Pgf/Cxcl2/Tnfrsf1b/Cxcl5
GABA	58	0.361988	0.949833	0.56748	0.56748	2895	tags=16%, list=15%, signal=13%	Cdkn2a/Tnfrsf1b/Il1a/Romo1/Cxcl15/Fas/Plau/Ccl2/Mmp12
GLUT	60	0.351117	0.951902	0.55082	0.55082	4159	tags=38%, list=22%, signal=30%	Il1b/Ccl12/Noa1/Nrg1/Cxcl15/Ccl8/Tnfrsf10b/Igfbp2/Cdkn2a/Ngf/Cxcl1/Hgf/Pgf/Il1a/Igfbp7/Igfbp4/Areg/Csf3/Cxcl5/Tnf/Ccl2/Ccl3/Mmp12
DOPA	40	0.413572	0.884764	0.693128	0.693128	3672	tags=35%, list=25%, signal=26%	Fn1/Timp2/Tnfrsf11b/Ngf/Romo1/Cxcl1/Mmp14/Hgf/Il6st/Cxcl2/Vegfa/Ctsb/Timp1/Fgf2
CHOL	31	-0.280215	-0.966939	0.567901	0.567901	989	tags=16%, list=7%, signal=15%	Fas/Cxcl12/Ccl12/Il7/Igfbp6
EC	59	0.690964	1.56863	0.0327381	0.0327381	1473	tags=22%, list=8%, signal=20%	Cdkn1a/Cxcl12/Plat/Timp2/Plaur/Ccl20/Serpine1/Ccl2/Ccl8/Timp1/Kitl/Ccl11/Fas
PC	53	0.618256	1.40806	0.0405594	0.0405594	3042	tags=28%, list=18%, signal=23%	Cdkn1a/Fas/Cxcl12/Ccl12/Timp2/Ang/Vegfa/Ccl11/Egf/Mif/Igfbp4/Igfbp6/Cxcl5/Il7/Ccl20
VSMC	48	0.452516	1.18425	0.178914	0.178914	3971	tags=44%, list=27%, signal=32%	Serpine1/Romo1/Cxcl12/Cxcl1/Ang/Fas/Plat/Il6st/Igfbp7/Cxcl2/Timp2/Il7/Vegfa/Fn1/Mmp14/Fgf7/Timp1/Igfbp2/Ccl12/Icam5/Noa1
Hb_VC	51	-0.364197	-0.821575	0.821036	0.821036	2840	tags=25%, list=19%, signal=21%	Ngf/Fn1/Hgf/Fgf2/Cdkn2a/Igfbp7/Mif/Plau/Ctsb/Mmp13/Icam5/Romo1/Ccl3
VLMC	51	-0.389311	-0.873854	0.730942	0.730942	2081	tags=22%, list=14%, signal=19%	Igfbp3/Ptges2/Timp1/Tnfrsf1b/Cxcl5/Plat/Tnfrsf10b/Egf/Hgf/Il15/Serpine1
ABC	49	-0.510565	-1.31074	0.0964187	0.0964187	3134	tags=29%, list=20%, signal=23%	Fas/Timp1/Plat/Tnfrsf11b/Cxcl12/Pgf/Igfbp3/Areg/Il7/Ccl11/Cdkn1a/Tnfrsf10b/Ptges2/Igfbp2
MG	54	0.662656	1.4588	0.0618238	0.0618238	1185	tags=24%, list=7%, signal=23%	Ccl3/Il1b/Tnf/Cdkn2a/Plau/Nrg1/Cdkn1a/Igfbp3/Serpine1/Cxcl13/Plaur/Il6/Mmp12
MNC	32	0.421694	0.893189	0.66069	0.66069	2383	tags=31%, list=21%, signal=25%	Ccl2/Cxcl2/Plat/Ccl3/Cxcl12/Igfbp4/Igfbp6/Il6st/Ccl12/Noa1
MAC	53	0.411643	0.98296	0.471053	0.471053	2200	tags=23%, list=15%, signal=19%	Plat/Mmp12/Timp2/Il1a/Fgf2/Cxcl13/Kitl/Vegfa/Tnfrsf1b/Ccl3/Hgf/Cdkn2a
DC	42	-0.594223	-1.36718	0.0599078	0.0599078	2581	tags=26%, list=21%, signal=21%	Icam1/Ccl3/Mif/Fn1/Igfbp2/Timp1/Igfbp7/Icam5/Igfbp6/Il6/Noa1
NEUT	34	0.642784	1.64729	0.00229358	0.00229358	1821	tags=35%, list=16%, signal=30%	Fn1/Egf/Cxcl13/Kitl/Nrg1/Ang/Icam1/Ccl8/Ccl3/Il6st/Ccl2/Ctsb
T_cell	35	-0.450801	-1.25635	0.0980392	0.0980392	1048	tags=23%, list=9%, signal=21%	Noa1/Tnfrsf1b/Egf/Cxcl12/Igfbp7/Igfbp4/Il6st/Tnf
NK	17	0.458414	0.927535	0.548009	0.548009	1260	tags=18%, list=14%, signal=15%	Il15/Icam1/Igfbp6
B_cell	36	0.483293	1.10818	0.316337	0.316337	5428	tags=67%, list=44%, signal=37%	Ptges2/Igfbp4/Mif/Ccl25/Icam1/Il6st/Timp2/Il15/Ccl12/Cxcl13/Igfbp2/Pgf/Mmp12/Fas/Serpine1/Fn1/Il1a/Fgf2/Tnfrsf1b/Plau/Tnf/Mmp14/Cdkn1a/Romo1

## Sheet: RJV
Cluster	setSize	enrichmentScore	NES	pvalue	p.adjust	rank	leading_edge	core_enrichment
OPC	55	-0.375953	-0.884213	0.693291	0.693291	3011	tags=24%, list=17%, signal=20%	Timp2/Il6st/Kitl/Fn1/Cxcl12/Ccl25/Cdkn2a/Ang/Vegfa/Cdkn1a/Plaur/Ccl8/Mmp12
OLG	59	-0.321104	-0.808443	0.857143	0.857143	3347	tags=19%, list=17%, signal=15%	Il1a/Fas/Kitl/Ccl25/Cdkn2a/Il6st/Fgf7/Vegfa/Timp1/Ccl3/Icam1
OEG	46	0.691043	1.3228	0.0791946	0.0791946	2736	tags=22%, list=17%, signal=18%	Ctsb/Icam5/Ptges2/Il6st/Tnfrsf11b/Pgf/Plat/Fn1/Cxcl5/Ang
NSC	38	0.426692	0.69385	0.946073	0.946073	1783	tags=11%, list=11%, signal=9%	Hgf/Fgf2/Cdkn1a/Fn1
ARP	42	-0.542613	-0.92103	0.580531	0.580531	684	tags=10%, list=5%, signal=9%	Cxcl5/Icam5/Noa1/Igfbp6
ASC	60	-0.567322	-1.31807	0.0728346	0.0728346	1494	tags=20%, list=8%, signal=18%	Ccl3/Cxcl5/Timp2/Igfbp3/Cxcl13/Vegfa/Cdkn1a/Ccl2/Il1b/Mmp14/Ccl25/Ccl8
EPC	48	-0.626184	-1.22915	0.145511	0.145511	473	tags=6%, list=3%, signal=6%	Igfbp4/Pgf/Ctsb
CPC	38	-0.646371	-1.11262	0.300768	0.300768	1620	tags=16%, list=11%, signal=14%	Il6st/Icam1/Ang/Ccl3/Fgf2/Plat
NRP	32	-0.632345	-0.954542	0.537313	0.537313	770	tags=16%, list=5%, signal=15%	Vegfa/Egfr/Timp2/Hgf/Plat
ImmN	28	0.411933	0.67227	0.933571	0.933571	3283	tags=29%, list=25%, signal=22%	Nrg1/Il6st/Timp2/Cdkn1a/Mmp14/Icam5/Igfbp7/Plat
NendC	49	0.571412	1.13574	0.233546	0.233546	1516	tags=16%, list=8%, signal=15%	Pgf/Tnfrsf1b/Mmp14/Areg/Igfbp6/Egf/Plat/Cdkn1a
GABA	58	-0.488651	-1.04393	0.369963	0.369963	1102	tags=14%, list=6%, signal=13%	Cdkn1a/Cxcl12/Ccl12/Tnf/Cxcl15/Mmp12/Tnfrsf1b/Cdkn2a
GLUT	60	0.366184	0.808416	0.853565	0.853565	1428	tags=12%, list=8%, signal=11%	Fgf7/Icam5/Plaur/Plau/Egf/Cxcl13/Mmp14
DOPA	40	-0.442567	-0.74163	0.90708	0.90708	730	tags=10%, list=5%, signal=10%	Romo1/Nrg1/Timp2/Fn1
CHOL	31	-0.562072	-0.883892	0.685315	0.685315	2283	tags=13%, list=16%, signal=11%	Ctsb/Egf/Icam1/Nrg1
EC	59	-0.483043	-1.01787	0.414188	0.414188	1939	tags=15%, list=11%, signal=14%	Ccl25/Plat/Timp1/Ccl11/Cxcl12/Nrg1/Cxcl13/Kitl/Cdkn1a
PC	53	-0.603633	-1.0619	0.352	0.352	1417	tags=17%, list=8%, signal=16%	Plaur/Ccl11/Ang/Ccl12/Cxcl12/Vegfa/Fas/Kitl/Cdkn1a
VSMC	48	0.591547	0.959063	0.507014	0.507014	1262	tags=10%, list=9%, signal=10%	Tnfrsf1b/Mif/Ngf/Ccl25/Kitl
Hb_VC	51	-0.556044	-0.93365	0.565534	0.565534	477	tags=8%, list=3%, signal=8%	Vegfa/Plaur/Igfbp3/Serpine1
VLMC	51	0.448317	0.828664	0.783465	0.783465	1229	tags=18%, list=8%, signal=16%	Serpine1/Il15/Timp1/Ccl25/Noa1/Egf/Ccl2/Tnfrsf11b/Plat
ABC	49	0.580596	1.01951	0.427224	0.427224	2520	tags=29%, list=16%, signal=24%	Hgf/Areg/Ccl11/Cdkn1a/Igfbp2/Pgf/Igfbp6/Tnfrsf10b/Igfbp4/Tnfrsf11b/Cxcl12/Timp2/Plat/Igfbp7
MG	54	-0.514141	-1.0908	0.291375	0.291375	1463	tags=20%, list=8%, signal=19%	Fgf2/Cxcl12/Noa1/Kitl/Plaur/Il1b/Serpine1/Mmp12/Cxcl13/Plau/Mmp14
MNC	32	-0.479055	-0.884578	0.645833	0.645833	607	tags=16%, list=5%, signal=15%	Cdkn1a/Fn1/Cxcl2/Igfbp6/Ccl2
MAC	53	0.413772	0.727858	0.947644	0.947644	2476	tags=26%, list=16%, signal=22%	Cxcl1/Igfbp6/Mif/Igfbp7/Igfbp4/Ptges2/Ccl2/Ccl25/Noa1/Cxcl2/Mmp13/Ctsb/Cdkn2a/Ccl12
DC	42	0.69221	1.19752	0.183767	0.183767	1130	tags=14%, list=9%, signal=13%	Il6/Fn1/Ccl3/Igfbp6/Igfbp2/Ptges2
NEUT	34	-0.485393	-0.879306	0.64	0.64	553	tags=12%, list=5%, signal=11%	Cdkn1a/Ctsb/Icam1/Ccl3
T_cell	35	0.639528	1.19776	0.184211	0.184211	1742	tags=17%, list=14%, signal=15%	Tnf/Igfbp7/Areg/Tnfrsf1b/Ccl3/Mif
NK	17	0.956386	1.23145	0.206081	0.206081	262	tags=6%, list=3%, signal=6%	Mif
B_cell	36	-0.551609	-0.875417	0.687412	0.687412	1312	tags=14%, list=11%, signal=12%	Timp2/Fas/Ccl3/Ccl25/Icam1

## Sheet: AGA
Cluster	setSize	enrichmentScore	NES	pvalue	p.adjust	rank	leading_edge	core_enrichment
OPC	55	-0.603408	-1.16926	0.181609	0.181609	870	tags=15%, list=5%, signal=14%	Egf/Kitl/Igfbp3/Fas/Igfbp4/Noa1/Egfr/Fgf7
OLG	59	0.423332	0.972788	0.5	0.5	1464	tags=14%, list=8%, signal=13%	Cxcl5/Cdkn2a/Igfbp3/Mmp12/Kitl/Cdkn1a/Ang/Icam1
OEG	46	0.63069	0.894066	0.662791	0.662791	1816	tags=15%, list=11%, signal=14%	Ccl3/Tnfrsf10b/Igfbp7/Romo1/Ccl2/Mif/Icam1
NSC	38	-0.894767	-1.28237	0.178182	0.178182	1157	tags=11%, list=7%, signal=10%	Fas/Fn1/Icam5/Hgf
ARP	42	0.896517	1.36507	0.0608974	0.0608974	1505	tags=12%, list=10%, signal=11%	Noa1/Il1a/Ccl3/Fgf2/Cxcl12
ASC	60	0.540106	1.03776	0.402174	0.402174	1412	tags=13%, list=7%, signal=12%	Mmp14/Serpine1/Ccl8/Tnfrsf1b/Plau/Il1b/Ccl25/Timp1
EPC	48	0.513937	0.683794	0.914894	0.914894	541	tags=6%, list=3%, signal=6%	Ctsb/Icam1/Ccl3
CPC	38	0.490662	0.745912	0.874286	0.874286	945	tags=13%, list=6%, signal=12%	Fgf2/Mmp14/Ang/Timp2/Egfr
NRP	32	-0.503054	-0.796363	0.795699	0.795699	1216	tags=19%, list=9%, signal=17%	Il6st/Nrg1/Romo1/Mif/Pgf/Noa1
ImmN	28	0.60815	1.229	0.164103	0.164103	692	tags=14%, list=5%, signal=14%	Timp2/Ccl25/Igfbp7/Timp1
NendC	49	-0.440883	-0.763554	0.925333	0.925333	1114	tags=10%, list=6%, signal=10%	Plat/Egf/Cxcl2/Mmp14/Pgf
GABA	58	-0.411919	-0.840076	0.833333	0.833333	1475	tags=10%, list=8%, signal=10%	Icam5/Ptges2/Cxcl13/Fgf7/Vegfa/Timp1
GLUT	60	-0.627288	-1.24423	0.112565	0.112565	1485	tags=13%, list=8%, signal=12%	Vegfa/Fgf7/Il15/Plaur/Fgf2/Cdkn1a/Timp1/Icam5
DOPA	40	0.372044	0.600021	0.993671	0.993671	2397	tags=12%, list=16%, signal=11%	Fn1/Cxcl1/Romo1/Hgf/Nrg1
CHOL	31	0.540924	1.0195	0.492662	0.492662	3534	tags=16%, list=25%, signal=12%	Nrg1/Igfbp7/Vegfa/Kitl/Romo1
EC	59	0.706672	1.19847	0.192593	0.192593	734	tags=15%, list=4%, signal=15%	Cdkn1a/Cxcl12/Timp2/Ccl20/Igfbp3/Timp1/Nrg1/Serpine1/Plat
PC	53	0.658212	1.09024	0.318239	0.318239	1725	tags=17%, list=10%, signal=15%	Fas/Ccl12/Cdkn1a/Cxcl15/Mif/Cxcl12/Cxcl1/Igfbp7/Ang
VSMC	48	0.626975	1.02825	0.432051	0.432051	2034	tags=19%, list=14%, signal=16%	Serpine1/Vegfa/Cxcl12/Noa1/Ccl12/Timp1/Ptges2/Ngf/Ang
Hb_VC	51	0.566445	0.903523	0.605317	0.605317	605	tags=6%, list=4%, signal=6%	Igfbp3/Egfr/Igfbp6
VLMC	51	-0.514598	-0.792923	0.790297	0.790297	1247	tags=18%, list=8%, signal=16%	Ctsb/Plat/Cxcl5/Pgf/Mmp14/Tnfrsf1b/Il15/Egf/Serpine1
ABC	49	-0.544537	-0.85423	0.68883	0.68883	785	tags=8%, list=5%, signal=8%	Cxcl12/Timp1/Fas/Igfbp2
MG	54	0.806276	1.33626	0.0554054	0.0554054	496	tags=13%, list=3%, signal=13%	Ccl3/Il1b/Tnf/Igfbp3/Cdkn1a/Nrg1/Cdkn2a
MNC	32	0.460494	0.771037	0.864198	0.864198	889	tags=9%, list=8%, signal=9%	Il6st/Cxcl2/Ccl25
MAC	53	0.755317	1.26459	0.116473	0.116473	742	tags=15%, list=5%, signal=14%	Mmp12/Cxcl13/Timp2/Il1a/Kitl/Il1b/Mmp13/Ccl3
DC	42	-0.664451	-1.17128	0.21544	0.21544	1563	tags=12%, list=12%, signal=10%	Il6st/Igfbp7/Il6/Noa1/Igfbp6
NEUT	34	0.646117	1.0658	0.333952	0.333952	715	tags=18%, list=6%, signal=17%	Icam1/Tnfrsf1b/Ccl3/Cdkn1a/Ccl25/Nrg1
T_cell	35	0.56049	0.923506	0.609661	0.609661	1457	tags=9%, list=12%, signal=8%	Vegfa/Ptges2/Igfbp2
NK	17	-0.527309	-0.763281	0.786458	0.786458	262	tags=12%, list=3%, signal=11%	Timp2/Ccl25
B_cell	36	0.738283	1.22588	0.0776398	0.0776398	1760	tags=17%, list=14%, signal=14%	Ptges2/Ccl25/Igfbp4/Icam1/Mif/Il6st
